# Supplementary material for: Survival of pancreatic cancer cells lacking KRAS function
Source: Nat Commun. 2017 Oct 23;8:1090. doi: 10.1038/s41467-017-00942-5 (PMC5653666; doi:10.1038/s41467-017-00942-5)
Supplement: Supplementary file 3 — Supplementary Data 1 [file 41467_2017_942_MOESM3_ESM.xlsx]

## Sheet: Sheet1
Supplementary Data 1. RNA-Seq pooled SNP analysis of 8988T KRAS intact and knockout clones
Notes: 8X Intact coverage, 14X KO coverage, non-synonymous SNPs significant if Intact variant frequency <5% and KO variant frequency >15%, no variants were enriched in all knockout clones
												Intact	Intact	Intact	KO	KO	KO	Intact	KO
Gene	Genic_Location	AA_syn_nonsyn	RefSeq	Exon_num	AA_change	dbSNP138	chrom	cyto_band	position	ref	var	normal reads	variant reads	variant frequency	normal reads	variant reads	variant frequency	p-value	p-value
MYH9	exonic	nonsynonymous	NM_002473	exon24	p.H1025D	-	chr22	22q12.3	36694992	G	C	457	0	0	128	166	0.5646	1.25893e-10	1.25893e-10
SLC38A10	exonic	nonsynonymous	NM_001037984	exon6	p.A206P	-	chr17	17q25.3	79254419	C	G	34	24	0.4138	50	34	0.4048	0.000244343	1.25893e-10
EIF4A2	exonic	nonsynonymous	NM_001967	exon1	p.N9S	-	chr3	3q27.3	186501425	A	G	13	1	0.0714	10	6	0.375	0.530884	1.25893e-10
HLA-A	exonic	nonsynonymous	NM_001242758	exon3	p.Q138H	-	chr6	6p22.1	29911115	G	C	487	12	0.024	324	176	0.352	1.25893e-10	1.25893e-10
CEP192;CEP192	exonic;splicing	nonsynonymous	NM_032142	exon43	p.E2430D	-	chr18	18p11.21	13116376	G	C	19	1	0.05	16	7	0.3043	0.0469894	1.25893e-10
CNOT6L	exonic	stoplost	NM_001286790	exon12	p.X556W	rs76627470	chr4	4q21.1	78641586	T	C	21	0	0	18	7	0.28	9.54993e-07	1.25893e-10
NBPF8,NBPF9	exonic	nonsynonymous	NM_001037675	exon21	p.A876T	rs28712116	chr1	1q21.1	144828583	G	A	18	0	0	16	6	0.2727	3.81944e-06	1.25893e-10
SHQ1	exonic	nonsynonymous	NM_018130	exon11	p.K397T	-	chr3	3p13	72799979	T	G	11	0	0	11	4	0.2667	0.000488652	1.25893e-10
RPL24;RPL24	exonic;splicing	nonsynonymous	NM_000986	exon1	p.K2R	-	chr3	3q12.3	101405516	T	C	43	3	0.0652	14	5	0.2632	0.364754	1.25893e-10
SH2D4A;SH2D4A	exonic;splicing	nonsynonymous	NM_001174160	exon4	p.Q153R	-	chr8	8p21.3	19214793	A	G	9	0	0	12	4	0.25	0.00195434	1.25893e-10
DTWD2	exonic	nonsynonymous	NM_173666	exon6	p.R284H	-	chr5	5q23.1	118176658	C	T	13	0	0	12	4	0.25	0.00012218	1.25893e-10
DDX11	exonic	nonsynonymous	NM_001257145	exon5	p.R160W	rs74087925	chr12	12p11.21	31237978	C	T	133	6	0.0432	22	7	0.2414	1.25893e-10	1.25893e-10
WBP1L	exonic	nonsynonymous	NM_017787	exon4	p.S302P	rs284860	chr10	10q24.32	104572963	T	C	22	1	0.0435	22	7	0.2414	0.0376704	1.25893e-10
RBM6;RBM6	exonic;splicing	nonsynonymous	NM_005777	exon2	p.R15S	-	chr3	3p21.31	50000117	C	A	19	1	0.05	16	5	0.2381	0.0298538	1.25893e-10
NBPF3	exonic	nonsynonymous	NM_032264	exon9	p.A341V	-	chr1	1p36.12	21804666	C	T	24	1	0.04	13	4	0.2353	0.0139959	1.25893e-10
RSF1	exonic	nonsynonymous	NM_016578	exon13	p.R1071K	-	chr11	11q14.1	77387966	C	T	14	0	0	13	4	0.2353	0.00012218	1.25893e-10
ARFGEF2	exonic	nonsynonymous	NM_006420	exon12	p.Q511R	-	chr20	20q13.13	47589688	A	G	16	0	0	13	4	0.2353	3.05492e-05	3.12608e-10
FAM104B	exonic	stopgain	NM_001166703	exon3	p.R109X	rs1047054	chrX	Xp11.21	55172537	G	A	62	4	0.0606	24	7	0.2258	0.0504661	1.25893e-10
ZNF367	exonic	nonsynonymous	NM_153695	exon3	p.Y195H	-	chr9	9q22.32	99157213	A	G	21	1	0.0455	14	4	0.2222	0.00187932	1.71396e-10
PDE4DIP	exonic	nonsynonymous	NM_014644	exon11	p.H482R	rs1698681	chr1	1q21.1	144917841	T	C	10	0	0	11	3	0.2143	0.000977237	1.28529e-09
PHF23;PHF23	exonic;splicing	nonsynonymous	NM_024297	exon1	p.E11D	-	chr17	17p13.1	7142566	T	A	23	1	0.0417	11	3	0.2143	0.00187932	8.74984e-10
SCAP	exonic	nonsynonymous	NM_012235	exon14	p.V706A	-	chr3	3p21.31	47460157	A	G	93	6	0.0606	16	4	0.2	1.35207e-05	3.42768e-10
PON2	exonic	nonsynonymous	NM_000305	exon3	p.A63V	-	chr7	7q21.3	95045567	G	A	19	1	0.05	32	8	0.2	0.055847	1.25893e-10
ZC3H4;ZC3H4	exonic;splicing	nonsynonymous	NM_015168	exon14	p.E716G	-	chr19	19q13.32	47572600	T	C	25	1	0.0385	17	4	0.1905	6.95024e-05	2.22844e-09
SYNRG	exonic	nonsynonymous	NM_001163545	exon13	p.G656A	-	chr17	17q12	35913621	C	G	10	0	0	13	3	0.1875	0.000977237	5.49541e-10
RNF219	exonic	nonsynonymous	NM_024546	exon6	p.S513C	-	chr13	13q31.1	79190358	G	C	8	0	0	13	3	0.1875	0.00390841	1.25893e-10
DDX11	exonic	nonsynonymous	NM_001257145	exon23	p.G742E	-	chr12	12p11.21	31255392	G	A	147	7	0.0455	44	10	0.1852	1.25893e-10	1.25893e-10
PTPRG	exonic	nonsynonymous	NM_002841	exon15	p.V811A	-	chr3	3p14.2	62229537	T	C	9	0	0	18	4	0.1818	0.00195434	1.09144e-09
LANCL2	exonic	nonsynonymous	NM_018697	exon5	p.A263T	-	chr7	7p11.2	55468975	G	A	48	1	0.0204	18	4	0.1818	1.25893e-10	1.25893e-10
RECQL	exonic	nonsynonymous	NM_032941	exon12	p.V435A	-	chr12	12p12.1	21627826	A	G	24	1	0.04	18	4	0.1818	0.000117761	1.09144e-09
PLCB3	exonic	nonsynonymous	NM_000932	exon13	p.S505P	-	chr11	11q13.1	64026704	T	C	18	1	0.0526	18	4	0.1818	0.0301301	1.71791e-10
SMCR8	exonic	nonsynonymous	NM_144775	exon2	p.V930A	-	chr17	17p11.2	18226359	T	C	21	0	0	18	4	0.1818	4.77529e-07	2.73527e-10
ZMYM5	exonic	nonsynonymous	NM_001039650	exon3	p.L160F	-	chr13	13q12.11	20425843	G	A	16	1	0.0588	18	4	0.1818	0.562341	1.25893e-10
AUNIP	exonic	stoplost	NM_001287490	exon4	p.X372W	-	chr1	1p36.11	26158579	T	C	65	3	0.0441	18	4	0.1818	2.81838e-09	1.28529e-09
SLC38A10	exonic	nonsynonymous	NM_001037984	exon7	p.V237A	-	chr17	17q25.3	79250850	A	G	71	4	0.0533	28	6	0.1765	2.07491e-10	1.25893e-10
DHRS7	exonic	nonsynonymous	NM_016029	exon2	p.V90A	-	chr14	14q23.1	60622735	A	G	32	1	0.0303	33	7	0.175	9.18333e-07	1.25893e-10
HIPK3	exonic	nonsynonymous	NM_001278162	exon16	p.F1181L	-	chr11	11p13	33375070	T	C	21	1	0.0455	19	4	0.1739	0.00187932	4.35512e-09
SMC4	exonic	nonsynonymous	NM_001002800	exon18	p.Q902R	-	chr3	3q25.33	160146640	A	G	76	3	0.038	38	8	0.1739	1.25893e-10	1.25893e-10
EOGT	exonic	nonsynonymous	NM_001278689	exon10	p.W275R	-	chr3	3p14.1	69047170	A	G	10	0	0	19	4	0.1739	0.000977237	1.09396e-09
ZNF707	exonic	nonsynonymous	NM_001288809	exon4	p.L90Q	-	chr8	8q24.3	144775961	T	A	37	0	0	24	5	0.1724	1.25893e-10	1.25893e-10
FASTK;FASTK	exonic;splicing	nonsynonymous	NM_001258461	exon1	p.W28G	-	chr7	7q36.1	150777772	A	C	91	1	0.0109	24	5	0.1724	1.25893e-10	1.98153e-10
MROH1	exonic	nonsynonymous	NM_032450	exon29	p.S930P	-	chr8	8q24.3	145300080	T	C	43	2	0.0444	29	6	0.1714	7.04693e-06	1.25893e-10
EIF3D	exonic	nonsynonymous	NM_003753	exon4	p.Q94E	-	chr22	22q12.3	36920669	G	C	464	35	0.0701	312	64	0.1702	1.21619e-05	1.25893e-10
EEF1A1	exonic	nonsynonymous	NM_001402	exon8	p.V437A	-	chr6	6q13	74227612	A	G	453	38	0.0774	408	82	0.1673	2.54683e-07	1.25893e-10
DHX36	exonic	nonsynonymous	NM_020865	exon22	p.R854K	-	chr3	3q25.2	153998374	C	T	22	1	0.0435	30	6	0.1667	0.00216272	3.59749e-10
EIF5B	exonic	nonsynonymous	NM_015904	exon6	p.E394K	-	chr2	2q11.2	99980776	G	A	10	0	0	26	5	0.1613	0.000977237	1.25893e-10
PLEKHM1	exonic	nonsynonymous	NM_014798	exon3	p.A64T	rs2868645	chr17	17q21.31	43555372	C	T	38	1	0.0256	26	5	0.1613	1.3122e-07	1.25893e-10
USP33	exonic	nonsynonymous	NM_201624	exon21	p.R792K	rs1058816	chr1	1p31.1	78177463	C	T	18	2	0.1	21	4	0.16	0.021677	2.52348e-09
TBCD	exonic	nonsynonymous	NM_005993	exon4	p.V136A	-	chr17	17q25.3	80724216	T	C	141	11	0.0724	38	7	0.1556	0.00403645	1.25893e-10
MAP7D1;MAP7D1	exonic;splicing	nonsynonymous	NM_018067	exon14	p.Q729K	-	chr1	1p34.3	36645113	C	A	56	3	0.0508	33	6	0.1538	8.45279e-07	1.25893e-10
KATNB1	exonic	nonsynonymous	NM_005886	exon19	p.A599T	-	chr16	16q21	57790344	G	A	259	12	0.0443	39	7	0.1522	1.25893e-10	1.25893e-10
PON2	exonic	nonsynonymous	NM_000305	exon3	p.A63P	-	chr7	7q21.3	95045568	C	G	20	0	0	34	6	0.15	1.90985e-06	1.25893e-10
HPS5	exonic	nonsynonymous	NM_007216	exon15	p.E577K	-	chr11	11p15.1	18313358	C	T	15	0	0	34	6	0.15	3.05492e-05	1.25893e-10
LPIN3	exonic	stopgain	NM_001301860	exon16	p.S653X	-	chr20	20q12	39986003	C	G	14	1	0.0667	23	4	0.1481	0.677642	2.75423e-10
VPS52	exonic	nonsynonymous	NM_001289176	exon14	p.V354A	-	chr6	6p21.32	33231649	A	G	77	5	0.061	41	7	0.1458	1.32434e-05	1.25893e-10
HMCES	exonic	nonsynonymous	NM_020187	exon3	p.W75R	-	chr3	3q21.3	129007736	T	C	127	8	0.0593	41	7	0.1458	1.25893e-10	1.25893e-10
HLA-C	exonic	nonsynonymous	NM_002117	exon5	p.P304S	rs45485294	chr6	6p21.33	31237848	G	A	385	22	0.0541	405	68	0.1438	1.25893e-10	1.25893e-10
WDR12	exonic	nonsynonymous	NM_018256	exon6	p.L182P	-	chr2	2q33.2	203760852	A	G	54	3	0.0526	36	6	0.1429	3.77572e-10	1.42233e-10
PPAP2C;PPAP2C	exonic;splicing	nonsynonymous	NM_003712	exon4	p.A180V	-	chr19	19p13.3	282753	G	A	41	2	0.0465	84	14	0.1429	0.00049204	1.25893e-10
PLEKHM1	exonic	nonsynonymous	NM_014798	exon3	p.T38M	rs2868646	chr17	17q21.31	43555449	G	A	21	1	0.0455	24	4	0.1429	0.0139959	1.25893e-10
FAHD2B	exonic	nonsynonymous	NM_199336	exon5	p.R200C	rs71429309	chr2	2q11.2	97751523	G	A	432	27	0.0588	134	22	0.141	2.89734e-05	1.25893e-10
WASF1	exonic	nonsynonymous	NM_001024935	exon8	p.I293T	-	chr6	6q21	110424596	A	G	26	0	0	43	7	0.14	2.98538e-08	1.25893e-10
CLPTM1L	exonic	nonsynonymous	NM_030782	exon14	p.L452P	-	chr5	5p15.33	1321895	A	G	480	14	0.0283	401	65	0.1395	1.25893e-10	1.25893e-10
DMKN	exonic	nonsynonymous	NM_001308383	exon1	p.E19Q	-	chr19	19q13.12	36001275	C	G	95	4	0.0404	56	9	0.1385	5.88844e-10	1.25893e-10
LARP1	exonic	nonsynonymous	NM_015315	exon8	p.D346G	-	chr5	5q33.2	154174770	A	G	113	8	0.0661	63	10	0.137	1.35207e-09	1.25893e-10
CCDC43	exonic	nonsynonymous	NM_144609	exon5	p.E213K	-	chr17	17q21.31	42756262	C	T	29	3	0.0938	38	6	0.1364	0.481948	1.25893e-10
ARFGEF2;ARFGEF2	exonic;splicing	nonsynonymous	NM_006420	exon8	p.E303A	-	chr20	20q13.13	47582409	A	C	26	2	0.0714	51	8	0.1356	0.236592	1.42561e-09
MSMP	exonic	nonsynonymous	NM_001044264	exon3	p.S81C	rs373884777	chr9	9p13.3	35753275	G	C	117	2	0.0168	32	5	0.1351	1.25893e-10	1.1695e-09
GRAMD1A	exonic	nonsynonymous	NM_001136199	exon3	p.L99P	-	chr19	19q13.12	35500868	T	C	227	16	0.0658	72	11	0.1325	1.25893e-10	1.25893e-10
DTX2	exonic	nonsynonymous	NM_001102594	exon4	p.A94T	rs2462312	chr7	7q11.23	76111836	G	A	45	2	0.0426	80	12	0.1304	7.34514e-05	1.25893e-10
RCN2	exonic	nonsynonymous	NM_001271837	exon5	p.F176L	-	chr15	15q24.3	77236123	T	C	50	3	0.0566	54	8	0.129	0.000228034	1.25893e-10
HN1L	exonic	nonsynonymous	NM_144570	exon2	p.N46S	-	chr16	16p13.3	1735532	A	G	427	0	0	196	29	0.1289	1.25893e-10	1.25893e-10
NUP214	exonic	nonsynonymous	NM_005085	exon6	p.E225K	-	chr9	9q34.13	134007992	G	A	111	5	0.0431	41	6	0.1277	1.25893e-10	1.25893e-10
KTN1	exonic	nonsynonymous	NM_004986	exon9	p.V474A	-	chr14	14q22.3	56101336	T	C	35	2	0.0541	41	6	0.1277	0.000901571	1.25893e-10
SLC25A37;SLC25A37	exonic;splicing	nonsynonymous	NM_016612	exon2	p.N146K	-	chr8	8p21.2	23423848	C	A	61	1	0.0161	48	7	0.1273	1.25893e-10	1.25893e-10
SLMO2	exonic	nonsynonymous	NM_016045	exon6	p.V163A	-	chr20	20q13.32	57610159	A	G	126	10	0.0735	131	19	0.1267	0.00463447	1.25893e-10
CCDC92	exonic	nonsynonymous	NM_001304959	exon5	p.F246L	-	chr12	12q24.31	124421863	A	C	45	0	0	49	7	0.125	1.25893e-10	1.25893e-10
EXOC1	exonic	nonsynonymous	NM_018261	exon2	p.G30E	-	chr4	4q12	56724578	G	A	22	1	0.0435	28	4	0.125	0.00540754	8.10961e-10
YME1L1	exonic	nonsynonymous	NM_139312	exon12	p.E426K	-	chr10	10p12.1	27411900	C	T	85	0	0	100	14	0.1228	1.25893e-10	1.25893e-10
TLK2;TLK2	exonic;splicing	stopgain	NM_001284363	exon5	p.R90X	-	chr17	17q23.2	60613531	C	T	19	1	0.05	43	6	0.1224	0.0703072	1.25893e-10
PTPRJ	exonic	nonsynonymous	NM_002843	exon25	p.M1317I	-	chr11	11p11.2	48188851	G	A	30	0	0	123	17	0.1214	1.86638e-09	1.25893e-10
JOSD2	exonic	nonsynonymous	NM_138334	exon3	p.R90K	-	chr19	19q13.33	51010834	C	T	128	1	0.0078	29	4	0.1212	1.25893e-10	2.04644e-09
POLL	exonic	nonsynonymous	NM_001174084	exon9	p.L519P	-	chr10	10q24.32	103339382	A	G	78	3	0.037	37	5	0.119	1.25893e-10	2.88403e-09
FLNB	exonic	nonsynonymous	NM_001457	exon41	p.M2293V	-	chr3	3p14.3	58141791	A	G	466	19	0.0392	370	50	0.119	1.25893e-10	1.25893e-10
URI1	exonic	nonsynonymous	NM_001252641	exon8	p.D296V	-	chr19	19q12	30500166	A	T	198	0	0	271	36	0.1173	1.25893e-10	1.25893e-10
GORASP2	exonic	nonsynonymous	NM_001201428	exon6	p.A152S	-	chr2	2q31.1	171811251	G	T	119	0	0	54	7	0.1148	1.25893e-10	1.25893e-10
PRIM1;PRIM1	exonic;splicing	nonsynonymous	NM_000946	exon11	p.R381S	-	chr12	12q13.3	57132219	T	A	79	0	0	39	5	0.1136	1.25893e-10	1.41906e-10
ZDHHC20	exonic	nonsynonymous	NM_153251	exon10	p.R314S	-	chr13	13q12.11	21957061	T	A	25	0	0	39	5	0.1136	2.98538e-08	1.25893e-10
TM7SF2	exonic	nonsynonymous	NM_003273	exon2	p.A37T	-	chr11	11q13.1	64880043	G	A	18	1	0.0526	47	6	0.1132	0.693426	5.12861e-10
ANKRD10	exonic	nonsynonymous	NM_001286721	exon4	p.K183E	-	chr13	13q34	111546458	T	C	51	1	0.0192	47	6	0.1132	1.25893e-10	1.25893e-10
DNTTIP1	exonic	nonsynonymous	NM_052951	exon4	p.L113P	-	chr20	20q13.12	44424048	T	C	152	13	0.0788	79	10	0.1124	0.00209411	1.25893e-10
FAM65A	exonic	nonsynonymous	NM_001193524	exon16	p.R946Q	-	chr16	16q22.1	67578659	G	A	213	6	0.0274	151	19	0.1118	1.25893e-10	1.25893e-10
EEF1A1	exonic	nonsynonymous	NM_001402	exon7	p.I401V	-	chr6	6q13	74227816	T	C	434	34	0.0726	413	51	0.1099	1.25893e-10	1.25893e-10
IFITM3	exonic	nonsynonymous	NM_021034	exon2	p.V123A	-	chr11	11p15.5	319872	A	G	457	39	0.0786	440	54	0.1093	0.563638	1.25893e-10
BMS1	exonic	nonsynonymous	NM_014753	exon15	p.Q858E	rs4261239	chr10	10q11.21	43312934	C	G	54	1	0.0182	49	6	0.1091	1.25893e-10	1.25893e-10
PRRC2C	exonic	nonsynonymous	NM_015172	exon5	p.E153K	-	chr1	1q24.3	171484935	G	A	28	2	0.0667	41	5	0.1087	0.547016	5.86138e-09
EIF4G3	exonic	nonsynonymous	NM_003760	exon18	p.E962K	-	chr1	1p36.12	21188780	C	T	25	1	0.0385	41	5	0.1087	0.000169824	1.46218e-09
PLEC;PLEC	exonic;splicing	nonsynonymous	NM_201383	exon31	p.R1353M	-	chr8	8q24.3	145000051	C	A	234	21	0.0824	240	29	0.1078	0.00483059	1.25893e-10
SLC25A3	exonic	nonsynonymous	NM_213611	exon3	p.L134P	-	chr12	12q23.1	98991755	T	C	325	1	0.0031	166	20	0.1075	1.25893e-10	1.25893e-10
SLC37A4	exonic	nonsynonymous	NM_001164278	exon7	p.W246R	rs193302878	chr11	11q23.3	118897695	A	G	320	15	0.0448	76	9	0.1059	1.25893e-10	1.85353e-09
DAXX	exonic	nonsynonymous	NM_001350	exon2	p.A32T	-	chr6	6p21.32	33289609	C	T	87	6	0.0645	68	8	0.1053	8.85116e-05	6.69885e-10
CEP250	exonic	nonsynonymous	NM_007186	exon21	p.E883K	-	chr20	20q11.22	34078523	G	A	29	1	0.0333	52	6	0.1034	0.000106414	1.25893e-10
EEF1A1	exonic	nonsynonymous	NM_001402	exon4	p.V188A	-	chr6	6q13	74228713	A	G	431	35	0.0751	409	47	0.1031	0.000271644	1.25893e-10
DDX11	exonic	nonsynonymous	NM_001257145	exon20	p.E654D	rs201027785	chr12	12p11.21	31254052	G	C	161	5	0.0301	35	4	0.1026	1.25893e-10	1.25893e-10
TNPO1	exonic	nonsynonymous	NM_002270	exon16	p.L598P	-	chr5	5q13.2	72188970	T	C	90	3	0.0323	106	12	0.1017	1.25893e-10	1.25893e-10
HLA-C	exonic	nonsynonymous	NM_002117	exon3	p.T187P	-	chr6	6p21.33	31238910	T	G	417	14	0.0325	445	49	0.0992	1.25893e-10	1.25893e-10
RPL26	exonic	nonsynonymous	NM_000987	exon3	p.E88G	-	chr17	17p13.1	8283160	T	C	410	36	0.0807	409	44	0.0971	1.21339e-08	1.25893e-10
ELP5	exonic	nonsynonymous	NM_015362	exon6	p.D154E	-	chr17	17p13.1	7160180	C	G	277	17	0.0578	66	7	0.0959	1.25893e-10	3.5156e-09
HLA-A	exonic	nonsynonymous	NM_001242758	exon2	p.A48T	-	chr6	6p22.1	29910602	G	A	488	3	0.0061	447	47	0.0951	1.25893e-10	1.25893e-10
HLA-C	exonic	nonsynonymous	NM_002117	exon3	p.T187M	-	chr6	6p21.33	31238909	G	A	417	15	0.0347	449	47	0.0948	1.25893e-10	1.25893e-10
BLCAP	exonic	nonsynonymous	NM_006698	exon2	p.Y2C	rs11557677	chr20	20q11.23	36147572	T	C	93	6	0.0606	97	10	0.0935	0.00327341	1.25893e-10
SRSF3;SRSF3	exonic;splicing	nonsynonymous	NM_003017	exon5	p.S128P	-	chr6	6p21.31	36569486	T	C	425	34	0.0741	401	40	0.0907	0.466659	1.25893e-10
KRT8	exonic	nonsynonymous	NM_001256282	exon3	p.L140P	-	chr12	12q13.13	53295846	A	G	464	30	0.0607	448	43	0.0876	1.25893e-10	1.25893e-10
RPL5;RPL5	exonic;splicing	nonsynonymous	NM_000969	exon6	p.M235I	-	chr1	1p22.1	93303190	G	C	474	24	0.0482	460	39	0.0782	1.25893e-10	1.25893e-10
TIMM23	exonic	nonsynonymous	NM_006327	exon4	p.R112G	rs61849498	chr10	10q11.23	51612914	T	C	344	23	0.0627	250	21	0.0775	1.25893e-10	1.08893e-09
UBR4	exonic	synonymous	NM_020765	exon59	p.G2872G	-	chr1	1p36.13	19465692	G	T	63	0	0	48	13	0.2131	1.25893e-10	1.25893e-10
SHQ1	exonic	synonymous	NM_018130	exon11	p.L415L	-	chr3	3p13	72799926	G	A	43	0	0	22	4	0.1538	1.25893e-10	1.25893e-10
UBE3A	exonic	synonymous	NM_130839	exon12	p.L820L	-	chr15	15q11.2	25585270	T	C	28	1	0.0345	33	6	0.1538	4.35512e-05	1.25893e-10
PLA2G6	exonic	synonymous	NM_003560	exon4	p.G196G	-	chr22	22q13.1	38539133	A	G	16	0	0	14	4	0.2222	1.52757e-05	1.25893e-10
EEF1A1	exonic	synonymous	NM_001402	exon4	p.R134R	-	chr6	6q13	74228874	T	C	459	28	0.0575	449	44	0.0892	1.25893e-10	1.25893e-10
EIF2S2	exonic	synonymous	NM_003908	exon3	p.K79K	-	chr20	20q11.22	32691328	C	T	94	2	0.0208	115	11	0.0873	1.25893e-10	2.04644e-10
PHLDB1;PHLDB1	exonic;splicing	synonymous	NM_001144758	exon6	p.A161A	-	chr11	11q23.3	118498022	A	T	44	1	0.0222	51	6	0.1053	2.25944e-09	1.25893e-10
KIF20B	exonic	synonymous	NM_016195	exon6	p.R203R	rs1048057	chr10	10q23.31	91470834	A	C	14	1	0.0667	13	9	0.4091	0.609537	1.25893e-10
EDC3	exonic	synonymous	NM_025083	exon3	p.S154S	-	chr15	15q24.1	74963818	A	G	99	4	0.0388	46	6	0.1154	1.25893e-10	1.25893e-10
GCAT	exonic	synonymous	NM_001171690	exon6	p.V278V	-	chr22	22q13.1	38211449	G	C	64	3	0.0448	29	4	0.1212	1.65577e-09	1.46218e-10
DDX19A	exonic	synonymous	NM_018332	exon10	p.I375I	-	chr16	16q22.1	70404230	T	C	236	0	0	188	35	0.157	1.25893e-10	1.25893e-10
KRT8	exonic	synonymous	NM_001256282	exon6	p.R329R	-	chr12	12q13.13	53293637	C	T	464	33	0.0664	455	40	0.0808	1.25893e-10	1.25893e-10
VIM	exonic	synonymous	NM_003380	exon7	p.D385D	rs374050623	chr10	10p13	17277314	C	T	499	1	0.002	455	45	0.09	1.25893e-10	1.25893e-10
RERE	exonic	synonymous	NM_001042681	exon10	p.A338A	-	chr1	1p36.23	8555213	C	T	16	0	0	22	5	0.1852	3.05492e-05	1.00925e-09
CLSTN1	exonic	synonymous	NM_014944	exon13	p.A657A	-	chr1	1p36.22	9795115	A	G	75	3	0.0385	37	8	0.1778	1.25893e-10	1.25893e-10
NBPF8,NBPF9	exonic	synonymous	NM_001277444	exon4	p.D106D	rs61809735	chr1	1q21.1	144618123	C	T	25	0	0	30	4	0.1176	5.97035e-08	9.24698e-10
TARS2	exonic	synonymous	NM_025150	exon11	p.A459A	-	chr1	1q21.3	150471116	T	C	91	6	0.0619	29	6	0.1714	3.0903e-08	2.09894e-10
RNF19A	exonic	synonymous	NM_001280539	exon11	p.G670G	-	chr8	8q22.2	101271291	C	T	24	0	0	56	7	0.1111	1.19399e-07	1.25893e-10
CMIP	exonic	synonymous	NM_030629	exon2	p.P41P	-	chr16	16q23.2	81641276	T	C	437	32	0.0682	264	27	0.0928	1.25893e-10	1.25893e-10
MED15	exonic	synonymous	NM_001003891	exon6	p.Q165Q	-	chr22	22q11.21	20918780	A	G	113	7	0.0583	96	12	0.1111	1.25893e-10	1.25893e-10
RPL36AL	exonic	synonymous	NM_001001	exon2	p.G95G	-	chr14	14q21.3	50085538	T	G	465	35	0.07	363	41	0.1015	1.25893e-10	1.25893e-10
RPL36AL	exonic	synonymous	NM_001001	exon2	p.D96D	-	chr14	14q21.3	50085535	A	G	463	37	0.074	351	41	0.1046	0.933254	1.25893e-10
EP400	exonic	synonymous	NM_015409	exon2	p.E429E	-	chr12	12q24.33	132446451	G	A	20	1	0.0476	13	5	0.2778	0.0108143	1.25893e-10
MRPL21	exonic	synonymous	NM_181514	exon5	p.G145G	-	chr11	11q13.3	68660885	G	T	378	121	0.2425	149	99	0.3992	1.25893e-10	1.25893e-10
IKBIP	exonic	synonymous	NM_153687	exon3	p.A279A	-	chr12	12q23.1	99020005	A	G	24	2	0.0769	37	7	0.1591	6.60693e-05	1.25893e-10
EEF1A1	exonic	synonymous	NM_001402	exon6	p.A337A	-	chr6	6q13	74228095	T	C	456	24	0.05	438	49	0.1006	1.25893e-10	1.25893e-10
HLA-B	exonic	synonymous	NM_005514	exon2	p.T55T	-	chr6	6p21.33	31324643	G	C	47	2	0.0408	257	21	0.0755	1.38995e-06	7.17794e-10
EIF3D	exonic	synonymous	NM_003753	exon4	p.A92A	-	chr22	22q12.3	36920673	G	T	449	23	0.0487	268	33	0.1096	1.25893e-10	1.25893e-10
TUBA1C	exonic	synonymous	NM_032704	exon4	p.K164K	rs199599214	chr12	12q13.12	49666152	G	A	496	4	0.008	405	95	0.19	1.25893e-10	1.25893e-10
PWP2	exonic	synonymous	NM_005049	exon18	p.S729S	-	chr21	21q22.3	45547859	C	G	170	0	0	53	12	0.1846	1.25893e-10	1.25893e-10
JADE2	exonic	synonymous	NM_015288	exon11	p.P702P	-	chr5	5q31.1	133914740	T	C	48	2	0.04	42	8	0.16	5.80764e-08	1.25893e-10
RERE	exonic	synonymous	NM_001042681	exon10	p.G342G	-	chr1	1p36.23	8555201	T	C	20	0	0	22	5	0.1852	5.15229e-07	1.25893e-10
PREPL	exonic	synonymous	NM_001171617	exon8	p.R324R	-	chr2	2p21	44559712	A	G	25	1	0.0385	25	5	0.1667	2.98538e-08	1.33968e-10
HLA-B	exonic	synonymous	NM_005514	exon1	p.V17V	rs1131165	chr6	6p21.33	31324887	G	C	49	1	0.02	86	15	0.1485	7.92501e-10	1.25893e-10
EEF1A1	exonic	synonymous	NM_001402	exon6	p.E288E	-	chr6	6q13	74228242	T	C	459	23	0.0477	443	45	0.0922	1.25893e-10	2.97167e-10
TIMM23;TIMM23	exonic;splicing	synonymous	NM_006327	exon6	p.A135A	rs4935231	chr10	10q11.23	51607097	A	C	249	11	0.0423	136	13	0.0872	1.25893e-10	1.25893e-10
KDM1B;KDM1B	exonic;splicing	synonymous	NM_153042	exon11	p.Q321Q	-	chr6	6p22.3	18200807	A	G	10	1	0.0909	17	4	0.1905	0.00195434	1.25893e-10
PMPCB;PMPCB	exonic;splicing	synonymous	NM_004279	exon7	p.G246G	-	chr7	7q22.1	102948044	T	C	55	1	0.0179	51	8	0.1356	1.25893e-10	1.25893e-10
TIMM23	exonic	synonymous	NM_006327	exon3	p.F60F	rs61849493	chr10	10q11.23	51613297	A	G	331	17	0.0489	169	16	0.0865	1.25893e-10	1.25893e-10
TPT1	exonic	synonymous	NM_001286272	exon5	p.P158P	-	chr13	13q14.13	45912837	T	C	434	37	0.0786	417	47	0.1013	1.25893e-10	1.25893e-10
PSPH;PSPH	exonic;splicing	synonymous	NM_004577	exon7	p.A190A	-	chr7	7p11.2	56082716	A	C	41	2	0.0465	30	6	0.1667	0.000235505	1.25893e-10
RRP15	exonic	synonymous	NM_016052	exon4	p.G169G	-	chr1	1q41	218480776	T	C	22	1	0.0435	12	4	0.25	0.000374111	1.25893e-10
SLC2A1	exonic	synonymous	NM_006516	exon2	p.A15A	-	chr1	1p34.2	43408966	G	T	44	0	0	34	8	0.1905	1.25893e-10	1.25893e-10
HLA-B	exonic	synonymous	NM_005514	exon2	p.L56L	rs1050518	chr6	6p21.33	31324641	T	A	45	2	0.0426	243	25	0.0933	1.84927e-06	1.25893e-10
ANKRD10	exonic	synonymous	NM_001286721	exon4	p.L182L	-	chr13	13q34	111546459	T	A	51	1	0.0192	47	5	0.0962	1.25893e-10	4.54988e-09
MAPKAPK5;MAPKAPK5	exonic;splicing	synonymous	NM_003668	exon14	p.G441G	-	chr12	12q24.13	112330772	T	C	30	1	0.0323	30	5	0.1429	7.34514e-06	2.25944e-09
SMG1	exonic	synonymous	NM_015092	exon17	p.H784H	-	chr16	16p12.3	18882161	A	G	14	1	0.0667	27	4	0.129	0.760326	2.79898e-09
TNPO1	exonic	synonymous	NM_002270	exon15	p.P575P	-	chr5	5q13.2	72187660	T	C	97	6	0.0583	90	11	0.1089	1.2106e-05	1.25893e-10
TLK2	exonic	synonymous	NM_001284363	exon2	p.C40C	rs199613968	chr17	17q23.2	60598172	C	T	18	0	0	42	5	0.1064	7.63836e-06	1.02565e-09
EEF1A1	exonic	synonymous	NM_001402	exon3	p.R67R	-	chr6	6q13	74229183	A	G	460	31	0.0631	434	57	0.1161	1.25893e-10	1.25893e-10
PRPF40A	exonic	synonymous	NM_017892	exon26	p.D927D	-	chr2	2q23.3	153512832	A	G	17	0	0	32	6	0.1579	7.63836e-06	1.25893e-10
MARCH6	exonic	synonymous	NM_001270660	exon5	p.H121H	-	chr5	5p15.2	10390543	T	C	86	7	0.0753	68	10	0.1282	0.616595	1.25893e-10
PLEC	exonic	synonymous	NM_201383	exon31	p.S2477S	-	chr8	8q24.3	144996678	A	C	136	6	0.0423	81	9	0.1	1.25893e-10	1.25893e-10
ATN1	exonic	synonymous	NM_001940	exon5	p.Q489Q	-	chr12	12p13.31	7045897	G	A	137	6	0.042	86	11	0.1134	1.25893e-10	1.25893e-10
HLA-B	exonic	synonymous	NM_005514	exon1	p.A16A	rs1131163	chr6	6p21.33	31324888	G	T	43	0	0	72	9	0.1111	1.25893e-10	1.25893e-10
UBE3A	exonic	synonymous	NM_130839	exon12	p.V814V	-	chr15	15q11.2	25585288	C	A	38	1	0.0256	49	7	0.125	7.96159e-08	1.25893e-10
DDX19A	exonic	synonymous	NM_018332	exon10	p.E380E	-	chr16	16q22.1	70404245	G	A	129	0	0	93	35	0.2734	1.25893e-10	1.25893e-10
CBX1	exonic	synonymous	NM_006807	exon2	p.G2G	-	chr17	17q21.32	46154361	C	T	79	3	0.0366	129	14	0.0979	1.25893e-10	1.25893e-10
EEF1A1	exonic	synonymous	NM_001402	exon7	p.P350P	rs2351124	chr6	6q13	74227967	T	C	446	22	0.047	436	49	0.101	1.25893e-10	1.25893e-10
HLA-B;HLA-B	exonic;splicing	synonymous	NM_005514	exon1	p.A24A	-	chr6	6p21.33	31324864	G	A	123	5	0.0391	305	81	0.2098	1.25893e-10	1.25893e-10
HERC2	exonic	synonymous	NM_004667	exon63	p.C3193C	-	chr15	15q13.1	28421681	A	G	28	1	0.0345	39	7	0.1522	3.46737e-05	1.25893e-10
RRM2	UTR3	-	-	-	-	-	chr2	2p25.1	10270049	T	C	26	0	0	10	4	0.2857	1.49279e-08	1.25893e-10
SRSF5	UTR3	-	-	-	-	-	chr14	14q24.2	70238689	T	C	12	1	0.0769	11	5	0.3125	0.505825	1.25893e-10
SNRNP200	UTR3	-	-	-	-	-	chr2	2q11.2	96940471	G	T	26	3	0.1034	11	7	0.3889	0.731139	1.25893e-10
HNRNPD	UTR5	-	-	-	-	-	chr4	4q21.22	83294924	G	C	74	2	0.0263	58	7	0.1077	1.25893e-10	1.38038e-10
BPNT1	UTR3	-	-	-	-	-	chr1	1q41	220231370	T	C	46	1	0.0213	15	4	0.2105	1.3213e-10	1.25893e-10
CFLAR	UTR3	-	-	-	-	-	chr2	2q33.1	202032606	G	A	10	0	0	15	5	0.25	0.000977237	1.25893e-10
STARD4	UTR3	-	-	-	-	-	chr5	5q22.1	110835488	A	G	13	1	0.0714	50	7	0.1228	0.480839	4.18794e-10
VHL	UTR3	-	-	-	-	-	chr3	3p25.3	10195103	A	G	29	1	0.0333	21	5	0.1923	2.74157e-06	1.25893e-10
CAPZB	UTR3	-	-	-	-	-	chr1	1p36.13	19665310	C	T	82	4	0.0465	34	7	0.1707	3.46737e-09	1.25893e-10
CDK16	UTR3	-	-	-	-	-	chrX	Xp11.23	47088633	T	C	94	5	0.0505	34	8	0.1905	5.11682e-09	1.25893e-10
LOC646214	ncRNA	-	-	-	-	-	chr15	15q11.2	21938428	T	C	16	1	0.0588	16	4	0.2	0.301301	1.25893e-10
RPL32	UTR3	-	-	-	-	-	chr3	3p25.2	12877545	A	T	148	8	0.0513	48	8	0.1429	1.25893e-10	1.25893e-10
CFLAR	UTR3	-	-	-	-	-	chr2	2q33.1	202030718	A	G	43	2	0.0444	90	15	0.1429	5.26017e-05	1.25893e-10
RRP7A	UTR3	-	-	-	-	rs140120045	chr22	22q13.2	42905310	A	G	42	1	0.0233	32	6	0.1579	2.84446e-09	1.25893e-10
TMPO	UTR3	-	-	-	-	-	chr12	12q23.1	98941902	T	C	126	7	0.0526	86	10	0.1042	1.25893e-10	1.55955e-10
KHSRP	UTR3	-	-	-	-	-	chr19	19p13.3	6413296	A	G	110	6	0.0517	19	6	0.24	1.25893e-10	1.25893e-10
GATC	UTR3	-	-	-	-	-	chr12	12q24.31	120898998	A	G	88	5	0.0538	22	10	0.3125	1.79887e-05	1.25893e-10
MAGT1	UTR3	-	-	-	-	-	chrX	Xq21.1	77083914	T	C	34	1	0.0286	11	4	0.2667	1.08143e-06	1.25893e-10
ACBD7	UTR3	-	-	-	-	-	chr10	10p13	15119278	T	C	11	0	0	11	4	0.2667	0.000488652	1.25893e-10
RABGEF1	UTR3	-	-	-	-	-	chr7	7q11.21	66274430	A	C	16	0	0	12	4	0.25	3.05492e-05	1.63305e-10
FBXL18	UTR3	-	-	-	-	-	chr7	7p22.1	5517273	T	C	79	5	0.0595	19	4	0.1739	0.000181134	1.25893e-10
MRPS16	UTR3	-	-	-	-	-	chr10	10q22.2	75009585	T	C	48	3	0.0588	11	3	0.2143	0.00568853	9.81748e-10
INPP5B	UTR3	-	-	-	-	-	chr1	1p34.3	38327487	T	C	14	1	0.0667	12	3	0.2	0.587489	5.12861e-09
MACF1	intronic	-	-	-	-	-	chr1	1p34.3	39875878	T	C	11	0	0	20	4	0.1667	0.00195434	1.7378e-09
CRCP	UTR3	-	-	-	-	rs1129547	chr7	7q11.21	65619347	A	G	32	1	0.0303	22	9	0.2903	2.7227e-06	1.25893e-10
PAICS	UTR3	-	-	-	-	-	chr4	4q12	57326159	A	G	300	12	0.0385	194	25	0.1142	1.25893e-10	1.25893e-10
MCUR1	UTR3	-	-	-	-	-	chr6	6p23	13791018	A	T	8	0	0	12	4	0.25	0.00390841	1.1508e-09
LARP1	UTR3	-	-	-	-	-	chr5	5q33.2	154193912	G	A	98	7	0.0667	68	10	0.1282	1.25893e-10	1.25893e-10
EPG5	UTR3	-	-	-	-	-	chr18	18q12.3	43432245	A	C	58	0	0	31	6	0.1622	1.25893e-10	1.25893e-10
C6orf62	UTR5	-	-	-	-	-	chr6	6p22.3	24718996	C	T	53	1	0.0185	139	17	0.109	1.25893e-10	1.25893e-10
FBXL18	UTR3	-	-	-	-	-	chr7	7p22.1	5517246	T	C	92	1	0.0108	25	4	0.1379	1.25893e-10	2.26464e-09
SEC63	UTR3	-	-	-	-	-	chr6	6q21	108192474	A	G	20	1	0.0476	19	5	0.2083	0.00638263	1.25893e-10
SPECC1	UTR3	-	-	-	-	-	chr17	17p11.2	20217935	A	G	45	2	0.0426	23	4	0.1481	1.23027e-06	4.48745e-09
MFGE8	UTR3	-	-	-	-	-	chr15	15q26.1	89442119	G	T	488	3	0.0061	400	65	0.1398	1.25893e-10	1.25893e-10
TMEM170A	UTR3	-	-	-	-	-	chr16	16q23.1	75479597	C	T	22	1	0.0435	19	5	0.2083	0.00680769	1.25893e-10
LINC01160	ncRNA	-	-	-	-	-	chr1	1p13.2	112150815	C	T	31	0	0	42	6	0.125	4.66659e-10	1.25893e-10
TUB	UTR3	-	-	-	-	-	chr11	11p15.4	8124191	T	C	41	0	0	20	4	0.1667	1.25893e-10	1.28529e-09
CENPBD1P1	ncRNA	-	-	-	-	-	chr19	19q13.43	59093998	A	G	31	0	0	10	5	0.3333	4.65586e-10	1.25893e-10
RBBP9	UTR3	-	-	-	-	-	chr20	20p11.23	18468352	T	C	13	0	0	17	4	0.1905	0.00012218	1.25893e-10
MDK	UTR5	-	-	-	-	-	chr11	11p11.2	46403603	T	C	60	0	0	26	5	0.1613	1.25893e-10	1.25893e-10
PTPN14	UTR3	-	-	-	-	-	chr1	1q41	214524625	T	C	15	1	0.0625	16	4	0.2	0.356451	1.25893e-10
CDS2	UTR3	-	-	-	-	-	chr20	20p12.3	5175805	A	G	15	0	0	17	7	0.2917	3.05492e-05	1.25893e-10
MAGT1	UTR3	-	-	-	-	-	chrX	Xq21.1	77083645	T	C	9	0	0	18	5	0.2174	0.00195434	1.25893e-10
CFAP97	UTR3	-	-	-	-	-	chr4	4q35.1	186083628	A	G	12	1	0.0769	21	6	0.2222	0.961612	1.25893e-10
MARCH4	UTR5	-	-	-	-	-	chr2	2q35	217235454	A	G	211	12	0.0538	79	8	0.092	1.25893e-10	2.54683e-09
CTSB	UTR3	-	-	-	-	rs1138564	chr8	8p23.1	11700284	T	C	68	3	0.0423	22	4	0.1538	6.87068e-08	2.25424e-09
PI4KAP2	ncRNA	-	-	-	-	-	chr22	22q11.21	21842190	C	T	19	0	0	20	5	0.2	1.91426e-06	2.51768e-09
MARK3	UTR3	-	-	-	-	-	chr14	14q32.32	103969654	T	C	25	0	0	15	5	0.25	5.97035e-08	1.25893e-10
ZNF562	UTR3	-	-	-	-	-	chr19	19p13.2	9759832	A	G	12	0	0	14	5	0.2632	0.000244343	1.25893e-10
RPS3	UTR3	-	-	-	-	-	chr11	11q13.4	75116732	C	A	233	18	0.0717	101	24	0.192	9.61612e-10	1.25893e-10
VHL	UTR3	-	-	-	-	-	chr3	3p25.3	10194811	A	G	8	0	0	12	3	0.2	0.00390841	3.23594e-09
PLEKHA2	UTR3	-	-	-	-	-	chr8	8p11.22	38829965	A	G	13	0	0	13	4	0.2353	0.00012218	1.25893e-10
CTSB	UTR3	-	-	-	-	rs1071789	chr8	8p23.1	11700213	T	C	43	3	0.0652	14	4	0.2222	0.0246604	1.25893e-10
PGAM5	UTR3	-	-	-	-	-	chr12	12q24.33	133297974	A	G	277	16	0.0546	84	19	0.1845	1.25893e-10	1.25893e-10
PKD1	UTR3	-	-	-	-	-	chr16	16p13.3	2138895	C	G	17	2	0.1053	23	7	0.2333	0.236592	1.25893e-10
LINC01502	ncRNA	-	-	-	-	-	chr9	9q34.3	138477356	A	G	9	0	0	12	3	0.2	0.00195434	1.06414e-09
GJC1	UTR3	-	-	-	-	-	chr17	17q21.31	42877179	T	C	37	1	0.0263	24	5	0.1724	5.37032e-08	1.25893e-10
MT1X	UTR3	-	-	-	-	-	chr16	16q13	56718035	T	G	72	3	0.04	41	6	0.1277	1.25893e-10	5.01187e-10
YBX1	UTR3	-	-	-	-	-	chr1	1p34.2	43167792	T	C	499	1	0.002	384	44	0.1028	1.25893e-10	1.25893e-10
MAPKAPK2	UTR3	-	-	-	-	-	chr1	1q32.1	206906943	T	C	106	6	0.0536	43	5	0.1042	1.25893e-10	2.67301e-09
PHAX	UTR3	-	-	-	-	-	chr5	5q23.2	125961649	A	G	17	1	0.0556	14	6	0.3	0.0707946	1.25893e-10
RABGAP1	UTR3	-	-	-	-	rs200007649	chr9	9q33.3	125866696	T	A	15	3	0.1667	30	8	0.2105	0.133045	1.25893e-10
FGD5-AS1	ncRNA	-	-	-	-	-	chr3	3p25.1	14986150	T	C	212	7	0.032	151	14	0.0848	1.25893e-10	1.25893e-10
MRPS16	UTR3	-	-	-	-	rs1071674	chr10	10q22.2	75008815	T	C	254	12	0.0451	122	13	0.0963	1.25893e-10	1.25893e-10
KPNB1	UTR3	-	-	-	-	-	chr17	17q21.32	45760508	T	C	97	5	0.049	60	7	0.1045	5.35797e-09	1.25893e-10
RUSC2	UTR3	-	-	-	-	-	chr9	9p13.3	35561631	T	C	54	3	0.0526	16	4	0.2	6.79204e-06	1.72187e-09
CDK11B	intronic	-	-	-	-	-	chr1	1p36.33	1595048	T	C	47	3	0.06	57	8	0.1231	0.00716143	1.25893e-10
PDPK1	UTR3	-	-	-	-	-	chr16	16p13.3	2648727	T	C	16	0	0	16	4	0.2	6.10942e-05	5.44503e-10
VHL	UTR3	-	-	-	-	-	chr3	3p25.3	10194988	A	G	35	2	0.0541	49	6	0.1091	4.29536e-07	3.50752e-10
MRPS16	UTR3	-	-	-	-	-	chr10	10q22.2	75009720	T	C	135	7	0.0493	84	14	0.1429	1.25893e-10	1.25893e-10
TMSB4X	UTR3	-	-	-	-	-	chrX	Xp22.2	12995325	A	G	45	2	0.0426	38	8	0.1739	8.6896e-08	1.25893e-10
SLC26A2	UTR3	-	-	-	-	-	chr5	5q32	149364144	A	G	12	1	0.0769	13	5	0.2778	0.642688	1.25893e-10
MTDH	UTR3	-	-	-	-	-	chr8	8q22.1	98739208	A	G	22	1	0.0435	11	5	0.3125	0.00278612	1.25893e-10
TAP2	intronic	-	-	-	-	-	chr6	6p21.32	32794636	A	G	26	1	0.037	54	8	0.129	7.76247e-05	1.25893e-10
SP2	UTR3	-	-	-	-	-	chr17	17q21.32	46005316	T	C	134	4	0.029	53	8	0.1311	1.25893e-10	1.25893e-10
AJUBA	UTR3	-	-	-	-	-	chr14	14q11.2	23442028	T	C	221	10	0.0433	144	26	0.1529	1.25893e-10	1.25893e-10
ZDHHC20	UTR3	-	-	-	-	-	chr13	13q12.11	21948570	T	C	30	0	0	20	8	0.2857	1.86638e-09	1.25893e-10
LINC00665	ncRNA	-	-	-	-	-	chr19	19q13.12	36811399	T	C	30	3	0.0909	16	4	0.2	8.70964e-05	1.25893e-10
RPL7L1(dist=1427),C6orf226(dist=1845)	intergenic	-	-	-	-	-	chr6	6p21.1	42856158	A	G	87	2	0.0225	57	7	0.1094	1.25893e-10	1.25893e-10
CTSB	UTR3	-	-	-	-	-	chr8	8p23.1	11701392	T	C	139	1	0.0071	37	7	0.1591	1.25893e-10	1.25893e-10
SEC14L1	intronic	-	-	-	-	-	chr17	17q25.2	75212047	T	C	12	0	0	43	5	0.1042	0.000244343	4.64515e-09
NMT2	UTR3	-	-	-	-	-	chr10	10p13	15148090	T	C	12	0	0	15	5	0.25	0.000488652	1.25893e-10
RBBP9	UTR3	-	-	-	-	-	chr20	20p11.23	18468351	T	C	15	0	0	12	9	0.4286	3.05492e-05	1.25893e-10
CDS2	UTR3	-	-	-	-	-	chr20	20p12.3	5175524	A	G	12	0	0	23	4	0.1481	0.000244343	3.58096e-09
MIR1304	ncRNA	-	-	-	-	-	chr11	11q21	93466874	T	C	28	1	0.0345	23	5	0.1786	6.91831e-05	1.25893e-10
ERO1L	UTR3	-	-	-	-	-	chr14	14q22.1	53109823	T	C	33	1	0.0294	18	8	0.3077	5.42001e-07	1.25893e-10
LINC00923	ncRNA	-	-	-	-	-	chr15	15q26.2	98286172	G	A	10	0	0	12	3	0.2	0.00195434	1.25893e-10
UBAP2L	intronic	-	-	-	-	-	chr1	1q21.3	154243236	T	C	29	1	0.0333	19	4	0.1739	0.0338844	1.25893e-10
PSMB2	UTR3	-	-	-	-	-	chr1	1p34.3	36068276	T	C	58	2	0.0333	20	5	0.2	1.89671e-09	1.25893e-10
MAVS	UTR3	-	-	-	-	-	chr20	20p13	3850213	A	G	41	2	0.0465	27	11	0.2895	9.88553e-05	1.25893e-10
ZDHHC20	UTR3	-	-	-	-	-	chr13	13q12.11	21949211	T	C	23	1	0.0417	20	6	0.2308	0.00279254	1.25893e-10
PTP4A2	UTR3	-	-	-	-	-	chr1	1p35.2	32373296	T	A	41	0	0	18	4	0.1818	1.25893e-10	5.63638e-10
BMP7	UTR3	-	-	-	-	-	chr20	20q13.31	55745024	G	C	19	1	0.05	9	5	0.3571	0.212324	1.25893e-10
DCAF16	UTR3	-	-	-	-	rs3178753	chr4	4p15.31	17804847	T	C	21	4	0.16	8	7	0.4667	0.0022182	1.25893e-10
LINC01000	ncRNA	-	-	-	-	-	chr7	7q32.1	128291586	G	A	8	0	0	12	3	0.2	0.00390841	7.04693e-10
RAP1GDS1	UTR3	-	-	-	-	-	chr4	4q23	99363412	T	C	54	2	0.0357	24	6	0.2	8.64968e-10	1.25893e-10
MYL12B	UTR3	-	-	-	-	-	chr18	18p11.31	3278187	T	A	53	4	0.0702	47	13	0.2167	0.0125314	1.25893e-10
MPHOSPH8	UTR3	-	-	-	-	-	chr13	13q12.11	20247141	A	G	15	0	0	19	4	0.1739	3.05492e-05	1.25893e-10
IFITM3	UTR3	-	-	-	-	-	chr11	11p15.5	319702	T	C	465	23	0.0471	430	57	0.117	1.25893e-10	1.25893e-10
CENPN	intronic	-	-	-	-	-	chr16	16q23.2	81063309	A	G	48	3	0.0588	48	13	0.2131	0.00225424	1.25893e-10
LOC100288162,PKD1P1	ncRNA	-	-	-	-	rs2889428	chr16	16p13.11	16419229	G	C	14	2	0.125	36	15	0.2941	0.654636	1.25893e-10
EPB41	UTR3	-	-	-	-	-	chr1	1p35.3	29443588	G	T	12	1	0.0769	20	4	0.1667	0.000244343	4.66659e-10
VHL	UTR3	-	-	-	-	rs1058854	chr3	3p25.3	10193475	A	G	29	1	0.0333	29	5	0.1471	1.7338e-05	1.25893e-10
MYC	UTR3	-	-	-	-	-	chr8	8q24.21	128753348	T	C	202	17	0.0776	112	13	0.104	0.145881	1.25893e-10
UBXN2A	UTR3	-	-	-	-	-	chr2	2p23.3	24223291	A	G	31	2	0.0606	47	10	0.1754	0.127057	1.25893e-10
CCNYL1	UTR3	-	-	-	-	-	chr2	2q33.3	208619531	A	G	13	0	0	6	11	0.6471	0.00012218	1.25893e-10
FAM195B	UTR3	-	-	-	-	rs11550921	chr17	17q25.3	79780692	T	C	285	21	0.0686	39	7	0.1522	0.000595662	1.25893e-10
S100A2	UTR3	-	-	-	-	-	chr1	1q21.3	153533820	A	T	18	2	0.1	21	5	0.1923	0.0104713	1.25893e-10
CEBPZ	intronic	-	-	-	-	-	chr2	2p22.2	37431601	A	G	28	1	0.0345	22	5	0.1852	5.49541e-05	1.25893e-10
GLS	intronic	-	-	-	-	rs1045208	chr2	2q32.2	191799592	A	G	46	2	0.0417	56	14	0.2	1.5417e-06	1.25893e-10
PHAX	UTR3	-	-	-	-	-	chr5	5q23.2	125961648	A	G	18	0	0	12	8	0.4	3.81944e-06	1.25893e-10
IRGQ	UTR3	-	-	-	-	-	chr19	19q13.31	44092620	A	G	9	0	0	12	3	0.2	0.00195434	1.28529e-09
YWHAE	UTR3	-	-	-	-	-	chr17	17p13.3	1248345	T	C	458	20	0.0418	186	23	0.11	1.25893e-10	1.25893e-10
TAF1	UTR3	-	-	-	-	-	chrX	Xq13.1	70684486	G	C	13	0	0	13	3	0.1875	0.00012218	1.25893e-10
NDUFC2-KCTD14	intronic	-	-	-	-	-	chr11	11q14.1	77780072	T	C	11	0	0	14	4	0.2222	0.00195434	1.25893e-10
TAF9B	UTR3	-	-	-	-	-	chrX	Xq21.1	77386073	C	T	25	0	0	19	4	0.1739	3.99025e-07	7.53356e-10
ANP32A	intronic	-	-	-	-	-	chr15	15q23	69096974	C	G	14	0	0	15	3	0.1667	6.10942e-05	1.25893e-10
FCF1	UTR3	-	-	-	-	-	chr14	14q24.3	75202544	A	G	32	2	0.0588	15	10	0.4	0.0100693	1.25893e-10
UBE2K	UTR3	-	-	-	-	-	chr4	4p14	39780254	G	A	12	1	0.0769	19	4	0.1739	0.580764	5.01187e-10
GSR	UTR3	-	-	-	-	rs1138117	chr8	8p12	30535953	T	C	87	4	0.044	55	9	0.1406	1.25893e-10	1.25893e-10
PDDC1	UTR3	-	-	-	-	-	chr11	11p15.5	768935	T	C	83	5	0.0568	15	5	0.25	1.1298e-05	1.25893e-10
IFI6	UTR3	-	-	-	-	-	chr1	1p36.11	27992883	A	G	36	0	0	434	57	0.1161	1.25893e-10	1.25893e-10
PHF6	UTR3	-	-	-	-	-	chrX	Xq26.2	133562674	T	C	15	1	0.0625	12	4	0.25	0.240436	1.25893e-10
TMEM189-UBE2V1,UBE2V1	UTR3	-	-	-	-	-	chr20	20q13.13	48697901	C	T	36	0	0	30	7	0.1892	0.000122462	1.25893e-10
PRR11	UTR3	-	-	-	-	-	chr17	17q22	57280820	A	G	26	1	0.037	10	3	0.2308	0.000174181	1.55597e-09
RASSF3	UTR3	-	-	-	-	-	chr12	12q14.2	65089819	C	T	20	1	0.0476	19	4	0.1739	0.0443609	1.25893e-10
LOC100506990,LOC729732	ncRNA	-	-	-	-	-	chr8	8p23.1	12423611	C	T	34	0	0	14	13	0.4815	1.25893e-10	1.25893e-10
PTPRF	UTR3	-	-	-	-	rs1130523	chr1	1p34.2	44088568	G	A	131	7	0.0507	106	11	0.094	1.25893e-10	1.25893e-10
TONSL	UTR3	-	-	-	-	-	chr8	8q24.3	145654218	G	A	16	1	0.0588	12	3	0.2	0.218273	3.53183e-10
C5orf45	intronic	-	-	-	-	-	chr5	5q35.3	179267309	T	C	14	0	0	14	4	0.2222	6.10942e-05	1.25893e-10
WASH5P	ncRNA	-	-	-	-	-	chr19	19p13.3	61013	T	C	15	1	0.0625	47	7	0.1296	0.0711214	1.25893e-10
KPNA6	UTR3	-	-	-	-	-	chr1	1p35.1	32641549	T	A	20	0	0	16	4	0.2	3.81944e-06	4.61318e-09
PAICS	UTR3	-	-	-	-	-	chr4	4q12	57326917	A	G	67	4	0.0563	55	8	0.127	6.38263e-05	1.25893e-10
CYBRD1	UTR3	-	-	-	-	-	chr2	2q31.1	172414462	G	A	8	0	0	45	8	0.1509	0.00390841	1.25893e-10
MRPL30	UTR3	-	-	-	-	-	chr2	2q11.2	99812465	A	G	76	4	0.05	37	6	0.1395	1.58489e-06	1.24738e-09
ORC4	UTR3	-	-	-	-	-	chr2	2q22.3	148689863	G	C	15	0	0	11	3	0.2143	3.05492e-05	1.87932e-10
FCF1	UTR3	-	-	-	-	-	chr14	14q24.3	75202372	A	G	37	0	0	8	9	0.5294	1.25893e-10	1.25893e-10
RPL7L1(dist=1599),C6orf226(dist=1673)	intergenic	-	-	-	-	rs1055969	chr6	6p21.1	42856330	A	G	308	10	0.0314	369	118	0.2423	1.25893e-10	1.25893e-10
HFE	UTR3	-	-	-	-	rs1045533	chr6	6p22.2	26095028	A	G	8	0	0	9	6	0.4	0.00390841	1.25893e-10
LINC00674	ncRNA	-	-	-	-	rs1060017	chr17	17q24.2	66125618	A	C	21	1	0.0455	15	4	0.2105	0.00379315	1.25893e-10
SLC31A1	UTR3	-	-	-	-	-	chr9	9q32	116026596	A	G	11	1	0.0833	20	6	0.2308	0.000488652	1.25893e-10
HLA-C	UTR3	-	-	-	-	-	chr6	6p21.33	31236772	G	A	490	5	0.0101	438	61	0.1222	1.25893e-10	1.25893e-10
MCM4	UTR3	-	-	-	-	rs1135031	chr8	8q11.21	48890247	A	G	343	4	0.0115	158	27	0.1459	1.25893e-10	1.25893e-10
TMOD3	UTR3	-	-	-	-	-	chr15	15q21.2	52202083	T	C	36	0	0	15	4	0.2105	1.25893e-10	6.39735e-10
VHL	UTR3	-	-	-	-	-	chr3	3p25.3	10192744	A	G	21	0	0	23	5	0.1786	9.54993e-07	1.25893e-10
FAM3C	UTR3	-	-	-	-	rs1046717	chr7	7q31.31	120989942	C	T	24	0	0	24	6	0.2	5.97035e-08	1.25893e-10
CACFD1	UTR3	-	-	-	-	-	chr9	9q34.2	136335198	G	A	19	0	0	18	5	0.2174	1.90985e-06	1.25893e-10
GNPDA1	UTR3	-	-	-	-	-	chr5	5q31.3	141381005	A	G	92	6	0.0612	42	6	0.125	1.74985e-05	5.91562e-10
DNAJC25-GNG10,GNG10	UTR3	-	-	-	-	-	chr9	9q31.3	114432192	G	A	118	2	0.0167	164	18	0.0989	1.25893e-10	1.25893e-10
PFKM	UTR3	-	-	-	-	-	chr12	12q13.11	48539551	T	C	210	17	0.0749	83	15	0.1531	0.00115611	1.25893e-10
LLGL1	UTR3	-	-	-	-	-	chr17	17p11.2	18147831	A	C	64	0	0	35	5	0.125	1.25893e-10	1.25893e-10
GATC	UTR3	-	-	-	-	-	chr12	12q24.31	120898657	A	G	69	2	0.0282	32	5	0.1351	1.25893e-10	1.97697e-09
CENPN	intronic	-	-	-	-	-	chr16	16q23.2	81064343	A	G	26	0	0	15	4	0.2105	2.98538e-08	1.25893e-10
F11R	UTR3	-	-	-	-	-	chr1	1q23.3	160967035	A	G	29	1	0.0333	18	5	0.2174	7.34514e-06	2.7227e-10
NBPF8	intronic	-	-	-	-	rs497410	chr1	1q21.2	148004424	G	C	29	1	0.0333	49	5	0.0926	0.00020797	2.06063e-09
ADAR	UTR3	-	-	-	-	-	chr1	1q21.3	154556991	A	G	210	13	0.0583	378	43	0.1021	1.25893e-10	1.25893e-10
OIP5-AS1	ncRNA	-	-	-	-	-	chr15	15q15.1	41591417	A	G	11	0	0	18	4	0.1818	0.000488652	1.25893e-10
TAPBP	UTR3	-	-	-	-	-	chr6	6p21.32	33269288	T	C	63	5	0.0735	164	16	0.0889	0.0164059	1.25893e-10
XIAP	UTR3	-	-	-	-	-	chrX	Xq25	123046417	A	G	10	0	0	12	5	0.2941	0.000977237	1.25893e-10
GATC	UTR3	-	-	-	-	-	chr12	12q24.31	120899168	A	G	195	4	0.0201	93	10	0.0971	1.25893e-10	1.25893e-10
METTL21A	intronic	-	-	-	-	-	chr2	2q33.3	208474577	G	A	12	1	0.0769	13	8	0.381	0.636796	1.25893e-10
SNRPD3	UTR3	-	-	-	-	-	chr22	22q11.23	24968454	G	C	18	0	0	23	5	0.1786	3.81944e-06	1.25893e-10
CTSB	UTR3	-	-	-	-	rs1143592	chr8	8p23.1	11701504	T	C	93	6	0.0606	25	8	0.2424	3.26588e-05	1.25893e-10
PMS2P5	ncRNA	-	-	-	-	-	chr7	7q11.23	74321884	T	C	10	0	0	10	4	0.2857	0.000977237	1.25893e-10
ARSD	UTR3	-	-	-	-	-	chrX	Xp22.33	2824377	T	C	25	1	0.0385	13	5	0.2778	0.000348337	1.25893e-10
SENP3	UTR3	-	-	-	-	-	chr17	17p13.1	7474993	T	C	165	7	0.0407	42	6	0.125	1.25893e-10	2.97167e-09
SAMHD1,TLDC2	UTR3	-	-	-	-	-	chr20	20q11.23	35520977	T	C	8	1	0.1111	50	27	0.3506	0.00390841	1.25893e-10
MDM2	UTR3	-	-	-	-	-	chr12	12q15	69237073	A	G	32	2	0.0588	35	5	0.125	0.00503501	4.98884e-10
PDDC1	UTR3	-	-	-	-	-	chr11	11p15.5	769889	T	C	59	5	0.0781	17	5	0.2273	0.000816582	5.59758e-10
E2F1	UTR3	-	-	-	-	-	chr20	20q11.22	32263524	A	G	173	10	0.0546	33	6	0.1538	1.25893e-10	1.25893e-10
CDC27	UTR3	-	-	-	-	-	chr17	17q21.32	45195951	T	C	21	0	0	27	5	0.1562	9.54993e-07	1.25893e-10
DHFR	UTR3	-	-	-	-	-	chr5	5q14.1	79923998	T	C	81	6	0.069	66	10	0.1316	0.837529	1.25893e-10
CLPTM1L	UTR3	-	-	-	-	-	chr5	5p15.33	1318256	A	G	468	27	0.0545	437	52	0.1063	1.25893e-10	1.25893e-10
CANX	UTR3	-	-	-	-	rs112842867	chr5	5q35.3	179157927	T	A	21	1	0.0455	25	8	0.2424	0.00247742	1.25893e-10
GJC1	UTR3	-	-	-	-	-	chr17	17q21.31	42880118	T	C	20	1	0.0476	13	5	0.2778	0.00352371	1.25893e-10
KLF6	UTR3	-	-	-	-	rs199534432	chr10	10p15.1	3819123	C	T	16	0	0	28	8	0.2222	3.06196e-05	1.25893e-10
TSIX	ncRNA	-	-	-	-	-	chrX	Xq13.2	73027779	C	T	14	0	0	8	7	0.4667	6.10942e-05	1.25893e-10
SEC61A1	UTR3	-	-	-	-	-	chr3	3q21.3	127790249	A	G	270	8	0.0288	134	26	0.1625	1.25893e-10	1.25893e-10
QPCTL	UTR3	-	-	-	-	-	chr19	19q13.32	46207001	A	G	60	3	0.0476	11	4	0.2667	5.52077e-08	1.25893e-10
OIP5-AS1	ncRNA	-	-	-	-	rs3210775	chr15	15q15.1	41591451	A	G	16	0	0	16	4	0.2	1.52757e-05	1.25893e-10
TNFAIP8L1	UTR3	-	-	-	-	-	chr19	19p13.3	4654597	A	G	63	2	0.0308	25	7	0.2188	1.25893e-10	1.25893e-10
TXNRD2	splicing	-	-	-	-	-	chr22	22q11.21	19868242	T	G	10	0	0	19	10	0.3448	0.000977237	1.25893e-10
TMEM212	UTR3	-	-	-	-	-	chr3	3q26.31	171576336	G	T	9	0	0	14	6	0.3	0.00195434	1.25893e-10
MDM2	UTR3	-	-	-	-	-	chr12	12q15	69237526	A	G	24	1	0.04	15	4	0.2105	0.00278612	1.25893e-10
MPHOSPH8	UTR3	-	-	-	-	-	chr13	13q12.11	20247116	A	G	18	0	0	20	7	0.2593	7.63836e-06	1.25893e-10
GTPBP10	UTR3	-	-	-	-	-	chr7	7q21.13	90015180	G	C	9	0	0	13	4	0.2353	0.00195434	1.25893e-10
ARRDC3-AS1	ncRNA	-	-	-	-	-	chr5	5q14.3	90716094	C	T	15	1	0.0625	11	3	0.2143	0.635331	1.40281e-10
GTF2H3	UTR3	-	-	-	-	rs11057325	chr12	12q24.31	124146417	A	G	35	0	0	28	5	0.1515	1.25893e-10	1.25893e-10
LOC100288162,PKD1P1	ncRNA	-	-	-	-	rs16956164	chr16	16p13.11	16418544	G	A	15	1	0.0625	46	9	0.1636	0.580764	1.25893e-10
CLPTM1L	UTR3	-	-	-	-	-	chr5	5p15.33	1318312	A	G	460	35	0.0707	430	57	0.117	1.25893e-10	1.25893e-10
KIAA1456	UTR3	-	-	-	-	-	chr8	8p22	12883845	A	T	14	1	0.0667	20	8	0.2857	0.554626	1.25893e-10
NAA15	UTR3	-	-	-	-	-	chr4	4q31.1	140309790	T	C	47	0	0	44	8	0.1538	1.25893e-10	1.25893e-10
SLC25A1	UTR3	-	-	-	-	-	chr22	22q11.21	19163406	C	T	320	27	0.0778	143	14	0.0892	0.179061	1.25893e-10
LAPTM4B	UTR3	-	-	-	-	-	chr8	8q22.1	98864631	T	C	200	13	0.061	126	20	0.137	1.25893e-10	1.25893e-10
PRNP	UTR3	-	-	-	-	-	chr20	20p13	4681337	T	C	70	4	0.0541	90	16	0.1509	1.02329e-07	1.25893e-10
RPS3	UTR3	-	-	-	-	-	chr11	11q13.4	75116730	G	A	444	21	0.0452	184	20	0.098	1.25893e-10	1.25893e-10
COX7A2L	UTR3	-	-	-	-	rs1997	chr2	2p21	42577806	T	A	233	15	0.0605	121	15	0.1103	1.72982e-10	1.25893e-10
DFFA	UTR3	-	-	-	-	rs1135138	chr1	1p36.22	10521094	T	C	33	2	0.0571	17	4	0.1905	0.0158855	1.25893e-10
MAGT1	UTR3	-	-	-	-	-	chrX	Xq21.1	77084001	T	C	46	3	0.0612	42	14	0.25	0.00719449	1.25893e-10
KCTD13	UTR3	-	-	-	-	-	chr16	16p11.2	29917977	G	T	30	0	0	26	5	0.1613	1.49279e-08	1.25893e-10
DIABLO	UTR3	-	-	-	-	-	chr12	12q24.31	122692560	A	G	69	0	0	20	5	0.2	1.25893e-10	3.45939e-09
DESI1	UTR3	-	-	-	-	-	chr22	22q13.2	41995260	T	C	97	1	0.0102	34	10	0.2273	1.25893e-10	1.25893e-10
C6orf89	UTR3	-	-	-	-	rs3734333	chr6	6p21.2	36893083	A	G	9	1	0.1	2	15	0.8824	0.644169	4.02717e-05
TNFAIP8L1	UTR3	-	-	-	-	-	chr19	19p13.3	4654601	A	G	60	0	0	27	6	0.1818	1.25893e-10	1.25893e-10
MRPL30	UTR3	-	-	-	-	-	chr2	2q11.2	99812429	A	G	97	2	0.0202	61	7	0.1029	1.25893e-10	1.22744e-09
GNL3L	UTR3	-	-	-	-	-	chrX	Xp11.22	54588073	A	G	96	0	0	12	5	0.2941	1.25893e-10	1.25893e-10
CDCA4	UTR3	-	-	-	-	-	chr14	14q32.33	105476331	T	G	100	6	0.0566	34	6	0.15	1.25893e-10	9.39723e-10
APPL1,ASB14	UTR3	-	-	-	-	-	chr3	3p14.3	57306653	A	G	28	2	0.0667	18	4	0.1818	0.72778	1.25893e-10
CBFA2T2	UTR3	-	-	-	-	-	chr20	20q11.22	32234407	A	G	15	1	0.0625	15	6	0.2857	0.283139	1.25893e-10
PGAM5	UTR3	-	-	-	-	-	chr12	12q24.33	133298465	A	G	246	3	0.012	64	11	0.1467	1.25893e-10	1.25893e-10
VHL	UTR3	-	-	-	-	-	chr3	3p25.3	10193994	A	G	30	1	0.0323	33	6	0.1538	5.45758e-06	1.25893e-10
SPCS3	UTR3	-	-	-	-	-	chr4	4q34.2	177252238	A	G	94	4	0.0408	200	50	0.2	1.25893e-10	1.25893e-10
ERCC1	intronic	-	-	-	-	-	chr19	19q13.32	45913823	T	G	17	1	0.0556	14	4	0.2222	0.0691831	1.25893e-10
TMEM50A	UTR3	-	-	-	-	-	chr1	1p36.11	25687280	A	G	24	1	0.04	31	7	0.1842	0.000150314	1.25893e-10
LAMP2	intronic	-	-	-	-	-	chrX	Xq24	119570814	G	A	16	1	0.0588	26	5	0.1613	0.354813	1.25893e-10
PGAM5	UTR3	-	-	-	-	-	chr12	12q24.33	133298025	A	G	270	4	0.0146	65	8	0.1096	1.25893e-10	1.25893e-10
ARGLU1	UTR3	-	-	-	-	-	chr13	13q33.3	107196174	A	G	29	2	0.0645	22	5	0.1852	0.0579429	1.25893e-10
CFLAR	UTR3	-	-	-	-	-	chr2	2q33.1	202030484	A	G	43	3	0.0652	86	14	0.14	0.881049	1.25893e-10
CDC42	UTR5	-	-	-	-	-	chr1	1p36.12	22400708	T	C	12	0	0	17	4	0.1905	0.000488652	1.25893e-10
C8orf33	UTR3	-	-	-	-	-	chr8	8q24.3	146280696	A	G	109	2	0.018	58	14	0.1944	1.25893e-10	1.25893e-10
PTRF	UTR3	-	-	-	-	-	chr17	17q21.2	40554700	C	A	219	21	0.0875	199	30	0.131	1.25893e-10	6.42688e-10
CCRN4L	UTR3	-	-	-	-	-	chr4	4q31.1	139966801	A	G	35	2	0.0541	62	7	0.1014	2.71019e-07	1.22462e-09
BZW1	UTR3	-	-	-	-	-	chr2	2q33.1	201688457	A	C	59	3	0.0484	31	9	0.225	4.14954e-09	1.25893e-10
RAB11FIP1	UTR3	-	-	-	-	-	chr8	8p11.23	37719070	C	T	58	3	0.0492	99	13	0.1161	3.2434e-05	1.25893e-10
EEF1A1	UTR3	-	-	-	-	-	chr6	6q13	74227411	T	C	454	32	0.0658	438	52	0.1061	1.25893e-10	1.25893e-10
ZNF33B	UTR3	-	-	-	-	rs210281	chr10	10q11.21	43087763	T	C	11	0	0	9	5	0.3571	0.000488652	1.25893e-10
NDUFC2-KCTD14	intronic	-	-	-	-	-	chr11	11q14.1	77779665	T	C	21	1	0.0455	20	4	0.1667	0.00557186	2.82488e-10
LONP2	UTR3	-	-	-	-	-	chr16	16q12.1	48387201	A	G	24	1	0.04	12	9	0.4286	0.000696627	1.25893e-10
RPL32	UTR3	-	-	-	-	-	chr3	3p25.2	12876540	A	G	31	2	0.0606	14	6	0.3	0.00362243	1.25893e-10
MAGT1	UTR3	-	-	-	-	-	chrX	Xq21.1	77084042	T	C	36	0	0	33	8	0.1951	2.33346e-10	1.25893e-10
USP10	UTR3	-	-	-	-	-	chr16	16q24.1	84813500	A	G	24	2	0.0769	16	5	0.2381	0.563638	1.25893e-10
CYP24A1	UTR3	-	-	-	-	-	chr20	20q13.2	52770506	T	G	90	4	0.0426	26	5	0.1613	1.25893e-10	2.21309e-09
SFR1	UTR3	-	-	-	-	-	chr10	10q25.1	105885631	C	G	13	1	0.0714	12	3	0.2	0.630957	5.95662e-10
NBPF15	UTR5	-	-	-	-	rs1699854	chr1	1q21.2	148560994	C	T	53	3	0.0536	52	17	0.2464	0.00277971	1.25893e-10
TBL1XR1	UTR3	-	-	-	-	-	chr3	3q26.32	176739371	A	G	16	1	0.0588	11	4	0.2667	0.0954993	1.25893e-10
CTSB	UTR3	-	-	-	-	rs1071783	chr8	8p23.1	11700261	T	C	87	6	0.0645	22	8	0.2667	0.00207014	1.25893e-10
CENPN	intronic	-	-	-	-	-	chr16	16q23.2	81064336	A	G	23	1	0.0417	12	4	0.25	0.00139316	1.25893e-10
MAT2B	UTR3	-	-	-	-	-	chr5	5q34	162946086	C	G	67	0	0	58	7	0.1077	1.25893e-10	1.25893e-10
CMTM4	UTR3	-	-	-	-	-	chr16	16q21	66649936	G	T	29	2	0.0645	23	4	0.1481	0.72778	2.2182e-10
CDV3	UTR3	-	-	-	-	-	chr3	3q22.1	133308404	T	C	38	2	0.05	66	17	0.2048	2.47172e-05	1.25893e-10
ZFP41	UTR3	-	-	-	-	-	chr8	8q24.3	144344584	T	C	42	1	0.0233	20	5	0.2	2.25944e-09	1.25893e-10
SDC4	UTR3	-	-	-	-	-	chr20	20q13.12	43955065	T	G	12	1	0.0769	31	5	0.1389	0.774462	1.44544e-09
SLC26A2	UTR3	-	-	-	-	-	chr5	5q32	149364103	A	G	11	0	0	25	10	0.2857	0.000977237	1.25893e-10
HNRNPA2B1	UTR3	-	-	-	-	-	chr7	7p15.2	26231502	A	G	115	2	0.0171	81	11	0.1196	1.25893e-10	1.25893e-10
ASTN2	intronic	-	-	-	-	-	chr9	9q33.1	119374624	T	C	24	0	0	32	5	0.1351	5.97035e-08	1.25893e-10
CWF19L1	UTR3	-	-	-	-	rs1131126	chr10	10q24.31	101992899	T	C	69	4	0.0548	14	4	0.2222	6.30957e-06	1.25893e-10
F11R	UTR3	-	-	-	-	-	chr1	1q23.3	160966353	T	C	35	2	0.0541	32	5	0.1351	0.00632412	1.25893e-10
MARCH7	UTR3	-	-	-	-	-	chr2	2q24.2	160623930	T	C	19	0	0	54	7	0.1148	3.2434e-06	2.44343e-09
POLH	UTR3	-	-	-	-	-	chr6	6p21.1	43584726	A	G	18	0	0	18	4	0.1818	7.63836e-06	1.25893e-10
RPL27A	UTR3	-	-	-	-	-	chr11	11p15.4	8707961	A	G	51	1	0.0192	25	4	0.1379	1.25893e-10	1.79887e-09
DENND6A	UTR3	-	-	-	-	-	chr3	3p14.3	57612389	T	C	19	0	0	13	5	0.2778	7.63836e-06	1.25893e-10
ATP11B	UTR3	-	-	-	-	-	chr3	3q26.33	182638271	T	C	14	0	0	16	4	0.2	0.000488652	1.36773e-10
SDHD	UTR3	-	-	-	-	-	chr11	11q23.1	111966386	T	C	130	6	0.0441	110	15	0.12	1.25893e-10	1.25893e-10
MAP2K1,SNAPC5	UTR3	-	-	-	-	-	chr15	15q22.31	66783775	T	C	75	6	0.0741	25	8	0.2424	0.0472063	1.25893e-10
MAGT1	UTR3	-	-	-	-	-	chrX	Xq21.1	77083981	T	C	36	1	0.027	30	5	0.1429	1.35519e-07	1.25893e-10
ANKRD20A9P	ncRNA	-	-	-	-	-	chr13	13q11	19430546	G	A	16	0	0	36	5	0.122	3.05492e-05	1.25893e-10
KLHL20	UTR3	-	-	-	-	-	chr1	1q25.1	173754898	C	A	13	0	0	13	3	0.1875	0.000244343	1.07647e-09
GNPNAT1	UTR3	-	-	-	-	-	chr14	14q22.1	53243438	T	C	24	1	0.04	9	7	0.4375	0.000277971	1.25893e-10
PGAM5	UTR3	-	-	-	-	-	chr12	12q24.33	133298275	A	G	306	14	0.0438	98	11	0.1009	1.25893e-10	1.25893e-10
CFLAR	UTR3	-	-	-	-	-	chr2	2q33.1	202030462	T	C	179	11	0.0579	230	50	0.1786	2.30675e-07	1.25893e-10
B4GALT5	UTR3	-	-	-	-	-	chr20	20q13.13	48251789	T	C	9	0	0	27	6	0.1818	0.00390841	1.25893e-10
XIAP	UTR3	-	-	-	-	-	chrX	Xq25	123046770	A	G	10	0	0	22	4	0.1538	0.000977237	5.66239e-10
LNPEP	UTR3	-	-	-	-	rs39602	chr5	5q15	96364454	C	G	8	0	0	21	7	0.25	0.00390841	1.25893e-10
LINC00657	ncRNA	-	-	-	-	-	chr20	20q11.23	34637808	A	G	56	2	0.0345	157	24	0.1326	1.25893e-10	1.25893e-10
MIR4435-2HG	ncRNA	-	-	-	-	rs1128295	chr2	2q13	112252464	G	A	336	17	0.0482	107	14	0.1157	1.25893e-10	1.25893e-10
IFITM3	UTR3	-	-	-	-	-	chr11	11p15.5	319724	A	G	465	33	0.0663	442	48	0.098	1.25893e-10	1.25893e-10
SATB1	UTR5	-	-	-	-	rs73040343	chr3	3p24.3	18466059	A	G	8	0	0	12	6	0.3333	0.00390841	1.25893e-10
VHL	UTR3	-	-	-	-	-	chr3	3p25.3	10194984	A	G	34	2	0.0556	40	12	0.2308	0.001	1.25893e-10
GINS1	UTR3	-	-	-	-	-	chr20	20p11.21	25428308	A	G	49	1	0.02	33	8	0.1951	1.25893e-10	1.25893e-10
PKD1P1	ncRNA	-	-	-	-	-	chr16	16p13.11	16421882	C	T	15	0	0	31	6	0.1622	6.10942e-05	1.25893e-10
CASP2	UTR3	-	-	-	-	-	chr7	7q34	143003505	G	A	21	0	0	11	6	0.3529	4.77529e-07	1.25893e-10
PAICS	UTR3	-	-	-	-	-	chr4	4q12	57326315	A	G	216	9	0.04	123	18	0.1277	1.25893e-10	1.25893e-10
TOB2	UTR3	-	-	-	-	-	chr22	22q13.2	41832245	C	T	9	0	0	16	4	0.2	0.00195434	1.58125e-09
RAB3B	UTR3	-	-	-	-	-	chr1	1p32.3	52380556	C	T	10	0	0	19	4	0.1739	0.000977237	6.30957e-10
UAP1L1	UTR3	-	-	-	-	-	chr9	9q34.3	139978778	T	C	236	6	0.0248	60	8	0.1176	1.25893e-10	1.25893e-10
MAVS	UTR3	-	-	-	-	-	chr20	20p13	3848132	A	G	20	1	0.0476	21	4	0.16	0.0111429	1.25893e-10
MAVS	UTR3	-	-	-	-	-	chr20	20p13	3851628	A	G	44	3	0.0638	31	6	0.1622	0.0454988	1.25893e-10
CTSB	UTR3	-	-	-	-	-	chr8	8p23.1	11701357	T	C	49	2	0.0392	11	5	0.3125	2.42661e-08	1.25893e-10
MAVS	UTR3	-	-	-	-	rs11551648	chr20	20p13	3853060	A	G	73	2	0.0267	45	8	0.1509	1.25893e-10	1.25893e-10
METTL21A	intronic	-	-	-	-	-	chr2	2q33.3	208476570	C	A	53	2	0.0364	47	8	0.1455	1.72187e-09	1.25893e-10
CCRN4L	UTR3	-	-	-	-	rs188543771	chr4	4q31.1	139966757	G	A	30	0	0	18	4	0.1818	5.98412e-08	1.25603e-09
TMPO	UTR3	-	-	-	-	-	chr12	12q23.1	98943102	A	G	54	4	0.069	34	6	0.15	0.6223	1.25893e-10
CXorf56	UTR3	-	-	-	-	-	chrX	Xq24	118673312	T	C	22	1	0.0435	11	4	0.2667	0.00885116	1.25893e-10
HIATL1	UTR3	-	-	-	-	-	chr9	9q22.32	97221850	T	C	51	6	0.1053	53	9	0.1452	0.0278612	1.25893e-10
EXT2	UTR3	-	-	-	-	-	chr11	11p11.2	44266642	T	C	73	5	0.0641	29	7	0.1944	5.76766e-08	1.25893e-10
FCF1	UTR3	-	-	-	-	-	chr14	14q24.3	75202312	A	G	23	0	0	11	5	0.3125	1.19399e-07	1.25893e-10
DNAJC24	UTR3	-	-	-	-	-	chr11	11p13	31452696	A	G	20	0	0	29	6	0.1714	9.54993e-07	1.25893e-10
TMPO	UTR3	-	-	-	-	-	chr12	12q23.1	98943011	A	G	50	0	0	12	6	0.3333	1.25893e-10	1.25893e-10
GNPNAT1	UTR3	-	-	-	-	-	chr14	14q22.1	53242425	T	C	135	6	0.0426	109	12	0.0992	1.25893e-10	3.64754e-10
MAGT1	UTR3	-	-	-	-	-	chrX	Xq21.1	77083723	T	C	27	0	0	19	5	0.2083	2.98538e-08	1.25893e-10
TMEM189-UBE2V1,UBE2V1	UTR3	-	-	-	-	-	chr20	20q13.13	48699183	A	G	457	36	0.073	288	28	0.0886	1.25893e-10	1.25893e-10
MAVS	UTR3	-	-	-	-	-	chr20	20p13	3850201	A	G	36	2	0.0526	31	5	0.1389	0.000995405	1.25893e-10
SLC2A4RG	UTR3	-	-	-	-	-	chr20	20q13.33	62374458	T	C	176	14	0.0737	85	9	0.0957	1.25893e-10	2.65461e-09
ABL2	UTR3	-	-	-	-	-	chr1	1q25.2	179070646	T	C	15	1	0.0625	29	6	0.1714	0.356451	1.25893e-10
SNORA40;TAF1D	upstream;downstream	-	-	-	-	-	chr11	11q21	93468644	T	C	41	2	0.0465	38	6	0.1364	9.90832e-05	1.25893e-10
GNPNAT1	UTR3	-	-	-	-	-	chr14	14q22.1	53242859	T	C	69	5	0.0676	32	11	0.2558	0.467735	1.25893e-10
RNASEK	UTR3	-	-	-	-	-	chr17	17p13.1	6917822	T	C	115	9	0.0726	49	7	0.125	0.000399025	1.74582e-10
XPC	UTR3	-	-	-	-	-	chr3	3p25.1	14187260	A	G	67	2	0.029	44	6	0.12	1.25893e-10	7.4817e-10
AMD1	UTR3	-	-	-	-	-	chr6	6q21	111214942	T	C	47	2	0.0408	20	6	0.2308	2.05589e-08	1.25893e-10
ANKRD20A9P	ncRNA	-	-	-	-	-	chr13	13q11	19410227	T	C	24	0	0	24	11	0.3143	5.97035e-08	1.25893e-10
TRIOBP	UTR3	-	-	-	-	-	chr22	22q13.1	38169992	T	C	66	5	0.0704	33	9	0.2143	1.03753e-05	1.25893e-10
RAB5A	UTR3	-	-	-	-	-	chr3	3p24.3	20026229	T	C	38	3	0.0732	60	9	0.1304	0.889201	1.25893e-10
RBBP9	UTR3	-	-	-	-	-	chr20	20p11.23	18468339	T	C	19	1	0.05	8	20	0.7143	0.0111686	1.25893e-10
GNPNAT1	UTR3	-	-	-	-	-	chr14	14q22.1	53242417	T	C	106	9	0.0783	68	21	0.236	0.57544	1.25893e-10
SLC17A5	UTR3	-	-	-	-	-	chr6	6q13	74303543	T	C	19	0	0	28	16	0.3636	3.81944e-06	1.25893e-10
SWAP70	UTR3	-	-	-	-	-	chr11	11p15.4	9772029	G	A	57	5	0.0806	120	16	0.1176	0.737904	1.25893e-10
TAPBP	UTR3	-	-	-	-	rs3130259	chr6	6p21.32	33268737	C	A	15	1	0.0625	30	13	0.3023	0.333426	1.25893e-10
PAICS	UTR3	-	-	-	-	-	chr4	4q12	57326131	A	G	152	8	0.05	108	12	0.1	1.25893e-10	1.25893e-10
TOMM6	UTR3	-	-	-	-	-	chr6	6p21.1	41757270	T	C	62	4	0.0606	72	9	0.1111	5.21195e-05	1.30918e-10
SLMAP	UTR3	-	-	-	-	-	chr3	3p14.3	57914584	T	C	26	0	0	35	6	0.1463	1.49279e-08	1.25893e-10
FGD5-AS1	ncRNA	-	-	-	-	-	chr3	3p25.1	14986138	T	C	169	9	0.0506	114	22	0.1618	1.25893e-10	1.25893e-10
BAZ1B	UTR3	-	-	-	-	-	chr7	7q11.23	72855672	A	T	18	0	0	18	4	0.1818	3.05492e-05	1.25893e-10
RPL7L1(dist=1425),C6orf226(dist=1847)	intergenic	-	-	-	-	-	chr6	6p21.1	42856156	A	G	80	5	0.0588	54	7	0.1148	0.000571479	1.25893e-10
SRSF5	UTR3	-	-	-	-	-	chr14	14q24.2	70238281	T	C	28	0	0	18	4	0.1818	1.49279e-08	1.25893e-10
STK4	UTR3	-	-	-	-	rs1128131	chr20	20q13.12	43707839	A	G	42	0	0	53	6	0.1017	1.25893e-10	3.53183e-09
PTPN14	UTR3	-	-	-	-	-	chr1	1q41	214529680	T	C	25	0	0	43	8	0.1569	1.19399e-07	1.25893e-10
H6PD	UTR3	-	-	-	-	-	chr1	1p36.22	9326997	A	G	33	1	0.0294	25	4	0.1379	1.08393e-06	1.80302e-09
TTPAL	UTR3	-	-	-	-	-	chr20	20q13.12	43121778	G	A	19	1	0.05	15	3	0.1667	0.0443609	4.14e-09
DUSP1	UTR3	-	-	-	-	-	chr5	5q35.1	172195185	T	C	84	7	0.0769	47	7	0.1296	3.56451e-09	7.51623e-10
CLPTM1L	UTR3	-	-	-	-	-	chr5	5p15.33	1318361	A	G	476	22	0.0442	441	58	0.1162	1.25893e-10	1.25893e-10
TRAPPC2	UTR3	-	-	-	-	-	chrX	Xp22.2	13731715	G	A	10	0	0	12	3	0.2	0.000977237	1.40605e-09
SH3BGRL	UTR3	-	-	-	-	rs41300896	chrX	Xq21.1	80553598	A	G	24	0	0	48	7	0.1273	5.97035e-08	1.25893e-10
CTSB	UTR3	-	-	-	-	rs1138555	chr8	8p23.1	11700318	T	C	32	1	0.0303	19	5	0.2083	4.3451e-06	1.25893e-10
CDCA8	UTR3	-	-	-	-	-	chr1	1p34.3	38174427	C	T	331	0	0	128	17	0.1172	1.25893e-10	1.25893e-10
PSMB2	UTR3	-	-	-	-	rs1132068	chr1	1p34.3	36067749	T	C	92	2	0.0213	30	5	0.1429	1.25893e-10	1.25893e-10
PXMP4	UTR3	-	-	-	-	-	chr20	20q11.22	32292078	T	G	37	2	0.0513	14	4	0.2222	0.00474242	1.25893e-10
STK4	UTR3	-	-	-	-	-	chr20	20q13.12	43707759	A	G	67	1	0.0147	45	8	0.1509	1.25893e-10	1.25893e-10
NAA25	UTR3	-	-	-	-	-	chr12	12q24.13	112466493	T	G	17	1	0.0556	12	5	0.2941	0.00763836	1.54882e-09
LOC100131257	ncRNA	-	-	-	-	-	chr7	7p22.1	7124122	A	G	17	1	0.0556	29	5	0.1471	0.150661	1.25893e-10
RSU1	UTR3	-	-	-	-	-	chr10	10p13	16633147	G	A	8	0	0	10	4	0.2857	0.00390841	1.25893e-10
HNRNPF	UTR3	-	-	-	-	-	chr10	10q11.21	43881429	A	G	22	2	0.0833	14	4	0.2222	0.660693	1.25893e-10
PAICS	UTR3	-	-	-	-	rs1133210	chr4	4q12	57327017	A	G	183	8	0.0419	118	27	0.1862	1.25893e-10	1.25893e-10
NKIRAS1	UTR3	-	-	-	-	rs34869095	chr3	3p24.2	23934277	T	C	19	0	0	16	6	0.2727	1.90985e-06	1.25893e-10
CRCP	UTR3	-	-	-	-	-	chr7	7q11.21	65618870	A	G	71	3	0.0405	65	10	0.1333	2.75423e-08	1.53462e-09
FAM193B	intronic	-	-	-	-	-	chr5	5q35.3	176958335	A	G	20	1	0.0476	21	7	0.25	0.11995	1.25893e-10
EHMT2	exonic	-	-	-	-	-	chr6	6p21.33	31848019	A	G	330	21	0.0598	119	14	0.1053	1.25893e-10	1.25893e-10
IMPAD1	UTR3	-	-	-	-	-	chr8	8q12.1	57874761	A	G	16	2	0.1111	26	5	0.1613	0.120226	1.25893e-10
NBPF10,NBPF20	intronic	-	-	-	-	-	chr1	1q21.1	145442498	T	C	11	0	0	24	5	0.1724	0.000977237	1.25893e-10
PBX2	UTR3	-	-	-	-	rs1004095	chr6	6p21.32	32153409	A	C	33	2	0.0571	32	5	0.1351	0.00477529	1.25893e-10
VHL	UTR3	-	-	-	-	-	chr3	3p25.3	10193358	A	G	26	1	0.037	22	13	0.3714	1.49279e-08	1.25893e-10
CBFA2T2	UTR3	-	-	-	-	-	chr20	20q11.22	32234406	A	G	15	1	0.0625	16	6	0.2727	0.356451	1.25893e-10
CDS2	UTR3	-	-	-	-	-	chr20	20p12.3	5175523	A	G	12	0	0	21	6	0.2222	0.000244343	1.25893e-10
PSAP	UTR3	-	-	-	-	-	chr10	10q22.1	73576359	A	G	465	28	0.0568	419	64	0.1325	1.25893e-10	1.25893e-10
CBFA2T2	UTR3	-	-	-	-	-	chr20	20q11.22	32234412	A	G	15	1	0.0625	14	4	0.2222	0.224905	1.25893e-10
MRPS6	intronic	-	-	-	-	-	chr21	21q22.11	35475614	T	A	8	0	0	21	15	0.4167	0.00390841	1.25893e-10
ZNF431	UTR3	-	-	-	-	-	chr19	19p12	21368447	A	G	9	0	0	29	7	0.1944	0.00195434	1.25893e-10
SSR3	UTR3	-	-	-	-	-	chr3	3q25.31	156259229	T	C	269	10	0.0358	100	14	0.1228	1.25893e-10	1.25893e-10
CRCP	UTR3	-	-	-	-	rs1129542	chr7	7q11.21	65619242	A	G	35	1	0.0278	18	5	0.2174	2.70396e-07	1.25893e-10
MAGT1	UTR3	-	-	-	-	-	chrX	Xq21.1	77083574	T	C	44	2	0.0435	26	5	0.1613	3.0903e-06	1.25893e-10
URGCP-MRPS24	intronic	-	-	-	-	-	chr7	7p13	43916108	C	G	78	0	0	50	13	0.2063	1.25893e-10	1.25893e-10
RAB30-AS1	ncRNA	-	-	-	-	-	chr11	11q14.1	82784351	T	C	16	0	0	14	4	0.2222	1.52757e-05	1.25893e-10
GNB1	UTR3	-	-	-	-	-	chr1	1p36.33	1717582	A	G	99	7	0.066	48	7	0.1273	7.36207e-05	1.25893e-10
LIMD1	UTR3	-	-	-	-	-	chr3	3p21.31	45722491	A	G	32	4	0.1111	22	5	0.1852	0.0805378	1.25893e-10
PKD1	UTR3	-	-	-	-	-	chr16	16p13.3	2138896	A	T	17	2	0.1053	24	7	0.2258	0.052723	1.25893e-10
PPIA	UTR3	-	-	-	-	-	chr7	7p13	44841857	A	G	69	4	0.0548	51	6	0.1053	3.98107e-06	2.78612e-09
COX18	UTR3	-	-	-	-	-	chr4	4q13.3	73922964	T	C	11	0	0	11	3	0.2143	0.000488652	1.28529e-09
ANKRD52	UTR3	-	-	-	-	-	chr12	12q13.3	56635989	A	G	84	4	0.0455	32	5	0.1351	1.25893e-10	1.25893e-10
CDS2	UTR3	-	-	-	-	rs111535554	chr20	20p12.3	5175804	A	G	15	0	0	17	7	0.2917	3.05492e-05	1.25893e-10
TMPO	UTR3	-	-	-	-	rs3177180	chr12	12q23.1	98943201	A	G	187	3	0.0158	244	29	0.1062	1.25893e-10	1.25893e-10
SHISA9	UTR3	-	-	-	-	-	chr16	16p13.12	13333616	G	A	22	1	0.0435	39	9	0.1875	0.00698232	1.25893e-10
SLC15A4	UTR3	-	-	-	-	-	chr12	12q24.32	129277831	A	G	20	1	0.0476	26	5	0.1613	0.00749894	1.25893e-10
PGAM5	UTR3	-	-	-	-	-	chr12	12q24.33	133298417	A	G	196	4	0.02	31	5	0.1389	1.25893e-10	1.25893e-10
PDDC1	UTR3	-	-	-	-	-	chr11	11p15.5	769359	T	C	103	2	0.019	43	6	0.1224	1.25893e-10	1.25893e-10
VHL	UTR3	-	-	-	-	-	chr3	3p25.3	10194555	A	G	14	0	0	11	6	0.3529	6.10942e-05	1.25893e-10
NBPF10,NBPF20	intronic	-	-	-	-	-	chr1	1q21.1	145442080	T	C	8	0	0	22	5	0.1852	0.00390841	1.25893e-10
JOSD1	UTR3	-	-	-	-	-	chr22	22q13.1	39083123	G	A	77	4	0.0494	53	6	0.1017	3.85478e-06	1.25893e-10
PTPN14	UTR3	-	-	-	-	-	chr1	1q41	214529742	T	C	33	1	0.0294	36	5	0.122	5.44503e-06	3.97192e-09
NCOR1	UTR3	-	-	-	-	-	chr17	17p12	15935434	C	T	17	1	0.0556	29	5	0.1471	0.0864968	1.25893e-10
EHD4	UTR3	-	-	-	-	-	chr15	15q15.1	42192345	T	C	58	0	0	23	4	0.1481	1.25893e-10	1.1324e-09
PIEZO1	intronic	-	-	-	-	-	chr16	16q24.3	88784415	T	C	19	0	0	36	11	0.234	1.90985e-06	1.25893e-10
HLA-C	UTR3	-	-	-	-	-	chr6	6p21.33	31236750	A	G	472	24	0.0484	424	62	0.1276	1.25893e-10	1.25893e-10
URM1	UTR3	-	-	-	-	-	chr9	9q34.11	131152806	A	T	177	10	0.0535	70	8	0.1026	1.25893e-10	2.42661e-10
VAPA	UTR3	-	-	-	-	-	chr18	18p11.22	9954453	T	C	113	11	0.0887	49	12	0.1967	0.00605341	1.25893e-10
RFC1	UTR3	-	-	-	-	rs1057807	chr4	4p14	39289473	A	G	14	0	0	11	4	0.2667	6.10942e-05	1.25893e-10
ORC4	UTR3	-	-	-	-	-	chr2	2q22.3	148689970	A	G	36	2	0.0526	87	9	0.0938	0.00398107	3.81066e-10
CFLAR	UTR3	-	-	-	-	-	chr2	2q33.1	202031566	A	G	13	0	0	36	5	0.122	0.00012218	1.99067e-10
FGD5-AS1	ncRNA	-	-	-	-	rs11556480	chr3	3p25.1	14986110	T	C	176	11	0.0588	70	8	0.1026	1.46555e-09	1.25893e-10
UPK3B	UTR3	-	-	-	-	rs62476525	chr7	7q11.23	76156994	T	G	27	0	0	13	8	0.381	7.46449e-09	1.25893e-10
APOBEC3C	UTR3	-	-	-	-	-	chr22	22q13.1	39414772	A	G	109	7	0.0603	58	7	0.1077	3.95367e-10	1.25893e-10
TM4SF19-AS1,TM4SF19-TCTEX1D2	ncRNA	-	-	-	-	-	chr3	3q29	196046308	T	C	33	2	0.0571	17	6	0.2609	0.00797995	1.25893e-10
HHLA3	UTR3	-	-	-	-	-	chr1	1p31.1	70833627	C	T	91	2	0.0215	31	5	0.1389	1.25893e-10	1.25893e-10
LIMD1	UTR3	-	-	-	-	-	chr3	3p21.31	45722484	A	G	35	1	0.0278	23	4	0.1481	5.48277e-06	1.79061e-09
ATP5I	UTR3	-	-	-	-	-	chr4	4p16.3	666252	A	G	462	30	0.061	265	28	0.0956	1.25893e-10	1.25893e-10
TMEM199	UTR3	-	-	-	-	-	chr17	17q11.2	26688720	T	C	37	1	0.0263	11	4	0.2667	2.29615e-07	1.25893e-10
NUP43	UTR3	-	-	-	-	-	chr6	6q25.1	150046435	T	C	22	1	0.0435	18	4	0.1818	0.00175792	2.23357e-10
ARCN1	UTR3	-	-	-	-	rs201485544	chr11	11q23.3	118471765	A	T	20	1	0.0476	17	5	0.2273	0.0238781	1.25893e-10
CYBA	intronic	-	-	-	-	rs4782391	chr16	16q24.3	88711466	A	G	8	0	0	10	8	0.4444	0.00390841	1.25893e-10
SMARCD2	UTR3	-	-	-	-	-	chr17	17q23.3	61909842	C	A	206	15	0.0679	64	7	0.0986	0.00115878	3.98107e-09
LINC01530	ncRNA	-	-	-	-	-	chr19	19q13.41	52095150	T	C	8	0	0	13	5	0.2778	0.00390841	1.25893e-10
BOK	UTR3	-	-	-	-	rs11545680	chr2	2q37.3	242512138	A	G	245	15	0.0577	76	12	0.1364	1.25893e-10	1.25893e-10
GNAI2	UTR3	-	-	-	-	rs76340684	chr3	3p21.31	50296330	G	A	332	19	0.0541	182	19	0.0945	1.25893e-10	1.25893e-10
FOXRED2	UTR3	-	-	-	-	-	chr22	22q12.3	36884348	T	C	93	5	0.051	51	7	0.1207	1.25893e-10	1.25893e-10
MDM2	UTR3	-	-	-	-	-	chr12	12q15	69237043	A	G	9	0	0	11	7	0.3889	0.00195434	1.25893e-10
SRPK2	UTR3	-	-	-	-	-	chr7	7q22.3	104757532	A	G	17	0	0	18	4	0.1818	1.52757e-05	1.36773e-10
TIAF1;MYO18A	UTR5;UTR3	-	-	-	-	-	chr17	17q11.2	27401602	A	G	32	2	0.0588	15	4	0.2105	0.00574116	2.71644e-10
PTGES2-AS1	ncRNA	-	-	-	-	-	chr9	9q34.11	130892203	C	A	18	1	0.0526	26	6	0.1875	0.0598412	1.25893e-10
STK4	UTR3	-	-	-	-	rs6031973	chr20	20q13.12	43704963	C	G	40	0	0	35	9	0.2045	1.25893e-10	1.25893e-10
IQSEC1	intronic	-	-	-	-	-	chr3	3p25.2	12941297	A	G	14	1	0.0667	10	4	0.2857	0.0696627	1.25893e-10
STAG3L5P-PVRIG2P-PILRB	ncRNA	-	-	-	-	-	chr7	7q22.1	99948994	G	A	30	0	0	73	10	0.1205	9.33254e-10	1.25893e-10
FOXRED2	UTR3	-	-	-	-	-	chr22	22q12.3	36883882	T	C	27	0	0	20	5	0.2	2.98538e-08	1.25893e-10
TXNDC15	UTR3	-	-	-	-	-	chr5	5q31.1	134236534	A	G	26	0	0	11	3	0.2143	1.49279e-08	1.28529e-09
UBE2Q1	UTR3	-	-	-	-	-	chr1	1q21.3	154522458	C	T	22	0	0	18	4	0.1818	2.38781e-07	5.01187e-10
PHAX	UTR3	-	-	-	-	-	chr5	5q23.2	125961623	A	G	37	0	0	40	10	0.2	1.25893e-10	1.25893e-10
VHL	UTR3	-	-	-	-	-	chr3	3p25.3	10194040	A	G	30	0	0	27	5	0.1562	7.46449e-09	1.25893e-10
CENPN	intronic	-	-	-	-	-	chr16	16q23.2	81063400	A	G	69	1	0.0143	65	8	0.1096	1.25893e-10	1.25893e-10
ENTPD1	UTR3	-	-	-	-	-	chr10	10q24.1	97634075	T	C	17	0	0	14	6	0.3	7.63836e-06	1.25893e-10
ZDHHC20	UTR3	-	-	-	-	-	chr13	13q12.11	21949110	T	C	48	2	0.04	36	6	0.1429	9.68278e-08	1.25893e-10
MRPL30	UTR3	-	-	-	-	-	chr2	2q11.2	99812988	A	G	132	9	0.0638	102	11	0.0973	0.000376704	1.25893e-10
PLEKHA2	UTR3	-	-	-	-	-	chr8	8p11.22	38830586	A	G	25	1	0.0385	20	5	0.2	0.000277332	1.78238e-09
FAM217B	UTR3	-	-	-	-	-	chr20	20q13.33	58522441	A	T	13	1	0.0714	22	6	0.2143	0.571479	1.25893e-10
ZFAND5	UTR3	-	-	-	-	-	chr9	9q21.13	74969557	A	G	26	2	0.0714	51	8	0.1356	0.0781628	1.25893e-10
PPIA	UTR3	-	-	-	-	-	chr7	7p13	44841233	C	A	78	7	0.0824	50	10	0.1667	0.0977237	1.25893e-10
