# Supplementary material for: Survival of pancreatic cancer cells lacking KRAS function
Source: Nat Commun. 2017 Oct 23;8:1090. doi: 10.1038/s41467-017-00942-5 (PMC5653666; doi:10.1038/s41467-017-00942-5)
Supplement: Supplementary file 4 — Supplementary Data 2 [file 41467_2017_942_MOESM4_ESM.xlsx]

## Sheet: Sheet1
Supplementary Data 2. RNA-Seq pooled SNP analysis of A13 Kras intact and knockout clones
Notes: 8X Intact coverage, 14X KO coverage, non-synonymous SNPs significant if Intact variant frequency <5% and KO variant frequency >15%, no variants were enriched in all knockout clones
												Intact	Intact	Intact	KO	KO	KO	Intact	KO
Gene	Genic_Location	AA_syn_nonsyn	RefSeq	Exon_num	AA_change	dbSNP128	chrom	cyto_band	position	ref	var	normal reads	variant reads	variant frequency	normal reads	variant reads	variant frequency	p-value	p-value
Ptprk	exonic;splicing	nonsynonymous	NM_008983	exon16	p.D843Y	-	chr10	10qA4	28281948	G	T	10	15	0.6	17	27	0.6136	0.628058	4.62381e-09
4930572J05Rik	exonic	nonsynonymous	NM_198607	exon1	p.P56L	rs47067331	chr15	15qD3	74551891	C	T	9	0	0	11	10	0.4762	0.00195434	1.25893e-10
A730008H23Rik,Hjurp	exonic	nonsynonymous	NM_172505	exon5	p.A550P	rs50378893	chr1	1qD	90161884	C	G	16	5	0.2381	15	12	0.4444	0.595662	1.25893e-10
Cerk	exonic	nonsynonymous	NM_145475	exon11	p.M378V	rs47350456	chr15	15qE2	85975152	T	C	22	1	0.0435	12	9	0.4286	0.000278612	1.25893e-10
Ttll12	exonic	nonsynonymous	NM_183017	exon2	p.R83K	-	chr15	15qE1	83421893	C	T	20	1	0.0476	15	11	0.4231	0.0136458	1.25893e-10
Iws1	exonic	nonsynonymous	NM_173441	exon3	p.K62N	rs31590777	chr18	18qB1	32239360	G	C	17	1	0.0556	9	6	0.4	0.601174	1.25893e-10
Apobec3	exonic	nonsynonymous	NM_030255	exon6	p.T273I	rs37970710	chr15	15qE1	79736838	C	T	128	7	0.0519	48	27	0.36	1.25893e-10	1.25893e-10
Espl1	exonic	nonsynonymous	NM_001014976	exon3	p.E327K	rs46581771	chr15	15qF3	102129512	G	A	74	6	0.075	48	24	0.3333	2.25944e-06	1.25893e-10
Rprd1b	exonic	nonsynonymous	NM_027434	exon3	p.K138T	-	chr2	2qH1	157869273	A	C	15	1	0.0625	12	6	0.3333	0.121899	1.25893e-10
Fzd6	exonic	nonsynonymous	NM_001162494	exon6	p.N628D	rs48579948	chr15	15qB3.1	38866694	A	G	27	2	0.069	26	12	0.3158	0.644169	1.25893e-10
Cdc42ep1	exonic	nonsynonymous	NM_027219	exon3	p.V286A	rs47718273	chr15	15qE1	78679988	T	C	140	12	0.0789	87	40	0.315	1.25893e-10	1.25893e-10
Cars2	exonic	nonsynonymous	NM_024248	exon14	p.P491S	rs32548695	chr8	8qA1.1	11514603	G	A	21	2	0.087	14	6	0.3	0.897429	6.5013e-09
Apobec3	exonic	nonsynonymous	NM_030255	exon7	p.R371H	rs32327473	chr15	15qE1	79737380	G	A	65	4	0.058	24	10	0.2941	0.000179887	1.25893e-10
Rnf19a	exonic	nonsynonymous	NM_013923	exon10	p.G644R	rs46948136	chr15	15qB3.1	36171717	C	G	35	4	0.1026	18	7	0.28	0.178649	2.18776e-09
Espl1	exonic	nonsynonymous	NM_001014976	exon27	p.Q1907R	rs13482748	chr15	15qF3	102153339	A	G	51	1	0.0192	27	10	0.2703	3.36512e-09	1.25893e-10
Dpysl3	exonic	nonsynonymous	NM_001136086	exon13	p.V528A	-	chr18	18qB3	43485414	A	G	40	0	0	45	15	0.25	1.25893e-10	1.25893e-10
Apobec3	exonic	nonsynonymous	NM_030255	exon4	p.R181K	rs37999320	chr15	15qE1	79728604	G	A	80	4	0.0476	46	15	0.2459	3.12608e-10	1.25893e-10
Apobec3	exonic	nonsynonymous	NM_030255	exon5	p.R225G	rs39533998	chr15	15qE1	79735953	C	G	120	8	0.0625	64	19	0.2289	2.11349e-10	1.25893e-10
Heatr7b1	exonic	nonsynonymous	NM_001177364	exon42	p.R1638C	-	chr1	1qD	90156164	C	T	16	1	0.0588	17	5	0.2273	1.52757e-05	1.25893e-10
Golga4	exonic	nonsynonymous	NM_018748	exon10	p.D381V	-	chr9	9qF3	118446439	A	T	15	0	0	15	4	0.2105	0.000122462	1.25893e-10
1110037F02Rik	exonic	nonsynonymous	NM_001081183	exon8	p.A519V	-	chr4	4qA1	11440850	C	T	19	1	0.05	16	4	0.2	0.0445656	2.25424e-10
Ankrd13b	exonic	nonsynonymous	NM_172945	exon11	p.Q385E	-	chr11	11qB5	77286618	G	C	16	0	0	12	3	0.2	1.52757e-05	2.37137e-09
Tbc1d13;Tbc1d13	exonic;splicing	nonsynonymous	NM_146252	exon2	p.G33C	-	chr2	2qB	29990390	G	T	12	0	0	16	4	0.2	0.000244343	4.62381e-09
A730008H23Rik,Hjurp	exonic	nonsynonymous	NM_172505	exon2	p.R46T	rs48189621	chr1	1qD	90173820	C	G	75	11	0.1279	77	17	0.1809	0.0200447	1.25893e-10
Ubr5	exonic	nonsynonymous	NM_001112721	exon35	p.V1548A	-	chr15	15qB3.1	37930377	A	G	73	0	0	62	13	0.1733	1.25893e-10	1.25893e-10
Mmab;Mmab	exonic;splicing	nonsynonymous	NM_029956	exon7	p.R189H	-	chr5	5qF	114886488	C	T	12	1	0.0769	24	5	0.1724	0.636796	1.25893e-10
Cwc22	exonic	nonsynonymous	NM_030560	exon5	p.S38F	-	chr2	2qC3	77769582	G	A	60	0	0	32	6	0.1579	1.25893e-10	1.25893e-10
Cwc22	exonic	nonsynonymous	NM_030560	exon20	p.P665T	rs27980879	chr2	2qC3	77742015	G	T	43	0	0	32	6	0.1579	1.87068e-09	1.25893e-10
St6galnac6;St6galnac6	exonic;splicing	nonsynonymous	NM_016973	exon7	p.S271R	-	chr2	2qB	32474860	C	G	19	1	0.05	17	3	0.15	0.269153	4.74242e-09
Wiz	exonic	nonsynonymous	NM_212438	exon4	p.S340L	-	chr17	17qB1	32496436	G	A	30	2	0.0625	34	5	0.1282	0.0399945	3.1842e-09
Jak1	exonic	nonsynonymous	NM_146145	exon8	p.E336K	-	chr4	4qC6	100850343	C	T	66	1	0.0149	50	7	0.1228	1.25893e-10	1.25893e-10
Tars	exonic	nonsynonymous	NM_033074	exon4	p.E147Q	-	chr15	15qA1	11322923	C	G	214	0	0	166	23	0.1217	1.25893e-10	1.25893e-10
Hmox1	exonic	nonsynonymous	NM_010442	exon3	p.A165V	-	chr8	8qC1	77621098	C	T	40	0	0	382	32	0.0773	1.25893e-10	4.60257e-10
Dcaf13	exonic	synonymous	NM_198606	exon2	p.C87C	rs51592919	chr15	15qB3.1	38950447	T	C	119	12	0.0916	75	37	0.3304	0.448745	1.25893e-10
Rnasen	exonic	synonymous	NM_001130149	exon21	p.N918N	rs36312426	chr15	15qA1	12819863	C	T	65	4	0.058	44	11	0.2	0.00506991	1.25893e-10
Jrk	exonic	synonymous	NM_008415	exon2	p.A40A	rs31760550	chr15	15qD3	74537745	A	G	16	3	0.1579	11	7	0.3889	0.479733	1.25893e-10
Hdac7	exonic	synonymous	NM_019572	exon16	p.N646N	rs51351041	chr15	15qF1	97630245	A	G	60	5	0.0769	73	26	0.2626	1.25893e-10	1.25893e-10
Dlgap5;Dlgap5	exonic;splicing	synonymous	NM_144553	exon13	p.R531R	-	chr14	14qC1	48018093	C	T	116	7	0.0569	100	14	0.1228	1.25893e-10	1.25893e-10
Ddx17	exonic	synonymous	NM_152806	exon2	p.T206T	rs51772337	chr15	15qE1	79360637	A	G	120	12	0.0909	106	47	0.3072	2.21309e-08	1.25893e-10
Cerk	exonic	synonymous	NM_145475	exon6	p.V194V	-	chr15	15qE2	85985537	T	A	24	1	0.04	14	6	0.3	0.00188799	1.25893e-10
Myo5a	exonic	synonymous	NM_010864	exon30	p.T1318T	-	chr9	9qD	75037802	A	C	12	1	0.0769	14	4	0.2222	0.606736	1.25893e-10
Samm50	exonic	synonymous	NM_178614	exon6	p.S175S	rs13474670	chr15	15qE2	84030818	C	A	228	14	0.0579	189	67	0.2617	1.25893e-10	1.25893e-10
Slc38a1	exonic	synonymous	NM_001166458	exon8	p.R195R	rs52042853	chr15	15qF1	96419420	T	G	64	7	0.0986	53	15	0.2206	0.000216272	1.25893e-10
Fkbp11	exonic	synonymous	NM_024169	exon1	p.L16L	rs31970305	chr15	15qF1	98558469	T	C	72	4	0.0526	34	17	0.3333	1.25893e-10	1.25893e-10
Lgals3	exonic	synonymous	NM_010705	exon3	p.Y53Y	-	chr14	14qC1	47999868	C	T	223	14	0.0591	240	21	0.0805	1.25893e-10	1.25893e-10
Espl1	exonic	synonymous	NM_001014976	exon25	p.A1812A	rs31715264	chr15	15qF3	102152839	C	T	51	3	0.0556	21	14	0.4	0.0451856	1.25893e-10
Cwc22	exonic	synonymous	NM_030560	exon19	p.T623T	-	chr2	2qC3	77742228	G	A	36	0	0	28	4	0.125	4.66659e-10	1.4388e-09
Ubr5	exonic	synonymous	NM_001112721	exon29	p.R1219R	rs33176791	chr15	15qB3.1	37934436	T	G	43	7	0.14	26	26	0.5	0.000952796	1.25893e-10
A730008H23Rik,Hjurp	exonic	synonymous	NM_172505	exon5	p.L562L	rs48703577	chr1	1qD	90161846	C	A	47	4	0.0784	29	6	0.1714	0.509331	1.25893e-10
Polr2k	exonic	synonymous	NM_001039368	exon2	p.D43D	rs37714597	chr15	15qB3.1	36104756	C	T	32	0	0	16	10	0.3846	1.49968e-08	1.25893e-10
Taf15	exonic	synonymous	NM_027427	exon15	p.G524G	-	chr11	11qC	83318544	T	A	221	10	0.0433	103	15	0.1271	1.25893e-10	1.25893e-10
Rpl3	exonic	synonymous	NM_013762	exon2	p.R19R	rs32040826	chr15	15qE1	79912959	G	T	98	6	0.0577	40	15	0.2727	9.22571e-08	1.25893e-10
Fzd6	exonic	synonymous	NM_001162494	exon6	p.N628N	rs49495023	chr15	15qB3.1	38866696	C	T	29	2	0.0645	29	12	0.2927	0.561048	1.25893e-10
Taf15	exonic	synonymous	NM_027427	exon15	p.G521G	-	chr11	11qC	83318535	A	T	257	1	0.0039	118	10	0.0781	1.25893e-10	1.25893e-10
Apobec3	exonic	synonymous	NM_030255	exon4	p.G172G	rs36409153	chr15	15qE1	79728578	T	C	90	1	0.011	41	12	0.2264	1.25893e-10	1.25893e-10
Schip1	exonic	synonymous	NM_001113419	exon8	p.D469D	-	chr3	3qE1	68421727	T	C	77	0	0	51	15	0.2273	1.25893e-10	1.25893e-10
Agfg2	exonic	synonymous	NM_145566	exon5	p.S211S	-	chr5	5qG2	138104788	G	A	39	0	0	41	12	0.2264	1.25893e-10	1.25893e-10
Jrk	exonic	synonymous	NM_008415	exon2	p.F350F	rs50584227	chr15	15qD3	74536815	G	A	14	1	0.0667	11	4	0.2667	0.897429	1.25893e-10
Oxr1	exonic	synonymous	NM_001130166	exon7	p.P177P	rs32396776	chr15	15qB3.1	41645125	A	C	31	4	0.1143	21	9	0.3	0.0236048	1.25893e-10
Usf1;Usf1	exonic;splicing	synonymous	NM_009480	exon4	p.Q58Q	-	chr1	1qH3	173345961	G	A	41	2	0.0465	60	7	0.1045	0.000236048	1.25893e-10
Phpt1	exonic	synonymous	NM_029293	exon2	p.S93S	-	chr2	2qA3	25429711	A	G	33	1	0.0294	45	5	0.1	2.98538e-08	3.57273e-10
E430025E21Rik	exonic	synonymous	NM_153548	exon2	p.A6A	-	chr15	15qD1	59201603	A	G	48	3	0.0588	53	22	0.2933	6.96627e-08	1.25893e-10
Tbc1d13;Tbc1d13	exonic;splicing	synonymous	NM_146252	exon2	p.S32S	-	chr2	2qB	29990389	T	C	12	0	0	15	4	0.2105	0.000244343	2.15774e-10
Nudcd1	exonic	synonymous	NM_026149	exon4	p.N160N	rs32045629	chr15	15qB3.2	44237049	G	A	38	1	0.0256	19	6	0.24	0.000218776	1.25893e-10
Plxnb2	exonic	synonymous	NM_001159521	exon4	p.C112C	-	chr15	15qE3	88998109	G	A	88	3	0.033	44	23	0.3433	4.2658e-10	1.25893e-10
Pfkm	exonic	synonymous	NM_001163487	exon5	p.R93R	rs37235962	chr15	15qF1	97951263	A	G	45	2	0.0426	36	27	0.4286	6.19441e-07	1.25893e-10
Tmem184b	exonic	synonymous	NM_172608	exon7	p.I256I	rs31601338	chr15	15qE1	79196236	T	G	60	5	0.0769	38	29	0.4328	0.000696627	1.25893e-10
Zhx2	exonic	synonymous	NM_199449	exon3	p.K446K	rs47645173	chr15	15qD1	57654129	G	A	12	0	0	12	5	0.2941	0.000488652	1.25893e-10
Ankrd46	exonic	synonymous	NM_175134	exon3	p.I40I	rs32042201	chr15	15qB3.1	36415741	G	A	41	1	0.0238	29	10	0.2564	0.00021928	1.25893e-10
Slc25a32	exonic	synonymous	NM_172402	exon7	p.L286L	rs31879091	chr15	15qB3.1	38927609	G	C	34	1	0.0286	18	10	0.3571	4.09261e-06	1.25893e-10
Cwc22	exonic	synonymous	NM_030560	exon13	p.D405D	-	chr2	2qC3	77755210	G	A	26	0	0	35	5	0.125	9.57194e-07	1.25893e-10
Senp1	exonic	synonymous	NM_144851	exon16	p.N578N	rs36850833	chr15	15qF1	97876320	G	A	24	2	0.0769	18	6	0.25	0.0895365	1.25893e-10
Cyb5r3	exonic	synonymous	NM_029787	exon3	p.P55P	rs46859863	chr15	15qE1	82992723	A	G	390	36	0.0845	409	90	0.1804	1.25893e-10	1.25893e-10
Zhx2	exonic	synonymous	NM_199449	exon3	p.P437P	rs31573464	chr15	15qD1	57654102	G	A	14	1	0.0667	17	6	0.2609	6.10942e-05	1.25893e-10
Pabpc1	exonic	synonymous	NM_008774	exon4	p.F198F	rs32220848	chr15	15qB3.1	36532650	A	G	441	59	0.118	314	184	0.3695	1.25893e-10	1.25893e-10
Ano6	exonic	synonymous	NM_175344	exon20	p.P858P	rs47265861	chr15	15qF1	95802970	A	G	89	8	0.0825	68	30	0.3061	0.000145881	1.25893e-10
Lass5	exonic	synonymous	NM_028015	exon7	p.Y232Y	-	chr15	15qF1	99570102	G	A	21	1	0.0455	19	4	0.1739	0.0561048	1.25893e-10
Rabl2	exonic	synonymous	NM_026817	exon5	p.A88A	rs31913418	chr15	15qE3	89416723	A	G	27	0	0	19	5	0.2083	1.49279e-08	3.45144e-10
B2m	exonic	synonymous	NM_009735	exon2	p.G63G	rs13467840	chr2	2qE5	121976730	G	A	239	11	0.044	279	26	0.0852	1.25893e-10	1.25893e-10
Mfsd5	exonic	synonymous	NM_134100	exon2	p.L274L	rs49787266	chr15	15qF3	102111447	A	G	60	5	0.0769	58	20	0.2564	0.0459198	1.25893e-10
Rnasen	exonic	synonymous	NM_001130149	exon9	p.F501F	rs32092493	chr15	15qA1	12777881	C	T	52	0	0	37	17	0.3148	1.25893e-10	1.25893e-10
Ywhaz	UTR3	-	-	-	-	-	chr15	15qB3.1	36700759	A	G	360	28	0.0722	261	56	0.1767	0.00893305	1.25893e-10
Rpa1	UTR3	-	-	-	-	rs13472444	chr11	11qB5	75114095	T	C	174	13	0.0695	223	24	0.0972	1.96336e-06	1.25893e-10
Parvb	UTR3	-	-	-	-	rs51572355	chr15	15qE2	84144812	A	T	185	7	0.0365	113	24	0.1752	1.25893e-10	1.25893e-10
Eif4g1	UTR5	-	-	-	-	-	chr16	16qB1	20673668	C	G	13	0	0	19	5	0.2083	0.000244343	1.25893e-10
Sdc2	UTR3	-	-	-	-	rs8236956	chr15	15qB3.1	32963160	C	A	13	1	0.0714	10	9	0.4737	0.603949	1.25893e-10
Cox6c	UTR3	-	-	-	-	rs32508033	chr15	15qB3.1	35861831	T	A	212	20	0.0862	151	79	0.3435	0.000178649	1.25893e-10
Sdc2	UTR3	-	-	-	-	rs8255965	chr15	15qB3.1	32964074	G	A	22	1	0.0435	17	8	0.32	0.00215278	1.25893e-10
Krt7	UTR3	-	-	-	-	rs13466815	chr15	15qF2	101258139	C	T	416	0	0	0	15	1	1.25893e-10	6.10942e-05
Slc11a2	intronic	-	-	-	-	rs32319468	chr15	15qF1	100224277	C	T	31	2	0.0606	20	13	0.3939	0.0239332	1.25893e-10
Gsk3a	intronic	-	-	-	-	rs32350624	chr7	7qA3	26014848	G	A	9	0	0	8	8	0.5	0.00390841	1.25893e-10
Cyb5r3	UTR3	-	-	-	-	-	chr15	15qE1	82984582	C	A	247	12	0.0463	388	45	0.1039	1.25893e-10	1.25893e-10
Gxylt1	UTR3	-	-	-	-	rs13466228	chr15	15qE3	93070602	G	A	14	0	0	11	11	0.5	0.000488652	1.25893e-10
Stk3	UTR3	-	-	-	-	rs32398837	chr15	15qB3.1	34806185	G	A	30	0	0	16	5	0.2381	9.54993e-07	1.25893e-10
Fam19a5	UTR3	-	-	-	-	rs31882750	chr15	15qE3	87587818	T	C	14	0	0	20	8	0.2857	6.10942e-05	1.25893e-10
Slc48a1	UTR3	-	-	-	-	rs31970626	chr15	15qF1	97622595	T	C	24	1	0.04	44	8	0.1538	0.00297852	1.25893e-10
Slc11a2	intronic	-	-	-	-	rs32176719	chr15	15qF1	100223740	G	A	14	1	0.0667	17	11	0.3929	0.448745	1.25893e-10
Sdc2	UTR3	-	-	-	-	rs8255966	chr15	15qB3.1	32964241	C	T	22	1	0.0435	14	10	0.4167	0.00175388	1.25893e-10
Gxylt1	UTR3	-	-	-	-	rs52099185	chr15	15qE3	93072712	C	T	23	1	0.0417	21	7	0.25	0.000855067	1.25893e-10
Slc11a2	intronic	-	-	-	-	rs47366669	chr15	15qF1	100223750	T	C	14	1	0.0667	18	12	0.4	0.450817	1.25893e-10
Rps3	UTR3	-	-	-	-	-	chr7	7qE2	106626968	G	A	29	2	0.0645	30	23	0.434	0.159956	1.25893e-10
Furin	UTR3	-	-	-	-	-	chr7	7qD3	87534181	G	A	60	4	0.0625	53	17	0.2429	2.79254e-05	1.25893e-10
Stk3	UTR3	-	-	-	-	-	chr15	15qB3.1	34805983	A	C	20	0	0	20	4	0.1667	1.91426e-06	1.25893e-10
Gys1	UTR3	-	-	-	-	-	chr7	7qB4	52711829	G	C	13	1	0.0714	8	6	0.4286	0.601174	1.25893e-10
Ncbp2	UTR3	-	-	-	-	-	chr16	16qB2	31958120	C	T	36	0	0	43	6	0.1224	1.25893e-10	1.25893e-10
Gys1	UTR3	-	-	-	-	-	chr7	7qB4	52711831	A	C	13	1	0.0714	8	6	0.4286	0.486407	1.25893e-10
Mlxip	UTR3	-	-	-	-	-	chr5	5qF	123904664	T	C	19	0	0	13	7	0.35	3.81944e-06	1.25893e-10
1300018J18Rik,Tubgcp6	UTR3	-	-	-	-	rs31828918	chr15	15qE3	88930627	A	G	51	3	0.0556	29	15	0.3409	0.0193642	1.25893e-10
Tmem184b	UTR3	-	-	-	-	rs32355094	chr15	15qE1	79193035	C	A	57	4	0.0656	27	15	0.3571	5.72796e-07	1.25893e-10
Opa3	downstream	-	-	-	-	-	chr7	7qA3	19832411	T	G	28	1	0.0345	35	7	0.1667	6.74528e-06	1.25893e-10
Eif4g1	UTR5	-	-	-	-	-	chr16	16qB1	20673669	C	A	13	0	0	19	8	0.2963	0.000244343	1.25893e-10
Csnk1e	intronic	-	-	-	-	rs3679649	chr15	15qE1	79254256	G	A	57	3	0.05	17	10	0.3704	0.00283139	1.25893e-10
Brip1	UTR3	-	-	-	-	-	chr11	11qC	85873514	C	A	20	0	0	9	7	0.4375	9.54993e-07	1.25893e-10
E330016A19Rik	UTR3	-	-	-	-	-	chr9	9qE1	78279300	T	A	10	0	0	16	5	0.2381	0.00195434	1.33352e-10
Tmem50a	UTR3	-	-	-	-	-	chr4	4qD3	134453935	G	T	79	5	0.0595	92	17	0.156	1.70216e-06	1.25893e-10
Ywhaz	UTR3	-	-	-	-	-	chr15	15qB3.1	36701321	T	A	388	37	0.0871	199	37	0.1568	0.529663	1.25893e-10
Plxnb2	UTR3	-	-	-	-	rs48093080	chr15	15qE3	88986445	G	A	258	14	0.0515	157	68	0.3022	1.28825e-10	1.25893e-10
Arpc2	UTR5	-	-	-	-	-	chr1	1qC3	74283388	G	C	94	6	0.06	70	7	0.0909	1.25893e-10	1.07152e-09
Gxylt1	UTR3	-	-	-	-	rs31908007	chr15	15qE3	93072454	G	A	33	2	0.0571	23	10	0.303	0.000109901	1.25893e-10
Sdc2	UTR3	-	-	-	-	rs8250895	chr15	15qB3.1	32962785	A	G	16	1	0.0588	14	4	0.2222	0.11246	1.25893e-10
Cbx6-Nptxr,Nptxr	UTR3	-	-	-	-	-	chr15	15qE1	79617388	T	C	47	1	0.0208	64	10	0.1351	1.06905e-08	1.25893e-10
Cbx6-Nptxr,Nptxr	UTR3	-	-	-	-	-	chr15	15qE1	79617390	G	T	52	1	0.0189	65	10	0.1333	5.71479e-09	2.5527e-10
Ttll12	UTR3	-	-	-	-	rs31717505	chr15	15qE1	83406204	A	T	50	2	0.0385	38	9	0.1915	5.42001e-07	1.25893e-10
Gxylt1	UTR3	-	-	-	-	rs36387118	chr15	15qE3	93073399	G	C	29	2	0.0645	10	4	0.2857	0.647143	1.25893e-10
Cdhr1(dist=9108),Ghitm(dist=13399)	intergenic	-	-	-	-	rs31447286	chr14	14qB	37920605	G	A	10	0	0	166	12	0.0674	0.00195884	1.35831e-09
Map2k7	intronic	-	-	-	-	rs46873885	chr8	8qA1.1	4246331	G	C	24	3	0.1111	26	10	0.2778	1.19399e-07	1.45211e-09
2210021J22Rik	UTR3	-	-	-	-	rs13475195	chr15	15qE2	85637532	A	G	20	0	0	20	7	0.2593	7.63836e-06	1.25893e-10
Rps3	UTR3	-	-	-	-	-	chr7	7qE2	106627349	A	G	13	1	0.0714	14	6	0.3	0.762079	1.25893e-10
Tmem88b	UTR3	-	-	-	-	-	chr4	4qE2	155156887	T	A	50	0	0	29	5	0.1471	1.25893e-10	4.35512e-10
Cdc42	UTR3	-	-	-	-	-	chr4	4qD3	136875912	A	G	319	0	0	241	76	0.2397	1.25893e-10	1.25893e-10
Kctd10	UTR3	-	-	-	-	-	chr5	5qF	114815438	T	G	153	6	0.0377	268	26	0.0884	1.25893e-10	1.25893e-10
2310008H09Rik	UTR3	-	-	-	-	-	chr7	7qF2	125988858	A	G	40	3	0.0698	26	9	0.2571	0.140605	1.25893e-10
Azin1	UTR3	-	-	-	-	rs31683734	chr15	15qB3.1	38419314	A	G	35	2	0.0541	19	7	0.2692	0.00226986	1.25893e-10
Slc6a8	UTR3	-	-	-	-	-	chrX	XqA7.3	70927034	G	C	14	0	0	56	6	0.0968	0.00012218	8.12831e-10
Slc11a2	intronic	-	-	-	-	rs32150071	chr15	15qF1	100224283	C	T	31	4	0.1143	24	18	0.4286	0.0238781	1.25893e-10
Oxr1	UTR3	-	-	-	-	rs31937882	chr15	15qB3.1	41690857	G	A	39	4	0.093	31	9	0.225	0.000148252	1.25893e-10
Hjurp	UTR3	-	-	-	-	rs51782943	chr1	1qD	90161335	C	T	40	18	0.3103	34	16	0.32	0.535797	1.25893e-10
Timm50	downstream	-	-	-	-	-	chr7	7qA3	29090639	A	G	100	7	0.0654	131	15	0.1027	6.05341e-07	1.25893e-10
Zfp12	UTR3	-	-	-	-	-	chr5	5qG2	144008314	C	G	51	0	0	34	4	0.1053	1.25893e-10	3.53997e-09
Gramd4	UTR3	-	-	-	-	rs32072343	chr15	15qE2	85966056	A	G	30	1	0.0323	20	6	0.2308	1.09648e-05	1.25893e-10
Gramd4	UTR3	-	-	-	-	rs45890639	chr15	15qE2	85966320	T	C	69	10	0.1266	39	26	0.4	0.559758	1.25893e-10
Parvb	UTR3	-	-	-	-	rs46809480	chr15	15qE2	84144813	T	C	186	7	0.0363	114	24	0.1739	1.25893e-10	1.25893e-10
Casc4	UTR3	-	-	-	-	-	chr2	2qE5	121761899	G	A	132	32	0.1951	75	29	0.2788	0.549541	1.25893e-10
Rarg	UTR3	-	-	-	-	-	chr15	15qF3	102066071	C	G	26	0	0	21	7	0.25	1.19399e-07	1.25893e-10
Stk3	UTR3	-	-	-	-	-	chr15	15qB3.1	34805982	C	A	20	0	0	19	5	0.2083	3.81944e-06	1.25893e-10
Parvb	UTR3	-	-	-	-	-	chr15	15qE2	84144312	T	G	68	5	0.0685	48	15	0.2381	0.260615	1.25893e-10
Gramd4	UTR3	-	-	-	-	rs31753256	chr15	15qE2	85966117	C	T	44	3	0.0638	32	13	0.2889	2.44343e-06	1.25893e-10
Gramd4	UTR3	-	-	-	-	rs32407442	chr15	15qE2	85966099	G	A	51	2	0.0377	40	14	0.2593	3.62243e-08	1.25893e-10
Gxylt1	UTR3	-	-	-	-	rs31832150	chr15	15qE3	93072458	G	A	34	2	0.0556	23	9	0.2812	0.0504661	1.25893e-10
Wapal(dist=1369),Grid1(dist=72550)	intergenic	-	-	-	-	rs30989186	chr14	14qB	35560772	T	A	11	0	0	15	5	0.25	0.000488652	1.25893e-10
Ran	UTR3	-	-	-	-	-	chr5	5qG1.3	129529556	C	A	92	6	0.0612	134	17	0.1126	1.51008e-07	1.25893e-10
Heatr7b1	intronic	-	-	-	-	rs47903157	chr1	1qD	90156182	T	C	15	1	0.0625	18	5	0.2174	0.44978	1.25893e-10
Rcc2	UTR3	-	-	-	-	-	chr4	4qD3	140279067	T	A	118	18	0.1324	95	29	0.2339	0.703072	1.25893e-10
Anxa4	UTR3	-	-	-	-	-	chr6	6qD1	86687717	A	G	61	1	0.0161	125	20	0.1379	1.25893e-10	1.25893e-10
Rnd1	UTR3	-	-	-	-	-	chr15	15qF1	98500735	T	C	96	6	0.0588	68	22	0.2444	5.15229e-06	1.25893e-10
Gxylt1	UTR3	-	-	-	-	rs32383194	chr15	15qE3	93073408	A	G	35	2	0.0541	17	5	0.2273	0.367282	1.25893e-10
