# Supplementary material for: Survival of pancreatic cancer cells lacking KRAS function
Source: Nat Commun. 2017 Oct 23;8:1090. doi: 10.1038/s41467-017-00942-5 (PMC5653666; doi:10.1038/s41467-017-00942-5)
Supplement: Supplementary file 5 — Supplementary Data 3 [file 41467_2017_942_MOESM5_ESM.xlsx]

## Sheet: Sheet1
Supplementary Data 3. Modified Selleck Cambridge Chemical Library Compound Set used in drug screen
KI number	Item Name	Concentration	Catalog Number	Target	Brief description
KI-SLCK-CCC-001	(-)-Epigallocatechin gallate	10 mM	S2250	Others	(-)-Epigallocatechin gallate is a potent anti-oxidant polyphenol flavonoid isolated from green tea.
KI-SLCK-CCC-002	17-DMAG HCl (Alvespimycin)	10 mM	S1142	HSP	17-DMAG (Alvespimycin, KOS-1022, NSC 707545) is a potent HSP90 inhibitor with IC50 of 62 nM.
KI-SLCK-CCC-003	2-Methoxyestradiol	10 mM	S1233	HIF	2-Methoxyestradiol is a tubulin polymerization inhibitor and also decreases HIF-1 activity.
KI-SLCK-CCC-004	3-Methyladenine	10 mM	S2767	PI3K	3-Methyladenine (3-MA) is a selective PI3K inhibitor for Vps34 and PI3Kγ with IC50 of 25 μM and 60 μM, respectively.
KI-SLCK-CCC-005	A-769662	10 mM	S2697	AMPK	A-769662 is a potent, reversible AMPK activator with EC50 of 0.8 μM and inhibits fatty acid synthesis with IC50 of 3.2 μM.
KI-SLCK-CCC-006	Abiraterone (CB-7598)	10 mM	S1123	P450	Abiraterone (CB-7598) is a potent CYP17 inhibitor with IC50 of 2 nM.
KI-SLCK-CCC-007	Abitrexate (Methotrexate)	10 mM	S1210	DHFR	Abitrexate(Methotrexate) is an antimetabolite and antifolate agent with antineoplastic and immunosuppressant activities.
KI-SLCK-CCC-008	ABT-263 (Navitoclax)	10 mM	S1001	Bcl-2	ABT-263 (Navitoclax) is a potent inhibitor of Bcl-xL, Bcl-2 and Bcl-w with Ki of ≤ 0.5 nM, ≤1 nM and ≤ 1 nM, respectively.
KI-SLCK-CCC-009	ABT-737	10 mM	S1002	Bcl-2	ABT-737 is a BH3 mimetic inhibitor of Bcl-xL, Bcl-2 and Bcl-w with EC50 of 78.7 nM, 30.3 nM and 197.8 nM, respectively.
KI-SLCK-CCC-010	ABT-751(Colchicine)	10 mM	S1165	Microtubule Associated	ABT-751 (E7010) binds to the colchicine site on β-tubulin and inhibits polymerization of microtubules.
KI-SLCK-CCC-011	ABT-888 (Veliparib)	10 mM	S1004	PARP	ABT-888 (Veliparib, NSC 737664) is a potent inhibitor of PARP1 and PARP2 with Ki of 5.2 nM and 2.9 nM, respectively.
KI-SLCK-CCC-012	AEE788 (NVP-AEE788)	10 mM	S1486	EGFR, Flt, VEGFR, HER2	AEE788 is a potent inhibitor of EGFR and HER2/ErbB2 with IC50 of 2 nM and 6 nM and also inhibits VEGFR2 and Flt with IC50 of 77 nM and 59 nM, respectively.
KI-SLCK-CCC-013	Afatinib (BIBW2992)	10 mM	S1011	EGFR, HER2	BIBW2992 (Afatinib, Tomtovok, Tovok) irreversibly inhibits EGFR/HER2 including EGFRwt, EGFRL858R, EGFRL858R/T790M and HER2 with IC50 of 0.5 nM, 0.4 nM, 10 nM and 14 nM, respectively.
KI-SLCK-CCC-014	AG14361	10 mM	S2178	PARP	AG14361 is a potent inhibitor of PARP1 with Ki of < 5 nM.
KI-SLCK-CCC-015	Altretamine (Hexalen)	10 mM	S1278	Others	Altretamine(Hexalen) is an anti-neoplastic agent.
KI-SLCK-CCC-016	AMG 900	10 mM	S2719	Aurora Kinase	AMG 900 is a potent and highly selective pan-Aurora inhibitor for Aurora A, Aurora B and Aurora C with IC50 of 5 nM, 4 nM and 1 nM, respectively.
KI-SLCK-CCC-017	Aminoglutethimide (Cytadren)	10 mM	S1672	Others	Aminoglutethimide (AMG, Cytadren) is an aromatase inhibitor with IC50 of 10 μM.
KI-SLCK-CCC-018	Amuvatinib (MP-470)	10 mM	S1244	c-Met, c-Kit, PDGFR, Flt, c-RET	MP-470 (Amuvatinib) is a potent and multi-targeted inhibitor of c-KitD816H, PDGFαV561D and Flt3D835Y with IC50 of 10 nM, 40 nM and 81 nM, respectively.
KI-SLCK-CCC-019	Anagrelide hydrochloride	10 mM	S3172	PDE	Anagrelide is a drug used for the treatment of essential thrombocytosis.
KI-SLCK-CCC-020	Anastrozole	10 mM	S1188	Aromatase	Anastrozole inhibits the enzyme aromatase.
KI-SLCK-CCC-021	Andarine (GTX-007)	10 mM	S1140	Androgen Receptor	Andarine (GTX-007) is a selective nonsteroidal androgen receptor (AR) agonist with Ki of 4 nM.
KI-SLCK-CCC-022	APO866 (FK866)	10 mM	S2799	Others	APO866 effectively inhibits NAMPT with IC50 of 0.09 nM.
KI-SLCK-CCC-023	Aprepitant (MK-0869)	10 mM	S1189	Substance P	Substance P antagonists (SPA).
KI-SLCK-CCC-024	AR-42 (HDAC-42)	10 mM	S2244	HDAC	AR-42 (HDAC-42, OSU-HDAC42) is a pan-HDAC inhibitor with IC50 30 nM.
KI-SLCK-CCC-025	AT-406	10 mM	S2754	IAP	AT-406 is a potent IAP (inhibitor of apoptosis protein) inhibitor of XIAP, cIAP1, and cIAP2 with Ki of 66.4 nM, 1.9 nM, and 5.1 nM, respectively.
KI-SLCK-CCC-026	AT7519	10 mM	S1524	CDK	AT7519 is a novel multi-CDK inhibitor for CDK1/cyclin B, CDK2/Cyclin A, CDK3/Cyclin E, CDK4/Cyclin D1, CDK5/p35 and CDK6/Cyclin D3 with IC50 of 210 nM, 47 nM, 360 nM, 100 nM, 13 nM and 170 nM, respectively.
KI-SLCK-CCC-027	AUY922 (NVP-AUY922)	10 mM	S1069	HSP	NVP-AUY922 (VER-52296) is a highly potent HSP90 inhibitor for HSP90α and HSP90β with IC50 of 13 nM and 21 nM, respectively.
KI-SLCK-CCC-028	Axitinib	10 mM	S1005	VEGFR, PDGFR, c-Kit	Axitinib (AG-013736) is a multi-target inhibitor of VEGFR1, VEGFR2, VEGFR3, PDGFRβ and c-Kit with IC50 of 0.1 nM, 0.2 nM, 0.1-0.3 nM, 1.6 nM and 1.7 nM, respectively.
KI-SLCK-CCC-029	AZ 3146	10 mM	S2731	Kinesin	AZ3146 is a selective Mps1 inhibitor with IC50 of ~35 nM.
KI-SLCK-CCC-030	AZ628	10 mM	S2746	Raf	AZ628 is a potent inhibitor for wild-type CRAF and BRAFV600E with IC50 of 29 nM and 34 nM, respectively.
KI-SLCK-CCC-031	Azacitidine (Vidaza)	10 mM	S1782	DNA/RNA Synthesis	Azacitidine(Vidaza)and its deoxy derivative, decitabine (5-aza-2′deoxycytidine), are used in the treatment of myelodysplastic syndrome.
KI-SLCK-CCC-032	Azathioprine (Azasan, Imuran)	10 mM	S1721	Others	Azathioprine(Azasan, Imuran) is a drug that suppresses the immune system and is used in organ transplantation and autoimmune disease.
KI-SLCK-CCC-033	AZD6244 (Selumetinib)	10 mM	S1008	MEK	AZD6244 (Selumetinib, ARRY-142886) is highly potent to inhibit MEK1 with IC50 of 14 nM.
KI-SLCK-CCC-034	AZD7762	10 mM	S1532	Chk	AZD7762 is a novel CHK1 and CHK2 inhibitor with IC50 of 5 nM and <10 nM, respectively.
KI-SLCK-CCC-035	AZD8055	10 mM	S1555	mTOR	AZD8055 is a novel ATP-competitive inhibitor of mTOR with IC50 of 0.8 nM.
KI-SLCK-CCC-036	Bafetinib (INNO-406)	10 mM	S1369	Bcr-Abl	Bafetinib (INNO-406) is a potent and selective dual Bcr-Abl/Lyn inhibitor with IC50 of 5.8 nM and 19 nM, respectively.
KI-SLCK-CCC-037	Barasertib (AZD1152-HQPA)	10 mM	S1147	Aurora Kinase	AZD1152-HQPA (Barasertib) is a highly selective Aurora B inhibitor with IC50 of 0.37 nM.
KI-SLCK-CCC-038	BAY 11-7082 (BAY 11-7821)	10 mM	S2913	IκB/IKK	Bay 11-7082 inhibits TNFα-induced IκBα phosphorylation with IC50 of 10 μM.
KI-SLCK-CCC-039	Belinostat (PXD101)	10 mM	S1085	HDAC	Belinostat (PXD101) is a novel HDAC inhibitor with IC50 of 27 nM in HeLa cell extracts.
KI-SLCK-CCC-040	BEZ235 (NVP-BEZ235)	10 mM	S1009	mTOR, PI3K	BEZ235 (NVP-BEZ235) is a dual ATP-competitive PI3K and mTOR inhibitor of p110α, p110γ, p110δ and p110β with IC50 of 4 nM, 5 nM, 7 nM and 75 nM, respectively.
KI-SLCK-CCC-041	BI 2536	10 mM	S1109	PLK	BI 2536 is a potent Plk1 inhibitor with IC50 of 0.83 nM.
KI-SLCK-CCC-042	BI6727 (Volasertib)	10 mM	S2235	PLK	BI6727 (Volasertib) is a highly potent Plk1 inhibitor with IC50 of 0.87 nM.
KI-SLCK-CCC-043	BIBF1120 (Vargatef)	10 mM	S1010	VEGFR, PDGFR, FGFR	BIBF1120 (Vargatef) is a potent inhibitor of VEGFR1/2/3, FGFR1/2/3 and PDGFRα/β with IC50 of 34 nM/13 nM/13 nM, 69 nM/37 nM/108 nM and 59 nM/65 nM, respectively.
KI-SLCK-CCC-044	BIBR1532	10 mM	S1186	Telomerase	BIBR 1532 is a potent and selective telomerase inhibitor with IC50 of 100 nM.
KI-SLCK-CCC-045	Bicalutamide (Casodex)	10 mM	S1190	Androgen Receptor, P450	Bicalutamide (Casodex, Cosudex, Calutide, Kalumid) is an androgen receptor (AR) antagonist with IC50 of 0.16 μM.
KI-SLCK-CCC-046	BIIB021	10 mM	S1175	HSP	BIIB021 is a novel inhibitor of HSP90 with Ki and EC50 of 1.7 nM and 38 nM, respectivley.
KI-SLCK-CCC-047	BIRB 796 (Doramapimod)	10 mM	S1574	p38 MAPK	BIRB 796 (Doramapimod) is a highly selective p38α MAPK inhibitor with Kd of 0.1 nM.
KI-SLCK-CCC-048	BKM120 (NVP-BKM120)	10 mM	S2247	PI3K	BKM120 is a selective PI3K inhibitor of p110α, p110β, p110δ and p110γ with IC50 of 52-99 nM, 166 nM, 116 nM and 262 nM, respectively.
KI-SLCK-CCC-049	Bleomycin sulfate	10 mM	S1214	DNA/RNA Synthesis	Bleomycin sulfate (Blenoxane) is a glycopeptide antibiotic and an anticancer agent for squamous cell carcinomas (SCC) with IC50 of 4 nM in UT-SCC-19A cells.
KI-SLCK-CCC-050	BMS 777607	10 mM	S1561	c-Met	BMS-777607 is a Met-related inhibitor for c-Met, Axl, Ron and Tyro3 with IC50 of 3.9 nM, 1.1 nM, 1.8 nM and 4.3 nM, respectively.
KI-SLCK-CCC-051	BMS 794833	10 mM	S2201	c-Met, VEGFR	BMS794833 is a potent ATP competitive inhibitor of Met and VEGFR2 with IC50 of 1.7 nM and 15 nM, respectively.
KI-SLCK-CCC-052	Bortezomib (Velcade)	10 mM	S1013	Proteasome	Bortezomib (PS-341, Velcade) is a potent proteasome inhibitor with Ki of 0.6 nM.
KI-SLCK-CCC-053	Bosutinib (SKI-606)	10 mM	S1014	Src	Bosutinib (SKI-606) is a novel, dual Src/Abl inhibitor with IC50 of 1.2 nM and 1 nM, respectively.
KI-SLCK-CCC-054	BX-795	10 mM	S1274	PDK-1, IKK	BX795 is a potent and specific TBK1, IKKε and PDK-1 inhibitor with IC50 of 6 nM, 41 nM and 111 nM, respectively.
KI-SLCK-CCC-055	CAL-101 (GS-1101)	10 mM	S2226	PI3K	CAL-101 is a selective PI3K class I inhibitor of p110δ with IC50 of 2.5 nM.
KI-SLCK-CCC-056	Canagliflozin	10 mM	S2760	SGLT	Canagliflozin is a highly potent and selective SGLT2 inhibitor for CHO-hSGLT2, CHO-rSGLT2 and CHO-mSGLT2 with IC50 of 4.4 nM, 3.7 nM and 2 nM, respectively.
KI-SLCK-CCC-057	Capecitabine (Xeloda)	10 mM	S1156	DNA/RNA Synthesis	Capecitabine is a tumor-selective fluoropyrimidine carbamate which achieves higher intratumoral 5-FU level with lower toxicity than 5-FU.
KI-SLCK-CCC-058	Carboplatin	10 mM	S1215	DNA/RNA Synthesis	Carboplatin is a DNA synthesis inhibitor by binding to DNA and interfering with the cell's repair mechanism.
KI-SLCK-CCC-059	Celecoxib	10 mM	S1261	COX	Celecoxib is a selective COX-2 inhibitor with IC50 of 40 nM.
KI-SLCK-CCC-060	CEP33779	10 mM	S2806	JAK	CEP33779 is a selective JAK2 inhibitor with IC50 of 1.8 nM.
KI-SLCK-CCC-061	CH5132799	10 mM	S2699	PI3K, mTOR	CH5132799 exhibits a strong inhibitory activity especially against PI3Kα with IC50 of 14 nM and also inhibits mTOR with IC50 of 1.6 µM.
KI-SLCK-CCC-062	CHIR-99021 (CT99021) HCl	10 mM	S2924	PI3K/Akt/mTOR	CHIR-99021 HCl (CT99021) is hydrochloride of CHIR-99021, which is a GSK-3α and GSK-3β inhibitor with IC50 of 10 nM and 6.7 nM, respectively.
KI-SLCK-CCC-063	Chrysophanic acid (Chrysophanol)	10 mM	S2406	EGFR, mTOR	Chrysophanic acid (Chrysophanol) is a EGFR/mTOR pathway inhibitor.
KI-SLCK-CCC-064	Cisplatin	10 mM	S1166	DNA/RNA Synthesis	Cisplatin is an inorganic and water-soluble platinum complex, which is able to inhibit DNA synthesis by conforming DNA adducts.
KI-SLCK-CCC-065	Clofarabine	10 mM	S1218	DNA/RNA Synthesis	Clofarabine inhibits the enzymatic activities of ribonucleotide reductase (IC50 = 65 nM) and DNA polymerase
KI-SLCK-CCC-066	Coenzyme Q10(CoQ10)	10 mM	S2398	Others	Coenzyme Q10 (ubiquinone, ubidecarenone, coenzyme Q) is a component of the electron transport chain and participates in aerobic cellular respiration.
KI-SLCK-CCC-067	Irinotecan HCl Trihydrate (Campto)	10 mM	S2217	Topoisomerase	Irinotecan is an antitumor drug that prevents DNA from unwinding by inhibition of topoisomerase 1.
KI-SLCK-CCC-068	CP-466722	10 mM	S2245	ATM	CP-466722 is an potent and reversible ATM inhibitor.
KI-SLCK-CCC-069	Crenolanib (CP-868596)	10 mM	S2730	PDGFR	Crenolanib (CP-868596) is a potent and selective inihibitor of PDGFRα with IC50 of 10 nM in PDGFRα over-expressed CHO cells.
KI-SLCK-CCC-070	Crizotinib (PF-02341066)	10 mM	S1068	c-Met, ALK	PF-2341066 (Crizotinib) is a potent inhibitor of c-Met and ALK with IC50 of 11 nM and 24 nnM, respectivley.
KI-SLCK-CCC-071	CUDC-101	10 mM	S1194	HDAC, EGFR, HER2	CUDC-101 is a potent multi-target inhibitor targeting HDAC, EGFR and HER2 with IC50 of 4.4 nM, 2.4 nM, and 15.7 nM, respectively.
KI-SLCK-CCC-072	cx-4945 (Silmitasertib)	10 mM	S2248	PKC	CX-4945 is a potent and selective inhibitor of CK2α and CK2α' with IC50 of 1 nM.
KI-SLCK-CCC-073	CYC116	10 mM	S1171	Aurora Kinase, VEGFR	CYC116 is a potent inhibitor of Aurora A/B and VEGFR with Ki of 8.0 nM/9.2 nM and 44 nM, respectively.
KI-SLCK-CCC-074	Cyclopamine	10 mM	S1146	Hedgehog	Cyclopamine is a specific Hedgehog (Hh) signaling pathway antagonist of Smoothened (Smo) with IC50 of 46 nM.
KI-SLCK-CCC-075	Cyclophosphamide monohydrate	10 mM	S2057	Others
KI-SLCK-CCC-076	Cyclosporin A (Cyclosporine A)	10 mM	S2286	Others	Cyclosporin A (Cyclosporine A) is an immunosuppressant agent widely used in post-allogeneic organ transplant to reduce the activity of the immune system.
KI-SLCK-CCC-077	Cyt387	10 mM	S2219	JAK	CYT387 is an ATP-competitive inhibitor of JAK1 and JAK2 with IC50 of 11 nM and 18 nM, respectively.
KI-SLCK-CCC-078	Cytarabine	10 mM	S1648	Others	Cytarabine (Cytosine arabinoside, AraC) is an antimetabolic agent and DNA synthesis inhibitor with IC50 of 16 nM in wild-type CCRF-CEM cells.
KI-SLCK-CCC-079	Dacomitinib (PF299804, PF-00299804)	10 mM	S2727	EGFR	PF299804 is a potent, irreversible pan-ErbB inhibitor against ErbB1, ErbB2 and ErbB4 with IC50 of 6 nM, 45.7 nM and 73.7 nM, respectively.
KI-SLCK-CCC-080	Dalcetrapib（JTT-705）	10 mM	S2772	CETP	Dalcetrapib (JTT-705) is a rhCETP inhibitor with IC50 of 0.2 μM.
KI-SLCK-CCC-081	Danusertib (PHA-739358)	10 mM	S1107	Aurora Kinase, FGFR, Bcr-Abl, c-RET, Src	Danusertib (PHA-739358) is an Aurora inhibitor for Aurora A/B/C, Bcr-Abl, c-RET and FGFR with IC50 of 13 nM/79 nM/61 nM, 25 nM, 31 nM and 47 nM, respectively.
KI-SLCK-CCC-082	Dapagliflozin	10 mM	S1548	SGLT	Dapagliflozin is a potent and selective hSGLT2 inhibitor with EC50 of 1.1 nM.
KI-SLCK-CCC-083	DAPT (GSI-IX)	10 mM	S2215	Gamma-secretase, Beta Amyloid	DAPT (GSI-IX) is a novel γ-secretase inhibitor, which inhibits Aβ production with IC50 of 20 nM in HEK 293 cells.
KI-SLCK-CCC-084	Dasatinib (BMS-354825)	10 mM	S1021	Src, Bcr-Abl, c-Kit	Dasatinib (BMS-354825, Sprycel) is a novel, potent and multi-targeted inhibitor that targets Abl, Src and c-Kit, with IC50 of ＜1 nM, 0.5 nM and 79 nM, respectively.
KI-SLCK-CCC-085	Daunorubicin HCl (Daunomycin HCl)	10 mM	S3035	Telomerase	Daunorubicin HCl inhibits both DNA and RNA synthesis and inhibits DNA synthesis with Ki of 0.02 μM.
KI-SLCK-CCC-086	DCC-2036 (Rebastinib)	10 mM	S2634	Bcr-Abl	DCC-2036 is a conformational control inhibitor of Abl1 and Abl1(T315I) with IC50 of 0.8 nM and 4 nM, respectively.
KI-SLCK-CCC-087	Decitabine	10 mM	S1200	DNA/RNA Synthesis	Decitabine is a potent inhibitor of DNA methylation with IC50 of 438 nM and 4.38 nM in HL-60 and KG1a cells, respectively.
KI-SLCK-CCC-088	Dexamethasone	10 mM	S1322	IL Receptor	Dexamethasone is an anti-inflammatory and immunosuppressant.
KI-SLCK-CCC-089	Disulfiram (Antabuse)	10 mM	S1680	Others	Disulfiram is an agent used to support the treatment of chronic alcoholism by producing an acute sensitivity to alcohol.
KI-SLCK-CCC-090	Docetaxel (Taxotere)	10 mM	S1148	Microtubule Associated	Docetaxel, an analog of taxol, is an inhibitor of depolymerisation of microtubules through binding to stabilized microtubules.
KI-SLCK-CCC-091	Dorzolamide HCL	10 mM	S1375	Carbonic Anhydrase	Dorzolamide HCl is a carbonic anhydrase inhibitor.
KI-SLCK-CCC-092	Dovitinib (TKI-258)	10 mM	S1018	c-Kit, FGFR, Flt, VEGFR, PDGFR	Dovitinib (TKI258, CHIR258) is a novel multi-target inhibitor for Flt3, c-Kit, FGFR1/3, VEGFR1/2/3, PDGFRα/β with IC50 of 1 nM, 2 nM, 8 nM/9 nM and 10 nM/13 nM/8 nM, 210 nM/27 nM respectively.
KI-SLCK-CCC-093	Doxercalciferol (Hectorol)	10 mM	S1467	Others	Doxercalciferol (Hectorol) is a synthetic analog of vitamin D.
KI-SLCK-CCC-094	Doxorubicin (Adriamycin)	10 mM	S1208	Topoisomerase	Doxorubicin (Adriamycin) is an antibiotic agent that inhibits DNA topoisomerase II and induces DNA damage and apoptosis.
KI-SLCK-CCC-095	E7080 (Lenvatinib)	10 mM	S1164	VEGFR	E7080 (Lenvatinib) is a multi-target inhibitor of VEGFR2 and VEGFR3 with IC50 of 4 nM and 5.2 nM, respectively.
KI-SLCK-CCC-096	Elesclomol	10 mM	S1052	HSP	Elesclomol (STA-4783) is a novel potent oxidative stress inducer that illicits pro-apoptosis events among tumor cells..
KI-SLCK-CCC-097	ENMD-2076	10 mM	S1181	Flt, Aurora Kinase, VEGFR	ENMD-2076 is a selective inhibitor of Aurora A and Aurora B with IC50 of 14 nM and 350 nM and also inhibits Flt3, Flt4 and VEGFR2 with IC50 of 1.86 nM/15.9 nM and 58.2 nM, respectively.
KI-SLCK-CCC-098	Entinostat (MS-275, SNDX-275)	10 mM	S1053	HDAC	MS-275 is an HDAC inhibitor of HDAC1 and HDAC3 with IC50 of 0.51 μM and 1.7 μM, respectively.
KI-SLCK-CCC-099	Enzastaurin (LY317615)	10 mM	S1055	PKC	Enzastaurin (LY317615) is a potent PKC inhibitor for PKCβ, PKCα, PKCγ and PKCε with IC50 of 6 nM, 39 nM, 83 nM and 110 nM, respectively.
KI-SLCK-CCC-100	Epirubicin Hydrochloride	10 mM	S1223	Topoisomerase	Epirubicin Hydrochloride (Ellence) is an anthracyclin antibiotics and a DNA topoisomerase II inhibitor with an IC50 of 12 μg/ml on an estrogen-receptor- positive ER (+) hyperdiploid EAT cell line.
KI-SLCK-CCC-101	Erlotinib HCl	10 mM	S1023	EGFR	Erlotinib HCl is an HER1/EGFR inhibitor with IC50 of 2 nM.
KI-SLCK-CCC-102	Estrone	10 mM	S1665	Others	Estrone is an estrogenic hormone.
KI-SLCK-CCC-103	Etoposide (VP-16)	10 mM	S1225	Topoisomerase	Etoposide is a semisynthetic derivative of podophyllotoxin, which inhibits DNA synthesis via topoisomerase II inhibition activity.
KI-SLCK-CCC-104	Everolimus (RAD001)	10 mM	S1120	mTOR	Everolimus (RAD001) is an mTOR inhibitor of FKBP12 with IC50 of 1.6-2.4 nM.
KI-SLCK-CCC-105	Evista (Raloxifene Hydrochloride)	10 mM	S1227	Estrogen/progestogen Receptor	A selective estrogen receptor modulator(SERM). raloxifene inhibited the proliferation of the human breast cancer cell line, MCF-7, with IC50=0.2 nM
KI-SLCK-CCC-106	EX 527	10 mM	S1541	Sirtuin	EX 527 is a potent and selective SIRT1 inhibitor with IC50 of 38 nM.
KI-SLCK-CCC-107	Exemestane	10 mM	S1196	Aromatase	Exemestane is an aromatase inhibitor, inhibits human placental and rat ovarian aromatase with IC50 of 30 nM and 40 nM, respectively.
KI-SLCK-CCC-108	Ezetimibe (Zetia)	10 mM	S1655	Others	Ezetimibe (Zetia) is a compound that lowers cholesterol.
KI-SLCK-CCC-109	Febuxostat (Uloric)	10 mM	S1547	Others	Febuxostat (Uloric) is a non-purine selective xanthine oxidase inhibitor with IC50 of 114 -210 nM.
KI-SLCK-CCC-110	Fingolimod (FTY720)	10 mM	S5002	S1P Receptor, Bcr-Abl, PKC	FTY720 (Fingolimod, Gilenya) is a S1P antagonist with IC50 of 0.033 nM.
KI-SLCK-CCC-111	Flavopiridol hydrochloride	10 mM	S2679	CDK	Flavopiridol competes with ATP to inhibit CDKs including CDK1, CDK2, CDK4 and CDK6 with IC50 of ~ 40 nM, and CDK7 with IC50 of 300 nM.
KI-SLCK-CCC-112	Fluvastatin sodium (Lescol)	10 mM	S1909	HMG-CoA Reductase	Fluvastatin is a HMG-CoA reductase inhibitor used to treat hypercholesterolemia.
KI-SLCK-CCC-113	Fludarabine (Fludara)	10 mM	S1491	STAT, DNA/RNA Synthesis	Fludarabine (Fludara, F-ara-A, NSC 118218) is a STAT1 activation inhibitor and a DNA synthesis inhibitor.
KI-SLCK-CCC-114	Flutamide (Eulexin)	10 mM	S1908	P450	Flutamide (Eulexin) is an oral nonsteroidal antiandrogen agent primarily used to treat prostate cancer.
KI-SLCK-CCC-115	Formestane	10 mM	S2208	Aromatase	Formestane(Lentaron(R)) is a second generation selective aromatase inhibitor with an IC50 of 80 nM.
KI-SLCK-CCC-116	GDC-0879	10 mM	S1104	Raf	GDC-0879 is a novel potent, selective B-Raf inhibitor for B-RafV600E with IC50 of 0.13 nM.
KI-SLCK-CCC-117	GDC-0941	10 mM	S1065	PI3K	GDC-0941 is a potent inhibitor of PI3Kα, PI3Kβ, PI3Kδ and PI3Kγ with IC50 of 3 nM, 33 nM, 3 nM and 75 nM, respectively.
KI-SLCK-CCC-118	Gefitinib (Iressa)	10 mM	S1025	EGFR	Gefitinib (Iressa, ZD-1839) is an EGFR inhibitor for Tyr1173, Tyr992, Tyr1173 and Tyr992 in the NR6wtEGFR and NR6W cells with IC50 of 37 nM, 37nM, 26 nM and 57 nM, respectively.
KI-SLCK-CCC-119	Gossypol	10 mM	S2303	5-alpha Reductase	Gossypol is a polyphenolic aldehyde that permeates cells and acts as an inhibitor for several dehydrogenase enzymes.
KI-SLCK-CCC-120	GSK1120212 (Trametinib)	10 mM	S2673	MEK	GSK1120212 (JTP-74057, trametinib) is a highly specific and potent MEK1 and MEK2 inhibitor with IC50 of 0.92 nM and 1.8 nM, respectively.
KI-SLCK-CCC-121	GSK1904529A	10 mM	S1093	IGF-1R	GSK1904529A is a selective inhibitor of IGF-1R and IR with IC50 of 27 nM and 25 nM, respectively.
KI-SLCK-CCC-122	GSK2126458	10 mM	S2658	PI3K, mTOR	GSK2126458 is a highly selective and potent inhibitor of p110α, p110β, p110γ, p110δ, mTORC1 and mTORC2 with Ki of 0.019 nM, 0.13 nM, 0.024 nM, 0.06 nM, 0.18 nM and 0.3 nM, respectively.
KI-SLCK-CCC-123	GSK461364	10 mM	S2193	PLK	GSK461364 inhibits purified Plk1 with Ki of 2 nM.
KI-SLCK-CCC-124	GSK690693	10 mM	S1113	Akt	GSK690693 is a pan-Akt inhibitor targeting Akt1, Akt2 and Akt3 with IC50 of 2 nM, 13 nM, and 9 nM, respectively.
KI-SLCK-CCC-125	GW 4064	10 mM	S2782	FXR	GW 4064 is an agonist of farnesoid X receptor (FXR) with EC50 of 65 nM.
KI-SLCK-CCC-126	GW3965 HCl	10 mM	S2630	Liver X Receptor	GW3965 is a potent, selective LXR agonist, which exhibits its potency in the LXRα/SRC1 LiSA and LXRα-GAL4 with EC50 of 125 nM and 190 nM, respectively.
KI-SLCK-CCC-127	Hydrocortisone (Cortisol)	10 mM	S1696	Others	Hydrocortisone is a steroid hormone or glucocorticoid produced by the adrenal gland.
KI-SLCK-CCC-128	IC-87114	10 mM	S1268	Others	IC-87114 is a selective inhibitor of PI3Kδ with IC50 of 0.5 μM.
KI-SLCK-CCC-129	ICG-001	10 mM	S2662	Wnt/beta-catenin	ICG-001 specifically binds to CBP with IC50 of 3 μM.
KI-SLCK-CCC-130	Idarubicin HCl	10 mM	S1228	Topoisomerase	Idarubicin HCl (Idamycin, Zavedos, 4-demethoxydaunorubicin) is a hydrochloride salt form of Idarubicin which is an anthracycline antibiotic and a DNA topoisomerase II (topo II) inhibitor for MCF-7 cells with an IC50 of 3.3 ng/mL.
KI-SLCK-CCC-131	Imatinib (Gleevec)	10 mM	S2475		Imatinib is a multi-target inhibitor of v-Abl, c-Kit and PDGFR with IC50 of 0.6 μM, 0.1 μM and 0.1 μM, respectively.
KI-SLCK-CCC-132	Iniparib (BSI-201)	10 mM	S1087	PARP	BSI-201 (Iniparib, SAR240550) is a PARP1 inhibitor.
KI-SLCK-CCC-133	INK 128	10 mM	S2811	mTOR	INK 128 is a potent and selective mTOR inhibitor with IC50 of 1 nM.
KI-SLCK-CCC-134	Ispinesib (SB-715992)	10 mM	S1452	Kinesin	Ispinesib (SB-715992, CK0238273) is a potent, specific and reversible inhibitor of KSP (HsEg5) with Ki of 1.7 nM.
KI-SLCK-CCC-135	Itraconazole (Sporanox)	10 mM	S2476	Others	Itraconazole (Sporanox) is a triazole antifungal agent.
KI-SLCK-CCC-136	JNJ 26854165 (Serdemetan)	10 mM	S1172	p53	JNJ 26854165 (Serdemetan) is an orally bioavailable HDM2 antagonist.
KI-SLCK-CCC-137	JNJ-38877605	10 mM	S1114	c-Met	JNJ-38877605 is an ATP-competitive inhibitor of c-Met with IC50 of 4 nM.
KI-SLCK-CCC-138	JNJ-7706621	10 mM	S1249	CDK, Aurora Kinase	JNJ-7706621 is a potent and multi-target inhibitor for CDK1/cyclin B, CDK2/cyclin A, CDK2/cyclin E, Aurora A and Aurora B with IC50 of 9 nM, 4 nM, 3 nM, 11 nM and 15 nM, respectively.
KI-SLCK-CCC-139	Ku-0063794	10 mM	S1226	mTOR	KU-0063794 is a potent and highly specific mTOR inhibitor for both mTORC1 and mTORC2 with IC50 ~10 nM.
KI-SLCK-CCC-140	KU-55933	10 mM	S1092	ATM	KU-55933 is a potent and specific ATM inhibitor with IC50 and Ki of 13 nM and 2.2 nM, respectively.
KI-SLCK-CCC-141	KU-60019	10 mM	S1570	ATM	KU-60019 is a potent and specific ATM inhibitor with IC50 of 6.3 nM.
KI-SLCK-CCC-142	KX2-391	10 mM	S2700	Src	KX2-391 (KX01) is a highly selective non ATP-competitive Src inhibitor with GI50 of 9-60 nM in cancer cell lines .
KI-SLCK-CCC-143	LDE225 (NVP-LDE225, Erismodegib)	10 mM	S2151	Smoothened	LDE225 (NVP-LDE225) is a smoothened antagonist with IC50 of 1.3 nM (mouse) and 2.5 nM (human), respectively.
KI-SLCK-CCC-144	LDN193189	10 mM	S2618	TGF-beta/Smad	LDN193189 is a selective inhibitor of ALK2 and ALK3 with IC50 of 5 nM and 30 nM, respectively.
KI-SLCK-CCC-145	Lenalidomide	10 mM	S1029	TNF-alpha	Lenalidomide (Revlimid, CC-5013) is a TNF-α secretion inhibitor with IC50 of 13 nM.
KI-SLCK-CCC-146	Letrozole	10 mM	S1235	Aromatase	Letrozole is an Aromatase inhibitor. CGS 20267 is a new non-steroidal compound which potently inhibits aromatase in vitro (IC50 of 11.5 nM) and in vivo (ED50 of 1–3 μg/kg p.o.)
KI-SLCK-CCC-147	Linifanib (ABT-869)	10 mM	S1003	PDGFR, VEGFR	Linifanib (ABT-869) is a novel, potent ATP-competitive RTK inhibitor for KDR, CSF-1R, Flt-1, Flt-3 and PDGFRβ with IC50 of 4 nM, 3 nM, 3 nM, 3 nM, and 66 nM respectively.
KI-SLCK-CCC-148	Linsitinib (OSI-906)	10 mM	S1091	IGF-1R	OSI-906 (Linsitinib) is a selective inhibitor of IGF-1R and IR with IC50 of 35 nM and 75 nM, respectively.
KI-SLCK-CCC-149	Lomustine (CeeNU)	10 mM	S1840	Others	Lomustine is an alkylating nitrosourea compound used in chemotherapy, kills cancer cells by damaging the DNA and stops cells from dividing.
KI-SLCK-CCC-150	Lonidamine	10 mM	S2610	Others	Lonidamine is an orally administered small molecule hexokinase inactivator with an IC50 of 0.85 mM.
KI-SLCK-CCC-151	LY2109761	10 mM	S2704	TGF-beta/Smad	LY2109761 is a novel selective TGF-β receptor type I/II (TβRI/II) dual inhibitor with Ki of 38 nM and 300 nM, respectively.
KI-SLCK-CCC-152	LY2157299	10 mM	S2230	TGF-beta/Smad	LY2157299 is a potent TGFβ receptor I (TβRI) inhibitor with IC50 of 56 nM.
KI-SLCK-CCC-153	LY2603618 (IC-83)	10 mM	S2626	Chk	LY2603618 (IC-83) is a selective Chk1 inhibitor with potential anti-tumor activity.
KI-SLCK-CCC-154	LY294002	10 mM	S1105	PI3K	LY294002 is a PI3K inhibitor for p110α, p110δ and p110β with IC50 of 0.5 μM, 0.57 μM and 0.97 μM, respectively.
KI-SLCK-CCC-155	Maraviroc	10 mM	S2003	CCR5	Maraviroc (Selzentry, UK-427857, Celsentri) is a CCR5 antagonist for MIP-1α, MIP-1β and RANTES with IC50 of 3.3 nM, 7.2 nM and 5.2 nM, respectively.
KI-SLCK-CCC-156	MDV3100 (Enzalutamide)	10 mM	S1250	Androgen Receptor, P450	MDV3100 is an androgen-receptor (AR) antagonist with IC50 of 36 nM.
KI-SLCK-CCC-157	Medroxyprogesterone acetate	10 mM	S2567	Estrogen/progestogen Receptor	Medroxyprogesterone acetate is a progestin, a synthetic variant of the human hormone progesterone and a potent progesterone receptor agonist.
KI-SLCK-CCC-158	Megestrol Acetate	10 mM	S1304	Androgen Receptor	Megestrol Acetate is a synthetic progesteronal agent with an IC50 of 260 μM for the inhibition of HegG2.
KI-SLCK-CCC-159	Melphalan	10 mM	S2010		Melphalan is a chemotherapy drug with IC50 of 130 ± 2, 125 ± 2, 27.84 ± 4.2 and 6.9 ± 1.78 μM for MDA-MB-231, MCF-7, R-HL60 and HL60 cells, respectively.
KI-SLCK-CCC-160	MG-132	10 mM	S2619	Proteasome	MG-132 (ZLLLal) is potent inhibitor of proteasome with IC50 of 100 nM.
KI-SLCK-CCC-161	Mifepristone (Mifeprex)	10 mM	S2606	Estrogen/progestogen Receptor	Mifepristone (Mifeprex, RU-486, RU-38486, Mifegyne) is a remarkably active antagonist of progesterone receptor and glucocorticoid receptor with IC50 of 0.2 nM and 2.6 nM, respectively.
KI-SLCK-CCC-162	Mitoxantrone Hydrochloride	10 mM	S2485	Others	Mitoxantrone Hydrochloride (NSC301739, Immunex) is a hydrochloride salt of mitoxantrone which is a synthetic antineoplastic anthracenedione (IC50 = 0.42 mM).
KI-SLCK-CCC-163	MK-0752	10 mM	S2660	Gamma-secretase	MK-0752 is a moderately potent γ-secretase inhibitor, which reduces Aβ40 production with IC50 of 5 nM in human SH-SY5Y cells.
KI-SLCK-CCC-164	MK-1775	10 mM	S1525	Wee1	MK-1775 is a potent and selective Wee1 inhibitor with IC50 of 5.2 nM.
KI-SLCK-CCC-165	MK-2206 dihydrochloride	10 mM	S1078	Akt	MK-2206 2HCl is a highly selective inhibitor of Akt1, Akt2 and Akt3 with IC50 of 8 nM, 12 nM and 65 nM, respectively.
KI-SLCK-CCC-166	MLN2238	10 mM	S2180	Proteasome	MLN2238 inhibits the chymotrypsin-like proteolytic (β5) site of the 20S proteasome with IC50 and Ki of 3.4 nM and 0.93 nM, respectively.
KI-SLCK-CCC-167	MLN8237 (Alisertib)	10 mM	S1133	Aurora Kinase	MLN8237 (Alisertib) is a selective Aurora A inhibitor with IC50 of 1.2 nM.
KI-SLCK-CCC-168	MLN9708	10 mM	S2181	Proteasome	MLN9708 is a selective inhibitor of chymotrypsin-like proteolytic (β5) site of the 20S proteasome with IC50 and Ki of 3.4 nM and 0.93 nM.
KI-SLCK-CCC-169	Mocetinostat (MGCD0103)	10 mM	S1122	HDAC	MGCD0103 (Mocetinostat) is a potent HDAC inhibitor for HDAC1, HDAC2 and HDAC3 with IC50 of 0.15 μM, 0.29 μM and 1.66 μM, respectively.
KI-SLCK-CCC-170	Motesanib Diphosphate	10 mM	S1032	VEGFR, PDGFR, c-Kit	Motesanib Diphosphate (AMG-706) is a potent ATP-competitive inhibitor of VEGFR1/2/3, PDGFR, c-Kit and Ret with IC50 of 2 nM/3 nM/6 nM, 84 nM, 8 nM and 59 nM, respectively.
KI-SLCK-CCC-171	Mycophenolate mofetil (CellCept)	10 mM	S1501	Others	Mycophenolate mofetil is a non-competitive, selective and reversible inhibitor of inosine monophosphate dehydrogenase I/II with IC50 of 39 nM and 27 nM, respectively.
KI-SLCK-CCC-172	Mycophenolic (Mycophenolate)	10 mM	S2487	Others	Mycophenolic acid (mycophenolate) is an immunosuppressant agent used to prevent rejection in organ transplantation.
KI-SLCK-CCC-173	Neratinib (HKI-272)	10 mM	S2150	HER2, EGFR	Neratinib (HKI-272) is a highly selective HER2 and EGFR inhibitor with IC50 of 59 nM and 92 nM, respectively.
KI-SLCK-CCC-174	Nilotinib (AMN-107)	10 mM	S1033	Bcr-Abl	Nilotinib (AMN-107, Tasigna) is a Bcr-Abl inhibitor with IC50 less than 30 nM.
KI-SLCK-CCC-175	Nocodazole	10 mM	S2775	Microtubule Associated	Nocodazole inhibits Abl, Abl(E255K) and Abl(T315I) with IC50 of 0.21 μM, 0.53 μM and 0.64 μM, respectively.
KI-SLCK-CCC-176	NPI-2358 (Plinabulin)	10 mM	S1176	VDA	NPI-2358 is a vascular disrupting agents (VDA) against tubulin-depolymerizing with IC50 of 9.8~18 nM in tumor cells.
KI-SLCK-CCC-177	NU7441(KU-57788)	10 mM	S2638	DNA-PK, PI3K	NU7441 is a highly potent and selective DNA-PK inhibitor with IC50 of 14 nM and also inhibits PI3K with IC50 of 5 μM.
KI-SLCK-CCC-178	Nutlin-3	10 mM	S1061	Mdm2	Nutlin-3 is a potent and selective Mdm2 antagonist with IC50 of 90 nM.
KI-SLCK-CCC-179	NVP-BSK805	10 mM	S2686	JAK	NVP-BSK805 is a potent and selective ATP-competitive JAK2 inhibitor with IC50 of 0.5 nM.
KI-SLCK-CCC-180	Obatoclax mesylate (GX15-070)	10 mM	S1057	Bcl-2	Obatoclax (GX15-070) is an inhibitor of Bcl-2 with Ki of 0.22 μM.
KI-SLCK-CCC-181	Olaparib (AZD2281)	10 mM	S1060	PARP	Olaparib (AZD2281, KU0059436) is a selective inhibitor of PARP1 and PARP2 with IC50 of 5 nM and 1 nM, respectively.
KI-SLCK-CCC-182	OSI-930	10 mM	S1220	c-Kit, VEGFR	OSI-930 is a potent inhibitor of Kit, KDR, Flt, CSF-1R, c-Raf and Lck with IC50 of 80 nM, 9 nM, 8 nM, 15 nM, 41 nM and 22 nM, respectively.
KI-SLCK-CCC-183	Oxaliplatin (Eloxatin)	10 mM	S1224	DNA/RNA Synthesis	Oxaliplatin is the third-generation platinum compound with a 1, 2-diaminocyclohexane (DACH) carrier ligand, which is able to inhibit DNA synthesis by conforming DNA adducts.
KI-SLCK-CCC-184	PAC-1	10 mM	S2738	Caspase	PAC-1 is a potent procaspase-3 activator with EC50 of 0.22 μM.
KI-SLCK-CCC-185	Paclitaxel (Taxol)	10 mM	S1150	Microtubule Associated	Paclitaxel (Taxol, Onxol, Nov-Onxol) is a microtubule polymer stabilizer with IC50 of 0.1 pM in human endothelial cells.
KI-SLCK-CCC-186	Palomid 529	10 mM	S2238	mTOR	Palomid 529 (P529) is a PI3K/Akt/mTOR inhibitor for VEGF-A and bFGF with IC50 of 10 nM and 30 nM, respectively.
KI-SLCK-CCC-187	Panobinostat	10 mM	S1030	HDAC	LBH589 (Panobinostat) is a novel broad-spectrum HDAC inhibitor with IC50 of 5 nM and 20 nM in MOLT-4 and Reh cells, respectively.
KI-SLCK-CCC-188	Pazopanib	10 mM	S3012	VEGFR
KI-SLCK-CCC-189	PCI-24781	10 mM	S1090	HDAC	PCI-24781 (CRA-024781) is a novel broad spectrum HDAC inhibitor targeting HDAC1, HDAC2, HDAC3, HDAC6, HDAC8 and HDAC10 with Ki of 7 nM, 19 nM, 8.2 nM, 17 nM, 280 nM, 24 nM, respectively.
KI-SLCK-CCC-190	PCI-32765 (Ibrutinib)	10 mM	S2680	Src	PCI-32765 (Ibrutinib) is a potent and highly selective Btk inhibitor with IC50 of 0.5 nM.
KI-SLCK-CCC-191	PD 0332991 HCl	10 mM	S1116	CDK	PD 0332991 is a highly selective inhibitor of CDK4/cyclin D1 and CDK6/cyclin D2 with IC50 of 11 nM and 16 nM, respectively.
KI-SLCK-CCC-192	PD0325901	10 mM	S1036	MEK	PD0325901 (PD325901) is selective and non ATP-competitive MEK inhibitor with IC50 of 0.33 nM.
KI-SLCK-CCC-193	PD153035 HCl	10 mM	S1079	EGFR	PD153035 is a potent and specific inhibitor of EGFR with Ki and IC50 of 5.2 pM and 29 pM, respectively.
KI-SLCK-CCC-194	PD173074	10 mM	S1264	FGFR, VEGFR	PD173074 is a potent FGFR1 inhibitor with IC50 of ~25 nM and also inhibits VEGFR2 with IC50 of 100-200 nM.
KI-SLCK-CCC-195	Pelitinib (EKB-569)	10 mM	S1392	EGFR	Pelitinib (EKB-569) is a potent EGFR inhibitor with IC50 of 38.5 nM.
KI-SLCK-CCC-196	Pemetrexed	10 mM	S1135	DHFR, DNA/RNA Synthesis	Pemetrexed disodium (Alimta) is a novel antifolate and antimetabolite for TS, DHFR and GARFT with Ki of 1.3 nM, 7.2 nM and 65 nM, respectively.
KI-SLCK-CCC-197	Perifosine	10 mM	S1037	Akt, PI3K	Perifosine (KRX-0401) is a novel Akt inhibitor with IC50 of 4.7 μM.
KI-SLCK-CCC-198	PF 573228	10 mM	S2013	FAK	PF 573228 is a inhibitor of FAK with IC50 of 4 nM.
KI-SLCK-CCC-199	PF-04217903	10 mM	S1094	c-Met	PF-04217903 is a selective ATP-competitive c-Met inhibitor with IC50 of 4.8 nM.
KI-SLCK-CCC-200	PF-3845	10 mM	S2666	FAAH	PF-3845 is a potent, selective and irreversible FAAH inhibitor with Ki of 230 nM.
KI-SLCK-CCC-201	PF-562271	10 mM	S2890		PF-562271 is a potent, ATP-competitive, reversible inhibitor of FAK and Pyk2 with IC50 of 1.5 nM and 14 nM, respectively.
KI-SLCK-CCC-202	PH-797804	10 mM	S2726	p38 MAPK	PH-797804 is a novel pyridinone inhibitor of p38α with IC50 of 26 nM.
KI-SLCK-CCC-203	PHA-665752	10 mM	S1070	c-Met	PHA-665752 is a potent, selective and ATP-competitive c-Met inhibitor with IC50 of 9 nM.
KI-SLCK-CCC-204	PHA-793887	10 mM	S1487	CDK	PHA-793887 is a novel and potent inhibitor of CDK2, CDK5 and CDK7 with IC50 of 8 nM, 5 nM and 10 nM, respectively.
KI-SLCK-CCC-205	Phloretin (Dihydronaringenin)	10 mM	S2342	Others	Phloretin(Dihydronaringenin) is a dihydrochalcone, a type of polyphenol.
KI-SLCK-CCC-206	PI-103	10 mM	S1038	DNA-PK, PI3K, mTOR	PI-103 is a potent, ATP-competitive PI3K inhibitor of DNA-PK, p110α, mTORC1, PI3KC2β, p110δ, mTORC2, p110β, and p110γ with IC50 of 2 nM, 8 nM, 20 nM, 26 nM, 48 nM, 83 nM, 88 nM and 150 nM, respectively.
KI-SLCK-CCC-207	PIK-75	10 mM	S1205	PI3K, DNA-PK	PIK-75 is a selective and competitive inhibitor of p110α with IC50 of 5.8 nM and also potently inhibits DNA-PK with IC50 of 2 nM.
KI-SLCK-CCC-208	PIK-90	10 mM	S1187	PI3K	PIK-90 is a potent and cell permeable inhibitor of p110α, p110β, p110γ and p110δ with IC50 of 11 nM, 350 nM, 18 nM and 58 nM, respectively.
KI-SLCK-CCC-209	PIK-93	10 mM	S1489	PI3K, VEGFR	PIK-93 is a novel and potent inhibitor of PI3Kγ and PI4KIIIβ with IC50 of 16 nM and 19 nM, respectively.
KI-SLCK-CCC-210	Pioglitazone (Actos)	10 mM	S2590	Others	Pioglitazone (Actos) is a selective peroxisome proliferator-activated receptor gamma stimulator.
KI-SLCK-CCC-211	Ponatinib (AP24534)	10 mM	S1490	Bcr-Abl, VEGFR, FGFR, PDGFR, Flt	AP24534 is a novel, potent multi-target inhibitor of Abl, PDGFRα, VEGFR2, FGFR1 and Src with IC50 of 0.37 nM, 1.1 nM, 1.5 nM, 2.2 nM and 5.4 nM, respectively.
KI-SLCK-CCC-212	Procarbazine hydrochloride (Matulane)	10 mM	S1995	DNA/RNA	Procarbazine hydrochloride (Matulane) is a hydrochloride salt form of procarbazine which is a polyfunctional alkylating compound used as an antineoplastic agent.
KI-SLCK-CCC-213	Quercetin (Sophoretin)	10 mM	S2391	PI3K, PKC, Src, Sirtuin	Quercetin (Sophoretin) is a PI3K and PKC inhibitor with IC50 of 3.8 μM and 15µg/ml.
KI-SLCK-CCC-214	Quizartinib (AC220)	10 mM	S1526	Flt	AC220 (Quizartinib) is a potent and selective inhibitor of Flt3ITD and Fltwt with IC50 of 1.1 nM and 4.2 nM, respectively.
KI-SLCK-CCC-215	R406(free base)	10 mM	S1533	Syk	R406 (free base) is a Syk inhibitor with IC50 of 41 nM.
KI-SLCK-CCC-216	R935788 (Fostamatinib disodium)	10 mM	S2206	Syk	R935788 (Fostamatinib disodium, R788) is a Syk inhibitor with IC50 of 41 nM.
KI-SLCK-CCC-217	Ranolazine (Ranexa)	10 mM	S1799	Others	Ranolazine(Ranexa) is an antianginal medication.
KI-SLCK-CCC-218	Rapamycin (Sirolimus)	10 mM	S1039	mTOR	Rapamycin (Sirolimus, AY-22989, WY-090217) is a specific mTOR inhibitor with IC50 of ~0.1 nM.
KI-SLCK-CCC-219	RG108	10 mM	S2821	Transferases	RG108 is an inhibitor of DNA methyltransferase with IC50 of 115 nM.
KI-SLCK-CCC-220	RO4929097	10 mM	S1575	Y-Secretase	RO4929097 is a γ secretase (GS) inhibitor with IC50 of 4 nM and also inhibits Aβ40 and ICN with EC50 of 14 nM and 5 nM, respectively.
KI-SLCK-CCC-221	Roscovitine (Seliciclib, CYC202)	10 mM	S1153	CDK	Roscovitine (Seliciclib, CYC202, R-roscovitine) is a potent and selective CDK inhibitor for Cdc2/cyclin B, CDK2/cyclin A, CDK2/cyclin E and CDK5/p53 with IC50 of 0.65 μM, 0.7 μM, 0.7 μM and 0.16 μM, respectively.
KI-SLCK-CCC-222	Rosiglitazone (Avandia)	10 mM	S2556	PPAR	Rosiglitazone (Avandia) is a potent antihyperglycemic agent and a potent thiazolidinedione insulin sensitizer with IC50 of 12, 4 and 9 nM for rat, 3T3-L1 and human adipocytes, respectively.
KI-SLCK-CCC-223	Rucaparib (AG-014699 , PF-01367338)	10 mM	S1098	PARP	Rucaparib (AG-014699, PF-01367338) is an inhibitor of PARP with Ki of 1.4 nM.
KI-SLCK-CCC-224	Ruxolitinib (INCB018424)	10 mM	S1378	JAK	INCB018424 is a JAK family inhibitor for JAK1, JAK2 and JAK3 with IC50 of 2.7 nM, 4.5 nM and 322 nM, respectively.
KI-SLCK-CCC-225	Salinomycin (Procoxacin)	10 mM	S2352	Others	Aminoglutethimide (Cytadren) is an anti-steroid drug which inhibits aromatase.
KI-SLCK-CCC-226	Saracatinib (AZD0530)	10 mM	S1006	Src, Bcr-Abl	Saracatinib (AZD0530) is a Src inhibitor for c-Src and v-Abl with IC50 of 2.7 nM and 30 nM, respectively.
KI-SLCK-CCC-227	SB 203580	10 mM	S1076	p38 MAPK	SB203580 is a p38 MAPK inhibitor with IC50 of 0.3-0.5 μM and blocks PKB phosphorylation with IC50 of 3-5 μM.
KI-SLCK-CCC-228	SB 216763	10 mM	S1075	GSK-3	SB 216763 is a potent and selective GSK-3α inhibitor with IC50 of 34.3 nM.
KI-SLCK-CCC-229	SB 431542	10 mM	S1067	TGF-beta/Smad	SB 431542 is a potent and selective inhibitor of ALK5 with IC50 of 94 nM.
KI-SLCK-CCC-230	SB 525334	10 mM	S1476	TGF-beta/Smad	SB 525334 is a potent and selective inhibitor of TGF-β1 (ALK5) with IC50 of 14.3 nM.
KI-SLCK-CCC-231	SB590885	10 mM	S2220	Raf	SB590885 is a potent B-Raf inhibitor with Ki of 0.16 nM.
KI-SLCK-CCC-232	SB939 (Pracinostat)	10 mM	S1515	HDAC	SB939 is a potent HDAC inhibitor with IC50 of 40-140 nM.
KI-SLCK-CCC-233	SGI-1776 free base	10 mM	S2198	Pim	SGI-1776 is a novel ATP competitive inhibitor to Pim1, Pim2 and Pim3 with IC50 of 7 nM, 363 nM and 69 nM, respectively.
KI-SLCK-CCC-234	SGX-523	10 mM	S1112	c-Met	SGX-523 is a selective Met inhibitor with IC50 of 4 nM.
KI-SLCK-CCC-235	Simvastatin (Zocor)	10 mM	S1792	Others	Simvastatin (Zocor) is a hypolipidemic drug belonging to the class of pharmaceuticals called "statins".
KI-SLCK-CCC-236	Sirtinol	10 mM	S2804	Sirtuin	Sirtinol is a specific SIRT1 and SIRT2 inhibtor with IC50 of 131 μM and 38 μM, respectively.
KI-SLCK-CCC-237	SNS-032 (BMS-387032)	10 mM	S1145	CDK	SNS-032 is a novel, potent and selective CDK inhibitor of CDK2, CDK7 and CDK9 with IC50 of 38 nM, 62 nM and 4 nM, respectively.
KI-SLCK-CCC-238	SNS-314	10 mM	S1154	Aurora Kinase	SNS-314 Mesylate is a potent and selective inhibitor of Aurora A, Aurora B and Aurora C with IC50 of 9 nM, 31 nM, and 3.4 nM, respectively.
KI-SLCK-CCC-239	Sodium butyrate	10 mM	S1999	Others	Sodium butyrate is a compound with formula Na(C3H7COO)
KI-SLCK-CCC-240	Sorafenib (Nexavar)	10 mM	S1040	VEGFR, PDGFR, Raf	Sorafenib Tosylate (Bay 43-9006, Nexavar) is a multikinase inhibitor of Raf-1, B-Raf and VEGFR-2 with IC50 of 6 nM, 22 nM and 90 nM, respectively.
KI-SLCK-CCC-241	Sotrastaurin (AEB071)	10 mM	S2791	PKC	Sotrastaurin (AEB071) is a potent selective pan-PKC inhibitor and highly inhibits PKCθ with Ki of 0.22 nM.
KI-SLCK-CCC-242	SRT1720	10 mM	S1129	Sirtuin	SRT1720 is a selective SIRT1 activator with EC1.5 of 0.16 μM.
KI-SLCK-CCC-243	S-Ruxolitinib	10 mM	S2902	JAK	S-Ruxolitinib is a JAK family inhibitor for JAK1 and JAK2 with IC50 of 3.3 nM and 2.8 nM, respectively.
KI-SLCK-CCC-244	SU11274	10 mM	S1080	c-Met	SU11274 is a selective Met inhibitor with IC50 of 10 nM.
KI-SLCK-CCC-245	SB 743921	10 mM	S2182	Kinesin	SB 743921 is a KSP inhibitor with IC50 of 0.2 nM, 0.07 nM, 1.7 nM, 0.06 nM and 14.4 nM in SKOV3, Colo205, MV522, MX1 and P388 cell lines, respectively.
KI-SLCK-CCC-246	Sunitinib Malate (Sutent)	10 mM	S1042	VEGFR, PDGFR, c-Kit, Flt	Sunitinib Malate (Sutent, SU11248) is a multi-targeted RTK inhibitor targeting VEGFR2 (Flk-1) and PDGFRβ with IC50 of 80 nM and 2 nM, and also inhibits c-Kit.
KI-SLCK-CCC-247	TAE684 (NVP-TAE684)	10 mM	S1108	ALK	TAE684 is a potent and selective ALK inhibitor with IC50 of 3 nM.
KI-SLCK-CCC-248	TAK-733	10 mM	S2617	MEK	TAK-733 is a potent, selective, non ATP-competitive MEK inhibitor with IC50 of 3.2 nM.
KI-SLCK-CCC-249	TAME	10 mM	S2225	APC	Tosyl-L-Arginine Methyl Ester (TAME) is an APC inhibitor.
KI-SLCK-CCC-250	Tamoxifen Citrate (Nolvadex)	10 mM	S1972	Estrogen/progestogen Receptor	Tamoxifen Citrate (Nolvadex) is an estrogen receptor antagonist with an IC50 of 31 μM for the MCF-7 cells.
KI-SLCK-CCC-251	Tandutinib (MLN518)	10 mM	S1043	Flt	Tandutinib (MLN518, CT53518) is an ATP-competitive and highly selective inhibitor of Flt3, PDGFRβ and c-Kit with IC50 of 0.22 μM, 0.20 μM and 0.17 μM, respectively.
KI-SLCK-CCC-252	Telatinib (BAY 57-9352)	10 mM	S2231	VEGFR, PDGFR, c-Kit	Telatinib (BAY 57-9352) is a potent inhibitor of VEGFR2/3, c-Kit and PDGFRβ with IC50 of 6 nM/4 nM, 1 nM and 15 nM, respectively.
KI-SLCK-CCC-253	Temozolomide	10 mM	S1237	Others	Methazolastone (Temozolomide, Temodar, Temodal) is a DNA damage inducer.
KI-SLCK-CCC-254	Temsirolimus (Torisel)	10 mM	S1044	mTOR	Temsirolimus (CCI-779, Torisel) is a specific mTOR inhibitor with IC50 of 1.76 μM.
KI-SLCK-CCC-255	TG101348 (SAR302503)	10 mM	S2736	JAK	TG-101348 (SAR302503) is a selective inhibitor of JAK2 with IC50 of 3 nM.
KI-SLCK-CCC-256	Tie2 kinase inhibitor	10 mM	S1577	Tie-2	Tie2 kinase inhibitor is a potent and selective Tie2 inhibitor with IC50 of 0.25 μM.
KI-SLCK-CCC-257	Tipifarnib (Zarnestra)	10 mM	S1453	Farnesyltransferase, Ras	Tipifarnib (Zarnestra, R115777) is a potent and specific farnesyltransferase (FTase) inhibitor with IC50 of 0.6 nM.
KI-SLCK-CCC-258	Tivozanib (AV-951)	10 mM	S1207	VEGFR, c-Kit, PDGFR	AV-951 (Tivozanib, KRN-951) is a potent and selective VEGFR inhibitor for VEGFR1/2/3 with IC50 of 0.21 nM/0.16 nM/0.24 nM and also inhibits PDGFR and c-Kit with IC50 of 1.72 nM and 1.63 nM, respectively.
KI-SLCK-CCC-259	Tofacitinib (CP-690550, Tasocitinib)	10 mM	S2789	JAK	CP-690550 is a novel inhibitor of JAK3 with IC50 of 1 nM.
KI-SLCK-CCC-260	Topotecan HCl	10 mM	S1231	Topoisomerase	Topotecan (Hycamtin, NSC 609699) is a topoisomerase I inhibitor for MCF-7 Luc cells and DU-145 Luc cells with IC50 of 13 nM and 2 nM, respectively.
KI-SLCK-CCC-261	Toremifene Citrate (Fareston, Acapodene)	10 mM	S1776	Others	Toremifene Citrate(Fareston, Acapodene) is an oral selective estrogen receptor modulator (SERM) which helps oppose the actions of estrogen in the body.
KI-SLCK-CCC-262	Torin 1	10 mM	S2827	mTOR	Torin1 is a potent inhibitor of mTOR with IC50 of 2-10 nM.
KI-SLCK-CCC-263	Torin 2	10 mM	S2817	mTOR	Torin2 is a highly potent and selective mTOR inhibitor with IC50 of 0.25 nM.
KI-SLCK-CCC-264	Tosedostat (CHR2797)	10 mM	S1522	Aminopeptidase	CHR-2797 is an aminopeptidase inhibitor for LAP, PuSA and Aminopeptidase N with IC50 of 100 nM, 150 nM and 220 nM, respectively.
KI-SLCK-CCC-265	TPCA-1	10 mM	S2824	IKK	TPCA-1 is an inhibitor of IKK-2 with IC50 of 17.9 nM.
KI-SLCK-CCC-266	Trichostatin A (TSA)	10 mM	S1045	HDAC	Trichostatin A (TSA) is an HDAC inhibitor with IC50 of ~1.8 nM.
KI-SLCK-CCC-267	Triptolide	10 mM	S3604	Others
KI-SLCK-CCC-268	TW-37	10 mM	S1121	Bcl-2	TW-37 is a novel nonpeptide inhibitor to recombinant Bcl-2, Bcl-xL and Mcl-1 with Ki of 0.29 μM, 1.11 μM and 0.26 μM, respectively.
KI-SLCK-CCC-269	Ubenimex (Bestatin)	10 mM	S1591	Others	Ubenimex is a competitive aminopeptidase B inhibitor with an IC50 of 100 mg/ml for K562 cells.
KI-SLCK-CCC-270	Valproic acid sodium salt (Sodium valproate)	10 mM	S1168	GABA Receptor, HDAC	Valproic acid sodium salt (Sodium valproate) is a HDAC inhibitor with IC50 of 0.4 mM and also inhibits GABA-transaminase or succinic semialdehyde dehydrogenase.
KI-SLCK-CCC-271	Vandetanib (Zactima)	10 mM	S1046	VEGFR	Vandetanib (Zactima, ZD6474) is a potent inhibitor of VEGFR2 with IC50 of 40 nM.
KI-SLCK-CCC-272	Vatalanib dihydrochloride (PTK787)	10 mM	S1101	VEGFR, c-Kit, Flt	Vatalanib (PTK787) is an inhibitor of VEGFR2/KDR, Flt-1 and c-Kit with IC50 of 37 nM, 77 nM and 730 nM, respectively.
KI-SLCK-CCC-273	Vemurafenib (PLX4032)	10 mM	S1267	Raf	PLX4032 (Vemurafenib, RG7204, Zelboraf, RO5185426) is a novel and potent inhibitor of B-RafV600E with IC50 of 31 nM.
KI-SLCK-CCC-274	Vinblastine	10 mM	S1248	AChR	Inhibits microtubule formation and nicotinic acetylcholine receptor (nAChR) activity .In cultured chromaffin cells, vinblastine (IC50=8.9 microM).
KI-SLCK-CCC-275	Vincristine	10 mM	S1241	Microtubule Associated	Vincristine is an inhibitor of polymerization of microtubules by binding to tubulin with a IC50 of 32 μM.
KI-SLCK-CCC-276	Vinorelbine (Navelbine)	10 mM	S1527	p38 MAPK	Vinorelbine (Navelbine) is an anti-mitotic agent which inhibits the proliferation of Hela cells with IC50 of 1.25 nM.
KI-SLCK-CCC-277	Vinpocetine (Cavinton)	10 mM	S2110	Sodium Channel
KI-SLCK-CCC-278	Vismodegib (GDC-0449)	10 mM	S1082	Hedgehog, P-gp	GDC-0449 (Vismodegib, HhAntag691) is a potent, novel and specific hedgehog inhibitor with IC50 of 3 nM and also inhibits P-gp with IC50 of 3.0 μM.
KI-SLCK-CCC-279	Vorinostat (SAHA)	10 mM	S1047	HDAC	Vorinostat (suberoylanilide hydroxamic acid, SAHA, Zolinza) is an HDAC inhibitor with IC50 of ~10 nM.
KI-SLCK-CCC-280	WAY-362450	10 mM	S2694	FXR	WAY-362450 is a potent, selective FXR agonist with EC50 of 4 nM.
KI-SLCK-CCC-281	WP1130	10 mM	S2243	DUB, Bcr-Abl	WP1130 (degrasyn) is a selective deubiquitinase (DUB) inhibitor and also inhibits Bcr/Abl with IC50 of 1.8 μM.
KI-SLCK-CCC-282	WYE-354	10 mM	S1266	mTOR	WYE-354 is a potent, specific and ATP-competitive inhibitor of mTOR with IC50 of 5 nM.
KI-SLCK-CCC-283	WZ4002	10 mM	S1173	EGFR	WZ4002 is a novel, mutant-selective EGFR inhibitor for EGFRL858R and EGFRL858R/T790M with IC50 of 2 nM and 8 nM, respectively.
KI-SLCK-CCC-284	XAV-939	10 mM	S1180	Wnt/beta-catenin	XAV-939 is a selective Wnt β-catenin-mediated transcription inhibitor for TNKS1 and TNKS2 with IC50 of 11 nM and 4 nM, respectively.
KI-SLCK-CCC-285	Y-27632 2HCl	10 mM	S1049	ROCK	Y-27632 2HCl is a selective ROCK1 (p160ROCK) inhibitor with Ki of 140 nM.
KI-SLCK-CCC-286	YM155	10 mM	S1130	Survivin	YM155 is a potent IAP (inhibitor of apoptosis proteins) inhibitor for survivin with IC50 of 0.54 nM.
KI-SLCK-CCC-287	YM201636	10 mM	S1219	PI3K	YM201636 is a selective PIKfyve inhibitor with IC50 of 33 nM.
KI-SLCK-CCC-288	YO-01027	10 mM	S2711	Gamma-secretase	YO-01027 (Dibenzazepine, DBZ) is a dipeptidic γ-secretase inhibitor with IC50 of 2.6 nM and 2.9 nM for APPL and Notch, respectively.
KI-SLCK-CCC-289	Zibotentan (ZD4054)	10 mM	S1456	ETA Receptor	Zibotentan (ZD4054) is a specific Endothelin A (ETA) antagonist with IC50 of 21 nM.
KI-SLCK-CCC-290	Zileuton	10 mM	S1443	Others	Zileuton (ZYFLO) is an orally active inhibitor of 5-lipoxygenase, and thus inhibits leukotrienes (LTB4, LTC4, LTD4, and LTE4) formation.
KI-SLCK-CCC-291	ZSTK474	10 mM	S1072	PI3K	ZSTK474 is a potent pan-class I PI3K inhibitor with IC50 of 37 nM.
KI-SLCK-CCC-292	Cladribine	10 mM	S1199	DNA/RNA Synthesis	Cladribine (Leustatin, Litak, 2CDA) is an adenosine deaminase inhibitor for U266, RPMI8226, and MM1.S cells with IC50 of approximately 2.43 μM, 0.75 μM, and 0.18 μM, respectively.
KI-SLCK-CCC-293	VX-680 (MK-0457, Tozasertib)	10 mM	S1048	Aurora Kinase	VX-680 (MK-0457, Tozasertib) is a pan-Aurora inhibitor of Aurora A, Aurora B and Aurora C with Kiapp of 0.6 nM, 18 nM and 4.6 nM, respectively.
KI-SLCK-CCC-294	Adrucil (Fluorouracil)	10 mM	S1209	DNA/RNA Synthesis	Adrucil(Fluorouracil) belongs to the family of drugs called antimetabolites.
KI-SLCK-CCC-295	Estradiol	10 mM	S1709	Others	Estradiol is the predominant sex hormone.
KI-SLCK-CCC-296	1,4-PB-ITU dihydrobromide	10 mM		Inducible Nitric Oxide Synthase (NOS) Inhibitor
KI-SLCK-CCC-297	4-Phenylbutyrate	10 mM		Free Fatty Acid Receptor Agonist
KI-SLCK-CCC-298	Anagrelide	10 mM		Endothelial Lipase Inhibitor
KI-SLCK-CCC-299	Apicidin	10 mM		Topoisomerase I Inhibitor (Novel Mechanism)
KI-SLCK-CCC-300	AR-A 014418	10 mM		HDAC Inhibitor
KI-SLCK-CCC-301	AZ 23	10 mM		CXCR2 Antagonist
KI-SLCK-CCC-302	Banoxantrone dihydrochloride	10 mM		Adenosine Deaminase Inhibitor
KI-SLCK-CCC-303	Bay 11-7085	10 mM		PDE2A Inhibitor
KI-SLCK-CCC-304	BAY 61-3606	10 mM		Histamine N-Methyltransferase Inhibitor
KI-SLCK-CCC-305	BAY-60-7550	10 mM		HDAC Inhibitor
KI-SLCK-CCC-306	BD 1047	10 mM		TAK1 Inhibitor
KI-SLCK-CCC-307	BI 78D3	10 mM		Sigma-1/-2 Receptor Antagonist, JNK Inhibitor
KI-SLCK-CCC-308	BIBR 1532	10 mM		Caspase-3 Inhibitor
KI-SLCK-CCC-309	BIX 01294	10 mM		JNK Inhibitor
KI-SLCK-CCC-310	BML-266	10 mM		Hypoxia Dependent Topoisomerase II Inhibitor
KI-SLCK-CCC-311	BML-277	10 mM		Chk2 Inhibitor
KI-SLCK-CCC-312	C 646	10 mM		NF-kappa B
KI-SLCK-CCC-313	CAY10581	10 mM		Casein Kinase II Inhibitor
KI-SLCK-CCC-314	CAY10603 (BML-281)	10 mM		Thioredoxin Reductase/5-lipoxygenase Inhibitor
KI-SLCK-CCC-315	CAY10626	10 mM		PI3K/mTOR
KI-SLCK-CCC-316	CCT 018159	10 mM		ROCK-1/-2 Inhibitor
KI-SLCK-CCC-317	CD 437	10 mM		Tubulin Polymerization Inhibitor
KI-SLCK-CCC-318	CDIBA	10 mM		Sphingosine Kinase-1 Inhibitor
KI-SLCK-CCC-319	CGP 3466B	10 mM		Trio N-Terminal RhoGEF Domain Inhibitor
KI-SLCK-CCC-320	CGS 9343B	10 mM		RAR (pan) Agonist
KI-SLCK-CCC-321	Combretastatin A4	10 mM		Calmodulin Antagonist
KI-SLCK-CCC-322	cPEPCK inhibitor	10 mM		MDM4
KI-SLCK-CCC-323	D4476	10 mM		IRAK-1/-4 Inhibitor
KI-SLCK-CCC-324	DAG Kinase Inhibitor	10 mM		Wortmanin
KI-SLCK-CCC-325	DFMO	10 mM		Hypoxia Inducible Factor-1α Inhibitor
KI-SLCK-CCC-326	EBPC	10 mM		HDAC6 Inhibitor
KI-SLCK-CCC-327	Elacridar	10 mM		p300/CBP Inhibitor
KI-SLCK-CCC-328	Farnesyl Thiosalicylic Acid	10 mM		L-type Ca2+ Channel Inhibitor
KI-SLCK-CCC-329	Fenretinide	10 mM		Cdk1 Inhibitor
KI-SLCK-CCC-330	FR 180204	10 mM		O6-methylguanine-DNA methyltransferase (MGMT) Inhibitor
KI-SLCK-CCC-331	GANT 61	10 mM		Indoleamine 2/3-Dioxygenase (IDO) Inhibitor
KI-SLCK-CCC-332	GSK 264220A	10 mM		TIP60 Histone Acetyltransferase Inhibitor
KI-SLCK-CCC-333	GSK 269962	10 mM		Sigma-2 Receptor Agonist
KI-SLCK-CCC-334	GSK 3787	10 mM		Cdk2 Inhibitor
KI-SLCK-CCC-335	GSK 650394	10 mM		FMS Inhibitor
KI-SLCK-CCC-336	GSK837149A	10 mM
KI-SLCK-CCC-337	GW 9508	10 mM		Fatty Acid Synthase (FAS) Inhibitor
KI-SLCK-CCC-338	HLI 373	10 mM		Monoacylglycerol Lipase (MAGL) Inhibitor
KI-SLCK-CCC-339	Hypoxia Inducible Factor-1α Inhibitor	10 mM		Phospholipase C Inhibitor
KI-SLCK-CCC-340	ICI 182,780	10 mM		HSP90 Inhibitor
KI-SLCK-CCC-341	ITX 3	10 mM		SMO Receptor Antagonist
KI-SLCK-CCC-342	Ivachtin	10 mM		ROS1 Inhibitor
KI-SLCK-CCC-343	JAK3 Inhibitor VI	10 mM		NF-kappa B
KI-SLCK-CCC-344	JK 184	10 mM		Hedgehog Signaling Antagonist
KI-SLCK-CCC-345	JNK Inhibitor V	10 mM		PIM-1/-2 Kinase Inhibitor
KI-SLCK-CCC-346	JZL 184	10 mM		NF-kappa B
KI-SLCK-CCC-347	Ki 20227	10 mM		L-type Ca2+ Channel Inhibitor
KI-SLCK-CCC-348	Lck Inhibitor	10 mM		ATM/ATR Kinase Inhibitor
KI-SLCK-CCC-349	LG 100268	10 mM		E3 Ubiquitin Ligase (SCF) Inhibitor
KI-SLCK-CCC-350	L-NNA	10 mM		PI3Kα/mTOR
KI-SLCK-CCC-351	Lomeguatrib	10 mM		PIM-1 Kinase Inhibitor
KI-SLCK-CCC-352	LY 320135	10 mM		Hedgehog Signaling Inhibitor
KI-SLCK-CCC-353	LY 333531	10 mM		SF1 (NR5A1) Receptor Antagonist
KI-SLCK-CCC-354	Marimastat	10 mM		PPAR delta Antagonist
KI-SLCK-CCC-355	MG 149	10 mM		PAR1 Receptor Antagonist
KI-SLCK-CCC-356	ML 141	10 mM		Chk-1/-2 Inhibitor
KI-SLCK-CCC-357	MRT-10	10 mM		Sigma-1 Receptor Agonist
KI-SLCK-CCC-358	Necrostatin-1	10 mM		ERK-1/-2 Inhibitor
KI-SLCK-CCC-359	NFκB Activation Inhibitor III	10 mM		STAT5 Kinase Inhibitor
KI-SLCK-CCC-360	NSC 23766	10 mM		RAS Farnesylation Inhibitor
KI-SLCK-CCC-361	NSC 663284	10 mM		Diacylglycerol (DAG) Kinase Inhibitor
KI-SLCK-CCC-362	NU6027	10 mM		HSP70 Inhibitor
KI-SLCK-CCC-363	Oxamflatin	10 mM		EHMT2 (G9a) Inhibitor
KI-SLCK-CCC-364	PB 28 dihydrochloride	10 mM		SMO Receptor Agonist
KI-SLCK-CCC-365	PD 166285	10 mM		Cdc42 GTPase Inhibitor
KI-SLCK-CCC-366	Pentostatin	10 mM		Aldolase Reductase
KI-SLCK-CCC-367	PF 477736	10 mM		S6K1 Kinase Inhibitor
KI-SLCK-CCC-368	PF-4708671	10 mM		SRC Inhibitor
KI-SLCK-CCC-369	PIM-1 Inhibitor 2	10 mM		S1P Receptor Agonist
KI-SLCK-CCC-370	Pyroxamide	10 mM		NF-kappa B
KI-SLCK-CCC-371	QNZ	10 mM		GSK3 beta Inhibitor
KI-SLCK-CCC-372	S-(+)-Niguldipine hydrochloride	10 mM		RAR gamma Agonist
KI-SLCK-CCC-373	SA4503	10 mM		GDP/GTP Exchange Factor Inhibitor
KI-SLCK-CCC-374	SANT-1	10 mM		Ornithine Decarboxylase Inhibitor
KI-SLCK-CCC-375	SANT-2	10 mM		RXR Agonist
KI-SLCK-CCC-376	SB 265610	10 mM		MDM2
KI-SLCK-CCC-377	SCH 79797	10 mM		Phosphoenolpyruvate Carboxykinase (PEPCK) Inhibitor
KI-SLCK-CCC-378	SecinH3	10 mM		Estrogen Receptor Antagonist
KI-SLCK-CCC-379	SID 7969543	10 mM		BRD4 Inhibitor
KI-SLCK-CCC-380	SJ 172550	10 mM		CDC25 Phosphatase (A/B2/C) Inhibitor
KI-SLCK-CCC-381	SK1-I	10 mM		CB1 Receptor Antagonist
KI-SLCK-CCC-382	SKF 91488	10 mM		SIRT-2 Inhibitor
KI-SLCK-CCC-383	SKI II	10 mM		BCRP Inhibitor
KI-SLCK-CCC-384	SMER 3	10 mM		HDAC Inhibitor
KI-SLCK-CCC-385	SR 33805	10 mM		Casein Kinase I Inhibitor
KI-SLCK-CCC-386	Src I1	10 mM		Nitric Oxide Synthase (NOS) Inhibitor
KI-SLCK-CCC-387	STAT5 Inhibitor	10 mM		TRK Inhibitor
KI-SLCK-CCC-388	TCS PIM-1 4a	10 mM		PKCβ Inhibitor
KI-SLCK-CCC-389	TTP 22	10 mM		RSK Kinase Inhibitor
KI-SLCK-CCC-390	U 73122	10 mM		Cytosolic Phospholipase?A2 (cPLA2)?Inhibitor
KI-SLCK-CCC-391	UNC 0224	10 mM		RAC1 Inhibitor
KI-SLCK-CCC-392	VER 155008	10 mM		RIP Kinase Inhibitor
