# Supplementary material for: Survival of pancreatic cancer cells lacking KRAS function
Source: Nat Commun. 2017 Oct 23;8:1090. doi: 10.1038/s41467-017-00942-5 (PMC5653666; doi:10.1038/s41467-017-00942-5)
Supplement: Supplementary file 6 — Supplementary Data 4 [file 41467_2017_942_MOESM6_ESM.xlsx]

## Sheet: Sheet1
Supplementary Data 4. AUC response to drugs in screen
KI Number	Item Name	Catalog Number	Target	Plate#	E3-1	E3-2	E6-1	E6-2	H9-1	H9-2	H36-1	H36-2	Intact AUC Average	KO AUC Average	ΔAUC (Intact-KO)	p-value
KI-SLCK-CCC-001	(-)-Epigallocatechin gallate	S2250	Others	1001	4.92215	4.74584	4.74581	4.85697	4.81385	4.66548	4.29843	4.21776	4.81769	4.49888	0.318813	0.0772598
KI-SLCK-CCC-002	17-DMAG HCl (Alvespimycin)	S1142	HSP	1001	3.85824	3.82993	3.1307	3.22695	2.83702	2.92057	2.52655	2.64027	3.51146	2.7311	0.780355	0.01055
KI-SLCK-CCC-003	2-Methoxyestradiol	S1233	HIF	1001	4.67521	4.80264	4.5675	4.65422	4.50916	4.41196	4.30758	4.08283	4.67489	4.32788	0.347012	0.0153977
KI-SLCK-CCC-004	3-Methyladenine	S2767	PI3K	1001	4.91102	4.96558	4.99764	4.87184	4.92921	4.82807	4.83057	4.67383	4.93652	4.81542	0.121096	0.0889506
KI-SLCK-CCC-005	A-769662	S2697	AMPK	1001	4.66206	4.67996	4.96873	5.01186	4.952	4.91275	4.50484	4.55122	4.83065	4.7302	0.10045	0.526782
KI-SLCK-CCC-006	Abiraterone (CB-7598)	S1123	P450	1001	4.89533	4.89863	5.07342	4.9595	5.07944	5.02736	4.81197	4.68101	4.95672	4.89995	0.0567723	0.598009
KI-SLCK-CCC-007	Abitrexate (Methotrexate)	S1210	DHFR	1001	2.40067	2.59662	2.58234	2.65336	2.67275	2.65648	2.89973	2.86691	2.55825	2.77397	-0.215718	0.0422381
KI-SLCK-CCC-008	ABT-263 (Navitoclax)	S1001	Bcl-2	1001	4.64893	4.82243	4.76747	4.81037	4.84476	4.72706	4.75531	4.61105	4.7623	4.73455	0.0277535	0.671975
KI-SLCK-CCC-009	ABT-737	S1002	Bcl-2	1006	4.73324	4.72753	4.52613	4.5172	4.47515	4.60049	4.54177	4.40654	4.62603	4.50599	0.12004	0.153127
KI-SLCK-CCC-010	ABT-751(Colchicine)	S1165	Microtubule Associated	1006	4.47524	4.46863	4.4961	4.47754	4.21719	4.28455	4.24215	4.39438	4.47938	4.28457	0.194806	0.0026569
KI-SLCK-CCC-011	ABT-888 (Veliparib)	S1004	PARP	1001	4.73858	4.93428	4.80789	4.98312	5.27951	5.13209	5.07748	4.94481	4.86597	5.10847	-0.242504	0.0347505
KI-SLCK-CCC-012	AEE788 (NVP-AEE788)	S1486	EGFR, Flt, VEGFR, HER2	1001	4.52703	4.5544	4.76182	5.08899	4.85258	4.75122	4.38242	4.48253	4.73306	4.61719	0.115869	0.521913
KI-SLCK-CCC-013	Afatinib (BIBW2992)	S1011	EGFR, HER2	1001	4.35931	4.3348	4.57213	4.5883	4.76254	4.63414	4.34213	4.39884	4.46363	4.53441	-0.0707743	0.576141
KI-SLCK-CCC-014	AG14361	S2178	PARP	1001	5.13964	5.10599	5.00022	5.08556	5.40954	5.20757	5.24983	5.17362	5.08285	5.26014	-0.177288	0.0255352
KI-SLCK-CCC-015	Altretamine (Hexalen)	S1278	Others	1001	4.8806	4.87869	5.08026	5.0689	5.36885	5.27953	5.1323	5.30745	4.97711	5.27203	-0.294921	0.0078934
KI-SLCK-CCC-016	AMG 900	S2719	Aurora Kinase	1001	5.79763	5.7745	5.35538	5.39719	5.73976	5.57446	5.16203	5.03857	5.58117	5.3787	0.202471	0.359716
KI-SLCK-CCC-017	Aminoglutethimide (Cytadren)	S1672	Others	1001	5.15447	4.89952	5.03863	5.13997	5.74083	5.6875	5.31926	5.31781	5.05815	5.51635	-0.458202	0.0120144
KI-SLCK-CCC-018	Amuvatinib (MP-470)	S1244	c-Met, c-Kit, PDGFR, Flt, c-RET	1001	5.27643	5.31388	4.98035	5.26557	5.5799	5.47297	5.33211	5.0728	5.20906	5.36444	-0.155387	0.290121
KI-SLCK-CCC-019	Anagrelide hydrochloride	S3172	PDE	1006	5.02161	5.08312	5.20494	5.32865	4.84918	5.10138	4.70508	4.74369	5.15958	4.84983	0.309748	0.0328075
KI-SLCK-CCC-020	Anastrozole	S1188	Aromatase	1006	5.05806	5.21373	5.21196	5.16384	5.03334	4.95803	5.26601	5.17892	5.1619	5.10908	0.0528225	0.52631
KI-SLCK-CCC-021	Andarine (GTX-007)	S1140	Androgen Receptor	1001	4.72526	4.62676	4.69263	4.84898	5.05579	5.04444	5.31172	5.22253	4.72341	5.15862	-0.435211	0.00162316
KI-SLCK-CCC-022	APO866 (FK866)	S2799	Others	1001	1.5837	1.61212	2.87721	2.82184	3.06947	2.95029	3.07016	2.80498	2.22372	2.97373	-0.750008	0.0869848
KI-SLCK-CCC-023	Aprepitant (MK-0869)	S1189	Substance P	1001	4.94463	4.79016	4.7512	4.99604	5.59009	5.41102	5.52624	5.49599	4.87051	5.50583	-0.635325	9.91512e-05
KI-SLCK-CCC-024	AR-42 (HDAC-42)	S2244	HDAC	1001	4.27597	4.16507	4.49062	4.57904	4.87992	4.80228	4.65719	4.64065	4.37768	4.74501	-0.367333	0.016463
KI-SLCK-CCC-025	AT-406	S2754	IAP	1001	4.77765	4.69776	4.81398	4.91589	5.1124	4.92366	5.20929	5.34259	4.80132	5.14698	-0.345666	0.012999
KI-SLCK-CCC-026	AT7519	S1524	CDK	1001	4.66595	4.25897	4.84527	4.80981	4.30705	4.36742	4.32411	4.39781	4.645	4.3491	0.295899	0.0724288
KI-SLCK-CCC-027	AUY922 (NVP-AUY922)	S1069	HSP	1001	3.91174	3.84265	3.2736	3.39327	3.66944	3.66058	3.48807	3.59764	3.60532	3.60394	0.00137982	0.993594
KI-SLCK-CCC-028	Axitinib	S1005	VEGFR, PDGFR, c-Kit	1001	4.90477	4.9823	4.68928	4.8895	5.30894	5.32591	5.26667	5.20295	4.86646	5.27612	-0.409654	0.000958594
KI-SLCK-CCC-029	AZ 3146	S2731	Kinesin	1006	5.04096	4.91529	4.73742	4.87332	4.74765	4.78332	4.75724	4.89465	4.89175	4.79571	0.0960327	0.225662
KI-SLCK-CCC-030	AZ628	S2746	Raf	1006	4.36571	4.31726	4.46141	4.48726	4.52883	4.48468	4.41707	4.55344	4.40791	4.496	-0.0880916	0.128005
KI-SLCK-CCC-031	Azacitidine (Vidaza)	S1782	DNA/RNA Synthesis	1001	4.81617	5.01111	4.784	4.8823	5.17619	4.91048	5.40951	5.44241	4.87339	5.23465	-0.361256	0.0349026
KI-SLCK-CCC-032	Azathioprine (Azasan, Imuran)	S1721	Others	1001	4.66619	4.50425	4.70142	4.58054	4.85662	4.59054	5.01756	4.97721	4.6131	4.86048	-0.247381	0.0582539
KI-SLCK-CCC-033	AZD6244 (Selumetinib)	S1008	MEK	1001	4.50363	4.49388	4.55053	4.53652	5.24984	5.21417	5.26127	5.26489	4.52114	5.24754	-0.726398	1.39847e-08
KI-SLCK-CCC-034	AZD7762	S1532	Chk	1001	4.2546	4.33093	4.30934	4.11406	4.28282	4.27761	4.10309	4.03032	4.25223	4.17346	0.0787697	0.362831
KI-SLCK-CCC-035	AZD8055	S1555	mTOR	1001	4.80024	4.52377	5.42515	5.52273	3.44283	3.43837	3.25327	3.26126	5.06797	3.34893	1.71904	0.000443083
KI-SLCK-CCC-036	Bafetinib (INNO-406)	S1369	Bcr-Abl	1001	4.99884	5.11706	4.95118	4.96833	5.36843	5.3463	5.56157	5.56352	5.00885	5.45996	-0.451101	0.000670648
KI-SLCK-CCC-037	Barasertib (AZD1152-HQPA)	S1147	Aurora Kinase	1001	5.69502	5.58632	5.4461	5.47116	5.87822	5.69318	5.47718	5.62574	5.54965	5.66858	-0.118929	0.283526
KI-SLCK-CCC-038	BAY 11-7082 (BAY 11-7821)	S2913	IκB/IKK	1006	4.68154	4.71112	4.90788	4.96123	4.87036	4.79193	4.70374	4.76411	4.81544	4.78253	0.0329092	0.687696
KI-SLCK-CCC-039	Belinostat (PXD101)	S1085	HDAC	1006	4.16169	4.173	3.99451	4.05013	4.07247	4.1037	4.10979	4.13942	4.09483	4.10635	-0.0115129	0.808917
KI-SLCK-CCC-040	BEZ235 (NVP-BEZ235)	S1009	mTOR, PI3K	1001	5.15261	5.10583	5.78012	5.86037	3.71693	3.66925	3.38203	3.3774	5.47473	3.5364	1.93833	0.000118885
KI-SLCK-CCC-041	BI 2536	S1109	PLK	1001	4.12808	4.10848	2.37659	2.45367	1.88817	1.89072	1.85082	1.7672	3.2667	1.84923	1.41748	0.0281846
KI-SLCK-CCC-042	BI6727 (Volasertib)	S2235	PLK	1001	4.54555	4.4227	3.05729	3.14709	2.77928	2.78457	2.70797	2.57122	3.79316	2.71076	1.0824	0.0363194
KI-SLCK-CCC-043	BIBF1120 (Vargatef)	S1010	VEGFR, PDGFR, FGFR	1001	4.65535	4.52646	4.69032	4.56648	4.72334	4.8392	4.9617	4.97854	4.60965	4.8757	-0.266046	0.00933711
KI-SLCK-CCC-044	BIBR1532	S1186	Telomerase	1001	4.86168	4.82445	4.92295	4.8975	5.43846	5.20014	5.43788	5.46108	4.87664	5.38439	-0.507746	0.000237803
KI-SLCK-CCC-045	Bicalutamide (Casodex)	S1190	Androgen Receptor, P450	1001	5.11306	4.99486	5.13614	5.11505	5.64335	5.52481	5.37683	5.38956	5.08978	5.48364	-0.393862	0.00140741
KI-SLCK-CCC-046	BIIB021	S1175	HSP	1001	5.19725	5.1912	4.5111	4.37043	4.38981	4.37493	4.11018	4.08204	4.81749	4.23924	0.578254	0.0487501
KI-SLCK-CCC-047	BIRB 796 (Doramapimod)	S1574	p38 MAPK	1006	4.6422	4.52717	4.48051	4.39876	4.72675	4.69226	4.95595	4.97589	4.51216	4.83771	-0.32555	0.011219
KI-SLCK-CCC-048	BKM120 (NVP-BKM120)	S2247	PI3K	1006	4.23643	4.1745	4.09129	4.127	4.03355	4.0255	4.18574	4.18186	4.15731	4.10666	0.050644	0.388805
KI-SLCK-CCC-049	Bleomycin sulfate	S1214	DNA/RNA Synthesis	1001	5.30819	5.32414	4.83245	5.1256	4.90162	4.71914	4.96048	4.95019	5.14759	4.88286	0.264735	0.0827819
KI-SLCK-CCC-050	BMS 777607	S1561	c-Met	1001	4.77761	4.90386	4.97044	5.07194	5.22892	5.11736	5.32647	5.29095	4.93097	5.24092	-0.309958	0.00686499
KI-SLCK-CCC-051	BMS 794833	S2201	c-Met, VEGFR	1001	5.14368	5.06575	5.15526	5.28322	5.40626	5.40172	5.35271	5.5747	5.16198	5.43385	-0.271865	0.00630001
KI-SLCK-CCC-052	Bortezomib (Velcade)	S1013	Proteasome	1001	0.683094	0.649441	0.767629	0.780341	0.952854	0.966347	0.939574	0.950926	0.720126	0.952425	-0.232299	0.00037292
KI-SLCK-CCC-053	Bosutinib (SKI-606)	S1014	Src	1001	4.18762	4.29029	4.16337	4.2102	4.39545	4.11692	4.4044	4.34728	4.21287	4.31601	-0.103143	0.20702
KI-SLCK-CCC-054	BX-795	S1274	PDK-1, IKK	1001	5.0452	4.89878	5.05536	5.10455	5.17572	5.07418	4.94465	5.013	5.02597	5.05189	-0.0259148	0.708566
KI-SLCK-CCC-055	CAL-101 (GS-1101)	S2226	PI3K	1001	4.82227	4.77727	5.06912	5.17346	5.38255	5.32848	4.93326	5.23029	4.96053	5.21864	-0.258114	0.111753
KI-SLCK-CCC-056	Canagliflozin	S2760	SGLT	1001	4.94372	5.07674	5.16983	5.20821	5.48325	5.50223	5.31023	5.52487	5.09962	5.45515	-0.355522	0.00353665
KI-SLCK-CCC-057	Capecitabine (Xeloda)	S1156	DNA/RNA Synthesis	1006	4.77927	4.83154	4.86786	4.79518	4.86464	4.66919	5.0921	4.93164	4.81846	4.88939	-0.0709283	0.459454
KI-SLCK-CCC-058	Carboplatin	S1215	DNA/RNA Synthesis	1006	4.76035	4.52159	4.66044	4.70062	4.77379	4.70756	4.92419	5.06193	4.66075	4.86687	-0.206117	0.0710295
KI-SLCK-CCC-059	Celecoxib	S1261	COX	1001	4.53867	4.68697	4.77246	4.82958	4.89537	4.92067	4.82286	4.84987	4.70692	4.87219	-0.165273	0.0486668
KI-SLCK-CCC-060	CEP33779	S2806	JAK	1001	4.69812	4.92738	4.96975	4.9781	5.17481	5.15971	4.96612	5.02103	4.89334	5.08042	-0.187078	0.0668123
KI-SLCK-CCC-061	CH5132799	S2699	PI3K, mTOR	1001	4.73889	4.80074	5.10843	5.13999	4.59804	4.52058	4.1803	4.1297	4.94701	4.35715	0.589858	0.00942867
KI-SLCK-CCC-062	CHIR-99021 (CT99021) HCl	S2924	PI3K/Akt/mTOR	1001	4.87333	5.07833	4.9658	4.93514	5.32873	5.24514	4.99489	5.11779	4.96315	5.17164	-0.20849	0.0492631
KI-SLCK-CCC-063	Chrysophanic acid (Chrysophanol)	S2406	EGFR, mTOR	1001	4.60241	4.7143	4.87436	4.86849	4.71044	4.92362	4.79848	4.68536	4.76489	4.77947	-0.0145829	0.869226
KI-SLCK-CCC-064	Cisplatin	S1166	DNA/RNA Synthesis	1001	4.85159	4.95226	5.05932	5.30144	5.42202	5.36353	5.04139	4.98279	5.04115	5.20243	-0.161281	0.315456
KI-SLCK-CCC-065	Clofarabine	S1218	DNA/RNA Synthesis	1001	5.56041	5.64206	5.6137	5.63438	5.40647	5.49322	5.13803	5.34062	5.61264	5.34459	0.268052	0.0137239
KI-SLCK-CCC-066	Coenzyme Q10(CoQ10)	S2398	Others	1001	4.83429	5.03355	5.07109	5.13109	5.09998	5.2764	4.96185	5.20752	5.0175	5.13644	-0.118934	0.252734
KI-SLCK-CCC-067	Irinotecan HCl Trihydrate (Campto)	S2217	Topoisomerase	1006	4.44443	4.45369	4.51493	4.53819	4.45638	4.4721	4.66084	4.74884	4.48781	4.58454	-0.096726	0.246815
KI-SLCK-CCC-068	CP-466722	S2245	ATM	1006	4.60677	4.6177	4.71402	4.78643	4.68326	4.69573	4.65358	4.82076	4.68123	4.71333	-0.0321011	0.589309
KI-SLCK-CCC-069	Crenolanib (CP-868596)	S2730	PDGFR	1001	4.94045	4.73554	4.57159	4.69359	4.77168	4.68667	4.41164	4.62499	4.73529	4.62375	0.111548	0.343863
KI-SLCK-CCC-070	Crizotinib (PF-02341066)	S1068	c-Met, ALK	1001	5.28581	5.33793	5.02747	4.91439	4.99357	5.03656	4.93907	4.86822	5.1414	4.95935	0.182049	0.142693
KI-SLCK-CCC-071	CUDC-101	S1194	HDAC, EGFR, HER2	1001	4.5864	4.60509	4.49744	4.52109	4.59879	4.63223	4.36119	4.40312	4.55251	4.49883	0.0536756	0.489494
KI-SLCK-CCC-072	cx-4945 (Silmitasertib)	S2248	PKC	1001	5.12405	5.18131	4.86995	5.12572	5.18019	4.96822	4.80255	5.2278	5.07526	5.04469	0.0305658	0.808471
KI-SLCK-CCC-073	CYC116	S1171	Aurora Kinase, VEGFR	1001	4.97032	4.78215	4.70321	4.72269	4.56933	4.67329	4.17207	4.28426	4.79459	4.42474	0.369853	0.0315613
KI-SLCK-CCC-074	Cyclopamine	S1146	Hedgehog	1001	5.16013	4.90894	4.80078	4.80911	4.88461	4.99184	4.84439	4.84267	4.91974	4.89088	0.0288637	0.761435
KI-SLCK-CCC-075	Cyclophosphamide monohydrate	S2057	Others	1001	5.24111	5.16061	4.86643	5.07324	5.05452	5.0272	4.97326	5.07169	5.08535	5.03167	0.0536789	0.543821
KI-SLCK-CCC-076	Cyclosporin A (Cyclosporine A)	S2286	Others	1001	5.31586	5.38596	5.19384	5.14302	5.02211	5.05845	4.51971	4.66486	5.25967	4.81628	0.443388	0.0217076
KI-SLCK-CCC-077	Cyt387	S2219	JAK	1006	4.79212	4.65025	4.72429	4.8062	4.35532	4.31684	4.36842	4.54038	4.74322	4.39524	0.347977	0.00127197
KI-SLCK-CCC-078	Cytarabine	S1648	Others	1006	5.32612	5.2893	5.01787	4.97628	4.49417	4.50149	4.4794	4.46717	5.15239	4.48556	0.666837	0.000324304
KI-SLCK-CCC-079	Dacomitinib (PF299804, PF-00299804)	S2727	EGFR	1002	4.24005	4.30489	4.11176	4.18332	4.0189	3.97055	3.6812	3.74391	4.21	3.85364	0.356366	0.00849888
KI-SLCK-CCC-080	Dalcetrapib（JTT-705）	S2772	CETP	1002	4.76047	4.81685	4.81633	5.0408	4.74291	4.88985	4.66457	4.60795	4.85861	4.72632	0.132295	0.179922
KI-SLCK-CCC-081	Danusertib (PHA-739358)	S1107	Aurora Kinase, FGFR, Bcr-Abl, c-RET, Src	1002	4.91448	4.90385	4.64771	4.84687	4.19457	4.10118	3.93169	4.1498	4.82823	4.09431	0.733916	0.000128734
KI-SLCK-CCC-082	Dapagliflozin	S1548	SGLT	1002	4.89012	4.76126	4.77864	5.02884	4.86436	4.71632	4.588	4.60012	4.86471	4.6922	0.172516	0.100955
KI-SLCK-CCC-083	DAPT (GSI-IX)	S2215	Gamma-secretase, Beta Amyloid	1002	4.72802	4.75515	4.89418	4.96773	4.76245	4.67794	4.86829	4.93332	4.83627	4.8105	0.0257676	0.758969
KI-SLCK-CCC-084	Dasatinib (BMS-354825)	S1021	Src, Bcr-Abl, c-Kit	1002	3.19177	3.06387	4.07588	4.23201	2.39944	2.38116	2.2373	2.27171	3.64088	2.3224	1.31848	0.00472048
KI-SLCK-CCC-085	Daunorubicin HCl (Daunomycin HCl)	S3035	Telomerase	1002	4.11809	3.97012	3.80394	3.90919	3.22781	3.39424	3.23493	3.02937	3.95034	3.22159	0.728747	0.000329606
KI-SLCK-CCC-086	DCC-2036 (Rebastinib)	S2634	Bcr-Abl	1002	4.9175	4.84126	4.89441	5.02814	5.01793	5.01297	5.02757	5.12214	4.92033	5.04515	-0.124824	0.0378872
KI-SLCK-CCC-087	Decitabine	S1200	DNA/RNA Synthesis	1006	4.90184	4.80711	5.02104	5.07889	4.7377	4.65312	4.6577	4.70839	4.95222	4.68923	0.262994	0.00636196
KI-SLCK-CCC-088	Dexamethasone	S1322	IL Receptor	1006	5.49656	5.26611	5.05416	5.1238	4.88975	4.87798	4.88791	4.67319	5.23516	4.83221	0.402949	0.0110269
KI-SLCK-CCC-089	Disulfiram (Antabuse)	S1680	Others	1002	5.19866	5.02483	4.88025	4.89171	4.63987	4.56355	4.35097	4.39972	4.99886	4.48853	0.510334	0.00228343
KI-SLCK-CCC-090	Docetaxel (Taxotere)	S1148	Microtubule Associated	1002	2.56567	2.55195	1.46773	1.44591	1.42893	1.45333	1.35907	1.38819	2.00781	1.40738	0.600435	0.108684
KI-SLCK-CCC-091	Dorzolamide HCL	S1375	Carbonic Anhydrase	1002	5.31392	5.31595	5.07226	5.20157	5.49214	5.44003	5.18439	5.36631	5.22593	5.37072	-0.144791	0.153585
KI-SLCK-CCC-092	Dovitinib (TKI-258)	S1018	c-Kit, FGFR, Flt, VEGFR, PDGFR	1002	4.96335	4.87562	4.85037	4.99573	4.99086	4.95849	4.92982	4.77399	4.92127	4.91329	0.00797777	0.89734
KI-SLCK-CCC-093	Doxercalciferol (Hectorol)	S1467	Others	1002	5.10638	5.0857	4.9347	4.93131	5.17686	5.26694	5.50195	5.33671	5.01452	5.32061	-0.306093	0.0104579
KI-SLCK-CCC-094	Doxorubicin (Adriamycin)	S1208	Topoisomerase	1002	5.00235	4.86084	4.42034	4.59637	4.13066	4.17012	4.02467	3.9309	4.71997	4.06409	0.655887	0.00353439
KI-SLCK-CCC-095	E7080 (Lenvatinib)	S1164	VEGFR	1002	5.29941	5.20879	5.11227	5.23455	5.47111	5.50324	5.58956	5.65307	5.21375	5.55424	-0.340492	0.000962819
KI-SLCK-CCC-096	Elesclomol	S1052	HSP	1002	5.00832	4.70797	4.43819	4.55113	3.28877	3.41194	3.02499	2.98462	4.6764	3.17758	1.49882	8.7254e-05
KI-SLCK-CCC-097	ENMD-2076	S1181	Flt, Aurora Kinase, VEGFR	1006	4.85061	4.74813	4.82075	4.89696	4.45453	4.54533	4.45192	4.53602	4.82911	4.49695	0.332159	0.000169891
KI-SLCK-CCC-098	Entinostat (MS-275, SNDX-275)	S1053	HDAC	1006	5.26365	5.20891	5.3202	5.16572	5.05774	5.0642	5.15225	4.99927	5.23962	5.06836	0.171256	0.0098382
KI-SLCK-CCC-099	Enzastaurin (LY317615)	S1055	PKC	1002	4.75743	4.70766	4.79478	4.76305	4.91492	4.8799	5.08685	5.0707	4.75573	4.98809	-0.232358	0.00597863
KI-SLCK-CCC-100	Epirubicin Hydrochloride	S1223	Topoisomerase	1002	4.54615	4.47927	4.30915	4.20188	3.89061	3.98155	3.84751	3.82336	4.38411	3.88576	0.498357	0.00115488
KI-SLCK-CCC-101	Erlotinib HCl	S1023	EGFR	1002	4.80727	4.83775	4.9109	4.87174	5.12822	5.13421	5.25214	5.23871	4.85691	5.18832	-0.331405	0.000165448
KI-SLCK-CCC-102	Estrone	S1665	Others	1002	5.11754	5.05331	5.03313	4.95873	5.38436	5.46922	5.58127	5.42981	5.04068	5.46617	-0.425488	0.000206265
KI-SLCK-CCC-103	Etoposide (VP-16)	S1225	Topoisomerase	1002	4.78263	4.78104	4.76402	4.67998	4.75606	4.71666	5.01102	4.66903	4.75192	4.78819	-0.0362723	0.666829
KI-SLCK-CCC-104	Everolimus (RAD001)	S1120	mTOR	1002	5.00868	4.97661	5.49373	5.35611	4.45021	4.47924	4.48234	4.31829	5.20878	4.43252	0.776258	0.00115039
KI-SLCK-CCC-105	Evista (Raloxifene Hydrochloride)	S1227	Estrogen/progestogen Receptor	1002	5.02876	4.96358	4.89287	5.0439	5.41771	5.52806	5.42835	5.60344	4.98228	5.49439	-0.512112	9.57383e-05
KI-SLCK-CCC-106	EX 527	S1541	Sirtuin	1002	5.02409	4.84484	4.97703	4.94344	5.17816	5.21096	5.51789	5.39603	4.94735	5.32576	-0.378413	0.0052453
KI-SLCK-CCC-107	Exemestane	S1196	Aromatase	1006	5.02784	4.99113	4.87017	4.96168	5.09771	5.1536	5.08772	4.98819	4.9627	5.08181	-0.119102	0.0482264
KI-SLCK-CCC-108	Ezetimibe (Zetia)	S1655	Others	1006	5.02111	4.96121	4.90196	4.92325	5.03748	4.99684	4.63011	4.81307	4.95188	4.86938	0.082504	0.428054
KI-SLCK-CCC-109	Febuxostat (Uloric)	S1547	Others	1002	4.81482	4.77323	4.69953	4.70039	4.9954	4.86793	5.36004	5.1227	4.747	5.08652	-0.339524	0.0205316
KI-SLCK-CCC-110	Fingolimod (FTY720)	S5002	S1P Receptor, Bcr-Abl, PKC	1002	4.73379	4.51565	4.58691	4.56237	5.02365	5.07416	5.50873	5.30468	4.59968	5.22781	-0.628126	0.00206213
KI-SLCK-CCC-111	Flavopiridol hydrochloride	S2679	CDK	1002	3.78865	3.67805	4.16527	4.22985	3.38011	3.37884	3.32606	3.34599	3.96545	3.35775	0.607703	0.00442172
KI-SLCK-CCC-112	Fluvastatin sodium (Lescol)	S1909	HMG-CoA Reductase	1002	4.91353	4.98255	4.71845	4.69778	5.31102	5.29047	5.41523	5.27871	4.82808	5.32386	-0.49578	0.00068098
KI-SLCK-CCC-113	Fludarabine (Fludara)	S1491	STAT, DNA/RNA Synthesis	1002	4.85777	4.84699	4.74536	4.68602	4.92834	5.02743	5.19169	4.97374	4.78403	5.0303	-0.246267	0.0131704
KI-SLCK-CCC-114	Flutamide (Eulexin)	S1908	P450	1002	4.61715	4.55993	4.50748	4.59328	5.12494	5.08671	5.361	5.19855	4.56946	5.1928	-0.623342	7.45763e-05
KI-SLCK-CCC-115	Formestane	S2208	Aromatase	1002	4.78366	4.66932	4.70311	4.76996	5.29917	5.39102	5.76834	5.50405	4.73151	5.49065	-0.759135	0.000358552
KI-SLCK-CCC-116	GDC-0879	S1104	Raf	1002	5.42124	5.32948	5.13123	5.21178	5.95321	6.08557	6.47136	6.17296	5.27343	6.17078	-0.897342	0.000404892
KI-SLCK-CCC-117	GDC-0941	S1065	PI3K	1006	4.24164	4.30096	4.5207	4.56601	3.74964	3.72548	3.54661	3.69108	4.40733	3.6782	0.729128	0.00021464
KI-SLCK-CCC-118	Gefitinib (Iressa)	S1025	EGFR	1006	4.53006	4.48088	4.48517	4.58422	4.62474	4.52428	4.59221	4.62369	4.52008	4.59123	-0.0711453	0.0792471
KI-SLCK-CCC-119	Gossypol	S2303	5-alpha Reductase	1002	4.48371	4.53756	4.42741	4.44603	4.76194	4.74408	5.11871	4.86415	4.47368	4.87222	-0.398544	0.00435426
KI-SLCK-CCC-120	GSK1120212 (Trametinib)	S2673	MEK	1002	3.9166	3.80352	4.02067	4.07195	4.40837	4.38266	4.35255	4.39704	3.95319	4.38516	-0.43197	0.00038552
KI-SLCK-CCC-121	GSK1904529A	S1093	IGF-1R	1002	4.76939	4.80171	4.60789	4.62949	4.96631	5.03434	4.96136	5.25693	4.70212	5.05473	-0.352615	0.00597893
KI-SLCK-CCC-122	GSK2126458	S2658	PI3K, mTOR	1002	4.53139	4.63071	4.60887	4.76004	2.76087	2.70769	2.55111	2.6406	4.63275	2.66507	1.96768	9.10248e-08
KI-SLCK-CCC-123	GSK461364	S2193	PLK	1002	3.95856	3.98653	2.74408	2.78382	2.4288	2.45653	2.31924	2.36263	3.36825	2.3918	0.976449	0.0317245
KI-SLCK-CCC-124	GSK690693	S1113	Akt	1002	4.6646	4.56272	4.46611	4.38805	4.76595	4.799	5.01372	5.0058	4.52037	4.89612	-0.375748	0.00558093
KI-SLCK-CCC-125	GW 4064	S2782	FXR	1002	4.61447	4.50591	4.40309	4.44355	4.95969	5.05411	5.29204	5.12919	4.49175	5.10876	-0.617005	0.000325634
KI-SLCK-CCC-126	GW3965 HCl	S2630	Liver X Receptor	1006	4.45559	4.55416	4.19975	4.31668	4.5361	4.55208	4.85058	4.78957	4.38155	4.68208	-0.300538	0.0364425
KI-SLCK-CCC-127	Hydrocortisone (Cortisol)	S1696	Others	1006	4.35015	4.37057	4.21169	4.13526	4.43061	4.31844	4.62145	4.69696	4.26692	4.51687	-0.24995	0.0520128
KI-SLCK-CCC-128	IC-87114	S1268	Others	1002	4.94175	4.80632	5.00363	5.03877	5.05125	4.98379	5.28611	5.15097	4.94762	5.11803	-0.170412	0.0867397
KI-SLCK-CCC-129	ICG-001	S2662	Wnt/beta-catenin	1002	5.1283	5.01164	4.96959	5.01561	5.06821	5.09451	5.27882	5.26854	5.03129	5.17752	-0.146236	0.0665321
KI-SLCK-CCC-130	Idarubicin HCl	S1228	Topoisomerase	1002	4.14272	4.4657	3.55096	3.56848	3.21903	3.36005	3.20954	3.58363	3.93196	3.34306	0.588904	0.0503444
KI-SLCK-CCC-131	Imatinib (Gleevec)	S2475		1002	4.57415	4.69836	4.46721	4.39578	3.60326	4.62041	2.55804	3.16834	4.53388	3.48751	1.04636	0.0545894
KI-SLCK-CCC-132	Iniparib (BSI-201)	S1087	PARP	1002	4.968	4.86565	4.95425	4.92068	4.92525	4.8664	5.14256	5.30817	4.92714	5.06059	-0.133451	0.247534
KI-SLCK-CCC-133	INK 128	S2811	mTOR	1002	3.77769	3.74079	4.21169	4.19378	2.4968	2.42731	2.44177	2.43077	3.98099	2.44916	1.53183	2.1887e-05
KI-SLCK-CCC-134	Ispinesib (SB-715992)	S1452	Kinesin	1002	3.72206	3.47288	3.17298	3.14766	3.0405	3.0651	3.05123	3.15765	3.3789	3.07862	0.300275	0.0736914
KI-SLCK-CCC-135	Itraconazole (Sporanox)	S2476	Others	1002	5.2482	5.06251	4.93014	4.88388	5.25019	5.12784	5.55152	5.34595	5.03118	5.31888	-0.287692	0.0551312
KI-SLCK-CCC-136	JNJ 26854165 (Serdemetan)	S1172	p53	1006	4.59686	4.64904	4.50766	4.6256	4.53467	4.54106	4.74623	4.85088	4.59479	4.66821	-0.0734199	0.416415
KI-SLCK-CCC-137	JNJ-38877605	S1114	c-Met	1006	4.37236	4.39625	4.26679	4.28577	4.53437	4.42477	4.80795	4.81215	4.33029	4.64481	-0.314515	0.0224303
KI-SLCK-CCC-138	JNJ-7706621	S1249	CDK, Aurora Kinase	1002	4.78284	4.6351	4.80039	4.83639	4.93305	4.78616	4.74805	4.93462	4.76368	4.85047	-0.0867873	0.235701
KI-SLCK-CCC-139	Ku-0063794	S1226	mTOR	1002	4.97851	4.83831	5.16184	5.18302	4.64291	4.55039	4.43375	4.34762	5.04042	4.49367	0.546754	0.00192054
KI-SLCK-CCC-140	KU-55933	S1092	ATM	1002	5.09566	4.86782	4.7898	4.76943	5.03169	5.07255	5.13197	5.03114	4.88068	5.06684	-0.186159	0.0552365
KI-SLCK-CCC-141	KU-60019	S1570	ATM	1002	4.99101	5.08743	4.89476	4.89488	5.05037	5.099	5.16863	4.97694	4.96702	5.07373	-0.106716	0.132228
KI-SLCK-CCC-142	KX2-391	S2700	Src	1002	3.95849	3.96117	2.45269	2.43036	2.46183	2.62663	2.47555	2.51804	3.20068	2.52051	0.680163	0.173028
KI-SLCK-CCC-143	LDE225 (NVP-LDE225, Erismodegib)	S2151	Smoothened	1002	5.05077	4.98517	5.10245	4.98987	5.10464	5.01852	5.022	4.99596	5.03207	5.03528	-0.00321277	0.932956
KI-SLCK-CCC-144	LDN193189	S2618	TGF-beta/Smad	1002	4.50161	4.41249	4.44614	4.40003	4.31731	4.3675	4.42577	4.4497	4.44007	4.39007	0.0499958	0.230193
KI-SLCK-CCC-145	Lenalidomide	S1029	TNF-alpha	1002	5.03786	4.94321	4.90194	4.99201	4.91838	5.02163	5.11337	4.90178	4.96875	4.98879	-0.0200383	0.739018
KI-SLCK-CCC-146	Letrozole	S1235	Aromatase	1006	4.27543	4.14593	4.30906	4.25987	4.47135	4.57728	4.70444	4.89001	4.24757	4.66077	-0.413197	0.00526032
KI-SLCK-CCC-147	Linifanib (ABT-869)	S1003	PDGFR, VEGFR	1006	4.15894	4.18005	4.40503	4.44105	4.30701	4.44663	4.58493	4.66869	4.29627	4.50182	-0.205549	0.106629
KI-SLCK-CCC-148	Linsitinib (OSI-906)	S1091	IGF-1R	1002	4.79731	4.786	4.67667	4.69595	4.76503	5.00587	4.89195	4.87522	4.73898	4.88452	-0.145537	0.0461919
KI-SLCK-CCC-149	Lomustine (CeeNU)	S1840	Others	1002	5.1502	5.27767	4.83943	4.86006	5.16593	5.15673	5.18748	5.21942	5.03184	5.18239	-0.150549	0.217483
KI-SLCK-CCC-150	Lonidamine	S2610	Others	1002	5.08656	5.14431	4.8445	4.89717	5.05634	5.11218	5.18303	5.15999	4.99314	5.12788	-0.134748	0.133295
KI-SLCK-CCC-151	LY2109761	S2704	TGF-beta/Smad	1002	5.17188	4.98839	4.84956	4.78484	5.19248	4.98505	4.9848	4.94249	4.94867	5.02621	-0.0775404	0.478083
KI-SLCK-CCC-152	LY2157299	S2230	TGF-beta/Smad	1002	4.64451	4.68779	4.60306	4.64032	4.86468	4.79595	5.00002	5.02312	4.64392	4.92094	-0.277023	0.00284087
KI-SLCK-CCC-153	LY2603618 (IC-83)	S2626	Chk	1002	4.79251	4.92954	4.78957	4.81449	4.4505	4.45144	4.53933	4.63916	4.83153	4.52011	0.311419	0.00139767
KI-SLCK-CCC-154	LY294002	S1105	PI3K	1002	5.00339	4.90782	4.77413	4.94683	4.63126	4.50065	4.69018	4.5269	4.90804	4.58725	0.320795	0.00281202
KI-SLCK-CCC-155	Maraviroc	S2003	CCR5	1002	5.11274	4.85552	4.72332	4.88973	4.76098	4.68357	5.03413	4.95869	4.89533	4.85934	0.035983	0.765491
KI-SLCK-CCC-156	MDV3100 (Enzalutamide)	S1250	Androgen Receptor, P450	1006	4.69912	4.76447	4.68385	4.69608	5.00527	4.92472	4.946	5.02843	4.71088	4.97611	-0.265225	0.000125545
KI-SLCK-CCC-157	Medroxyprogesterone acetate	S2567	Estrogen/progestogen Receptor	1006	5.28205	5.08528	4.98373	5.11313	5.06604	5.01196	5.09596	4.96147	5.11605	5.03386	0.0821902	0.276659
KI-SLCK-CCC-158	Megestrol Acetate	S1304	Androgen Receptor	1003	4.60549	4.75047	4.7352	4.88693	4.76539	4.67146	4.43637	4.51357	4.74452	4.5967	0.147827	0.167482
KI-SLCK-CCC-159	Melphalan	S2010		1003	4.87106	4.70448	4.83997	4.9505	4.83923	4.76245	4.56532	4.67687	4.8415	4.71097	0.130533	0.145256
KI-SLCK-CCC-160	MG-132	S2619	Proteasome	1005	3.92636	3.75419	3.56242	3.53425	2.84949	2.97084	2.40925	2.80988	3.6943	2.75986	0.934441	0.000858235
KI-SLCK-CCC-161	Mifepristone (Mifeprex)	S2606	Estrogen/progestogen Receptor	1003	4.838	4.88943	5.01073	4.87829	5.02394	4.93131	4.77226	4.65161	4.90411	4.84478	0.0593318	0.537385
KI-SLCK-CCC-162	Mitoxantrone Hydrochloride	S2485	Others	1003	3.80655	3.96168	3.37765	3.33408	2.82749	2.94962	2.81164	2.82938	3.61999	2.85453	0.765457	0.00297915
KI-SLCK-CCC-163	MK-0752	S2660	Gamma-secretase	1003	4.95269	4.89226	5.04028	4.99694	5.01439	4.86472	4.43006	4.5746	4.97054	4.72094	0.249599	0.11804
KI-SLCK-CCC-164	MK-1775	S1525	Wee1	1003	4.46898	4.57791	4.35111	4.3812	2.64101	2.70506	2.54288	2.47939	4.4448	2.59209	1.85271	2.18461e-07
KI-SLCK-CCC-165	MK-2206 dihydrochloride	S1078	Akt	1003	4.92194	4.90816	5.00504	5.14329	4.69849	4.62388	4.68434	4.32027	4.99461	4.58174	0.412862	0.00730088
KI-SLCK-CCC-166	MLN2238	S2180	Proteasome	1006	1.21087	1.44222	0.85816	0.880879	0.930755	0.954684	0.966382	0.970987	1.09803	0.955702	0.142329	0.350125
KI-SLCK-CCC-167	MLN8237 (Alisertib)	S1133	Aurora Kinase	1006	5.27736	5.26004	4.83897	4.9392	4.36579	4.21978	4.09468	4.08565	5.0789	4.19148	0.88742	0.000473858
KI-SLCK-CCC-168	MLN9708	S2181	Proteasome	1003	1.87133	1.9683	1.65926	1.66572	1.11381	1.12446	1.095	1.09711	1.79115	1.10759	0.683559	0.000115439
KI-SLCK-CCC-169	Mocetinostat (MGCD0103)	S1122	HDAC	1003	5.48473	5.37902	5.08705	5.02524	5.33696	5.10408	5.01991	4.92237	5.24401	5.09583	0.14818	0.337618
KI-SLCK-CCC-170	Motesanib Diphosphate	S1032	VEGFR, PDGFR, c-Kit	1003	5.49812	5.36143	5.40434	5.44738	5.67457	5.35627	5.53231	5.36997	5.42782	5.48328	-0.0554601	0.517851
KI-SLCK-CCC-171	Mycophenolate mofetil (CellCept)	S1501	Others	1003	4.81068	4.84236	4.93784	5.05662	5.15745	5.04535	5.04977	4.86122	4.91188	5.02845	-0.116573	0.208266
KI-SLCK-CCC-172	Mycophenolic (Mycophenolate)	S2487	Others	1003	4.64472	4.67768	4.82935	4.80788	4.9551	4.8433	4.90819	4.93829	4.73991	4.91122	-0.17131	0.0169264
KI-SLCK-CCC-173	Neratinib (HKI-272)	S2150	HER2, EGFR	1003	4.90781	4.91087	4.94464	4.90791	5.00417	4.91202	4.62871	4.70258	4.91781	4.81187	0.105938	0.275235
KI-SLCK-CCC-174	Nilotinib (AMN-107)	S1033	Bcr-Abl	1003	5.69941	5.59268	5.55858	5.3996	5.92389	5.71253	5.85645	5.63816	5.56257	5.78276	-0.220191	0.0501918
KI-SLCK-CCC-175	Nocodazole	S2775	Microtubule Associated	1003	4.68344	4.60168	4.25839	4.22831	4.00328	4.11338	3.99374	3.91754	4.44295	4.00699	0.435968	0.0123149
KI-SLCK-CCC-176	NPI-2358 (Plinabulin)	S1176	VDA	1006	3.99426	4.17926	2.40704	2.49322	2.33158	2.35114	1.96892	2.11469	3.26844	2.19158	1.07686	0.0673272
KI-SLCK-CCC-177	NU7441(KU-57788)	S2638	DNA-PK, PI3K	1006	5.17804	5.23961	5.36989	5.39	4.91521	5.11498	5.1247	5.06719	5.29438	5.05552	0.238863	0.0146486
KI-SLCK-CCC-178	Nutlin-3	S1061	Mdm2	1003	4.79222	4.75936	4.77675	4.8322	5.10759	5.07091	4.95687	4.95828	4.79013	5.02341	-0.233281	0.00139588
KI-SLCK-CCC-179	NVP-BSK805	S2686	JAK	1003	4.89605	4.83997	4.87417	4.8551	5.13825	5.13535	4.97575	4.95128	4.86632	5.05016	-0.183835	0.0120074
KI-SLCK-CCC-180	Obatoclax mesylate (GX15-070)	S1057	Bcl-2	1003	4.41904	4.23769	4.25804	4.21196	3.81034	3.78843	3.8349	3.61506	4.28168	3.76218	0.5195	0.000271415
KI-SLCK-CCC-181	Olaparib (AZD2281)	S1060	PARP	1003	5.28276	5.23663	5.15129	5.25588	5.53909	5.36698	5.66577	5.3906	5.23164	5.49061	-0.258971	0.0137959
KI-SLCK-CCC-182	OSI-930	S1220	c-Kit, VEGFR	1003	5.04827	4.98665	5.07458	5.05962	5.32537	5.28653	5.28132	5.18617	5.04228	5.26985	-0.227568	0.000661393
KI-SLCK-CCC-183	Oxaliplatin (Eloxatin)	S1224	DNA/RNA Synthesis	1003	4.89498	4.81981	4.87378	4.97728	4.97403	4.99336	4.57149	4.60995	4.89146	4.78721	0.104251	0.412405
KI-SLCK-CCC-184	PAC-1	S2738	Caspase	1003	4.73201	4.78008	4.83106	4.75963	5.03403	4.92343	5.04235	4.66813	4.77569	4.91699	-0.141291	0.166449
KI-SLCK-CCC-185	Paclitaxel (Taxol)	S1150	Microtubule Associated	1003	2.6665	2.63771	1.48318	1.4993	1.44734	1.47197	1.39413	1.37144	2.07167	1.42122	0.65045	0.101007
KI-SLCK-CCC-186	Palomid 529	S2238	mTOR	1006	5.18149	5.14284	5.03378	5.08063	5.05405	5.05861	5.01644	4.92102	5.10968	5.01253	0.0971532	0.0778062
KI-SLCK-CCC-187	Panobinostat	S1030	HDAC	1006	3.33157	3.20603	3.14367	3.29664	2.80496	2.76508	2.6203	2.65242	3.24448	2.71069	0.533792	0.000128845
KI-SLCK-CCC-188	Pazopanib	S3012	VEGFR	1003	5.20094	4.96679	5.13748	5.22273	5.3723	5.38501	5.24501	5.37602	5.13199	5.34459	-0.2126	0.0190595
KI-SLCK-CCC-189	PCI-24781	S1090	HDAC	1003	4.2252	4.11851	4.25085	4.19794	4.43734	4.37103	4.32091	4.30811	4.19812	4.35935	-0.161223	0.00769391
KI-SLCK-CCC-190	PCI-32765 (Ibrutinib)	S2680	Src	1003	4.9161	4.85247	4.9269	4.65873	5.388	5.10009	5.18085	4.93721	4.83855	5.15154	-0.312989	0.0318423
KI-SLCK-CCC-191	PD 0332991 HCl	S1116	CDK	1003	5.3702	5.18747	5.1574	5.02216	5.49493	5.37027	5.43024	5.10971	5.18431	5.35129	-0.166979	0.182331
KI-SLCK-CCC-192	PD0325901	S1036	MEK	1003	4.05051	4.01261	4.15307	4.13321	4.42967	4.34643	4.38076	4.28388	4.08735	4.36018	-0.272836	0.000945718
KI-SLCK-CCC-193	PD153035 HCl	S1079	EGFR	1003	4.54636	4.44668	4.44072	4.4199	4.95451	4.84039	5.05479	4.9891	4.46342	4.9597	-0.496281	8.43532e-05
KI-SLCK-CCC-194	PD173074	S1264	FGFR, VEGFR	1003	4.87565	4.66514	4.8335	4.66098	5.23461	5.01213	5.09398	4.91102	4.75882	5.06293	-0.304118	0.0137649
KI-SLCK-CCC-195	Pelitinib (EKB-569)	S1392	EGFR	1003	4.52295	4.57486	4.57698	4.27535	4.56879	4.55247	4.31566	4.28959	4.48753	4.43163	0.0559064	0.609076
KI-SLCK-CCC-196	Pemetrexed	S1135	DHFR, DNA/RNA Synthesis	1006	4.64156	4.64126	4.6456	4.78521	4.69177	4.76674	4.79795	4.71141	4.67841	4.74197	-0.0635616	0.191842
KI-SLCK-CCC-197	Perifosine	S1037	Akt, PI3K	1006	4.65019	4.64641	4.54396	4.66738	4.89963	4.88799	4.94753	4.94615	4.62699	4.92032	-0.293337	9.56385e-05
KI-SLCK-CCC-198	PF 573228	S2013	FAK	1003	4.63535	4.66494	4.49819	4.56837	4.86163	4.74805	4.85659	4.89644	4.59172	4.84068	-0.248963	0.0022889
KI-SLCK-CCC-199	PF-04217903	S1094	c-Met	1003	4.36413	4.21229	4.28605	4.19056	4.7735	4.69834	4.73537	4.77449	4.26326	4.74543	-0.482169	3.13858e-05
KI-SLCK-CCC-200	PF-3845	S2666	FAAH	1003	4.46705	4.44162	4.46939	4.40833	4.9581	4.65681	4.98785	4.90027	4.4466	4.87576	-0.42916	0.00137243
KI-SLCK-CCC-201	PF-562271	S2890		1003	4.50212	4.42434	4.46581	4.46369	4.68708	4.48389	4.55768	4.56258	4.46399	4.57281	-0.10882	0.0520801
KI-SLCK-CCC-202	PH-797804	S2726	p38 MAPK	1003	4.54346	4.54695	4.47185	4.30084	5.07856	4.9909	5.00137	5.11427	4.46578	5.04628	-0.580499	0.000109416
KI-SLCK-CCC-203	PHA-665752	S1070	c-Met	1003	4.39935	4.35179	4.43159	4.48067	4.93807	4.67545	4.54289	4.87413	4.41585	4.75764	-0.341785	0.011289
KI-SLCK-CCC-204	PHA-793887	S1487	CDK	1003	4.63563	4.53603	4.61413	4.52491	4.68005	4.58871	4.61481	4.77773	4.57767	4.66532	-0.0876491	0.132671
KI-SLCK-CCC-205	Phloretin (Dihydronaringenin)	S2342	Others	1003	4.56172	4.56058	4.47378	4.42891	4.90575	4.75844	5.06796	5.03104	4.50625	4.9408	-0.434549	0.00136135
KI-SLCK-CCC-206	PI-103	S1038	DNA-PK, PI3K, mTOR	1006	3.98863	3.91281	4.19684	4.30858	3.33817	3.32127	3.31112	3.32183	4.10171	3.3231	0.778616	0.000145137
KI-SLCK-CCC-207	PIK-75	S1205	PI3K, DNA-PK	1006	2.77764	2.77267	2.76448	2.81778	2.79677	2.84108	2.92071	2.99698	2.78314	2.88889	-0.105743	0.0603042
KI-SLCK-CCC-208	PIK-90	S1187	PI3K	1003	4.62436	4.62456	4.92898	4.88297	4.56529	4.55542	4.23424	4.29946	4.76522	4.4136	0.351617	0.0250826
KI-SLCK-CCC-209	PIK-93	S1489	PI3K, VEGFR	1003	4.70736	4.74155	4.8765	4.84033	5.08429	4.88167	4.89458	4.61669	4.79143	4.86931	-0.0778732	0.482651
KI-SLCK-CCC-210	Pioglitazone (Actos)	S2590	Others	1003	4.51994	4.48047	4.56337	4.39259	4.92385	4.71164	4.1877	4.72142	4.48909	4.63615	-0.147063	0.397411
KI-SLCK-CCC-211	Ponatinib (AP24534)	S1490	Bcr-Abl, VEGFR, FGFR, PDGFR, Flt	1003	4.1486	4.14014	4.32215	4.05097	4.2077	4.29048	3.80526	3.88821	4.16546	4.04791	0.117553	0.405605
KI-SLCK-CCC-212	Procarbazine hydrochloride (Matulane)	S1995	DNA/RNA	1003	4.94318	4.92077	5.07803	5.11421	5.19121	5.23518	5.13915	5.17682	5.01405	5.18559	-0.17154	0.0165628
KI-SLCK-CCC-213	Quercetin (Sophoretin)	S2391	PI3K, PKC, Src, Sirtuin	1003	5.00552	5.01013	5.01895	4.92425	5.46196	5.26949	5.03135	5.03862	4.98971	5.20035	-0.210639	0.0930419
KI-SLCK-CCC-214	Quizartinib (AC220)	S1526	Flt	1003	4.35477	4.4831	4.34126	4.32378	5.0181	4.95078	4.48386	4.58548	4.37572	4.75955	-0.383829	0.031185
KI-SLCK-CCC-215	R406(free base)	S1533	Syk	1003	4.58384	4.50031	4.52587	4.50301	4.73076	4.58075	4.60498	4.51926	4.52826	4.60894	-0.0806757	0.14716
KI-SLCK-CCC-216	R935788 (Fostamatinib disodium)	S2206	Syk	1006	3.99933	4.0669	4.1843	4.19938	4.12979	4.04151	4.24459	4.41413	4.11248	4.2075	-0.0950283	0.349415
KI-SLCK-CCC-217	Ranolazine (Ranexa)	S1799	Others	1006	4.19332	4.17417	4.22055	4.15219	4.55125	4.4742	4.80532	5.05998	4.18506	4.72269	-0.537631	0.00693133
KI-SLCK-CCC-218	Rapamycin (Sirolimus)	S1039	mTOR	1003	5.12811	4.9366	5.53834	5.38396	4.10868	4.12154	3.97614	4.07021	5.24675	4.06914	1.17761	0.000139476
KI-SLCK-CCC-219	RG108	S2821	Transferases	1003	4.90892	4.82219	4.98372	4.9943	5.26652	5.17871	5.05361	4.99112	4.92728	5.12249	-0.195207	0.0378731
KI-SLCK-CCC-220	RO4929097	S1575	Y-Secretase	1003	4.58377	4.56972	4.55393	4.53173	4.98801	5.04591	5.01015	4.71764	4.55979	4.94043	-0.38064	0.00243824
KI-SLCK-CCC-221	Roscovitine (Seliciclib, CYC202)	S1153	CDK	1003	4.53237	4.3807	4.42443	4.45061	4.70952	4.75558	4.7245	4.81083	4.44703	4.75011	-0.303081	0.00023797
KI-SLCK-CCC-222	Rosiglitazone (Avandia)	S2556	PPAR	1003	4.78902	4.87423	4.97808	4.94545	5.07139	5.05762	4.95842	4.98168	4.8967	5.01728	-0.120584	0.0535668
KI-SLCK-CCC-223	Rucaparib (AG-014699 , PF-01367338)	S1098	PARP	1003	4.78478	4.98575	5.05128	5.07188	5.17241	4.91511	5.0156	5.08725	4.97342	5.04759	-0.0741707	0.417752
KI-SLCK-CCC-224	Ruxolitinib (INCB018424)	S1378	JAK	1003	4.86652	4.78472	4.83807	4.8039	5.10815	5.02194	5.00485	4.87763	4.8233	5.00314	-0.179838	0.0123171
KI-SLCK-CCC-225	Salinomycin (Procoxacin)	S2352	Others	1003	5.16824	5.0771	5.02691	4.91706	5.04867	4.99567	4.93388	4.88002	5.04733	4.96456	0.082766	0.24294
KI-SLCK-CCC-226	Saracatinib (AZD0530)	S1006	Src, Bcr-Abl	1006	3.90909	3.82847	3.99321	4.05289	4.02843	3.95658	3.98319	4.1989	3.94592	4.04178	-0.0958605	0.238535
KI-SLCK-CCC-227	SB 203580	S1076	p38 MAPK	1006	4.3473	4.31287	4.30463	4.43564	4.64241	4.60333	4.70725	4.92441	4.35011	4.71935	-0.369238	0.00314241
KI-SLCK-CCC-228	SB 216763	S1075	GSK-3	1003	5.13427	5.04297	4.95747	4.98434	5.13692	5.05129	4.84012	5.11529	5.02976	5.0359	-0.00614187	0.939984
KI-SLCK-CCC-229	SB 431542	S1067	TGF-beta/Smad	1003	5.0746	5.16209	5.0153	5.09	5.07252	5.15313	5.05884	5.02646	5.0855	5.07774	0.00776339	0.854117
KI-SLCK-CCC-230	SB 525334	S1476	TGF-beta/Smad	1003	5.01745	5.04105	4.88425	4.77186	5.11496	4.9497	5.04733	4.88786	4.92865	4.99996	-0.0713085	0.409447
KI-SLCK-CCC-231	SB590885	S2220	Raf	1003	5.21098	5.06544	4.55875	4.66669	5.25314	5.28282	5.05834	5.39068	4.87547	5.24625	-0.370779	0.0729894
KI-SLCK-CCC-232	SB939 (Pracinostat)	S1515	HDAC	1003	4.49359	4.33316	4.39389	4.46674	4.33216	4.47856	4.32223	4.42178	4.42185	4.38868	0.0331657	0.54802
KI-SLCK-CCC-233	SGI-1776 free base	S2198	Pim	1003	4.64983	4.73427	4.72088	4.74095	4.63072	4.59451	4.39001	4.23551	4.71148	4.46269	0.248796	0.0393094
KI-SLCK-CCC-234	SGX-523	S1112	c-Met	1003	5.03722	5.10769	4.91429	5.02735	4.88137	4.98609	4.96603	4.75448	5.02164	4.89699	0.124647	0.108369
KI-SLCK-CCC-235	Simvastatin (Zocor)	S1792	Others	1003	4.91904	4.78641	4.71013	4.57151	4.81586	4.7772	4.50401	4.54002	4.74677	4.65927	0.0874988	0.448915
KI-SLCK-CCC-236	Sirtinol	S2804	Sirtuin	1006	4.79279	4.61735	4.52402	4.67054	4.89919	5.028	4.89835	5.07452	4.65117	4.97501	-0.323841	0.00409313
KI-SLCK-CCC-237	SNS-032 (BMS-387032)	S1145	CDK	1006	4.08725	4.22974	4.35163	4.45313	3.97984	3.91659	3.88599	3.91472	4.28044	3.92428	0.356153	0.00468838
KI-SLCK-CCC-238	SNS-314	S1154	Aurora Kinase	1004	5.44243	5.33132	4.58953	4.68322	4.59357	4.42442	4.41556	4.33904	5.01163	4.44315	0.568479	0.0449992
KI-SLCK-CCC-239	Sodium butyrate	S1999	Others	1004	4.92076	4.98215	21.3524	4.98152	4.79065	4.80833	4.60506	4.61418	9.05921	4.70455	4.35466	0.328851
KI-SLCK-CCC-240	Sorafenib (Nexavar)	S1040	VEGFR, PDGFR, Raf	1004	4.86333	4.7839	4.80773	4.80628	4.85926	4.87973	4.53597	4.77293	4.81531	4.76197	0.0533349	0.532731
KI-SLCK-CCC-241	Sotrastaurin (AEB071)	S2791	PKC	1004	4.85483	4.85762	4.71258	4.67739	4.77157	4.86512	4.49933	4.58424	4.77561	4.68006	0.0955411	0.359058
KI-SLCK-CCC-242	SRT1720	S1129	Sirtuin	1004	4.29566	4.40987	4.48074	4.54217	4.24415	4.23689	4.23906	4.24282	4.43211	4.24073	0.191382	0.0111592
KI-SLCK-CCC-243	S-Ruxolitinib	S2902	JAK	1004	4.91926	5.03748	22.9087	5.22258	4.89227	4.8445	5.03888	4.86779	9.52201	4.91086	4.61115	0.341337
KI-SLCK-CCC-244	SU11274	S1080	c-Met	1004	4.94782	5.1009	4.99219	4.93587	4.94653	4.8062	4.7266	4.75943	4.9942	4.80969	0.184507	0.0237223
KI-SLCK-CCC-245	SB 743921	S2182	Kinesin	1004	2.33867	2.28936	2.15181	2.26313	1.73054	1.74942	1.60341	1.63681	2.26074	1.68004	0.580699	3.47961e-05
KI-SLCK-CCC-246	Sunitinib Malate (Sutent)	S1042	VEGFR, PDGFR, c-Kit, Flt	1006	4.0326	4.19777	4.28103	4.39707	3.97501	3.9861	3.64819	3.88426	4.22712	3.87339	0.353727	0.018021
KI-SLCK-CCC-247	TAE684 (NVP-TAE684)	S1108	ALK	1006	4.4305	4.40243	4.43208	4.60838	4.09557	4.02704	3.92809	4.06782	4.46835	4.02963	0.438718	0.00032611
KI-SLCK-CCC-248	TAK-733	S2617	MEK	1004	4.41724	4.4163	4.48323	4.44675	4.37393	4.26072	3.91309	4.13249	4.44088	4.17006	0.270821	0.0353036
KI-SLCK-CCC-249	TAME	S2225	APC	1004	5.17557	5.27874	23.0404	5.34791	5.19122	5.22506	5.14441	5.16761	9.71065	5.18207	4.52857	0.347447
KI-SLCK-CCC-250	Tamoxifen Citrate (Nolvadex)	S1972	Estrogen/progestogen Receptor	1004	4.87217	5.08004	5.24522	5.29103	5.15797	5.24378	5.00391	5.09707	5.12212	5.12568	-0.00356452	0.974614
KI-SLCK-CCC-251	Tandutinib (MLN518)	S1043	Flt	1004	4.8881	4.95276	5.07098	5.12004	5.2028	5.14954	5.14123	5.14231	5.00797	5.15897	-0.150999	0.0339125
KI-SLCK-CCC-252	Telatinib (BAY 57-9352)	S2231	VEGFR, PDGFR, c-Kit	1004	5.12663	5.22172	4.9773	5.21066	4.93488	4.74093	4.78947	5.0437	5.13408	4.87724	0.256833	0.0280928
KI-SLCK-CCC-253	Temozolomide	S1237	Others	1004	5.17391	5.31436	21.5236	5.17673	5.35704	5.29772	5.40055	5.24348	9.29716	5.3247	3.97246	0.367373
KI-SLCK-CCC-254	Temsirolimus (Torisel)	S1044	mTOR	1004	5.15386	5.15883	5.53589	5.58209	4.30379	4.15504	4.07799	4.08392	5.35767	4.15518	1.20248	8.22715e-05
KI-SLCK-CCC-255	TG101348 (SAR302503)	S2736	JAK	1004	4.62303	4.76793	4.80507	4.84414	4.71397	4.70816	4.80647	4.72758	4.76004	4.73905	0.0209975	0.707656
KI-SLCK-CCC-256	Tie2 kinase inhibitor	S1577	Tie-2	1006	4.98068	5.05218	5.02772	5.04711	4.97946	5.03584	5.08714	4.95033	5.02692	5.01319	0.0137332	0.704093
KI-SLCK-CCC-257	Tipifarnib (Zarnestra)	S1453	Farnesyltransferase, Ras	1006	4.8089	4.85903	4.92316	4.98664	4.63726	4.58359	4.53351	4.69493	4.89443	4.61232	0.282112	0.00161599
KI-SLCK-CCC-258	Tivozanib (AV-951)	S1207	VEGFR, c-Kit, PDGFR	1004	4.924	5.0958	5.09552	5.19141	4.92507	4.88635	4.90594	4.80198	5.07668	4.87983	0.196851	0.0191118
KI-SLCK-CCC-259	Tofacitinib (CP-690550, Tasocitinib)	S2789	JAK	1004	4.72975	5.14028	21.6697	4.95383	5.2923	5.21284	5.28624	5.30314	9.12339	5.27363	3.84976	0.392896
KI-SLCK-CCC-260	Topotecan HCl	S1231	Topoisomerase	1004	4.44137	4.63301	4.396	4.4731	4.29689	4.29836	4.29149	4.25504	4.48587	4.28544	0.200428	0.00881622
KI-SLCK-CCC-261	Toremifene Citrate (Fareston, Acapodene)	S1776	Others	1004	4.65578	4.92884	5.04852	5.06477	5.24479	5.1972	5.38799	5.20991	4.92448	5.25997	-0.335496	0.0181602
KI-SLCK-CCC-262	Torin 1	S2827	mTOR	1004	4.193	4.18209	4.54551	4.52276	2.78116	2.77492	2.70114	2.61495	4.36084	2.71804	1.6428	4.94733e-06
KI-SLCK-CCC-263	Torin 2	S2817	mTOR	1004	4.00945	4.15777	8.92241	4.24672	2.44393	2.38783	2.30006	2.26644	5.33408	2.34956	2.98452	0.047055
KI-SLCK-CCC-264	Tosedostat (CHR2797)	S1522	Aminopeptidase	1004	4.85917	5.17789	5.07796	4.84571	5.55827	5.49628	5.48166	5.46498	4.99018	5.5003	-0.510116	0.000941526
KI-SLCK-CCC-265	TPCA-1	S2824	IKK	1004	4.634	4.72134	4.82278	4.93118	4.97785	4.8259	4.8532	4.91201	4.77733	4.89224	-0.114913	0.164006
KI-SLCK-CCC-266	Trichostatin A (TSA)	S1045	HDAC	1006	3.80229	3.78617	3.79168	3.85245	3.31621	3.44719	3.2434	3.17365	3.80815	3.29512	0.513032	0.000145482
KI-SLCK-CCC-267	Triptolide	S3604	Others	1006	2.03786	2.02241	1.7446	1.67471	1.86398	1.82257	1.85635	1.7979	1.86989	1.8352	0.0346917	0.727263
KI-SLCK-CCC-268	TW-37	S1121	Bcl-2	1004	4.24747	4.41991	4.49215	4.47307	4.1528	4.28404	4.10125	4.14399	4.40815	4.17052	0.237627	0.0131316
KI-SLCK-CCC-269	Ubenimex (Bestatin)	S1591	Others	1004	4.50079	4.89968	23.6491	4.93544	5.22783	5.22989	5.24241	5.22841	9.49625	5.23213	4.26412	0.400993
KI-SLCK-CCC-270	Valproic acid sodium salt (Sodium valproate)	S1168	GABA Receptor, HDAC	1004	4.42002	4.63048	4.60803	4.63132	5.09653	5.07955	5.1771	5.25975	4.57246	5.15323	-0.580774	0.000117087
KI-SLCK-CCC-271	Vandetanib (Zactima)	S1046	VEGFR	1004	4.45232	4.58942	4.41649	4.56188	4.7574	4.71008	4.80626	4.825	4.50503	4.77469	-0.269658	0.00153194
KI-SLCK-CCC-272	Vatalanib dihydrochloride (PTK787)	S1101	VEGFR, c-Kit, Flt	1004	4.67724	5.04556	4.90557	4.81294	5.03222	5.03682	4.79132	4.76093	4.86033	4.90532	-0.0449976	0.69081
KI-SLCK-CCC-273	Vemurafenib (PLX4032)	S1267	Raf	1004	4.54738	4.93476	21.9753	4.84121	5.32903	5.23401	5.33161	5.17521	9.07466	5.26746	3.80719	0.410141
KI-SLCK-CCC-274	Vinblastine	S1248	AChR	1004	4.24207	4.53487	4.4664	4.5359	5.02316	5.03369	5.03089	5.09822	4.44481	5.04649	-0.601679	0.000155328
KI-SLCK-CCC-275	Vincristine	S1241	Microtubule Associated	1004	2.56147	2.51269	1.54974	1.58273	1.32724	1.32013	1.23941	1.31446	2.05166	1.30031	0.751346	0.036961
KI-SLCK-CCC-276	Vinorelbine (Navelbine)	S1527	p38 MAPK	1006	2.86008	3.00595	1.63854	1.59851	1.43139	1.41928	1.34921	1.35581	2.27577	1.38892	0.886849	0.0589768
KI-SLCK-CCC-277	Vinpocetine (Cavinton)	S2110	Sodium Channel	1006	4.67913	4.71995	4.61611	4.77467	4.94005	4.92477	4.9969	4.98785	4.69747	4.96239	-0.264924	0.000422596
KI-SLCK-CCC-278	Vismodegib (GDC-0449)	S1082	Hedgehog, P-gp	1004	4.27776	4.5765	4.48975	4.44434	5.00245	4.9239	5.23604	4.98318	4.44709	5.03639	-0.589307	0.000722176
KI-SLCK-CCC-279	Vorinostat (SAHA)	S1047	HDAC	1004	3.88681	4.32099	23.919	4.1707	4.53378	4.46865	4.71401	4.66189	9.07438	4.59458	4.4798	0.400282
KI-SLCK-CCC-280	WAY-362450	S2694	FXR	1004	4.40958	4.67491	4.63002	4.5026	4.92944	4.9118	5.19295	5.13298	4.55428	5.04179	-0.487514	0.00197218
KI-SLCK-CCC-281	WP1130	S2243	DUB, Bcr-Abl	1004	3.67836	4.10744	4.20057	4.12529	4.41298	4.40037	4.42333	4.44461	4.02792	4.42032	-0.392403	0.0162448
KI-SLCK-CCC-282	WYE-354	S1266	mTOR	1004	4.28634	4.25231	24.4209	4.61942	4.31883	4.31143	4.41468	4.42113	9.39474	4.36652	5.02823	0.354252
KI-SLCK-CCC-283	WZ4002	S1173	EGFR	1004	3.94633	4.18723	4.08788	4.08431	4.50964	4.47038	4.82307	4.72944	4.07644	4.63313	-0.556694	0.00131857
KI-SLCK-CCC-284	XAV-939	S1180	Wnt/beta-catenin	1004	4.57113	5.04584	4.55767	4.70761	4.98124	4.98134	5.17193	5.18166	4.72056	5.07904	-0.358479	0.0301207
KI-SLCK-CCC-285	Y-27632 2HCl	S1049	ROCK	1006	4.50791	4.46005	4.14112	4.22078	4.60403	4.48692	4.83376	4.63247	4.33246	4.63929	-0.30683	0.0370253
KI-SLCK-CCC-286	YM155	S1130	Survivin	1006	1.67257	1.67885	0.577974	0.584451	1.10387	1.16485	0.998907	1.05407	1.12846	1.08043	0.0480352	0.88486
KI-SLCK-CCC-287	YM201636	S1219	PI3K	1004	4.26628	4.5251	4.61874	4.71982	4.53765	4.44289	4.20913	4.27131	4.53248	4.36524	0.167239	0.223764
KI-SLCK-CCC-288	YO-01027	S2711	Gamma-secretase	1004	4.60736	4.55449	22.7885	4.55471	4.93476	4.91124	5.04862	4.90922	9.12627	4.95096	4.17531	0.394604
KI-SLCK-CCC-289	Zibotentan (ZD4054)	S1456	ETA Receptor	1004	4.41745	4.76675	4.5243	4.58556	4.96193	4.85777	4.85187	4.82568	4.57352	4.87431	-0.300794	0.00893946
KI-SLCK-CCC-290	Zileuton	S1443	Others	1004	4.88274	5.18171	5.11853	5.19527	5.43443	5.28361	5.26252	5.39178	5.09456	5.34309	-0.248523	0.0249002
KI-SLCK-CCC-291	ZSTK474	S1072	PI3K	1004	3.90878	4.01947	4.3469	4.35411	3.4412	3.45824	3.39053	3.28766	4.15731	3.39441	0.762904	0.00071389
KI-SLCK-CCC-292	Cladribine	S1199	DNA/RNA Synthesis	1004	4.50287	4.40263	22.3568	4.50222	4.80404	4.85564	4.98721	4.83395	8.94114	4.87021	4.07092	0.397765
KI-SLCK-CCC-293	VX-680 (MK-0457, Tozasertib)	S1048	Aurora Kinase	1004	4.99046	5.14454	4.78556	4.72782	4.80849	4.62136	4.56248	4.49869	4.9121	4.62275	0.289343	0.0479633
KI-SLCK-CCC-294	Adrucil (Fluorouracil)	S1209	DNA/RNA Synthesis	1004	4.77299	5.14314	5.10776	5.24949	5.34367	5.19082	5.27018	5.28413	5.06835	5.2722	-0.203851	0.107119
KI-SLCK-CCC-295	Estradiol	S1709	Others	1006	4.60496	4.48153	4.60936	4.63866	4.88669	4.87254	5.01693	5.15239	4.58363	4.98214	-0.398511	0.00169856
KI-SLCK-CCC-296	1,4-PB-ITU dihydrobromide		Inducible Nitric Oxide Synthase (NOS) Inhibitor	1004	4.45942	4.63864	4.59303	4.56094	4.56008	4.65569	4.14849	4.30733	4.56301	4.4179	0.145111	0.279586
KI-SLCK-CCC-297	4-Phenylbutyrate		Free Fatty Acid Receptor Agonist	1004	4.24125	4.22715	30.3466	4.10261	4.55346	4.48035	4.70373	4.58419	10.7294	4.58043	6.14898	0.383356
KI-SLCK-CCC-298	Anagrelide		Endothelial Lipase Inhibitor	1004	4.63582	4.91742	4.91304	4.94792	5.2094	5.10152	5.27463	5.0222	4.85355	5.15194	-0.298391	0.0176454
KI-SLCK-CCC-299	Apicidin		Topoisomerase I Inhibitor (Novel Mechanism)	1004	4.43591	4.48246	4.32714	4.28644	4.15722	4.31787	4.08553	4.21935	4.38299	4.19499	0.187994	0.031316
KI-SLCK-CCC-300	AR-A 014418		HDAC Inhibitor	1004	4.28697	4.32335	30.3748	4.29227	4.4446	4.46651	4.47927	4.35485	10.8194	4.43631	6.38304	0.365292
KI-SLCK-CCC-301	AZ 23		CXCR2 Antagonist	1006	4.3758	4.39395	4.40317	4.48148	4.37532	4.36303	4.35276	4.418	4.4136	4.37728	0.0363218	0.23294
KI-SLCK-CCC-302	Banoxantrone dihydrochloride		Adenosine Deaminase Inhibitor	1006	4.69683	4.57311	4.65043	4.66928	4.68837	4.74449	4.7565	4.88807	4.64741	4.76936	-0.121948	0.0502256
KI-SLCK-CCC-303	Bay 11-7085		PDE2A Inhibitor	1004	4.68867	4.59392	4.50631	4.57048	4.67698	4.47711	4.58571	4.4237	4.58984	4.54088	0.0489674	0.498463
KI-SLCK-CCC-304	BAY 61-3606		Histamine N-Methyltransferase Inhibitor	1004	4.85255	4.78234	4.64107	4.36794	4.5061	4.42417	4.43247	4.36957	4.66097	4.43308	0.227898	0.0852855
KI-SLCK-CCC-305	BAY-60-7550		HDAC Inhibitor	1004	4.922	5.02767	4.77054	4.72438	5.04601	4.91973	4.99045	4.78346	4.86115	4.93491	-0.0737612	0.443215
KI-SLCK-CCC-306	BD 1047		TAK1 Inhibitor	1004	5.07408	5.18769	5.1744	5.20104	5.32772	5.21104	5.26292	5.19332	5.1593	5.24875	-0.089448	0.0761824
KI-SLCK-CCC-307	BI 78D3		Sigma-1/-2 Receptor Antagonist, JNK Inhibitor	1004	4.8075	4.86101	4.59843	4.47397	4.34929	4.46999	4.59242	4.41772	4.68523	4.45736	0.227871	0.0708633
KI-SLCK-CCC-308	BIBR 1532		Caspase-3 Inhibitor	1004	4.82378	5.04434	24.2351	4.67679	4.77548	4.6345	4.92664	4.89449	9.695	4.80778	4.88723	0.352297
KI-SLCK-CCC-309	BIX 01294		JNK Inhibitor	1004	4.74526	4.97116	4.62516	4.67141	4.22117	4.14848	4.36087	4.24043	4.75325	4.24274	0.510512	0.00118373
KI-SLCK-CCC-310	BML-266		Hypoxia Dependent Topoisomerase II Inhibitor	1004	4.94598	4.94202	5.03554	4.93048	4.85932	4.72182	4.7389	4.53884	4.9635	4.71472	0.248784	0.0123325
KI-SLCK-CCC-311	BML-277		Chk2 Inhibitor	1006	4.96931	4.97145	4.97269	4.89575	4.99445	5.0515	4.96829	4.85864	4.9523	4.96822	-0.0159193	0.73352
KI-SLCK-CCC-312	C 646		NF-kappa B	1006	5.16774	5.13443	4.99314	5.14755	5.07935	4.87037	4.87538	4.89633	5.11071	4.93036	0.180357	0.030225
KI-SLCK-CCC-313	CAY10581		Casein Kinase II Inhibitor	1005	4.28162	4.34352	4.30119	4.25909	4.15398	4.26779	4.04887	4.00865	4.29636	4.11982	0.176536	0.0271489
KI-SLCK-CCC-314	CAY10603 (BML-281)		Thioredoxin Reductase/5-lipoxygenase Inhibitor	1005	4.65344	4.6367	4.62211	4.74797	4.45265	4.25941	4.10104	4.22975	4.66505	4.26071	0.404339	0.00204285
KI-SLCK-CCC-315	CAY10626		PI3K/mTOR	1005	3.29792	3.5154	3.58736	3.49319	2.10707	2.06306	1.95833	1.98134	3.47347	2.02745	1.44602	9.08877e-07
KI-SLCK-CCC-316	CCT 018159		ROCK-1/-2 Inhibitor	1005	4.68393	4.55878	4.66757	4.72327	4.60997	4.71029	4.49723	4.59923	4.65839	4.60418	0.0542067	0.370389
KI-SLCK-CCC-317	CD 437		Tubulin Polymerization Inhibitor	1005	4.74975	4.58614	4.71336	4.7282	4.59378	4.56673	4.22217	4.58823	4.69436	4.49273	0.201638	0.0843451
KI-SLCK-CCC-318	CDIBA		Sphingosine Kinase-1 Inhibitor	1005	5.07728	4.9982	5.17146	5.15305	4.85563	4.78834	4.7289	4.8228	5.1	4.79892	0.301079	0.000759681
KI-SLCK-CCC-319	CGP 3466B		Trio N-Terminal RhoGEF Domain Inhibitor	1005	4.72013	4.69963	4.67493	4.70697	4.62186	4.48884	3.80057	4.47111	4.70042	4.34559	0.354821	0.103568
KI-SLCK-CCC-320	CGS 9343B		RAR (pan) Agonist	1004	4.61395	4.9033	4.80029	4.71806	4.96654	4.91231	4.8504	4.80241	4.7589	4.88291	-0.124013	0.131685
KI-SLCK-CCC-321	Combretastatin A4		Calmodulin Antagonist	1005	2.15624	2.07124	1.27224	1.28115	1.16358	1.16208	1.09828	1.14583	1.69522	1.14244	0.552772	0.0630431
KI-SLCK-CCC-322	cPEPCK inhibitor		MDM4	1005	5.22937	5.0834	5.40444	5.33747	5.20424	5.00889	5.12862	5.20815	5.26367	5.13748	0.126194	0.184429
KI-SLCK-CCC-323	D4476		IRAK-1/-4 Inhibitor	1005	5.27079	5.23715	5.59968	5.51834	5.25193	5.13335	5.30073	5.24329	5.40649	5.23232	0.174164	0.121356
KI-SLCK-CCC-324	DAG Kinase Inhibitor		Wortmanin	1005	5.09522	4.96302	5.15448	5.20298	5.18441	5.07623	4.96704	5.13149	5.10392	5.0898	0.0141289	0.845987
KI-SLCK-CCC-325	DFMO		Hypoxia Inducible Factor-1α Inhibitor	1005	5.25172	5.12649	5.1346	5.34876	5.15982	5.19083	4.96058	5.191	5.21539	5.12556	0.0898353	0.285519
KI-SLCK-CCC-326	EBPC		HDAC6 Inhibitor	1005	5.36791	5.21823	5.37358	5.37335	5.28374	5.1587	5.21456	5.29043	5.33327	5.23686	0.0964066	0.0990925
KI-SLCK-CCC-327	Elacridar		p300/CBP Inhibitor	1005	5.39895	5.34564	5.62427	5.71972	4.90102	4.97539	4.21684	4.73996	5.52215	4.7083	0.813845	0.00557572
KI-SLCK-CCC-328	Farnesyl Thiosalicylic Acid		L-type Ca2+ Channel Inhibitor	1005	5.16746	5.17671	5.28462	5.38624	5.33618	5.19592	5.3741	5.24622	5.25376	5.2881	-0.0343472	0.620019
KI-SLCK-CCC-329	Fenretinide		Cdk1 Inhibitor	1001	5.30804	5.02698	5.08822	5.15853	5.58504	5.14408	5.5305	5.41497	5.14544	5.41865	-0.273207	0.0555486
KI-SLCK-CCC-330	FR 180204		O6-methylguanine-DNA methyltransferase (MGMT) Inhibitor	1004	4.7987	5.00457	5.1387	5.11044	4.93308	5.0373	4.96397	4.86131	5.0131	4.94891	0.0641883	0.480082
KI-SLCK-CCC-331	GANT 61		Indoleamine 2/3-Dioxygenase (IDO) Inhibitor	1005	4.93238	5.07733	4.9207	4.85954	5.0758	4.94428	4.92623	5.0604	4.94749	5.00168	-0.0541898	0.402616
KI-SLCK-CCC-332	GSK 264220A		TIP60 Histone Acetyltransferase Inhibitor	1005	5.18928	5.2123	4.92155	5.06123	5.19479	5.08057	5.12857	5.05496	5.09609	5.11472	-0.0186297	0.808918
KI-SLCK-CCC-333	GSK 269962		Sigma-2 Receptor Agonist	1005	5.43233	5.55453	4.91361	4.9855	5.10356	4.92349	4.90374	4.98433	5.22149	4.97878	0.242709	0.193719
KI-SLCK-CCC-334	GSK 3787		Cdk2 Inhibitor	1005	5.03797	4.98541	4.96717	4.99253	5.23627	5.11652	5.19125	5.23455	4.99577	5.19465	-0.198875	0.000778919
KI-SLCK-CCC-335	GSK 650394		FMS Inhibitor	1005	4.94405	4.89435	4.95966	4.88056	5.02342	4.90753	4.7137	4.81897	4.91966	4.86591	0.0537489	0.462398
KI-SLCK-CCC-337	GW 9508		Fatty Acid Synthase (FAS) Inhibitor	1005	4.9632	5.02767	4.9078	5.0456	5.24544	5.07786	5.26951	5.2241	4.98607	5.20423	-0.21816	0.00647522
KI-SLCK-CCC-338	HLI 373		Monoacylglycerol Lipase (MAGL) Inhibitor	1005	5.00486	5.00089	4.88921	4.83757	5.09235	4.94979	5.15028	5.12018	4.93313	5.07815	-0.145019	0.0545536
KI-SLCK-CCC-339	Hypoxia Inducible Factor-1α Inhibitor		Phospholipase C Inhibitor	1001	4.97489	4.71611	4.94791	4.74963	5.14059	5.29338	5.42375	5.38174	4.84714	5.30986	-0.462728	0.00230254
KI-SLCK-CCC-340	ICI 182,780		HSP90 Inhibitor	1005	4.90603	4.94043	4.97227	4.89184	4.86622	4.73169	4.65867	4.68884	4.92764	4.73636	0.191287	0.00811737
KI-SLCK-CCC-341	ITX 3		SMO Receptor Antagonist	1005	4.88272	4.89292	4.82126	4.85037	5.12819	5.00707	5.1187	5.15153	4.86182	5.10137	-0.239555	0.000562077
KI-SLCK-CCC-342	Ivachtin		ROS1 Inhibitor	1005	4.91431	4.79315	4.77285	4.84431	5.21583	5.04957	5.09785	5.15274	4.83116	5.129	-0.297845	0.000782456
KI-SLCK-CCC-343	JAK3 Inhibitor VI		NF-kappa B	1005	4.75072	4.7244	4.62322	4.55805	4.64781	4.48446	4.59062	4.69887	4.6641	4.60544	0.0586562	0.396022
KI-SLCK-CCC-344	JK 184		Hedgehog Signaling Antagonist	1005	4.0028	4.13176	2.36884	2.42829	2.57127	2.61902	2.51015	2.562	3.23292	2.56561	0.667314	0.216422
KI-SLCK-CCC-345	JNK Inhibitor V		PIM-1/-2 Kinase Inhibitor	1005	4.81582	5.00102	4.72606	4.65857	4.8345	4.75055	4.83152	4.81867	4.80037	4.80881	-0.00844191	0.916066
KI-SLCK-CCC-346	JZL 184		NF-kappa B	1005	4.8275	4.71343	4.67683	4.72703	4.91553	4.91532	4.68893	4.80821	4.7362	4.832	-0.0957995	0.178349
KI-SLCK-CCC-347	Ki 20227		L-type Ca2+ Channel Inhibitor	1002	4.9017	4.743	4.79961	4.58229	5.12057	5.13759	5.37343	5.14503	4.75665	5.19415	-0.437505	0.00277955
KI-SLCK-CCC-348	Lck Inhibitor		ATM/ATR Kinase Inhibitor	1005	4.56924	4.50051	4.41835	4.38424	4.57084	4.5393	4.70951	4.72914	4.46809	4.6372	-0.169114	0.037461
KI-SLCK-CCC-349	LG 100268		E3 Ubiquitin Ligase (SCF) Inhibitor	1005	5.21831	5.15128	4.58785	4.63271	5.24586	5.13254	5.54019	5.53228	4.89754	5.36272	-0.465184	0.0551123
KI-SLCK-CCC-350	L-NNA		PI3Kα/mTOR	1005	4.39919	4.40928	4.31015	4.21138	4.60652	4.45011	4.87915	4.88959	4.3325	4.70634	-0.373842	0.018783
KI-SLCK-CCC-351	Lomeguatrib		PIM-1 Kinase Inhibitor	1005	4.68268	4.60621	4.35795	4.26451	4.61125	4.47245	4.82119	4.81131	4.47784	4.67905	-0.201215	0.17309
KI-SLCK-CCC-352	LY 320135		Hedgehog Signaling Inhibitor	1005	4.49605	4.39463	4.32293	4.45131	4.73258	4.59777	5.05416	4.91476	4.41623	4.82482	-0.408591	0.00879327
KI-SLCK-CCC-353	LY 333531		SF1 (NR5A1) Receptor Antagonist	1005	4.35019	4.4595	4.24957	4.14809	4.55293	4.44076	4.80156	4.78993	4.30184	4.64629	-0.344458	0.0214295
KI-SLCK-CCC-354	Marimastat		PPAR delta Antagonist	1005	4.19099	4.27844	4.12282	4.10714	4.53136	4.36572	4.75632	4.75853	4.17485	4.60298	-0.428136	0.00597795
KI-SLCK-CCC-355	MG 149		PAR1 Receptor Antagonist	1005	4.74369	4.64176	4.36195	4.2811	4.57856	4.5131	4.90093	4.87503	4.50712	4.71691	-0.209782	0.208335
KI-SLCK-CCC-356	ML 141		Chk-1/-2 Inhibitor	1003	4.7551	4.8206	5.07527	5.03688	4.95227	4.71892	4.6489	4.51162	4.92196	4.70793	0.214035	0.128192
KI-SLCK-CCC-357	MRT-10		Sigma-1 Receptor Agonist	1005	5.15121	5.23463	5.11945	5.05889	4.93484	4.86954	5.06259	4.96881	5.14105	4.95895	0.182099	0.0154497
KI-SLCK-CCC-358	Necrostatin-1		ERK-1/-2 Inhibitor	1005	4.82487	4.86663	4.83861	4.86649	5.03017	4.89746	4.89042	4.89637	4.84915	4.9286	-0.0794537	0.0662939
KI-SLCK-CCC-359	NFκB Activation Inhibitor III		STAT5 Kinase Inhibitor	1005	4.62652	4.82055	4.69362	4.61313	4.71051	4.62364	4.79519	4.71238	4.68845	4.71043	-0.0219776	0.722117
KI-SLCK-CCC-360	NSC 23766		RAS Farnesylation Inhibitor	1005	4.45337	4.47308	4.32283	4.35739	4.65778	4.57058	4.80934	4.71513	4.40167	4.68821	-0.286541	0.00360582
KI-SLCK-CCC-361	NSC 663284		Diacylglycerol (DAG) Kinase Inhibitor	1005	4.51163	4.52352	4.45997	4.33444	4.32638	4.29926	4.36551	4.44066	4.45739	4.35795	0.099436	0.110027
KI-SLCK-CCC-362	NU6027		HSP70 Inhibitor	1005	4.59889	4.49011	4.61633	4.7963	4.82461	4.86338	4.65474	4.72105	4.62541	4.76595	-0.140539	0.127045
KI-SLCK-CCC-363	Oxamflatin		EHMT2 (G9a) Inhibitor	1005	4.03205	3.99632	4.00459	4.01573	4.07956	4.01792	4.20647	4.19065	4.01217	4.12365	-0.111475	0.0509371
KI-SLCK-CCC-364	PB 28 dihydrochloride		SMO Receptor Agonist	1005	4.22069	4.14344	4.21532	4.15442	4.44102	4.43846	4.73285	4.67856	4.18347	4.57272	-0.389255	0.00283032
KI-SLCK-CCC-365	PD 166285		Cdc42 GTPase Inhibitor	1005	3.97829	4.0024	3.56737	3.66912	3.06025	3.082	2.81507	3.04746	3.80429	3.0012	0.803098	0.000702893
KI-SLCK-CCC-366	Pentostatin		Aldolase Reductase	1004	4.02016	4.14127	4.03366	4.06604	4.19422	4.21249	4.61683	4.47894	4.06528	4.37562	-0.310339	0.027245
KI-SLCK-CCC-367	PF 477736		S6K1 Kinase Inhibitor	1005	4.71665	4.81084	4.55531	4.51481	4.35976	4.22234	4.03793	4.19512	4.6494	4.20379	0.445614	0.00347313
KI-SLCK-CCC-368	PF-4708671		SRC Inhibitor	1005	4.5292	4.49118	4.50567	4.5187	4.72601	4.66761	4.85776	4.81205	4.51119	4.76586	-0.254668	0.00108731
KI-SLCK-CCC-369	PIM-1 Inhibitor 2		S1P Receptor Agonist	1005	4.1474	4.22342	4.21167	4.11305	4.47213	4.4793	4.62752	4.66859	4.17388	4.56189	-0.388003	0.000488088
KI-SLCK-CCC-370	Pyroxamide		NF-kappa B	1005	4.1482	4.05281	4.04548	3.96218	4.38676	4.29287	4.62243	4.44805	4.05216	4.43753	-0.385362	0.00279725
KI-SLCK-CCC-371	QNZ		GSK3 beta Inhibitor	1005	6.52838	6.40568	5.90488	5.85614	5.21486	5.25809	5.06883	5.00321	6.17377	5.13625	1.03752	0.00124714
KI-SLCK-CCC-372	S-(+)-Niguldipine hydrochloride		RAR gamma Agonist	1005	4.30608	4.12396	4.05526	4.22421	4.19906	4.23478	4.30986	4.25639	4.17737	4.25002	-0.0726477	0.270365
KI-SLCK-CCC-373	SA4503		GDP/GTP Exchange Factor Inhibitor	1005	4.43625	4.26908	4.27721	4.25429	4.55502	4.54226	4.68359	4.57818	4.30921	4.58976	-0.280556	0.00190902
KI-SLCK-CCC-374	SANT-1		Ornithine Decarboxylase Inhibitor	1006	4.6838	4.63517	4.54803	4.58813	4.85559	4.88625	5.09158	5.24303	4.61378	5.01911	-0.405325	0.00549347
KI-SLCK-CCC-375	SANT-2		RXR Agonist	1005	4.85034	4.77681	4.93371	4.94367	5.2252	5.1124	5.34026	5.24662	4.87613	5.23112	-0.354987	0.00113389
KI-SLCK-CCC-376	SB 265610		MDM2	1005	4.74507	4.79714	4.59593	4.72174	4.91336	4.84117	4.90779	4.95817	4.71497	4.90512	-0.19015	0.00819073
KI-SLCK-CCC-377	SCH 79797		Phosphoenolpyruvate Carboxykinase (PEPCK) Inhibitor	1005	4.11966	4.01017	3.91655	3.90081	3.91766	3.95255	3.95476	3.9325	3.9868	3.93937	0.0474305	0.389999
KI-SLCK-CCC-378	SecinH3		Estrogen Receptor Antagonist	1005	4.68974	4.52257	4.38814	4.30387	4.75725	4.74886	4.80387	4.86691	4.47608	4.79422	-0.318146	0.0114413
KI-SLCK-CCC-379	SID 7969543		BRD4 Inhibitor	1005	5.34243	5.2056	4.91854	4.98137	5.09648	5.05513	5.04873	5.06485	5.11199	5.0663	0.045687	0.660823
KI-SLCK-CCC-380	SJ 172550		CDC25 Phosphatase (A/B2/C) Inhibitor	1005	4.8912	4.95522	4.84361	4.90344	4.81751	4.9555	4.87151	5.10223	4.89837	4.93669	-0.0383206	0.583496
KI-SLCK-CCC-381	SK1-I		CB1 Receptor Antagonist	1005	4.97044	4.91359	4.81124	4.90652	4.96315	4.99742	4.98699	4.84984	4.90045	4.94935	-0.0489034	0.341383
KI-SLCK-CCC-382	SKF 91488		SIRT-2 Inhibitor	1005	5.14864	5.06391	4.80643	4.77318	4.89683	4.88825	4.93778	5.01269	4.94804	4.93389	0.0141492	0.889322
KI-SLCK-CCC-383	SKI II		BCRP Inhibitor	1005	5.35439	5.31894	5.1184	5.07767	5.15246	4.96062	4.92726	4.92001	5.21735	4.99009	0.227262	0.0428486
KI-SLCK-CCC-384	SMER 3		HDAC Inhibitor	1004	4.51059	4.63187	4.38526	4.54066	4.76295	4.41292	4.50548	4.4222	4.5171	4.52589	-0.00879365	0.930214
KI-SLCK-CCC-385	SR 33805		Casein Kinase I Inhibitor	1005	4.52841	4.28577	4.41885	4.49731	4.31391	4.3945	4.23815	4.40353	4.43258	4.33752	0.0950606	0.203106
