# Supplementary material for: Survival of pancreatic cancer cells lacking KRAS function
Source: Nat Commun. 2017 Oct 23;8:1090. doi: 10.1038/s41467-017-00942-5 (PMC5653666; doi:10.1038/s41467-017-00942-5)
Supplement: Supplementary file 7 — Supplementary Data 5 [file 41467_2017_942_MOESM7_ESM.xlsx]

## Sheet: Sheet1
Supplementary Data 5. Raw and normalized RNA-Seq expression for 8988T KRAS intact and deficient clones
Gene	8988T E1	8988T E2	8988T E4	8988T E5	8988T P1	8988T P2	8988T P3	8988T E1 norm	8988T E2 norm	8988T E4 norm	8988T E5 norm	8988T P1 norm	8988T P2 norm	8988T P3 norm	FDR	FC	log2FC	Direction
AAAS	3763.91	2241.03	2680	2533.56	972	992	1106.99	4928.55	2813.05	4029.43	2443.52	675.591	867.279	697.455	0	0.2097	-2.2537	KO Over WT
AACS	1587	1359.25	1345	1543	1291	1154.91	1732	2078.05	1706.2	2022.23	1488.17	897.313	1009.71	1091.24	0	0.548	-0.8677	KO Over WT
AARSD1	857.09	539.61	716	843.92	326	357.82	434.14	1122.29	677.344	1076.52	813.93	226.587	312.832	273.528	0	0.2941	-1.7654	KO Over WT
AATF	1770	1623.79	1972.98	1748	781	1138	1306	2317.68	2038.26	2966.41	1685.88	542.836	994.922	822.84	0	0.3491	-1.5184	KO Over WT
OAS1	0	0	4	5	3514	60	3362	0	0	6.01407	4.82231	2442.41	52.4564	2118.21	0	423.202	8.7252	KO Over WT
MX2	2	2.01	1	0	1728.34	13.08	1904.96	2.61885	2.52305	1.50352	0	1201.29	11.4355	1200.21	0	318.295	8.3142	KO Over WT
ABCD4	727.03	450	286	838	489.78	272	372	951.99	564.862	430.006	808.22	340.423	237.802	234.377	0	0.3931	-1.3469	KO Over WT
ABCF2	3996.44	5012.32	5738.18	4368.39	2911.16	3122	3931.22	5233.03	6291.7	8627.46	4213.15	2023.41	2729.48	2476.85	0	0.3948	-1.3408	KO Over WT
ABCF3	3377.94	2140	2554	2656	1596.98	1442	1555.01	4423.15	2686.23	3839.99	2561.61	1109.98	1260.7	979.728	0	0.3302	-1.5986	KO Over WT
ABHD11	349.68	311.4	407.75	291.6	117.93	177.74	185.96	457.879	390.884	613.06	281.237	81.9675	155.393	117.163	0	0.2721	-1.8776	KO Over WT
IFI44	0	0	0	1	682.97	9	691.97	0	0	0	0.964463	474.7	7.86845	435.973	0	300.081	8.2292	KO Over WT
ABHD14A	428.82	329.53	162.58	276.75	137	164.92	165.94	561.507	413.642	244.442	266.915	95.2222	144.185	104.55	0	0.3093	-1.6931	KO Over WT
ABHD14A-ACY1	305.31	255.59	194.95	207.01	84.15	6.26	82.13	399.78	320.829	293.111	199.653	58.4887	5.47295	51.7457	0	0.1296	-2.9475	KO Over WT
ABI1	290.32	289.69	256.84	514.33	1217.53	888.6	1269.26	380.152	363.633	386.164	496.052	846.247	776.879	799.692	0	1.9852	0.9893	KO Over WT
ABL1	2588.15	2016.03	2160	2126.01	1850	1790	1947	3388.98	2530.62	3247.6	2050.46	1285.85	1564.95	1226.7	0	0.4842	-1.0462	KO Over WT
ABT1	944	815.88	885	1092	864.08	801.32	714	1236.09	1024.13	1330.61	1053.19	600.581	700.572	449.853	0	0.5029	-0.9916	KO Over WT
RSAD2	4.52	3.02	2.68	1.19	2625.5	24.93	2782.61	5.91859	3.79085	4.02943	1.14771	1824.86	21.7956	1753.17	0	254.892	7.9937	KO Over WT
ACAA1	2062	1303.11	1341	2314	1280.02	1050	1226	2700.03	1635.73	2016.22	2231.77	889.681	917.986	772.436	0	0.4007	-1.3195	KO Over WT
ACACA	2789.68	2456.53	2316.02	3535.57	7554.81	5220.18	8491.9	3652.87	3083.55	3482.18	3409.93	5250.99	4563.86	5350.29	0	1.4833	0.5688	KO Over WT
ACAD8	452	433	448	600.05	658.39	555	722	591.859	543.522	673.576	578.726	457.615	485.221	454.893	0	0.7811	-0.3563	KO Over WT
ACAD9	1793.99	1800	2147.99	1936.99	1164.99	1187	893.14	2349.09	2259.45	3229.54	1868.16	809.729	1037.76	562.719	0	0.3308	-1.596	KO Over WT
ACADSB	75.78	106.71	98.32	145.24	301.5	321.61	384.98	99.228	133.948	147.826	140.079	209.558	281.175	242.555	0	1.872	0.9046	KO Over WT
ACBD6	1067	989	814.9	1300	752	822.6	962	1397.15	1241.44	1225.22	1253.8	522.679	719.177	606.104	0	0.4818	-1.0534	KO Over WT
ACD	4385	2446.71	2555	2542.02	689.88	1297.25	1577.11	5741.82	3071.23	3841.49	2451.68	479.503	1134.15	993.652	0	0.2293	-2.1249	KO Over WT
ACIN1	3748.62	3181.69	3138.06	4379.05	3575.14	3618.38	3860.34	4908.53	3993.81	4718.13	4223.43	2484.91	3163.45	2432.19	0	0.6037	-0.7281	KO Over WT
ACO1	2442	2190.98	2405	3115	887.03	2535.66	1982	3197.61	2750.22	3615.96	3004.3	616.532	2216.86	1248.75	0	0.4322	-1.2101	KO Over WT
ACO2	4222.44	3399.12	4152.57	3811.31	2457.49	2014.33	2119.74	5528.96	4266.74	6243.47	3675.87	1708.08	1761.07	1335.53	0	0.3246	-1.6234	KO Over WT
ACOT11	69.1	99.64	95.22	79.95	38.85	66.45	54	90.4811	125.073	143.165	77.1088	27.0028	58.0954	34.0225	0	0.37	-1.4343	KO Over WT
ACOT7	4411.82	3882.3	4251.27	3346.73	1480.07	2269.93	2283.54	5776.94	4873.25	6391.86	3227.8	1028.73	1984.54	1438.74	0	0.2923	-1.7747	KO Over WT
ACOT8	787.73	644.19	872.4	666.74	539.91	414.65	460.4	1031.47	808.618	1311.67	643.046	375.266	362.517	290.073	0	0.361	-1.4698	KO Over WT
ACOX3	681.92	468.45	513	592.99	392	365	425.1	892.921	588.021	771.305	571.917	272.461	319.11	267.833	0	0.4062	-1.2996	KO Over WT
ACP6	552	409.97	251	485	377	258	428	722.801	514.614	377.383	467.765	262.035	225.562	269.66	0	0.4853	-1.0432	KO Over WT
ACSF3	1644.03	1083.02	1088.3	1116	892.22	701	1177.26	2152.73	1359.46	1636.28	1076.34	620.14	612.865	741.728	0	0.4225	-1.2431	KO Over WT
MFAP5	0.92	1.41	0	0	1285.38	217.84	190.17	1.20467	1.7699	0	0	893.406	190.452	119.816	0	250.444	7.9683	KO Over WT
ACSS1	171	224	142	176	503	527	773	223.911	281.176	213.5	169.745	349.611	460.742	487.026	0	1.9427	0.9581	KO Over WT
ACTA2	326.83	439.79	238.73	246.74	51.94	180.55	258.99	427.959	552.046	358.935	237.972	36.101	157.85	163.176	0	0.3025	-1.7251	KO Over WT
ACTN1	25034.2	16316.1	12453.2	22091	13151.8	14589.6	15555	32780.4	20480.8	18723.6	21305.9	9141.21	12755.3	9800.37	0	0.4522	-1.1449	KO Over WT
ACTR1A	8656.67	5880	4947.7	7266.94	3782	2795.96	2973.99	11335.2	7380.86	7438.96	7008.69	2628.69	2444.43	1873.75	0	0.2789	-1.8422	KO Over WT
ACTR1B	4871.71	2672.49	5174.62	5114.22	2777.98	1971.49	2947.03	6379.13	3354.64	7780.14	4932.48	1930.84	1723.62	1856.76	0	0.3266	-1.6144	KO Over WT
ACTR2	1599.98	1676.03	1523.14	3493.95	6188.36	4595.87	6371.29	2095.05	2103.83	2290.07	3369.79	4301.23	4018.04	4014.21	0	1.6669	0.7371	KO Over WT
ACTR5	398.3	489	385.27	421.61	306.46	372.11	459.08	521.543	613.816	579.261	406.627	213.006	325.326	289.242	0	0.5208	-0.9412	KO Over WT
ACY1	3391.36	1692.9	1841.02	2814.96	1268.85	869.52	1254.96	4440.72	2125.01	2768.01	2714.92	881.917	760.198	790.683	0	0.2687	-1.896	KO Over WT
OAS2	18	10	19	20	13749.2	59.98	10058.3	23.5696	12.5525	28.5669	19.2893	9556.43	52.4389	6337.18	0	229.551	7.8427	KO Over WT
IFIT1	13	12	10	27	11578	117	7340.03	17.0225	15.063	15.0352	26.0405	8047.29	102.29	4624.56	0	209.351	7.7098	KO Over WT
TRIM22	0	0	1	0	398	3	687	0	0	1.50352	0	276.631	2.62282	432.842	0	202.276	7.6602	KO Over WT
ADAM15	8922.13	5763.81	8053.93	6539.03	1940.1	2538.81	3599	11682.8	7235.01	12109.2	6306.65	1348.47	2219.61	2267.54	0	0.2078	-2.2667	KO Over WT
ALPP	18.97	25.28	3.62	15.94	13868.6	1303.01	3738.22	24.8397	31.7327	5.44274	15.3735	9639.42	1139.19	2355.25	0	200.469	7.6472	KO Over WT
IFIT3	9.89	7.06	5.8	13.44	3375.74	48.76	2619.87	12.9502	8.86205	8.72041	12.9624	2346.32	42.6295	1650.64	0	109.404	6.7735	KO Over WT
TNS3	36	36	45	35	9939.39	4201.97	7914.75	47.1392	45.1889	67.6583	33.7562	6908.4	3673.67	4986.66	0	104.565	6.7083	KO Over WT
ADARB1	1118.5	1006.78	896.02	1351.41	1081.13	1022.87	1094.22	1464.59	1263.76	1347.18	1303.38	751.442	894.267	689.409	0	0.5791	-0.7881	KO Over WT
ADCK1	634	460	290	417	229	167	247	830.174	577.414	436.02	402.181	159.167	146.004	155.621	0	0.2741	-1.8675	KO Over WT
ADCK3	1249.1	1078.01	1543	1209.01	589.93	758.01	644.04	1635.6	1353.17	2319.93	1166.05	410.032	662.707	405.775	0	0.3041	-1.7175	KO Over WT
SAMD9	3	1	1	3	752	4	480.02	3.92827	1.25525	1.50352	2.89339	522.679	3.49709	302.435	0	83.0228	6.3754	KO Over WT
KRT4	0	1	0	0	309	48	23	0	1.25525	0	0	214.771	41.9651	14.4911	0	79.225	6.3079	KO Over WT
ADI1	3463.71	4317.42	3321.04	4534.72	2880.03	3856.48	3366.89	4535.46	5419.43	4993.25	4373.57	2001.77	3371.62	2121.3	0	0.5168	-0.9522	KO Over WT
ADIPOR1	3227.37	2689.96	2753.04	3600.31	3027.02	3399.18	3626.12	4225.99	3376.57	4139.25	3472.37	2103.94	2971.81	2284.62	0	0.6448	-0.6331	KO Over WT
ADIPOR2	693	972.51	609	960.97	2287.99	1757	2276	907.43	1220.74	915.643	926.82	1590.27	1536.1	1433.98	0	1.5308	0.6143	KO Over WT
NNMT	36	1	9	26	2650	962	3039.05	47.1392	1.25525	13.5317	25.076	1841.89	841.05	1914.74	0	67.2677	6.0718	KO Over WT
ADPGK	630.91	665.91	618	939.89	889.93	723.91	1011.83	826.128	835.882	929.175	906.489	618.548	632.895	637.499	0	0.7206	-0.4728	KO Over WT
ADPRHL2	1458	877	1012	1153.02	665	597	789.28	1909.14	1100.85	1521.56	1112.05	462.21	521.941	497.283	0	0.3498	-1.5153	KO Over WT
CMPK2	7	18	9	18	2319	73	2711.74	9.16596	22.5945	13.5317	17.3603	1611.83	63.8219	1708.52	0	65.3193	6.0294	KO Over WT
ADRB2	940.02	869.77	575.65	906.2	252	702.28	332.99	1230.88	1091.78	865.501	873.996	175.153	613.984	209.799	0	0.3277	-1.6096	KO Over WT
ADRBK1	4132	3554.01	3320	3289.4	1951.02	2203.98	2453.99	5410.53	4461.16	4991.68	3172.5	1356.06	1926.88	1546.13	0	0.3566	-1.4875	KO Over WT
ADRM1	13681	11032.6	10989.9	8867.82	3736.48	6675.02	5572.68	17914.2	13848.7	16523.5	8552.68	2597.05	5835.79	3511.05	0	0.2793	-1.8399	KO Over WT
ADSL	4673	3390.41	2880	4225.98	1394	2098.95	2085.07	6118.93	4255.81	4330.13	4075.8	968.903	1835.05	1313.69	0	0.2921	-1.7756	KO Over WT
AEN	894	1400.96	1069	1078.04	477	792	873	1170.62	1758.55	1607.26	1039.73	331.54	692.424	550.03	0	0.376	-1.411	KO Over WT
CXCR7	1	0	0	1	64	91	209	1.30942	0	0	0.964463	44.4833	79.5588	131.68	0	64.8205	6.0184	KO Over WT
SAA2	4.33	2.79	5.2	3.47	292.15	116.83	1356.78	5.6698	3.50214	7.8183	3.34669	203.06	102.141	854.834	0	61.1409	5.9341	KO Over WT
OASL	11	4	3	14	1364.33	53.01	1482.9	14.4036	5.02099	4.51056	13.5025	948.281	46.3452	934.295	0	60.6544	5.9225	KO Over WT
AFG3L2	2322.04	3054.15	1638.52	3884.18	2554.45	2388.04	3240.87	3040.53	3833.72	2463.55	3746.15	1775.48	2087.8	2041.9	0	0.6015	-0.7334	KO Over WT
TACSTD2	44	27	14	7	55	4675.18	2566.62	57.6146	33.8917	21.0493	6.75124	38.2279	4087.38	1617.09	0	57.8741	5.8548	KO Over WT
IFI6	101.02	82	69.13	106.54	16583.9	265.62	12955.3	132.278	102.93	103.938	102.754	11526.7	232.224	8162.44	0	56.329	5.8158	KO Over WT
IFI44L	0	0	1	0	139.95	1	146.67	0	0	1.50352	0	97.2726	0.874273	92.4089	0	55.316	5.7896	KO Over WT
AGSK1	103.83	113.07	132	115.98	98.36	98.37	50.51	135.957	141.931	198.464	111.858	68.3653	86.0022	31.8236	0	0.4255	-1.2326	KO Over WT
IFI27	4	4	2	3	731.04	5	439.05	5.23769	5.02099	3.00704	2.89339	508.111	4.37136	276.622	0	51.7349	5.6931	KO Over WT
AGTRAP	1798	1207	850	1243	736	489.03	680	2354.34	1515.08	1277.99	1198.83	511.558	427.546	428.431	0	0.2869	-1.8012	KO Over WT
AHCYL1	1231.28	1408.76	1216	1862.28	1681.41	1589.01	2057.11	1612.27	1768.34	1828.28	1796.1	1168.67	1389.23	1296.07	0	0.7337	-0.4467	KO Over WT
ALPPL2	0	0	2.39	0	186.12	74.04	88.62	0	0	3.59341	0	129.363	64.7312	55.8347	0	50.7312	5.6648	KO Over WT
AHSA1	4097	3895.03	2933.01	5346.72	1889	2951	2503	5364.7	4889.23	4409.84	5156.71	1312.95	2579.98	1577.01	0	0.3678	-1.4429	KO Over WT
AIFM2	1516.58	1712.9	1658.25	1515.96	1035.65	1311.02	1677.48	1985.84	2150.11	2493.21	1462.09	719.831	1146.19	1056.89	0	0.4813	-1.0551	KO Over WT
AIG1	318	321	269	337.98	320	211	370.14	416.396	402.935	404.447	325.969	222.417	184.472	233.205	0	0.552	-0.8572	KO Over WT
AIMP1	125	137	159.99	301	514.41	439	576.79	163.678	171.969	240.548	290.303	357.542	383.806	363.404	0	1.6978	0.7636	KO Over WT
AIMP2	3197.93	2613.55	2441.26	2601.54	1667.14	2086.83	2238.66	4187.44	3280.65	3670.48	2509.09	1158.75	1824.46	1410.46	0	0.4288	-1.2215	KO Over WT
AIP	3688	2335.21	3207.08	3008	1882.16	1643.17	1646	4829.15	2931.27	4821.9	2901.1	1308.2	1436.58	1037.06	0	0.3251	-1.6209	KO Over WT
AK1	1041.02	1502.56	954.33	1061.65	773.29	746.3	717.51	1363.14	1886.09	1434.85	1023.92	537.477	652.47	452.064	0	0.3833	-1.3833	KO Over WT
AK2	3215.49	4423.04	4316.08	4449.55	2620.72	3389.69	3025.24	4210.44	5552.01	6489.31	4291.43	1821.54	2963.51	1906.04	0	0.4338	-1.205	KO Over WT
IFITM1	8.7	2.66	6.17	3.81	1143.78	14.51	687.59	11.392	3.33896	9.27671	3.6746	794.987	12.6857	433.213	0	50.7057	5.6641	KO Over WT
AKIP1	532.91	516.27	385.08	574.86	600.99	394.13	542.29	697.804	648.047	578.975	554.431	417.719	344.577	341.668	0	0.5944	-0.7505	KO Over WT
AKR1A1	2875	1400.93	1412.98	2104.98	889.09	753.3	1146	3764.59	1758.51	2124.44	2030.18	617.964	658.59	722.033	0	0.2746	-1.8645	KO Over WT
AKR1E2	285	257.97	152.98	302.99	112	124	120.97	373.185	323.816	230.008	292.223	77.8459	108.41	76.2167	0	0.2893	-1.7895	KO Over WT
AKR7A2	2473.12	2209.55	2261.31	1939.9	899.87	1088.59	1174.16	3238.36	2773.53	3399.92	1870.96	625.457	951.725	739.775	0	0.2735	-1.8702	KO Over WT
AKT1	11240.9	8975.48	6119.91	8337.38	2975	4168.62	4101.99	14719.1	11266.5	9201.4	8041.09	2067.78	3644.51	2584.44	0	0.2554	-1.9693	KO Over WT
ALAS1	4222.86	2804	2606.91	3518.4	2375.99	2464	2662	5529.51	3519.72	3919.54	3393.37	1651.44	2154.21	1677.18	0	0.4463	-1.1639	KO Over WT
ALDH16A1	2374.4	875.28	1490.46	1508.67	375.24	464.18	501.23	3109.09	1098.69	2240.93	1455.06	260.811	405.82	315.798	0	0.1651	-2.5986	KO Over WT
ALDH18A1	7689	4215.12	5528.04	7865.16	2918.22	2963.99	2671.02	10068.2	5291.02	8311.51	7585.66	2028.32	2591.34	1682.87	0	0.2684	-1.8973	KO Over WT
ALDH2	1012	1035.02	788	1195	907	784	1066	1325.14	1299.21	1184.77	1152.53	630.412	685.43	671.629	0	0.5345	-0.9037	KO Over WT
ALDH6A1	48.92	77.5	48.9	109.49	57.1	49.81	68.5	64.057	97.2817	73.5221	105.599	39.6875	43.5475	43.1582	0	0.5018	-0.9949	KO Over WT
ALDH9A1	1655.75	1871.89	1306.56	2271	1262.02	1614.98	1734	2168.08	2349.69	1964.44	2190.3	877.17	1411.93	1092.5	0	0.5199	-0.9437	KO Over WT
ALDOA	93450.7	51052.6	67537.5	51020.5	18982.7	22781.5	25515.2	122366	64083.7	101544	49207.4	13194	19917.3	16075.8	0	0.1935	-2.3697	KO Over WT
ALDOC	245	300	5	409	21	23	41	320.809	376.574	7.51759	394.465	14.5961	20.1083	25.8319	0	0.0757	-3.7235	KO Over WT
ALG1	1586.56	945.62	780.28	1160.32	647.38	609.67	797.81	2077.48	1186.99	1173.17	1119.09	449.963	533.018	502.657	0	0.356	-1.4899	KO Over WT
ALG13	76.02	84	123	127	311.01	254	307.09	99.5423	105.441	184.933	122.487	216.168	222.065	193.481	0	1.6411	0.7147	KO Over WT
ALG3	8488	3903.49	4317.71	4716.22	1923	2212	2148	11114.4	4899.85	6491.76	4548.62	1336.59	1933.89	1353.34	0	0.2266	-2.1415	KO Over WT
ALG9	893.57	750.15	627.67	815.79	398.21	436	632.51	1170.06	941.624	943.714	786.799	276.777	381.183	398.51	0	0.367	-1.446	KO Over WT
ALKBH2	494.5	349	309	524	316.1	379	445	647.509	438.082	464.587	505.379	219.706	331.349	280.37	0	0.5399	-0.8891	KO Over WT
GLRB	0	0	0	0	103	21	32	0	0	0	0	71.5904	18.3597	20.1615	0	48.983	5.6142	KO Over WT
ALOX12B	28	43	24	30	15	16	18	36.6638	53.9757	36.0844	28.9339	10.4258	13.9884	11.3408	0	0.3249	-1.6221	KO Over WT
LRRN1	0	9	5	1	530.09	110	569	0	11.2972	7.51759	0.964463	368.44	96.17	358.496	0	47.2519	5.5623	KO Over WT
XAF1	4.1	6.35	5.89	6.75	799.14	31.65	907.18	5.36863	7.97082	8.85573	6.51012	555.444	27.6707	571.565	0	46.4036	5.5362	KO Over WT
ANXA8	0	0	0	0	47.32	24.4	70	0	0	0	0	32.8899	21.3323	44.1032	0.0006	46.0645	5.5256	KO Over WT
ALS2	231.03	163.04	183.08	420.07	862.77	578.02	862.24	302.516	204.656	275.264	405.142	599.67	505.347	543.251	0	1.8478	0.8858	KO Over WT
ALYREF	2876.16	3767.95	3734.05	3383.81	1140.87	2476.75	2005	3766.11	4729.71	5614.21	3263.56	792.964	2165.36	1263.24	0	0.3234	-1.6288	KO Over WT
AMBRA1	1666.01	1314.78	1434.01	1372	1430.14	940	1398	2181.51	1650.37	2156.06	1323.24	994.022	821.816	880.804	0	0.4915	-1.0247	KO Over WT
AMFR	5241.08	6856.13	4280.56	5658.15	4735.05	3610.95	4811.5	6862.79	8606.14	6435.9	5457.08	3291.11	3156.96	3031.47	0	0.4616	-1.1153	KO Over WT
AMMECR1	50	41	66	87	226	149	217	65.4711	51.4652	99.2322	83.9083	157.082	130.267	136.72	0	1.8782	0.9093	KO Over WT
AMZ2	693.04	765.02	629.77	1012.73	536.31	679.8	769.45	907.482	960.29	946.871	976.741	372.764	594.331	484.789	0	0.511	-0.9685	KO Over WT
ANAPC11	949	1102.99	1009	1008.01	485	687	538	1242.64	1384.53	1517.05	972.188	337.1	600.625	338.965	0	0.3328	-1.5873	KO Over WT
ANAPC4	88	91	91	158	339	276	465	115.229	114.228	136.82	152.385	235.623	241.299	292.971	0	1.9745	0.9815	KO Over WT
ANAPC5	3796.66	2709.95	2819.47	4371.95	2317.41	2210.17	2722.95	4971.43	3401.66	4239.13	4216.58	1610.72	1932.29	1715.58	0	0.4166	-1.2634	KO Over WT
ANAPC7	1180	1164	916	1575	1475.3	1305	1568.02	1545.12	1461.11	1377.22	1519.03	1025.41	1140.93	987.925	0	0.7128	-0.4885	KO Over WT
ANGEL1	2387.95	1554.3	588	1723.26	669	443	679	3126.84	1951.03	884.069	1662.02	464.99	387.303	427.801	0	0.2229	-2.1656	KO Over WT
ANKHD1-EIF4EBP3	603.24	447.03	483.81	967.68	2121.39	1507.12	2390.68	789.896	561.134	727.417	933.292	1474.48	1317.63	1506.24	0	1.9015	0.9271	KO Over WT
SAMD9L	0	0	1	0	134.02	0	99.07	0	0	1.50352	0	93.1509	0	62.4187	0	45.026	5.4927	KO Over WT
CDH1	12.74	14.36	9.95	21.84	2285.23	465.27	953.68	16.682	18.0254	14.96	21.0639	1588.35	406.773	600.862	0	44.9192	5.4893	KO Over WT
SLFN5	8.02	12	8.6	15.01	1305.22	77.43	1543.87	10.5016	15.063	12.9303	14.4766	907.196	67.6949	972.709	0	44.3532	5.471	KO Over WT
ANKRD13B	92.49	105	107	100.99	57	67	82.96	121.108	131.801	160.876	97.4011	39.618	58.5763	52.2686	0	0.3974	-1.3312	KO Over WT
PSG6	0	0	1.5	1.34	284.73	15.25	19.78	0	0	2.25528	1.29238	197.902	13.3327	12.4623	0	41.3212	5.3688	KO Over WT
ANKRD16	445.06	215.28	267.58	347.83	111.19	169.93	201.02	582.772	270.23	402.312	335.469	77.2829	148.565	126.652	0	0.2964	-1.7545	KO Over WT
ANKRD27	699	674	568	1126	2196	1614.99	2152.99	915.286	846.037	853.999	1085.99	1526.33	1411.94	1356.48	0	1.5466	0.6291	KO Over WT
ANO2	0	1	0	0	27	81.87	52	0	1.25525	0	0	18.7664	71.5767	32.7624	0.0004	38.9797	5.2847	KO Over WT
CYP26A1	3	1	0	0	332	15	27	3.92827	1.25525	0	0	230.757	13.1141	17.0112	0.0001	38.3995	5.263	KO Over WT
ANKRD37	50.51	43.68	57.87	48.75	35.18	22.55	15.34	66.1389	54.8292	87.0086	47.0176	24.4519	19.7149	9.66491	0	0.2928	-1.7719	KO Over WT
LOC100506895	0	0	1	0	118.9	25.82	30.89	0	0	1.50352	0	82.6417	22.5737	19.4621	0	36.2926	5.1816	KO Over WT
ANKRD54	1108.83	938	934.96	1014	418.68	563	484.19	1451.93	1177.42	1405.73	977.965	291.004	492.216	305.062	0	0.2897	-1.7873	KO Over WT
ANO10	1259	860	685.01	1413.03	1042	853	1087.86	1648.56	1079.51	1029.93	1362.82	724.245	745.755	685.402	0	0.5611	-0.8336	KO Over WT
ANXA5	5494	5622.97	4131.15	6370.59	4673	4164.03	4751.05	7193.97	7058.22	6211.26	6144.2	3247.98	3640.5	2993.38	0	0.4952	-1.014	KO Over WT
KCNB1	9	7	23	14	1896.01	390	513	11.7848	8.78674	34.5809	13.5025	1317.83	340.966	323.214	0	34.7791	5.1201	KO Over WT
FLJ44054	0	0	1	0	110.94	31	18	0	0	1.50352	0	77.1091	27.1025	11.3408	0	33.5145	5.0667	KO Over WT
AP1B1	6354.86	4505.76	5126.28	4386	2809.94	2734.73	2974.97	8321.2	5655.85	7707.46	4230.13	1953.06	2390.9	1874.37	0	0.3193	-1.6472	KO Over WT
AP1M1	3194.01	2484.46	2732.01	2250.05	1282	1414	1538.37	4182.31	3118.61	4107.63	2170.09	891.057	1236.22	969.244	0	0.3035	-1.72	KO Over WT
AP2M1	22484.3	20544.2	17816	19716	15335.2	14295.1	10824.5	29441.5	25788	26786.7	19015.4	10658.7	12497.9	6819.9	0	0.3951	-1.3397	KO Over WT
AP2S1	4511.32	2972.22	3354.28	3214.91	1368.97	1683.18	1755.15	5907.22	3730.87	5043.22	3100.66	951.506	1471.56	1105.83	0	0.2641	-1.9208	KO Over WT
AP3D1	4726.98	3914	3694.99	4600.96	3946.95	3390.86	4073.02	6189.61	4913.04	5555.49	4437.46	2743.34	2964.54	2566.19	0	0.5228	-0.9357	KO Over WT
AP3M1	287.68	433.34	427.2	600.86	1686.4	1114.27	1525.14	376.695	543.949	642.303	579.507	1172.14	974.176	960.908	0	1.9315	0.9497	KO Over WT
AP3S1	187.05	239	275	361.74	788.09	631	823.37	244.927	300.004	413.468	348.885	547.764	551.666	518.761	0	1.6493	0.7218	KO Over WT
FRMD3	0	3	0	3	159	59	121	0	3.76574	0	2.89339	110.513	51.5821	76.2356	0	33.2407	5.0549	KO Over WT
APAF1	113.65	129.97	94.47	259.73	531.85	352.26	602.78	148.816	163.145	142.037	250.5	369.664	307.971	379.779	0	1.9967	0.9976	KO Over WT
APBA2	738.99	586.95	699	678	486.39	541.01	683.01	967.65	736.768	1050.96	653.906	338.066	472.99	430.328	0	0.4856	-1.0421	KO Over WT
APBB1	2467.95	1802.19	1724.99	2116	2164.01	1338	1534	3231.59	2262.2	2593.55	2040.8	1504.1	1169.78	966.491	0	0.4788	-1.0624	KO Over WT
APEH	16729.6	7753.82	8116.11	13483.2	4139.5	3497.48	4439.96	21906.1	9732.97	12202.7	13004.1	2877.17	3057.75	2797.38	0	0.2041	-2.293	KO Over WT
APEX1	3783	3375.12	3191.01	4013.57	2628	2505.21	2828.45	4953.55	4236.61	4797.74	3870.94	1826.6	2190.24	1782.05	0	0.4329	-1.2078	KO Over WT
APEX2	2539	927	1769.1	1567	441.98	596	689.98	3324.62	1163.61	2659.87	1511.31	307.199	521.067	434.719	0	0.1936	-2.3691	KO Over WT
APH1A	5879.99	5586.55	6079.32	5808	3736.8	3055	4256	7699.39	7012.51	9140.37	5601.6	2597.27	2670.9	2681.48	0	0.3596	-1.4756	KO Over WT
APLP2	9947.62	10815.4	12978.2	14559.2	33752.8	28117.9	33400.4	13025.6	13576	19513	14041.8	23460	24582.7	21043.8	0	1.5305	0.614	KO Over WT
APOA1BP	6512.84	3801.99	3868.88	4702.34	1892.52	2197.35	2189.91	8528.06	4772.44	5816.93	4535.23	1315.4	1921.08	1379.74	0	0.2596	-1.9456	KO Over WT
APOC1	94	44	73.97	82.86	25	25.98	50	123.086	55.2309	111.215	79.9154	17.3763	22.7136	31.5023	0	0.2661	-1.9102	KO Over WT
CDKN2B	9.02	20.03	13.02	21.01	1887.56	322.76	755.19	11.811	25.1426	19.5758	20.2634	1311.95	282.18	475.804	0	32.9187	5.0408	KO Over WT
APOO	159	100	206	246	103	121	128	208.198	125.525	309.725	237.258	71.5904	105.787	80.6459	0	0.3927	-1.3485	KO Over WT
APOPT1	296.68	326.71	162.04	409	133.95	250.48	200.44	388.479	410.102	243.63	394.465	93.1023	218.988	126.286	0	0.4079	-1.2936	KO Over WT
APP	4786.22	3822.87	5147.14	7420.82	18274.7	12956.6	16915.9	6267.18	4798.65	7738.82	7157.11	12701.9	11327.6	10657.8	0	1.7804	0.8322	KO Over WT
APRT	10111.1	6591.94	6431.1	7076.83	3204.15	3308.6	4663.24	13239.7	8274.52	9669.28	6825.34	2227.05	2892.62	2938.06	0	0.282	-1.826	KO Over WT
ARAF	5697.99	1857.98	3743.73	3276.06	922	749	755	7461.08	2332.23	5628.77	3159.64	640.838	654.83	475.685	0	0.1262	-2.9859	KO Over WT
ARAP1	6335	3229	3159	4164.77	2456.19	1754	2435	8295.19	4053.2	4749.62	4016.77	1707.18	1533.47	1534.16	0	0.3005	-1.7347	KO Over WT
ARCN1	1977.02	2487.76	1702.7	3426.95	5935.22	4846.51	6314.66	2588.75	3122.76	2560.04	3305.17	4125.29	4237.17	3978.53	0	1.4211	0.507	KO Over WT
ARF1	15869	14389	16547.5	14919.1	9136.72	11217	11688.8	20779.2	18061.8	24879.6	14388.9	6350.5	9806.72	7364.51	0	0.4009	-1.3186	KO Over WT
ARF3	10021	10853.8	8718.58	8952.08	8419.5	6105.95	8075.74	13121.8	13624.2	13108.5	8633.95	5851.99	5338.27	5088.09	0	0.4472	-1.161	KO Over WT
ARFGAP2	6698.71	4061.07	4407.66	4770.84	2967.58	2415.93	3670.87	8771.44	5097.65	6627	4601.3	2062.62	2112.18	2312.82	0	0.344	-1.5397	KO Over WT
MX1	363.2	354	99	396	32669.7	462.92	23096.8	475.582	444.358	148.848	381.927	22707.2	404.718	14552.1	0	32.5379	5.024	KO Over WT
ARFIP2	4689.96	3138.15	2747.26	4053.15	3022.13	1957.81	2332.5	6141.14	3939.16	4130.56	3909.11	2100.54	1711.66	1469.58	0	0.3882	-1.3651	KO Over WT
ARHGAP1	3116.86	2693.47	2704.84	2324.15	1955.24	1341.07	1891.9	4081.29	3380.97	4066.78	2241.56	1358.99	1172.46	1191.98	0	0.3601	-1.4737	KO Over WT
MMP28	0	2	0	0	140	17	39	0	2.5105	0	0	97.3073	14.8626	24.5718	0.0001	31.9076	4.9958	KO Over WT
ARHGAP32	178	191	156	256	544	536	755.01	233.077	239.752	234.549	246.903	378.108	468.61	475.691	0	1.8453	0.8838	KO Over WT
ARHGDIA	19286.6	11046	9118.52	11268.1	3455.01	5142	5198.09	25254.4	13865.5	13709.9	10867.7	2401.41	4495.51	3275.04	0	0.2119	-2.2385	KO Over WT
ARHGEF1	4053	2402.63	2581.03	2749	1270	1253	1775	5307.09	3015.9	3880.63	2651.31	882.716	1095.46	1118.33	0	0.2773	-1.8504	KO Over WT
ARHGEF10	480.95	546.01	390	651.87	1612	1158.88	1494	629.767	685.378	586.372	628.704	1120.42	1013.18	941.289	0	1.6196	0.6956	KO Over WT
ARHGEF12	909	858	751	1887.92	3551.6	2438.99	4111.83	1190.27	1077	1129.14	1820.83	2468.55	2132.34	2590.64	0	1.8359	0.8765	KO Over WT
ARHGEF18	2743.94	1738.14	2130.52	2328	2210.94	1534.06	2181.23	3592.98	2181.8	3203.28	2245.27	1536.72	1341.19	1374.28	0	0.5047	-0.9866	KO Over WT
ARHGEF2	2075.86	1843	1556.98	1767	1104	989	1437	2718.18	2313.42	2340.95	1704.21	767.338	864.656	905.376	0	0.3727	-1.424	KO Over WT
ARID1B	524.47	369.02	371	741.01	1737.01	1221.93	1614.52	686.753	463.212	557.805	714.677	1207.31	1068.3	1017.22	0	1.8108	0.8567	KO Over WT
DDX58	55.86	54.61	30.84	84.8	5234	246.11	4639.2	73.1443	68.5491	46.3685	81.7865	3637.9	215.167	2922.91	0	31.5485	4.9795	KO Over WT
CREB5	0	1	1	0	121.1	42.01	25.75	0	1.25525	1.50352	0	84.1708	36.7282	16.2237	0	31.3037	4.9683	KO Over WT
ARIH2	2570.41	1957.52	1606.84	3316.68	2465.21	2368.5	2704.42	3365.75	2457.17	2415.91	3198.81	1713.45	2070.71	1703.91	0	0.6395	-0.6449	KO Over WT
ARL1	246	352	378	611	1302.97	964	1535	322.118	441.847	568.33	589.287	905.632	842.799	967.121	0	1.8823	0.9125	KO Over WT
PDZD2	4	10	2	14.01	782.84	37	527.9	5.23769	12.5525	3.00704	13.5121	544.115	32.3481	332.601	0	30.9341	4.9511	KO Over WT
CCDC64	2	29	6	5	723.99	345.89	719	2.61885	36.4022	9.02111	4.82231	503.211	302.402	453.003	0	29.9965	4.9067	KO Over WT
ARL2	8593.8	4403.63	4470.68	6302.7	1566	1861	2863	11252.9	5527.65	6721.75	6078.72	1088.45	1627.02	1803.82	0	0.203	-2.3002	KO Over WT
ARL4A	58	82	87	111	223	208	256	75.9465	102.93	130.806	107.055	154.997	181.849	161.292	0	1.5916	0.6705	KO Over WT
TNNT2	9	5	6	7	876.73	191	157	11.7848	6.27624	9.02111	6.75124	609.373	166.986	98.9172	0	29.6614	4.8905	KO Over WT
ARL4D	72	99	75	66	34	46	34	94.2784	124.27	112.764	63.6546	23.6318	40.2165	21.4216	0	0.2949	-1.7618	KO Over WT
SLCO3A1	0	1	0	4	28	43	208	0	1.25525	0	3.85785	19.4615	37.5937	131.05	0.0001	29.4636	4.8809	KO Over WT
ARL6IP4	3264.08	3887.9	4423.89	3675.99	1959	2328.99	2275.99	4274.06	4880.28	6651.4	3545.36	1361.61	2036.17	1433.98	0	0.3324	-1.5891	KO Over WT
CFB	6	2	3	2	286	11	375	7.85654	2.5105	4.51056	1.92893	198.785	9.617	236.267	0	28.7491	4.8454	KO Over WT
ARMC6	4460.14	2959.05	3022.78	3140.18	1563.99	2103.02	2094	5840.21	3714.34	4544.81	3028.59	1087.05	1838.61	1319.32	0	0.3298	-1.6003	KO Over WT
ARPC3	1137.6	1603.94	1460.04	2022	5218.14	4092.04	5339.98	1489.6	2013.34	2195.2	1950.14	3626.88	3577.56	3364.43	0	1.8419	0.8812	KO Over WT
ARPC4	3722.91	3770.89	3235.38	3547.99	3354.75	2537.21	3193.73	4874.86	4733.4	4864.45	3421.9	2331.73	2218.21	2012.2	0	0.4888	-1.0328	KO Over WT
ARPC5L	628	698	620.99	794.99	495	680.91	685.18	822.317	876.163	933.67	766.738	344.051	595.301	431.695	0	0.5381	-0.894	KO Over WT
ARRB1	2243.64	2655.71	2087	2287.32	2686	1899.02	2369.31	2937.87	3333.57	3137.84	2206.04	1866.91	1660.26	1492.77	0	0.576	-0.7959	KO Over WT
ASB13	1848.94	1172.98	1179	1550.33	979.31	931.04	1401	2421.04	1472.38	1772.65	1495.24	680.672	813.983	882.695	0	0.4423	-1.1768	KO Over WT
ASB6	1249.82	975.4	1103.75	1030.55	820.75	742.37	845.2	1636.54	1224.37	1659.51	993.927	570.464	649.034	532.515	0	0.4235	-1.2396	KO Over WT
ASCC2	2034	1409	1595	1812.05	790	994	1046	2663.37	1768.64	2398.11	1747.66	549.091	869.027	659.028	0	0.3228	-1.6315	KO Over WT
ASF1B	3054.93	3308.01	2547.99	2457	782	1460	1562.99	4000.19	4152.37	3830.95	2369.69	543.531	1276.44	984.756	0	0.2602	-1.9424	KO Over WT
KCNIP1	3	7	1	0	197	265	12	3.92827	8.78674	1.50352	0	136.925	231.682	7.56055	0	27.6974	4.7917	KO Over WT
ASNA1	4308.77	2894	2994.72	3682.07	1411.01	1449	1697.95	5642	3632.69	4502.62	3551.22	980.726	1266.82	1069.79	0	0.255	-1.9712	KO Over WT
BST2	1	7	1	1	341	2	154	1.30942	8.78674	1.50352	0.964463	237.013	1.74855	97.0271	0.0001	26.9975	4.7548	KO Over WT
MGC16121	5	7	8	3	632	182	137.67	6.54711	8.78674	12.0281	2.89339	439.273	159.118	86.7384	0	26.1429	4.7083	KO Over WT
ATAD3A	2783.69	2064.68	2883.07	1908.32	606.31	1057.37	892.94	3645.03	2591.69	4334.75	1840.5	421.417	924.43	562.593	0	0.2044	-2.2905	KO Over WT
ATAD3B	3294.11	1167.4	1482.57	1956.46	430.21	742.83	650.19	4313.38	1465.38	2229.07	1886.93	299.018	649.436	409.65	0	0.1819	-2.459	KO Over WT
ATE1	82	97.93	73	178	283	276	369	107.373	122.926	109.757	171.674	196.7	241.299	232.487	0	1.7436	0.802	KO Over WT
PSG1	18.24	7.86	8.01	32.94	2093.82	160.88	201.67	23.8839	9.86625	12.0432	31.7694	1455.31	140.653	127.061	0.0003	25.5822	4.6771	KO Over WT
EPSTI1	12	21.97	2	8	958.67	52	683	15.7131	27.5778	3.00704	7.7157	666.326	45.4622	430.321	0	25.4825	4.6714	KO Over WT
ATF7IP	245	220	203	455.01	943.02	679.01	917	320.809	276.155	305.214	438.84	655.448	593.64	577.752	0	1.8145	0.8596	KO Over WT
ATG13	4197.95	3933.22	2910.87	3797.04	4373.58	2837.23	4300.23	5496.89	4937.17	4376.55	3662.1	3039.87	2480.51	2709.34	0	0.5937	-0.7522	KO Over WT
ATG4D	1571.56	1049.17	905.4	786.73	466.77	592.08	514.09	2057.84	1316.97	1361.29	758.772	324.43	517.639	323.9	0	0.2821	-1.8255	KO Over WT
GBP1	1	0	2.25	0.97	91.97	4.6	154.92	1.30942	0	3.38292	0.935529	63.924	4.02165	97.6067	0	24.8715	4.6364	KO Over WT
ATG7	1915.61	1416.14	1357.49	1654.15	813.08	726.69	1102.69	2508.34	1777.61	2041.01	1595.37	565.133	635.325	694.745	0	0.319	-1.6485	KO Over WT
ATIC	8137.48	4271.99	5833.07	8381.03	3415.85	4238	4536.98	10655.4	5362.41	8770.13	8083.19	2374.19	3705.17	2858.51	0	0.3619	-1.4663	KO Over WT
ATL3	1809	1814.03	1191	1597	817	877.91	1381	2368.75	2277.06	1790.69	1540.25	567.858	767.533	870.094	0	0.3685	-1.4401	KO Over WT
MMP19	3.23	2.96	3.35	1.65	362.8	46.89	66.2	4.22943	3.71553	5.03679	1.59136	252.165	40.9946	41.709	0.0001	23.6553	4.5641	KO Over WT
SAA1	33.72	161.21	405.44	25.74	2882.92	4470.9	16482.6	44.1537	202.359	609.587	24.8253	2003.78	3908.79	10384.8	0	23.226	4.5377	KO Over WT
ATP13A2	5018	2723	2376.97	2901	1088.91	1257	1812.03	6570.68	3418.04	3573.82	2797.91	756.849	1098.96	1141.66	0	0.2433	-2.0395	KO Over WT
KRT16	2.09	1.05	2	1	223.35	10.75	63.66	2.73669	1.31801	3.00704	0.964463	155.24	9.39843	40.1087	0.0001	23.2092	4.5366	KO Over WT
ATP1A1	5180.72	5680.42	4453	5056.48	3616.94	4380.06	5160.74	6783.75	7130.34	6695.17	4876.79	2513.96	3829.37	3251.5	0	0.5016	-0.9955	KO Over WT
PLEKHA4	4	4	14	3	526	14	460.4	5.23769	5.02099	21.0493	2.89339	365.598	12.2398	290.073	0	22.89	4.5166	KO Over WT
ATP5A1	12043	12540.9	10223.1	16015	13970	13054.7	14590	15769.4	15741.9	15370.6	15445.9	9709.89	11413.4	9192.37	0	0.6485	-0.6249	KO Over WT
ATP5B	34200.4	36509	32366.6	38866.4	18821.5	21139.4	18814.8	44782.8	45827.8	48663.7	37485.2	13081.9	18481.6	11854.2	0	0.3273	-1.6112	KO Over WT
ATP5D	4408.21	2342.12	3458.15	2472.4	1391.87	1552.62	1590.27	5772.21	2939.94	5199.39	2384.54	967.422	1357.41	1001.94	0	0.271	-1.8834	KO Over WT
ATP5G1	2683.09	2517.38	2128.12	2373.19	1119.97	1273.16	1330	3513.3	3159.94	3199.67	2288.85	778.438	1113.09	837.961	0	0.2992	-1.741	KO Over WT
ATP5G2	11488.9	9612.37	10400.1	10310.1	8537.79	6604.35	8094.94	15043.9	12065.9	15636.7	9943.74	5934.21	5774	5100.18	0	0.4249	-1.2347	KO Over WT
ATP5G3	8253.24	4824.9	7971.7	10335.9	4365.99	4956.92	4638.99	10807	6056.45	11985.6	9968.54	3034.59	4333.7	2922.78	0	0.3529	-1.5027	KO Over WT
ATP5H	1149	1090	1212	1388	1549	1141	1596.4	1504.53	1368.22	1822.26	1338.67	1076.64	997.545	1005.81	0	0.6807	-0.5549	KO Over WT
ATP5SL	1611.93	1375.91	1176	1356.99	846	938	878.69	2110.7	1727.11	1768.14	1308.77	588.014	820.068	553.615	0	0.3782	-1.4028	KO Over WT
ATP6V0B	2740.99	2222.01	1760.02	2055	941	1067.63	1326.01	3589.11	2789.17	2646.22	1981.97	654.044	933.4	835.447	0	0.2933	-1.7698	KO Over WT
ATP6V0D1	10410.7	6742.06	6478.32	6523	3940.26	3179	5081.44	13632	8462.96	9740.28	6291.19	2738.69	2779.31	3201.54	0	0.3041	-1.7174	KO Over WT
ATP6V0E2	2792.67	3960.77	3255.02	2111.93	1201.97	1938.94	1485.89	3656.79	4971.75	4893.98	2036.88	835.432	1695.16	936.179	0	0.296	-1.7564	KO Over WT
ATP6V1E1	700	745	679	1120	2389.24	1679	2425	916.596	935.16	1020.89	1080.2	1660.65	1467.9	1527.86	0	1.5702	0.651	KO Over WT
PLCB4	24	49	31	50	1876.92	1082	1623.31	31.4261	61.5072	46.6091	48.2231	1304.56	945.963	1022.76	0	22.8462	4.5139	KO Over WT
ATPAF1	415	457	299.29	632	407	460	522	543.41	573.648	449.988	609.541	282.886	402.165	328.884	0	0.6217	-0.6856	KO Over WT
ATPAF2	480	734	255	410	238	203	241	628.523	921.352	383.397	395.43	165.422	177.477	151.841	0	0.2831	-1.8204	KO Over WT
ATRIP	640.01	399.09	316	693	216	258	346	838.044	500.957	475.112	668.373	150.131	225.562	217.996	0	0.3194	-1.6463	KO Over WT
ATRN	552.99	678.77	720	918.77	2994.68	1673	2671.03	724.098	852.025	1082.53	886.12	2081.46	1462.66	1682.87	0	1.9629	0.973	KO Over WT
ATXN10	1211.7	1164	1187	1293	3223.34	2558	3450.37	1586.63	1461.11	1784.68	1247.05	2240.39	2236.39	2173.89	0	1.4583	0.5442	KO Over WT
C2orf55	1	0	1	1	109	17	42	1.30942	0	1.50352	0.964463	75.7607	14.8626	26.4619	0.0001	22.6751	4.503	KO Over WT
ATXN7L3	1350	1143.79	948.94	1257.16	1336.38	952.6	1486.69	1767.72	1435.74	1426.75	1212.48	928.854	832.832	936.683	0	0.6158	-0.6994	KO Over WT
ATXN7L3B	1155	1249.99	941	1387.25	1636.39	1102.41	1584.09	1512.38	1569.05	1414.81	1337.95	1137.38	963.807	998.05	0	0.7085	-0.4972	KO Over WT
AUP1	7813.17	4655.52	4402.02	5381.14	1817.06	2422.95	2389.94	10230.7	5843.83	6618.52	5189.91	1262.95	2118.32	1505.77	0	0.233	-2.1013	KO Over WT
AURKAIP1	3189.3	2168	2662.04	2621	937	1223.92	1221.02	4176.14	2721.38	4002.43	2527.86	651.264	1070.04	769.299	0	0.247	-2.0172	KO Over WT
AURKB	5060.8	5904.74	3109.99	3765.18	777.43	1999.02	1429.48	6626.73	7411.91	4675.93	3631.38	540.355	1747.69	900.638	0	0.1897	-2.3983	KO Over WT
AVEN	394	368	447	489	267	208	252	515.913	461.931	672.073	471.622	185.579	181.849	158.772	0	0.3318	-1.5915	KO Over WT
AXL	11299.7	10200.8	12279.1	10550.6	6045.99	7593.47	7810.97	14796.1	12804.6	18461.8	10175.7	4202.28	6638.76	4921.27	0	0.3731	-1.4225	KO Over WT
KRT17	39.91	19.95	15	16	2551.61	142.31	434.72	52.2591	25.0422	22.5528	15.4314	1773.5	124.418	273.894	0.0003	22.1498	4.4692	KO Over WT
B3GALNT2	156.76	216.02	146.77	350.32	693.77	487.77	705.84	205.265	271.159	220.671	337.871	482.206	426.444	444.712	0	1.7416	0.8004	KO Over WT
B3GNT1	1565.01	1071.7	1136	1629	1190	827	871	2049.26	1345.25	1708	1571.11	827.112	723.024	548.77	0	0.4193	-1.2538	KO Over WT
B3GNT3	473.28	739.47	291.77	437.84	120.92	129.4	167.18	619.724	928.218	438.682	422.28	84.0457	113.131	105.331	0	0.168	-2.5732	KO Over WT
B3GNTL1	202	204	103.97	192	59	157	83	264.503	256.071	156.321	185.177	41.0081	137.261	52.2938	0	0.3587	-1.4791	KO Over WT
B4GALT3	1987.89	1300	1233.03	1572	744.15	687.49	764	2602.99	1631.82	1853.88	1516.14	517.223	601.054	481.355	0	0.2803	-1.8348	KO Over WT
ADAMTS12	0	3	0	2	14	17	210	0	3.76574	0	1.92893	9.73073	14.8626	132.31	0.0004	22.0835	4.4649	KO Over WT
B4GALT7	891.99	544	573	754.92	551	490	524	1167.99	682.855	861.516	728.092	382.974	428.394	330.144	0	0.4425	-1.1764	KO Over WT
B9D1	582.96	815.08	329	477.02	241.26	190	264	763.341	1023.13	494.658	460.068	167.688	166.112	166.332	0	0.2434	-2.0387	KO Over WT
B9D2	96.26	85	76.73	81.86	70.02	69	78.24	126.045	106.696	115.365	78.9509	48.6676	60.3248	49.2948	0	0.4996	-1.0011	KO Over WT
BABAM1	2838.86	2968	2444.24	3139.88	1642	1846	1995.07	3717.27	3725.58	3674.96	3028.3	1141.28	1613.91	1256.99	0	0.3782	-1.4028	KO Over WT
BAD	5191.12	3655.39	4037.55	4300.53	1977.21	1922.35	1855.14	6797.37	4588.42	6070.53	4147.7	1374.26	1680.66	1168.82	0	0.2604	-1.9413	KO Over WT
BAK1	4791.08	3348	2555	3146	2571	1665	2917.06	6273.55	4202.57	3841.49	3034.2	1786.98	1455.66	1837.88	0	0.3895	-1.3602	KO Over WT
BANF1	11688.6	12537.6	12308.1	12530.2	5282.59	6333.04	6286.69	15305.3	15737.8	18505.5	12084.9	3671.68	5536.8	3960.9	0	0.2847	-1.8127	KO Over WT
BANP	493.08	452.19	380.05	409.27	374.83	340.2	462.31	645.65	567.611	571.412	394.726	260.526	297.428	291.277	0	0.5202	-0.9429	KO Over WT
BAP1	5068.23	3440.04	3095.14	4847.4	2571.99	2256.25	2692.02	6636.45	4318.1	4653.6	4675.14	1787.67	1972.58	1696.1	0	0.3584	-1.4802	KO Over WT
BAX	1641.28	1191	1266	1248.97	871	962.98	1268.99	2149.13	1495	1903.45	1204.59	605.391	841.907	799.522	0	0.4433	-1.1736	KO Over WT
ADRA1B	1	3	3	0	186	62	47	1.30942	3.76574	4.51056	0	129.28	54.2049	29.6122	0	22.0062	4.4598	KO Over WT
BBS2	274	366	216	434	1040.2	798	1146	358.782	459.421	324.76	418.577	722.993	697.67	722.033	0	1.8285	0.8706	KO Over WT
DDX60	15	16	21	36	1234.92	74.36	1487.15	19.6413	20.084	31.5739	34.7207	858.334	65.0109	936.973	0	21.7803	4.445	KO Over WT
BCAR3	2051.16	1642.99	1355.93	2658.73	1294.86	1628	1691.74	2685.84	2062.36	2038.67	2564.25	899.995	1423.32	1065.87	0	0.4831	-1.0495	KO Over WT
BCAT2	1058	686.93	658.99	882	787	639	710.1	1385.37	862.268	990.804	850.656	547.006	558.66	447.396	0	0.5063	-0.9819	KO Over WT
TNF	1	1	0	0	45	16	66	1.30942	1.25525	0	0	31.2774	13.9884	41.583	0	21.4888	4.4255	KO Over WT
BCKDK	3038.99	1541	2076.07	1850	1110.48	1031	1222.95	3979.32	1934.34	3121.41	1784.26	771.842	901.375	770.515	0	0.3002	-1.736	KO Over WT
BCL10	47.11	45.62	43.29	77.41	175.59	109.95	191.6	61.6869	57.2644	65.0873	74.6591	122.044	96.1263	120.717	0	1.7418	0.8006	KO Over WT
PLEKHG7	1	3	0	0	118	30	35	1.30942	3.76574	0	0	82.0162	26.2282	22.0516	0.0001	21.1768	4.4044	KO Over WT
BCL2L12	1444.9	967	845.78	1112.16	365.68	674.55	639.49	1891.98	1213.82	1271.65	1072.64	254.167	589.741	402.908	0	0.3048	-1.714	KO Over WT
BCL2L2-PABPN1	2343.13	2820.34	2069.94	2997.07	2410.05	2562.78	2470.91	3068.15	3540.23	3112.19	2890.56	1675.11	2240.57	1556.79	0	0.5785	-0.7897	KO Over WT
BCL7C	722	1002	1097	757	376	630.99	606	945.403	1257.76	1649.36	730.098	261.34	551.657	381.808	0	0.347	-1.527	KO Over WT
BCS1L	2124.48	779.95	1123.02	1712.78	290	459	380	2781.84	979.031	1688.48	1651.91	201.565	401.291	239.418	0	0.1577	-2.6643	KO Over WT
BDH1	1487.89	992.31	1046.47	1423.45	379.39	640.81	460.39	1948.28	1245.6	1573.39	1372.86	263.696	560.243	290.067	0	0.242	-2.0467	KO Over WT
CCL5	3.37	8.23	9.98	5.68	416.91	25.92	501.63	4.41275	10.3307	15.0051	5.47815	289.774	22.6611	316.05	0	21.0933	4.3987	KO Over WT
TGFB2	23	58.06	312	37.01	5993.53	3523.57	3920.11	30.1167	72.8797	469.098	35.6948	4165.82	3080.56	2469.85	0	21.0627	4.3966	KO Over WT
DDX60L	28	33	22	63	1718.06	148.64	2446.88	36.6638	41.4232	33.0774	60.7612	1194.14	129.952	1541.65	0	20.8965	4.3852	KO Over WT
BFAR	707.66	761.19	621.41	1050.35	1090.75	978.08	1237.16	926.626	955.482	934.302	1013.02	758.128	855.109	779.468	0	0.8334	-0.2629	KO Over WT
BIN1	1542.99	837	1175	1606.02	576.12	697.45	633.57	2020.43	1050.64	1766.63	1548.95	400.434	609.762	399.178	0	0.2941	-1.7654	KO Over WT
BIN3	343	390.65	392.32	404	260	276	387	449.132	490.363	589.86	389.643	180.714	241.299	243.828	0	0.4636	-1.1091	KO Over WT
BIRC5	3181.89	4750.62	2803.79	4471.59	863.05	2475.16	1883.51	4166.44	5963.21	4215.55	4312.68	599.865	2163.96	1186.7	0	0.2819	-1.8267	KO Over WT
BLOC1S1	1038.43	1470	894.72	1117.43	890.85	889.05	992.99	1359.74	1845.21	1345.23	1077.72	619.187	777.272	625.629	0	0.4789	-1.0623	KO Over WT
BLOC1S3	313.28	255.69	306.53	329.95	276.79	213.39	333.81	410.216	320.954	460.874	318.225	192.384	186.561	210.316	0	0.5215	-0.9393	KO Over WT
BMP7	689.58	872.64	324.69	717.73	353.45	411.42	570.2	902.952	1095.38	488.177	692.224	245.666	359.693	359.252	0	0.4044	-1.3061	KO Over WT
PLXNC1	6	4	4	12	197	108	455	7.85654	5.02099	6.01407	11.5736	136.925	94.4215	286.671	0.0006	20.1825	4.335	KO Over WT
IFIH1	58	17	19	92	2164	190	2604	75.9465	21.3392	28.5669	88.7306	1504.09	166.112	1640.64	0	19.4845	4.2843	KO Over WT
BNIP1	328	541	279	478	154	291	270	429.491	679.089	419.482	461.013	107.038	254.413	170.112	0	0.357	-1.4861	KO Over WT
DKK1	26	114	33	105	3931.02	1432.98	1372	34.045	143.098	49.6161	101.269	2732.26	1252.82	864.423	0.004	18.905	4.2407	KO Over WT
BNIP3	390	591	279	552	229	354.01	350.46	510.675	741.852	419.482	532.384	159.167	309.501	220.806	0	0.4175	-1.2603	KO Over WT
PRR16	2.11	7.01	4.02	1.01	328.84	65.27	60.94	2.76288	8.79929	6.04415	0.974108	228.561	57.0638	38.395	0.0002	18.8861	4.2393	KO Over WT
BOLA1	186	205	162	227	118	106	111	243.553	257.326	243.57	218.933	82.0162	92.6729	69.9351	0	0.3415	-1.5498	KO Over WT
BOLA2	589.39	514.7	499.75	534.68	212.16	390.38	343.95	771.761	646.076	751.383	515.679	147.462	341.299	216.704	0	0.3509	-1.5111	KO Over WT
BOLA2B	589.39	514.7	499.75	534.68	212.16	390.38	343.95	771.761	646.076	751.383	515.679	147.462	341.299	216.704	0	0.3509	-1.5111	KO Over WT
BOLA3	313	303	357	557	306	358	410	409.849	380.34	536.756	537.206	212.686	312.99	258.319	0	0.5615	-0.8327	KO Over WT
BOP1	17932.9	7507.04	13662.4	9061.51	1693.2	3399.53	1562.75	23481.7	9423.2	20541.7	8739.49	1176.86	2972.12	984.604	0	0.1092	-3.195	KO Over WT
F7	1	2	0	1	97.4	34	20	1.30942	2.5105	0	0.964463	67.6981	29.7253	12.6009	0.0002	18.6205	4.2188	KO Over WT
BRAP	206	164	230	309	663	471	699	269.741	205.861	345.809	298.019	460.82	411.782	440.402	0	1.5628	0.6441	KO Over WT
BRAT1	1343.03	857.01	868.89	871.08	530.89	681	698.86	1758.59	1075.76	1306.39	840.124	368.996	595.38	440.314	0	0.3755	-1.4131	KO Over WT
BRD4	1231	1284.99	1078	1272	1369.88	1116.03	1427.9	1611.9	1612.98	1620.79	1226.8	952.138	975.715	899.643	0	0.621	-0.6874	KO Over WT
BRD9	2229.98	2604.08	2083.99	2741.04	2026.19	2126.08	2280.31	2919.99	3268.77	3133.32	2643.63	1408.31	1858.77	1436.7	0	0.5241	-0.932	KO Over WT
BRE	2037.98	1219.99	1405.81	1561.01	687	648.68	719.74	2668.58	1531.39	2113.66	1505.54	477.501	567.123	453.469	0	0.2553	-1.97	KO Over WT
BRF1	1317.57	970.78	724	924	620.03	616	678	1725.26	1218.57	1088.55	891.164	430.953	538.552	427.171	0	0.378	-1.4037	KO Over WT
BRF2	650.64	736.43	661.43	644.48	455.67	504.61	600.14	851.963	924.402	994.472	621.577	316.714	441.167	378.116	0	0.4468	-1.1624	KO Over WT
BRMS1	4855.35	3070.98	3195	3645	1252	1449	1506	6357.7	3854.84	4803.74	3515.47	870.205	1266.82	948.849	0	0.2217	-2.1735	KO Over WT
BROX	100.99	87	66	165	324	213	332	132.239	109.207	99.2322	159.136	225.197	186.22	209.175	0	1.653	0.7251	KO Over WT
BRP44L	263.29	234.99	196.64	309.95	91.05	178.65	151.97	344.758	294.971	295.652	298.935	63.2845	156.189	95.7481	0	0.3426	-1.5456	KO Over WT
BSG	31929.8	25111.1	28713.7	22110.6	17084.2	17196	19816.2	41809.6	31520.6	43171.5	21324.9	11874.4	15034	12485.1	0	0.3802	-1.3952	KO Over WT
BST1	489	718	699	756	583	437.99	678	640.308	901.268	1050.96	729.134	405.215	382.923	427.171	0	0.4881	-1.0347	KO Over WT
C10orf10	1	0	0	1	41	4	63	1.30942	0	0	0.964463	28.4971	3.49709	39.6929	0.0002	18.3471	4.1975	KO Over WT
BTBD10	357	416	329.02	646.98	1528.38	1005	1560	467.464	522.183	494.688	623.988	1062.3	878.644	982.872	0	1.8476	0.8857	KO Over WT
FLRT3	1	0	0	0	36	22	17	1.30942	0	0	0	25.0219	19.234	10.7108	0	18.1041	4.1782	KO Over WT
EGR1	26	46	102.03	23	1732.53	240.3	3883.05	34.045	57.7414	153.404	22.1826	1204.2	210.088	2446.5	0.0001	17.9816	4.1684	KO Over WT
BUD13	828.16	933	663	869.02	466	701.47	776	1084.41	1171.15	996.833	838.138	323.894	613.276	488.916	0	0.465	-1.1048	KO Over WT
BYSL	3214.9	3301.03	3241.62	2607.63	2046.02	1979.8	1613.93	4209.66	4143.61	4873.84	2514.96	1422.09	1730.89	1016.85	0	0.3526	-1.5039	KO Over WT
C10orf11	80	105	95	98.87	62	52	95	104.754	131.801	142.834	95.3565	43.0932	45.4622	59.8544	0	0.4221	-1.2442	KO Over WT
KCNJ4	2	0	0	1	93	16	15	2.61885	0	0	0.964463	64.6399	13.9884	9.45069	0.0008	17.2611	4.1094	KO Over WT
C10orf125	187	204	206	237	118	162	138	244.862	256.071	309.725	228.578	82.0162	141.632	86.9464	0	0.4008	-1.319	KO Over WT
C10orf2	1329	895.96	847	1360.05	824.01	1017	683.2	1740.22	1124.65	1273.48	1311.72	572.73	889.135	430.447	0	0.4626	-1.1121	KO Over WT
COL4A3	0	2	0	0	56	7	39	0	2.5105	0	0	38.9229	6.11991	24.5718	0.0038	17.1997	4.1043	KO Over WT
GBP4	6.82	5.81	8.92	7.53	186.29	29.78	626.38	8.93026	7.29299	13.4114	7.26241	129.481	26.0358	394.648	0.0003	17.1389	4.0992	KO Over WT
C10orf35	873.73	930.15	595	1023	549.72	782	854	1144.08	1167.57	894.594	986.646	382.084	683.681	538.059	0	0.5101	-0.971	KO Over WT
NTN4	18	15	6	31	1130.95	130	357	23.5696	18.8287	9.02111	29.8984	786.069	113.655	224.926	0.0005	16.6898	4.0609	KO Over WT
TMX2-CTNND1	0	0	0	106.18	3.19	1284.59	480.6	0	0	0	102.407	2.21722	1123.08	302.8	0.0042	16.5616	4.0498	KO Over WT
C10orf88	34	57	28	48	147	124	151.99	44.5204	71.5491	42.0985	46.2942	102.173	108.41	95.7607	0	1.9884	0.9916	KO Over WT
C11orf10	2645.18	2112.97	2026.41	1917.24	1477.18	1593	1792	3463.66	2652.3	3046.75	1849.11	1026.72	1392.72	1129.04	0	0.4291	-1.2205	KO Over WT
C11orf2	7499.92	3687.16	4631.03	4331.18	1697	1681	2055	9820.56	4628.3	6962.84	4177.26	1179.5	1469.65	1294.74	0	0.2046	-2.2892	KO Over WT
C11orf24	821.08	538	661.78	746	430	602.07	687.08	1075.14	675.323	994.999	719.489	298.872	526.373	432.892	0	0.4841	-1.0467	KO Over WT
C11orf31	1535.06	2508.39	1558.03	1901.64	1320.52	1274.55	1276.7	2010.04	3148.65	2342.53	1834.06	917.83	1114.3	804.38	0	0.4047	-1.305	KO Over WT
C11orf41	782	750	943	1226	156	223	374	1023.97	941.436	1417.82	1182.43	108.428	194.963	235.637	0	0.158	-2.6621	KO Over WT
PLA2R1	8	6	6	13	412	112	241	10.4754	7.53149	9.02111	12.538	286.362	97.9185	151.841	0.0002	16.5127	4.0455	KO Over WT
C11orf48	2075.73	1874.17	1483.15	2109.15	1329.58	1436.87	1350.37	2718.01	2352.55	2229.94	2034.2	924.128	1256.22	850.795	0	0.433	-1.2077	KO Over WT
C11orf49	1171.16	926.02	981.35	968.15	1086.42	725.07	1004.13	1533.54	1162.38	1475.48	933.745	755.119	633.909	632.648	0	0.5279	-0.9218	KO Over WT
C11orf57	161.12	149.07	183.12	366.51	827.85	513.05	812.6	210.974	187.12	275.324	353.485	575.399	448.546	511.975	0	1.9902	0.9929	KO Over WT
C11orf83	909.79	645.2	761.95	834.41	247.47	347.96	283.99	1191.3	809.886	1145.61	804.758	172.005	304.212	178.927	0	0.2215	-2.1744	KO Over WT
C11orf84	3428.01	3106.17	2474	2600.01	1447.01	2014	1990	4488.71	3899.01	3719.71	2507.61	1005.75	1760.79	1253.79	0	0.3663	-1.449	KO Over WT
C12orf10	3602.43	1898.99	2207.06	2307	804	942.19	1044	4717.1	2383.7	3318.36	2225.02	558.822	823.731	657.768	0	0.2145	-2.2207	KO Over WT
NLRP5	0	2	1	0	40	55	15	0	2.5105	1.50352	0	27.8021	48.085	9.45069	0.0045	16.3964	4.0353	KO Over WT
CYP4F35P	3	0	1.35	0	130.55	10.32	26.11	3.92827	0	2.02975	0	90.7391	9.02249	16.4505	0.0007	16.3579	4.0319	KO Over WT
C12orf43	623.29	500.11	448.74	685.14	410.41	439.07	440.03	816.15	627.762	674.689	660.792	285.256	383.867	277.239	0	0.4547	-1.137	KO Over WT
C12orf44	2326.98	1621.14	1296	1722.76	871	922	1080.71	3047	2034.93	1948.56	1661.54	605.391	806.079	680.897	0	0.3206	-1.6411	KO Over WT
C12orf45	136	95	96	149	73	109	134	178.081	119.249	144.338	143.705	50.7388	95.2957	84.4262	0	0.5284	-0.9203	KO Over WT
C12orf47	165	146.63	120.59	262.23	179.33	117.43	163.7	216.055	184.057	181.309	252.911	124.644	102.666	103.139	0	0.5306	-0.9142	KO Over WT
C12orf52	2452	1241	1277.48	1729.94	704	793	805	3210.7	1557.76	1920.72	1668.46	489.317	693.298	507.187	0	0.2689	-1.8946	KO Over WT
C12orf57	966.68	860.12	743.53	929.7	274	407.25	434.36	1265.79	1079.66	1117.91	896.661	190.444	356.048	273.667	0	0.2513	-1.9924	KO Over WT
C14orf102	243	211	162	340	280.08	227	301	318.19	264.857	243.57	327.917	194.67	198.46	189.644	0	0.6746	-0.568	KO Over WT
C14orf133	578	399	249	588	373	214	335	756.846	500.844	374.376	567.104	259.255	187.094	211.065	0	0.3991	-1.3253	KO Over WT
C14orf2	1022	1172	688	1400.47	894	1098	1179.8	1338.23	1471.15	1034.42	1350.7	621.377	959.951	743.328	0	0.5966	-0.7451	KO Over WT
C14orf21	1137.99	891	1046.6	1127	462	467.25	674	1490.11	1118.43	1573.58	1086.95	321.114	408.504	424.651	0	0.2924	-1.7742	KO Over WT
C14orf80	689	367.98	321	507	136.87	268	210.99	902.192	461.906	482.629	488.983	95.1318	234.305	132.933	0	0.2642	-1.9203	KO Over WT
C15orf24	593	688	530	706	599.02	608.09	655	776.488	863.611	796.865	680.911	416.35	531.637	412.68	0	0.5824	-0.78	KO Over WT
C15orf38-AP3S2	882.42	479.89	666.13	975.64	257.01	489.79	784.83	1155.46	602.381	1001.54	940.969	178.635	428.21	494.479	0	0.3965	-1.3346	KO Over WT
TRIM29	2	0	8	2	147	20	196	2.61885	0	12.0281	1.92893	102.173	17.4855	123.489	0.0021	16.2337	4.0209	KO Over WT
C15orf57	192	214	136	239.52	172.71	192.08	208.11	251.409	268.623	204.479	231.008	120.042	167.93	131.119	0	0.5869	-0.7689	KO Over WT
C15orf61	119.39	65.33	74.73	130.45	49.22	62.22	85.61	156.332	82.0054	112.358	125.814	34.2105	54.3973	53.9382	0	0.4039	-1.3078	KO Over WT
C15orf63	1213.01	614.31	959.73	1241.86	635.57	770.93	732.87	1588.34	771.111	1442.97	1197.73	441.754	674.003	461.742	0	0.4203	-1.2506	KO Over WT
C16orf13	1471.78	920.57	1372	1062.49	591	665.07	622	1927.18	1155.54	2062.83	1024.73	410.776	581.453	391.889	0	0.2986	-1.7438	KO Over WT
C16orf42	1036.36	807.93	1082.39	1007.83	495.15	540.22	588.96	1357.03	1014.15	1627.39	972.015	344.155	472.3	371.072	0	0.3186	-1.6501	KO Over WT
C16orf48	714	461.02	530	454	269	282	398	934.928	578.694	796.865	437.866	186.969	246.545	250.758	0	0.332	-1.5905	KO Over WT
C16orf53	981.36	977.05	710.84	1112.96	355.25	561.21	552.63	1285.01	1226.44	1068.76	1073.41	246.917	490.651	348.182	0	0.3115	-1.6825	KO Over WT
C16orf58	1777.07	1168.01	1272.71	1200	733	643.73	1071	2326.94	1466.14	1913.54	1157.36	509.473	562.796	674.779	0	0.3389	-1.561	KO Over WT
C16orf59	490.01	248	329	339	101	173	127	641.63	311.302	494.658	326.953	70.2003	151.249	80.0158	0	0.2274	-2.1366	KO Over WT
C16orf62	1194	1157.57	871.11	1488	1375	959	1568	1563.45	1453.04	1309.73	1435.12	955.697	838.428	987.912	0	0.6441	-0.6346	KO Over WT
C16orf72	109	115	89	183	420.97	277	400	142.727	144.354	133.813	176.497	292.596	242.174	252.018	0	1.7535	0.8103	KO Over WT
C16orf88	273.72	276.98	247	398	295	299	400.21	358.415	347.679	371.369	383.856	205.04	261.408	252.151	0	0.6569	-0.6061	KO Over WT
C16orf95	92.83	113.06	89.99	87	38	43	50	121.554	141.918	135.302	83.9083	26.412	37.5937	31.5023	0	0.2699	-1.8894	KO Over WT
C17orf49	1235.87	1857.71	1373.03	991.21	699.05	726.37	801.48	1618.28	2331.89	2064.38	955.985	485.876	635.045	504.969	0	0.3103	-1.6883	KO Over WT
C17orf53	602	323	355	350	150	193	282	788.272	405.445	533.749	337.562	104.258	168.735	177.673	0	0.2912	-1.78	KO Over WT
C17orf61	472.09	794.34	321.67	576.75	375.99	238.42	337.65	618.165	997.094	483.637	556.254	261.333	208.444	212.735	0	0.3428	-1.5445	KO Over WT
C17orf79	2043.01	1595.85	1732.97	2013	1037	969.02	1256	2675.16	2003.19	2605.55	1941.46	720.769	847.188	791.338	0	0.341	-1.552	KO Over WT
CDK18	50	23	23	19	2134.05	209	479	65.4711	28.8707	34.5809	18.3248	1483.28	182.723	301.792	0.0008	16.1173	4.0105	KO Over WT
C17orf81	2282.99	3097.96	1576	1910.3	683	1035	914.04	2989.4	3888.71	2369.55	1842.41	474.721	904.872	575.887	0	0.2346	-2.0918	KO Over WT
C17orf90	220	132	114	180.17	125.99	85	102	288.073	165.693	171.401	173.767	87.5696	74.3132	64.2647	0	0.3801	-1.3954	KO Over WT
C18orf8	1566.88	1432.86	408.22	1855.19	614.14	648.2	893.81	2051.71	1798.59	613.766	1789.26	426.859	566.704	563.141	0	0.3311	-1.5947	KO Over WT
C19orf10	1460	1823.09	1600	1676	1073.98	929	1083.02	1911.76	2288.43	2405.63	1616.44	746.472	812.199	682.352	0	0.3634	-1.4602	KO Over WT
C19orf29	560.26	523.57	680.21	563.23	437	481.07	413.62	733.617	657.21	1022.71	543.214	303.738	420.586	260.6	0	0.4441	-1.171	KO Over WT
C19orf33	9942.2	8000.44	7082.47	10144.9	7788.56	4121.82	5990.86	13018.5	10042.5	10648.6	9784.35	5413.46	3603.59	3774.52	0	0.3919	-1.3515	KO Over WT
C19orf43	2905	2348.88	2410.95	2501.87	1332	1771.78	1394.01	3803.87	2948.43	3624.91	2412.96	925.81	1549.02	878.29	0	0.3492	-1.5178	KO Over WT
C19orf47	937	560	515	558	221	317	323	1226.93	702.939	774.312	538.17	153.607	277.144	203.505	0	0.2607	-1.9394	KO Over WT
C19orf48	4962.31	3354.53	4929.11	3516.17	961.81	2226.07	1596.18	6497.76	4210.77	7411.01	3391.22	668.508	1946.19	1005.67	0	0.2236	-2.1611	KO Over WT
C19orf52	293	264	261.01	315	176	183	220	383.661	331.385	392.433	303.806	122.329	159.992	138.61	0	0.3995	-1.3238	KO Over WT
C19orf53	2913	2197.36	2241	2507	1594	1730.42	1641.01	3814.35	2758.23	3369.39	2417.91	1107.91	1512.86	1033.91	0	0.394	-1.3438	KO Over WT
C19orf57	64	45	50	42	10	33	31	83.803	56.4862	75.1759	40.5074	6.95052	28.851	19.5314	0	0.2991	-1.7415	KO Over WT
C19orf60	367	331.01	341	331.87	178	183	237	480.558	415.5	512.7	320.076	123.719	159.992	149.321	0	0.3353	-1.5765	KO Over WT
C19orf70	1003	718	1029	927	501	511	563.3	1313.35	901.268	1547.12	894.057	348.221	446.753	354.905	0	0.3293	-1.6026	KO Over WT
ZNF385B	0	0	0	2	50	27	1	0	0	0	1.92893	34.7526	23.6054	0.630046	0.0019	16.0062	4.0006	KO Over WT
PDGFRB	1	3	5	0	155	29	83	1.30942	3.76574	7.51759	0	107.733	25.3539	52.2938	0.0024	15.6233	3.9656	KO Over WT
C1QBP	4480.94	5864.62	4079.54	4941.46	2723.26	4599.51	3904.35	5867.44	7361.55	6133.66	4765.86	1892.81	4021.23	2459.92	0	0.462	-1.114	KO Over WT
C1orf122	1136.45	561.62	688.66	857.87	422.36	301.55	498.27	1488.09	704.972	1035.41	827.384	293.562	263.637	313.933	0	0.2862	-1.8047	KO Over WT
C1orf123	383.67	318.77	333.47	499.62	351.54	367.66	374.08	502.386	400.135	501.378	481.865	244.339	321.435	235.688	0	0.5676	-0.8169	KO Over WT
C1orf124	91.95	99	85	193	350	284	409	120.401	124.27	127.799	186.141	243.268	248.293	257.689	0	1.7856	0.8364	KO Over WT
C1orf135	139.92	126.72	121.72	180.92	108.78	130.88	167.88	183.214	159.065	183.008	174.491	75.6078	114.425	105.772	0	0.5667	-0.8194	KO Over WT
C1orf144	4943.94	6143.09	4916.01	5266.98	4017.01	4396.96	4066.27	6473.71	7711.1	7391.31	5079.81	2792.03	3844.14	2561.94	0	0.4597	-1.1213	KO Over WT
C1orf151-NBL1	1477.16	2056.89	1475.6	1700.66	696.75	932.13	1207.71	1934.23	2581.91	2218.59	1640.22	484.278	814.936	760.913	0	0.3279	-1.6087	KO Over WT
C1orf159	303	212	275	219.65	149	173	177	396.755	266.113	413.468	211.844	103.563	151.249	111.518	0	0.3804	-1.3945	KO Over WT
C1orf201	116	79	44	132	67	52	81	151.893	99.1646	66.1548	127.309	46.5685	45.4622	51.0337	0	0.4342	-1.2036	KO Over WT
C1orf212	934.78	706.25	631.53	917.67	555.17	455.04	712.71	1224.02	886.519	949.517	885.059	385.872	397.829	449.04	0	0.417	-1.2617	KO Over WT
CASP1	0	0	0	2	33	1.01	51.93	0	0	0	1.92893	22.9367	0.883015	32.7183	0.0009	15.5255	3.9566	KO Over WT
C1orf35	301	338	352	320	177	185	199	394.136	424.274	529.239	308.628	123.024	161.74	125.379	0	0.3315	-1.5929	KO Over WT
C1orf56	112.11	75.81	66.6	104.17	88.89	52.25	71.98	146.799	95.1604	100.134	100.468	61.7832	45.6808	45.3507	0	0.4657	-1.1025	KO Over WT
SUSD3	0	1	2	4	164	1	38	0	1.25525	3.00704	3.85785	113.989	0.874273	23.9418	0.0012	15.4691	3.9513	KO Over WT
ANO9	0	2	0	1	37	11	59	0	2.5105	0	0.964463	25.7169	9.617	37.1727	0.0009	15.3693	3.942	KO Over WT
C20orf4	2535.24	2249	2260.95	2065.14	1760	1789	2214.8	3319.7	2823.05	3399.38	1991.75	1223.29	1564.07	1395.43	0	0.4831	-1.0496	KO Over WT
C21orf33	1609.02	1304.33	1414.99	1691.02	1103	1075.11	1157.32	2106.89	1637.26	2127.46	1630.93	766.643	939.939	729.165	0	0.433	-1.2077	KO Over WT
C21orf67	60	24	18	44.96	7	13	15	78.5654	30.126	27.0633	43.3623	4.86537	11.3655	9.45069	0	0.208	-2.2654	KO Over WT
ISG15	279	169	217	273	10976.8	378	9805.4	365.329	212.137	326.264	263.298	7629.45	330.475	6177.85	0.0003	15.3607	3.9412	KO Over WT
C22orf13	1333.86	1735.19	1595.18	1533.09	1249.17	1269.11	1810.39	1746.59	2178.09	2398.38	1478.61	868.238	1109.55	1140.63	0	0.5326	-0.9088	KO Over WT
C22orf28	3077.03	2776.16	2258.93	3237	1348.03	1695	1911	4029.13	3484.77	3396.34	3121.97	936.951	1481.89	1204.02	0	0.3443	-1.5384	KO Over WT
C22orf40	140	102	154.96	174	114.71	96	149.54	183.319	128.035	232.985	167.817	79.7294	83.9302	94.2171	0	0.4858	-1.0415	KO Over WT
C2orf28	3383.93	3096.99	2808.12	3423.94	1753.12	1216.12	1912.62	4430.99	3887.49	4222.06	3302.26	1218.51	1063.22	1205.04	0	0.2935	-1.7686	KO Over WT
C1S	1	3	23	1	478	43	247	1.30942	3.76574	34.5809	0.964463	332.235	37.5937	155.621	0.0001	15.3548	3.9406	KO Over WT
TRANK1	77	27	25	124	2452.28	81	2638	100.826	33.8917	37.588	119.593	1704.46	70.8161	1662.06	0.0003	14.8409	3.8915	KO Over WT
C3orf37	2557.98	2837	1848.3	2912.85	2125	2269.79	1753	3349.48	3561.14	2778.95	2809.34	1476.99	1984.42	1104.47	0	0.4868	-1.0386	KO Over WT
C3orf39	1621	812	869	1291.77	679	749	660	2122.57	1019.26	1306.56	1245.86	471.941	654.83	415.83	0	0.3606	-1.4715	KO Over WT
CD24	7.53	4.29	2.76	10.21	246.82	133.84	111.92	9.85995	5.38501	4.14971	9.84717	171.553	117.013	70.5148	0	14.768	3.8844	KO Over WT
C3orf75	2234.11	1669.27	1210	2252.76	707.56	945.51	912	2925.39	2095.35	1819.26	2172.7	491.791	826.634	574.602	0	0.28	-1.8364	KO Over WT
SLC15A3	34.61	86.55	17.41	30.05	1719.97	81.18	1709.01	45.3191	108.642	26.1763	28.9821	1195.47	70.9735	1076.76	0.0002	14.1078	3.8184	KO Over WT
C4orf48	123	71	83	87.98	50	37	65	161.059	89.1226	124.792	84.8534	34.7526	32.3481	40.953	0	0.319	-1.6482	KO Over WT
CAV1	194.41	348.55	596.64	310.98	8470.04	6954.02	12720	254.565	437.517	897.059	299.929	5887.12	6079.71	8014.19	0	14.0387	3.8113	KO Over WT
C5orf22	272	380.56	220.24	532.92	896.11	725.12	1069.09	356.163	477.697	331.135	513.982	622.843	633.953	673.576	0	1.532	0.6154	KO Over WT
KLHL30	1.04	2.17	0	3.13	129.66	10.52	19.24	1.3618	2.72389	0	3.01877	90.1205	9.19735	12.1221	0.0022	13.8142	3.7881	KO Over WT
CD70	0	1	2	4	59	19	89	0	1.25525	3.00704	3.85785	41.0081	16.6112	56.0741	0.0003	13.8053	3.7872	KO Over WT
GCNT4	1	0	0	1	28	12	33	1.30942	0	0	0.964463	19.4615	10.4913	20.7915	0	13.758	3.7822	KO Over WT
PLEKHH2	11.76	17.64	8.21	23.1	594.23	182.5	338.98	15.3988	22.1426	12.3439	22.2791	413.021	159.555	213.573	0.0002	13.7162	3.7778	KO Over WT
C6orf136	651.39	611.98	464.21	495.57	414.46	385.1	479.95	852.945	768.187	697.948	477.959	288.071	336.682	302.391	0	0.4423	-1.1769	KO Over WT
TP53INP1	15	24	18	30	1086.95	142	446.97	19.6413	30.126	27.0633	28.9339	755.487	124.147	281.612	0.0005	13.5464	3.7598	KO Over WT
C6orf225	163.1	192.76	147	222.84	70.43	115.55	138.71	213.567	241.962	221.017	214.921	48.9525	101.022	87.3937	0	0.3581	-1.4817	KO Over WT
FER1L4	4.25	1.04	3.2	3.9	185.55	14.88	78.77	5.56505	1.30546	4.81126	3.76141	128.967	13.0092	49.6287	0.0006	13.3038	3.7338	KO Over WT
NPHS1	1	2.04	0	3.17	72.56	5.44	67.51	1.30942	2.56071	0	3.05735	50.433	4.75604	42.5344	0.0004	13.1155	3.7132	KO Over WT
C7orf41	40	86	96	102	328	212	291	52.3769	107.951	144.338	98.3752	227.977	185.346	183.343	0	1.967	0.976	KO Over WT
C7orf50	1612.97	1617.76	2372.31	1759.85	681	1030	924	2112.06	2030.69	3566.81	1697.31	473.331	900.501	582.163	0	0.2766	-1.8541	KO Over WT
C7orf59	1191.98	1930.94	1253	1341.75	1126.83	972.83	1180.91	1560.81	2423.81	1883.91	1294.07	783.206	850.519	744.028	0	0.4422	-1.1773	KO Over WT
C7orf70	117	153	109	207	443	322	483	153.202	192.053	163.884	199.644	307.908	281.516	304.312	0	1.6798	0.7483	KO Over WT
C8orf33	2239.31	3142.69	3727.23	2787.02	1165.64	1117.78	1389.09	2932.2	3944.86	5603.96	2687.98	810.181	977.245	875.191	0	0.2335	-2.0987	KO Over WT
MALAT1	100	100	258	301.24	6975.85	1811.13	4659.25	130.942	125.525	387.908	290.535	4848.58	1583.42	2935.54	0.0008	13.0316	3.7039	KO Over WT
C8orf38	206.94	227	175	327.03	136	206	165	270.972	284.941	263.116	315.408	94.5271	180.1	103.958	0	0.4469	-1.1621	KO Over WT
C8orf55	2508.01	1909.91	1890.95	1358	1061.94	1007	1017	3284.04	2397.41	2843.08	1309.74	738.104	880.393	640.757	0	0.3055	-1.7108	KO Over WT
C9orf100	1029.43	1185.76	411.5	1050.73	340.16	621.46	583.12	1347.96	1488.42	618.698	1013.39	236.429	543.326	367.392	0	0.3418	-1.5489	KO Over WT
ABCA1	6	5	15	18	331.62	70	413.84	7.85654	6.27624	22.5528	17.3603	230.493	61.1991	260.738	0.0009	12.6687	3.6632	KO Over WT
C9orf114	3223.43	2497.05	2108.64	2481.06	1006.31	1287.14	1477.91	4220.83	3134.42	3170.38	2392.89	699.438	1125.31	931.151	0	0.2842	-1.8152	KO Over WT
C9orf142	1324.47	868.94	1332.13	1079.35	250.85	397.13	447.42	1734.29	1090.74	2002.88	1040.99	174.354	347.2	281.895	0	0.1825	-2.4542	KO Over WT
C9orf167	2198.44	2389.85	1434.61	1449.77	1025.04	949.64	1364.26	2878.69	2999.85	2156.96	1398.25	712.456	830.244	859.547	0	0.3388	-1.5613	KO Over WT
C9orf23	1361.99	907	1007	1117.84	557	436	587	1783.42	1138.51	1514.04	1078.12	387.144	381.183	369.837	0	0.2753	-1.8608	KO Over WT
PCDHGB3	0	0	0	1.97	31.52	7.96	23.27	0	0	0	1.89999	21.908	6.95921	14.6612	0.0009	12.6689	3.6632	KO Over WT
C9orf37	339.68	309.04	236.97	288.46	153.76	159.17	155.73	444.785	387.922	356.289	278.209	106.871	139.158	98.1171	0	0.3144	-1.6692	KO Over WT
C9orf69	2425.52	1579.01	1339.97	1815.76	725	816	1113	3176.03	1982.05	2014.67	1751.23	503.913	713.407	701.241	0	0.2863	-1.8043	KO Over WT
C9orf86	7369.63	6088.39	7486.87	6508.76	3209.54	3791.15	3615	9649.96	7642.44	11256.6	6277.46	2230.8	3314.5	2277.62	0	0.299	-1.7418	KO Over WT
C9orf89	382	348.79	437.97	369	206.7	232	318.98	500.199	437.818	658.496	355.887	143.667	202.831	200.972	0	0.3746	-1.4164	KO Over WT
C9orf9	129.01	71.99	62	106.98	73	27	55	168.929	90.3653	93.2182	103.178	50.7388	23.6054	34.6525	0	0.3245	-1.6238	KO Over WT
CA5BP1	487.68	274.38	261.35	361.12	116.76	178.47	208.07	638.579	344.415	392.945	348.287	81.1543	156.031	131.094	0	0.2857	-1.8075	KO Over WT
CABLES2	729	615.07	758	557	312	403.99	402	954.569	772.065	1139.67	537.206	216.856	353.197	253.279	0	0.3225	-1.6325	KO Over WT
CABP7	16.43	4.54	9.28	10.36	2.31	2.29	0	21.5138	5.69883	13.9527	9.99184	1.60557	2.00208	0	0	0.1599	-2.6451	KO Over WT
CAD	19938	7825.8	11157.4	11777	4493.9	4653	5652.36	26107.3	9823.32	16775.4	11358.4	3123.5	4067.99	3561.25	0	0.2225	-2.1684	KO Over WT
MAP2	0	0	0	3	11	27	34	0	0	0	2.89339	7.64558	23.6054	21.4216	0.001	12.5599	3.6508	KO Over WT
MAMDC2	12	42	6	22	504	354	462	15.7131	52.7204	9.02111	21.2182	350.306	309.493	291.081	0	12.5099	3.645	KO Over WT
CANT1	2194.92	1965.9	1636.11	1741	1398	1165	1652.16	2874.08	2467.69	2459.92	1679.13	971.683	1018.53	1040.94	0	0.4261	-1.2309	KO Over WT
CAPG	2291.7	2052.47	2119	2096.22	576	648	1049	3000.8	2576.36	3185.96	2021.73	400.35	566.529	660.918	0	0.2013	-2.3127	KO Over WT
CAPNS1	54698.1	53575.8	41690.9	37259.2	27369.5	27266.1	30076.3	71622.9	67250.9	62683.1	35935.1	19023.2	23838	18949.5	0	0.3462	-1.5302	KO Over WT
PARP9	117.02	80	68.99	166.5	4480.19	305.93	2736.76	153.229	100.42	103.728	160.583	3113.97	267.466	1724.28	0.001	12.4508	3.6382	KO Over WT
TGM1	15	4	4	16	477.06	90	111	19.6413	5.02099	6.01407	15.4314	331.582	78.6845	69.9351	0.0012	12.3395	3.6252	KO Over WT
CAPZB	3213.85	4032.93	3733.67	3685.44	3442.99	3211	3267.99	4208.29	5062.33	5613.64	3554.47	2393.06	2807.29	2058.98	0	0.5245	-0.931	KO Over WT
CARD10	1885.53	1437.87	1257	1360.63	465.96	853.52	971.02	2468.96	1804.88	1889.92	1312.28	323.867	746.209	611.787	0	0.2996	-1.7387	KO Over WT
CARM1	5927.5	3450.25	4769.48	4767.61	2391.12	2534.38	3172.79	7761.6	4330.92	7171	4598.18	1661.95	2215.74	1999	0	0.3277	-1.6094	KO Over WT
CARS2	2071.81	1575.01	1955	2432.28	1044.16	1207.73	1440	2712.87	1977.03	2939.38	2345.84	725.746	1055.89	907.266	0	0.3594	-1.4763	KO Over WT
CASC3	2047	2103.02	1653.78	2007.86	1451.52	1757.73	1423.54	2680.39	2639.81	2486.49	1936.51	1008.88	1536.74	896.896	0	0.4708	-1.0867	KO Over WT
CASC4	147.66	205.58	173.96	333.16	710.06	465.19	796.3	193.349	258.054	261.552	321.32	493.529	406.703	501.706	0	1.8048	0.8519	KO Over WT
IFIT2	28	9	11	66	1066	61	741.98	36.6638	11.2972	16.5387	63.6546	740.926	53.3306	467.482	0.0007	12.2709	3.6172	KO Over WT
BIRC3	13.07	13	11	24.99	276.58	97.54	727.25	17.1142	16.3182	16.5387	24.1019	192.238	85.2766	458.201	0.0004	12.1977	3.6085	KO Over WT
IRF9	94	34	46	76	1812.74	433.98	1998.23	123.086	42.6784	69.1619	73.2992	1259.95	379.417	1258.98	0.0004	12.1733	3.6057	KO Over WT
CATSPER1	131.49	170.39	112	185.37	58.8	67	99.94	172.176	213.882	168.394	178.782	40.8691	58.5763	62.9668	0	0.2994	-1.74	KO Over WT
BMP2	1	4	0	1	59	13	63	1.30942	5.02099	0	0.964463	41.0081	11.3655	39.6929	0.0005	12.1566	3.6037	KO Over WT
FAM46A	10	10	4	8	254.97	26	306	13.0942	12.5525	6.01407	7.7157	177.217	22.7311	192.794	0.0086	12.0225	3.5877	KO Over WT
CBR1	460.9	534	331	619	492	499	582	603.513	670.302	497.665	597.003	341.966	436.262	366.687	0	0.6452	-0.6323	KO Over WT
CEACAM1	1	4.03	0	1	41.93	5.98	94.86	1.30942	5.05865	0	0.964463	29.1435	5.22815	59.7662	0.0009	11.9555	3.5796	KO Over WT
CBX6	1196	1171.16	1144.96	1084.98	909.03	706.9	912.01	1566.07	1470.1	1721.47	1046.42	631.823	618.023	574.608	0	0.4191	-1.2545	KO Over WT
CBX8	167	150	162	233	166	104.04	123	218.674	188.287	243.57	224.72	115.379	90.9593	77.4957	0	0.4352	-1.2001	KO Over WT
CBY1	558	471	406.96	679	382.99	277	348	730.658	591.222	611.872	654.87	266.198	242.174	219.256	0	0.3758	-1.412	KO Over WT
CC2D1A	1608	919	956.01	970.95	640	637	688.06	2105.55	1153.57	1437.38	936.445	444.833	556.912	433.509	0	0.339	-1.5605	KO Over WT
CC2D1B	1363.2	1049.35	840.59	1306.84	726.04	796.5	1315.88	1785	1317.19	1263.84	1260.4	504.636	696.358	829.065	0	0.481	-1.056	KO Over WT
STAT1	607	438	638	1388.93	25729.3	1918	22828.2	794.82	549.799	959.245	1339.57	17883.2	1676.86	14382.8	0.0014	11.9249	3.5759	KO Over WT
CCBL1	229	214.02	210	176	151	152	176	299.858	268.648	315.739	169.745	104.953	132.889	110.888	0	0.4429	-1.1748	KO Over WT
CCBL2	62.49	97	79.21	141.36	314.05	220.47	411.06	81.8258	121.759	119.094	136.336	218.281	192.751	258.987	0	1.9407	0.9566	KO Over WT
CCDC101	768	433.91	554.88	490.91	189.92	248.81	264.9	1005.64	544.665	834.272	473.465	132.004	217.528	166.899	0	0.2411	-2.0521	KO Over WT
CCDC12	759.08	492	565	816	502	545	549	993.957	617.582	849.488	787.002	348.916	476.479	345.895	0	0.4811	-1.0555	KO Over WT
CCDC124	2444.2	1835.28	2654.58	1969.8	1104.92	1536.09	1090.51	3200.49	2303.73	3991.21	1899.8	767.977	1342.96	687.072	0	0.3265	-1.6147	KO Over WT
TNNC1	105	29	45	98.01	3814	520.75	345	137.489	36.4022	67.6583	94.527	2650.93	455.278	217.366	0.0063	11.9173	3.575	KO Over WT
CCDC134	174	139	129	135	93	94	133	227.84	174.479	193.954	130.202	64.6399	82.1816	83.7961	0	0.4264	-1.2297	KO Over WT
CCDC137	651.96	723.01	574.01	719.12	529.7	602.92	671.5	853.691	907.557	863.035	693.565	368.169	527.117	423.076	0	0.5302	-0.9153	KO Over WT
STK31	0	3	4	1	88.98	22	64	0	3.76574	6.01407	0.964463	61.8458	19.234	40.3229	0.0003	11.8993	3.5728	KO Over WT
FILIP1	0	0	1	2	10	25	41	0	0	1.50352	1.92893	6.95052	21.8568	25.8319	0.0026	11.8291	3.5643	KO Over WT
DAPK1	591	277	430	837	21703.4	3564	8889.74	773.869	347.704	646.513	807.255	15085	3115.91	5600.95	0.0027	11.746	3.5541	KO Over WT
CCDC22	2919.98	681.8	1347.88	1735.35	288	318.9	381.99	3823.49	855.828	2026.56	1673.68	200.175	278.806	240.671	0	0.1136	-3.1378	KO Over WT
ZNF608	0	1	0	1	21	11	27	0	1.25525	0	0.964463	14.5961	9.617	17.0112	0	11.4855	3.5217	KO Over WT
CCDC51	642.52	339	332	752.04	292.02	269	339	841.33	425.529	499.168	725.315	202.969	235.179	213.586	0	0.3491	-1.5181	KO Over WT
CCDC56	1222	1040.01	1302	1289	752	705	815	1600.11	1305.47	1957.58	1243.19	522.679	616.362	513.488	0	0.3609	-1.4704	KO Over WT
CCDC61	329.4	161	296.87	240.83	124.05	100	131	431.324	202.095	446.35	232.272	86.2212	87.4273	82.536	0	0.2616	-1.9343	KO Over WT
CAV2	69.4	109.11	135.98	112.07	2256.61	1482.14	2894.54	90.8739	136.96	204.448	108.087	1568.46	1295.79	1823.69	0	11.4843	3.5216	KO Over WT
DNAH5	4	19	25	12	454	160	392	5.23769	23.8497	37.588	11.5736	315.554	139.884	246.978	0	11.4605	3.5186	KO Over WT
CCDC85C	5308.01	3689.45	2779.32	4525.15	2833.63	2701.88	2816.2	6950.43	4631.17	4178.76	4364.34	1969.52	2362.18	1774.34	0	0.404	-1.3075	KO Over WT
CCDC86	13825.5	9962.47	9481.94	9298.76	3003.94	4543.12	3761.88	18103.4	12505.4	14256.3	8968.31	2087.9	3971.93	2370.16	0	0.2083	-2.2636	KO Over WT
PIK3R3	15	25.25	12	31	653	168	429	19.6413	31.695	18.0422	29.8984	453.869	146.878	270.29	0.0007	11.158	3.48	KO Over WT
CCDC90A	310.65	498.47	391.52	487.67	1275.37	1077.47	1274.71	406.772	625.703	588.658	470.34	886.449	942.003	803.126	0	1.6764	0.7454	KO Over WT
LENG9	0	0	3.18	0	46.21	22.75	16.73	0	0	4.78119	0	32.1184	19.8897	10.5407	0.0013	11.109	3.4737	KO Over WT
PHOSPHO2-KLHL23	11.24	0	7.82	0	142.96	130.1	52.53	14.7179	0	11.7575	0	99.3647	113.743	33.0963	0.0008	11.0453	3.4654	KO Over WT
CCDC94	746.62	432	591	703	330	456	488	977.641	542.267	888.58	678.017	229.367	398.668	307.462	0	0.4042	-1.3067	KO Over WT
CCHCR1	1158.96	1273	1254	985.98	666	766.33	709.12	1517.57	1597.93	1885.41	950.941	462.905	669.981	446.778	0	0.3536	-1.4999	KO Over WT
HERC6	57	56	35.46	91.5	1761.16	132.59	1789.63	74.6371	70.2939	53.3148	88.2484	1224.1	115.92	1127.55	0.0005	10.9488	3.4527	KO Over WT
CCNB1	10984.3	11246.1	5305.07	12759.2	3371.87	8838.61	6564.63	14383.1	14116.7	7976.27	12305.8	2343.63	7727.36	4136.02	0	0.3872	-1.3687	KO Over WT
CCND3	3394.53	3887.89	3037.37	2334.06	1332.01	1739.7	1847.3	4444.87	4880.27	4566.74	2251.11	925.817	1520.97	1163.88	0	0.2975	-1.749	KO Over WT
CCNE1	757	751	587.44	770.98	361.99	611.88	576.93	991.233	942.691	883.227	743.582	251.602	534.95	363.492	0	0.4309	-1.2147	KO Over WT
CCNF	2029.93	2249.28	1724.96	1885.07	495.06	1226.86	970.23	2658.04	2823.4	2593.51	1818.08	344.093	1072.61	611.29	0	0.2731	-1.8725	KO Over WT
CCNJL	519.63	452.49	368.5	425.01	344.28	383.01	502.1	680.415	567.987	554.047	409.906	239.293	334.855	316.346	0	0.5371	-0.8967	KO Over WT
CCNK	1047.83	1133.73	716.67	1039.76	796.54	719.83	737.85	1372.05	1423.11	1077.53	1002.81	553.637	629.328	464.879	0	0.4508	-1.1494	KO Over WT
CCNT1	230.11	230	205	462	977.07	636.79	1159.35	301.311	288.707	308.221	445.582	679.115	556.728	730.444	0	1.9477	0.9618	KO Over WT
SEMA5A	7.19	7.46	1.01	10.3	91.51	154.23	111.97	9.41475	9.36415	1.51855	9.93397	63.6042	134.839	70.5463	0	10.7896	3.4316	KO Over WT
CCNY	1477.01	1106.98	944	1639	1293	1261	1663.07	1934.03	1389.53	1419.32	1580.75	898.703	1102.46	1047.81	0	0.6429	-0.6374	KO Over WT
CCNYL1	127.03	100.94	142.87	220.33	487.84	343.18	524.86	166.336	126.705	214.808	212.5	339.074	300.033	330.686	0	1.7926	0.842	KO Over WT
CCS	1308	637.01	788	946	650	407	693	1712.72	799.606	1184.77	912.382	451.784	355.829	436.622	0	0.3594	-1.4764	KO Over WT
CCT3	22877.9	21564.4	21464.3	27275.7	9775.41	14647.9	13176.3	29956.8	27068.7	32272	26306.4	6794.42	12806.2	8301.68	0	0.3216	-1.6365	KO Over WT
CCT5	14825.5	18009.3	13812.9	19956.5	13184.6	18201.7	18152.7	19412.9	22606.2	20768	19247.3	9163.97	15913.3	11437	0	0.593	-0.7539	KO Over WT
CCT7	21011.6	20882.5	22786.2	22891.5	9223.13	13230.5	10663.6	27513.1	26212.8	34259.5	22078	6410.56	11567.1	6718.55	0	0.2988	-1.7427	KO Over WT
CCZ1B	412.79	466.23	432.18	493.28	1268.01	1035.84	1535.87	540.517	585.234	649.791	475.75	881.333	905.607	967.669	0	1.6308	0.7055	KO Over WT
HDX	4	1	8	5	142	30	138	5.23769	1.25525	12.0281	4.82231	98.6974	26.2282	86.9464	0.0005	10.6755	3.4162	KO Over WT
CD22	9	3	9	17	3.06	0	0	11.7848	3.76574	13.5317	16.3959	2.12686	0	0	0	0.1382	-2.8557	KO Over WT
RUNX2	7	23	32	13.01	472.03	146	584.64	9.16596	28.8707	48.1126	12.5477	328.086	127.644	368.35	0	10.6714	3.4157	KO Over WT
CD276	1684.02	1016.97	1072	1354.32	1121	675	865	2205.09	1276.55	1611.77	1306.19	779.154	590.134	544.99	0	0.3985	-1.3274	KO Over WT
MYLK	13	33	22.19	16.12	638.82	229.53	392.31	17.0225	41.4232	33.3631	15.5471	444.013	200.672	247.173	0	10.6555	3.4135	KO Over WT
CD2BP2	3429.92	2888.02	2589.67	2826.1	1911.4	1771	2333	4491.21	3625.18	3893.62	2725.67	1328.52	1548.34	1469.9	0	0.3931	-1.3472	KO Over WT
CD320	4520.93	3027	3490.06	3160.03	907	1506	1168.56	5919.81	3799.64	5247.37	3047.73	630.412	1316.65	736.247	0	0.1982	-2.3351	KO Over WT
KAZN	8	11.26	0	12	201	132.72	92	10.4754	14.1341	0	11.5736	139.706	116.033	57.9642	0	10.6471	3.4124	KO Over WT
CD63	9431.76	6868.7	7727.49	9109.3	7660.25	4715.04	8227.67	12350.2	8621.92	11618.4	8785.58	5324.27	4122.23	5183.81	0	0.4711	-1.0859	KO Over WT
CDAN1	1040.47	617.1	681.79	866.47	376.93	463.02	546.8	1362.41	774.614	1025.08	835.678	261.986	404.806	344.509	0	0.3374	-1.5677	KO Over WT
CDC16	723	883	797	1117.94	2111.96	1787.02	2315	946.713	1108.38	1198.3	1078.21	1467.92	1562.34	1458.56	0	1.3816	0.4663	KO Over WT
CDC20	21693.2	15423.4	9027.03	14853.1	1532	4282.26	2930.73	28405.5	19360.2	13572.3	14325.3	1064.82	3743.86	1846.49	0	0.1168	-3.098	KO Over WT
CDC25A	923.99	952.99	528.99	1166.31	214	719.98	588	1209.89	1196.24	795.346	1124.86	148.741	629.459	370.467	0	0.3538	-1.499	KO Over WT
CDC34	3106.52	2334.56	2168	2293.17	1270.51	1568.84	1425.04	4067.75	2930.45	3259.63	2211.68	883.071	1371.59	897.841	0	0.3366	-1.5707	KO Over WT
CDC37	6379	4556.48	5096.01	5919.16	3757.15	4236	4012.81	8352.81	5719.51	7661.95	5708.81	2611.42	3703.42	2528.26	0	0.4292	-1.2202	KO Over WT
ETV7	8	11	1	7	204.13	14	213.88	10.4754	13.8077	1.50352	6.75124	141.881	12.2398	134.754	0.0004	10.5521	3.3995	KO Over WT
CDC42EP1	3669	1957	1656	1876	490	751	660	4804.27	2456.52	2489.83	1809.33	340.576	656.579	415.83	0	0.1622	-2.6245	KO Over WT
PRODH	12	7	2	6	325.18	28	87	15.7131	8.78674	3.00704	5.78678	226.017	24.4796	54.814	0.0025	10.5359	3.3972	KO Over WT
CDC42EP4	385	295	354	357	298	287	380	504.128	370.298	532.246	344.313	207.126	250.916	239.418	0	0.5319	-0.9107	KO Over WT
ADAMTS9	0	0	0	3	30	6	28	0	0	0	2.89339	20.8516	5.24564	17.6413	0.0035	10.5101	3.3937	KO Over WT
CDC45	826	908	993	986	259	790	654	1081.58	1139.77	1492.99	950.96	180.019	690.675	412.05	0	0.3663	-1.4491	KO Over WT
CDC5L	350.11	603.33	540.86	900.6	1834.79	1390.09	2159.81	458.442	757.329	813.193	868.595	1275.28	1215.32	1360.78	0	1.7708	0.8244	KO Over WT
CDC73	300	321	263	676	1157	876.11	1438	392.827	402.935	395.425	651.977	804.176	765.959	906.006	0	1.7889	0.8391	KO Over WT
CDCA3	2458.83	2423.02	1801.01	2433.99	549.01	1302	933.98	3219.65	3041.49	2707.85	2347.49	381.591	1138.3	588.45	0	0.2484	-2.0095	KO Over WT
CDCA4	2248	2027.61	1240	2496.04	407	854	909.94	2943.58	2545.15	1864.36	2407.34	282.886	746.629	573.304	0	0.219	-2.1909	KO Over WT
CDCA5	3846.98	5228	4509.17	4264.25	1330	3303.45	3137.66	5037.32	6562.44	6779.62	4112.71	924.42	2888.12	1976.87	0	0.3425	-1.546	KO Over WT
CDCA7	779.1	578.4	641.95	998	391	643	602	1020.17	726.035	965.184	962.534	271.765	562.157	379.288	0	0.4405	-1.1829	KO Over WT
CDCA8	3260.81	3430.94	2218	3084.99	959.56	2417.98	1713.01	4269.78	4306.68	3334.8	2975.36	666.944	2113.97	1079.28	0	0.3451	-1.5348	KO Over WT
CDCP1	298.13	416.58	585.15	527.69	177.47	179.8	356.31	390.378	522.911	879.784	508.937	123.351	157.194	224.492	0	0.2928	-1.7719	KO Over WT
LBH	2	7	4	9	120	81	113	2.61885	8.78674	6.01407	8.68017	83.4063	70.8161	71.1952	0	10.4967	3.3919	KO Over WT
CDIPT	1821	1355	1419.17	1625.02	1133.94	1017.01	1402.59	2384.46	1700.86	2133.75	1567.27	788.148	889.144	883.696	0	0.4385	-1.1894	KO Over WT
CDK10	2793.82	2521	2439.01	2494	1109.64	1280	1570.04	3658.29	3164.48	3667.1	2405.37	771.258	1119.07	989.198	0	0.2976	-1.7484	KO Over WT
CDK11B	783.68	765.62	765.65	1088.73	922.36	1001.04	1115.96	1026.17	961.043	1151.17	1050.04	641.088	875.182	703.106	0	0.7067	-0.5009	KO Over WT
CDK12	879	1012.17	915.73	1326	2444.09	2190.18	2919.89	1150.98	1270.52	1376.82	1278.88	1698.77	1914.81	1839.67	0	1.4319	0.5179	KO Over WT
PSG2	5.19	3.48	0	4.93	183.65	18.15	25.2	6.7959	4.36826	0	4.7548	127.646	15.8681	15.8772	0.0044	10.4846	3.3902	KO Over WT
ATXN1	10	4	19	15	429	27	298.21	13.0942	5.02099	28.5669	14.4669	298.177	23.6054	187.886	0.0006	10.2015	3.3507	KO Over WT
CDK16	10812.2	6731.84	8638	9304.02	3184.54	4614.99	5194	14157.7	8450.13	12987.4	8973.38	2213.42	4034.76	3272.46	0	0.2843	-1.8145	KO Over WT
LOC100126784	0	26.3	3.29	3.23	30.67	30.69	516.34	0	33.013	4.94658	3.11522	21.3173	26.8314	325.318	0.0042	10.1841	3.3482	KO Over WT
CDK20	244	201	168	238	197	120	208	319.499	252.305	252.591	229.542	136.925	104.913	131.05	0	0.4739	-1.0773	KO Over WT
CDK2AP2	2781	2413	2089	2099	1665.72	1216	1424.13	3641.5	3028.91	3140.85	2024.41	1157.76	1063.12	897.267	0	0.3509	-1.5107	KO Over WT
CDK4	18721	15267.4	17380.6	19190.3	3987.62	6441.63	5944.51	24513.8	19164.3	26132.1	18508.3	2771.6	5631.74	3745.32	0	0.1832	-2.4482	KO Over WT
CDK5RAP1	968	1441.06	1236.87	1074.73	618	763	899	1267.52	1808.89	1859.66	1036.54	429.542	667.07	566.411	0	0.3709	-1.4308	KO Over WT
CDK5RAP2	410.98	474	537	853	1740	1228.47	2191.97	538.146	594.988	807.39	822.687	1209.39	1074.02	1381.04	0	1.7662	0.8207	KO Over WT
CDK5RAP3	2165	2732.93	2179.99	2009	1453	1241	1942	2834.9	3430.5	3277.66	1937.61	1009.91	1084.97	1223.55	0	0.385	-1.377	KO Over WT
CDK7	284.05	256	217	459	743.42	719.91	942.01	371.941	321.343	326.264	442.688	516.716	629.398	593.51	0	1.5851	0.6645	KO Over WT
CDK9	2570.36	1485.07	1872	2234.28	1435.79	1259.07	1578	3365.69	1864.13	2814.59	2154.88	997.949	1100.77	994.213	0	0.4039	-1.3078	KO Over WT
CDKN2AIPNL	413.86	471.41	440.86	603.14	329.67	498.16	447.08	541.918	591.736	662.841	581.706	229.138	435.528	281.681	0	0.531	-0.9131	KO Over WT
C3	8	2	70	5	246	51	1329	10.4754	2.5105	105.246	4.82231	170.983	44.5879	837.331	0.0025	10.1814	3.3479	KO Over WT
CDT1	4724.97	2999.94	3792.56	2263.17	455.32	1303.54	1246.29	6186.98	3765.67	5702.18	2182.74	316.471	1139.65	785.22	0	0.1667	-2.5849	KO Over WT
CDX2	334	329	111	356	156	139	171	437.347	412.977	166.891	343.349	108.428	121.524	107.738	0	0.3322	-1.5901	KO Over WT
CDYL	200.08	319.49	257.91	364.48	954.89	626.4	967.01	261.989	401.039	387.773	351.527	663.698	547.644	609.261	0	1.7295	0.7903	KO Over WT
SLC2A12	26	27	5	25	667	144	340	34.045	33.8917	7.51759	24.1116	463.6	125.895	214.216	0.0119	10.1641	3.3454	KO Over WT
CEBPA	394	361.99	252	344	170	180	207	515.913	454.387	378.887	331.775	118.159	157.369	130.42	0	0.3234	-1.6285	KO Over WT
PRIC285	541.38	397.35	592.03	400.06	14217.6	1837.26	12730.8	708.895	498.773	890.128	385.843	9881.95	1606.27	8021.01	0.0346	10.1389	3.3418	KO Over WT
CECR5	2223.81	2113	1948	2172.58	907	1086	1178.96	2911.91	2652.34	2928.85	2095.37	630.412	949.46	742.799	0	0.2925	-1.7733	KO Over WT
LOXL4	692	352	450	601.99	14080.7	3970.93	10776.2	906.12	441.847	676.583	580.597	9786.81	3471.68	6789.48	0.0004	10.0786	3.3332	KO Over WT
CENPB	4486.91	4395.3	5060.04	3396.58	2188.01	2554.74	3037.21	5875.26	5517.19	7607.86	3275.88	1520.78	2233.54	1913.58	0	0.3384	-1.5633	KO Over WT
ANXA8L1	74.49	204.19	563.66	130.05	4698.56	2339.71	7688.72	97.5389	256.309	847.473	125.428	3265.74	2045.54	4844.25	0	10.0391	3.3276	KO Over WT
CENPM	1630.49	1744.33	1459	1421	278	837.2	579.11	2135	2189.57	2193.63	1370.5	193.225	731.941	364.866	0	0.218	-2.1979	KO Over WT
CENPO	2604.84	3111.97	2265.11	2619.93	1106.05	1678.36	1594.74	3410.84	3906.29	3405.64	2526.83	768.763	1467.34	1004.76	0	0.3259	-1.6174	KO Over WT
CENPP	115.16	117.39	83.46	185.15	43.23	96.38	112.87	150.793	147.354	125.484	178.57	30.0471	84.2624	71.1133	0	0.4144	-1.2709	KO Over WT
CENPV	1363	2195.01	1692.16	1399	421	1046	737	1784.74	2755.28	2544.19	1349.28	292.617	914.489	464.344	0	0.2636	-1.9235	KO Over WT
CEP72	467	551	500	570.14	365	465.36	565	611.5	691.642	751.759	549.879	253.694	406.852	355.976	0	0.5208	-0.9411	KO Over WT
CERK	679.95	904.25	677.22	1008.68	485.28	630.3	676.88	890.342	1135.06	1018.21	972.834	337.295	551.054	426.466	0	0.4369	-1.1947	KO Over WT
CERS2	7475.28	8823.36	6675.13	7830.8	6295.33	6078.52	7277.95	9788.3	11075.5	10036.2	7552.52	4375.58	5314.28	4585.44	0	0.4947	-1.0153	KO Over WT
CERS5	1207	980	898	1056	797	749	1123.02	1580.47	1230.14	1350.16	1018.47	553.957	654.83	707.554	0	0.4934	-1.0192	KO Over WT
KIAA1462	25.32	11.03	5.02	12	650.36	70.98	75.88	33.1546	13.8454	7.54766	11.5736	452.034	62.0559	47.8079	0.0055	9.9495	3.3146	KO Over WT
NOTCH3	6	9	12	3	396	53	38	7.85654	11.2972	18.0422	2.89339	275.241	46.3365	23.9418	0.0038	9.866	3.3025	KO Over WT
CFL1	60904.1	53994.6	65641.9	53580.4	27559.8	31488.2	30136.3	79749.2	67776.6	98693.8	51676.3	19155.5	27529.2	18987.3	0	0.2933	-1.7695	KO Over WT
CFLAR	814.25	547.79	790.41	1123.14	2861.57	1691.73	3072.68	1066.2	687.612	1188.4	1083.23	1988.94	1479.03	1935.93	0	1.7876	0.838	KO Over WT
CHAF1B	950	1044	741	958.01	256.97	725.96	643	1243.95	1310.48	1114.11	923.965	178.608	634.687	405.12	0	0.3536	-1.4996	KO Over WT
CHCHD4	499.39	354.98	355	783.03	280.99	439	379.71	653.913	445.588	533.749	755.203	195.303	383.806	239.235	0	0.457	-1.1298	KO Over WT
CHCHD5	500	357	392.36	526.54	348	262	307	654.711	448.124	589.921	507.828	241.878	229.059	193.424	0	0.4035	-1.3093	KO Over WT
CHCHD6	476	435	613.9	553.03	420	305	244.98	623.285	546.033	923.01	533.377	291.922	266.653	154.349	0	0.3623	-1.4647	KO Over WT
CHCHD8	2158	1546	1663.98	2449.34	1349.52	1636	1655.99	2825.73	1940.61	2501.83	2362.3	937.987	1430.31	1043.35	0	0.4722	-1.0825	KO Over WT
TNFSF13B	2	1	4	1	51	4	104	2.61885	1.25525	6.01407	0.964463	35.4477	3.49709	65.5248	0.0013	9.8501	3.3001	KO Over WT
CHD4	3211.51	3944.03	3134.44	4643.02	5229.58	4039.89	5993.91	4205.22	4950.74	4712.69	4478.02	3634.83	3531.97	3776.44	0	0.7953	-0.3304	KO Over WT
CHD7	266	315	198	479	1077	656	1263	348.306	395.403	297.697	461.978	748.571	573.523	795.748	0	1.8751	0.907	KO Over WT
ANKS1B	2.28	2.36	1.08	7.75	116.49	25.55	48.76	2.98548	2.96239	1.6238	7.47459	80.9666	22.3377	30.721	0.0191	9.7989	3.2926	KO Over WT
CHID1	3574.64	3256.99	4029.23	3067.96	2738.01	2183	2167.04	4680.71	4088.33	6058.02	2958.93	1903.06	1908.54	1365.33	0	0.3874	-1.3683	KO Over WT
ABAT	2	1	1	2	73	14	20	2.61885	1.25525	1.50352	1.92893	50.7388	12.2398	12.6009	0.0032	9.6989	3.2778	KO Over WT
NEURL3	2	0	1	1	27	5	55	2.61885	0	1.50352	0.964463	18.7664	4.37136	34.6525	0.0019	9.6901	3.2765	KO Over WT
CHMP1A	8079	8034.64	7087.99	6050.94	4978.03	4398	6791	10578.8	10085.5	10656.9	5835.91	3459.99	3845.05	4278.64	0	0.415	-1.2689	KO Over WT
CHMP4A	546	550.98	619	717	404	422.92	565	714.945	691.617	930.678	691.52	280.801	369.747	355.976	0	0.4437	-1.1723	KO Over WT
SLPI	26	10	29	45	642	167	651.99	34.045	12.5525	43.602	43.4008	446.224	146.004	410.784	0.0002	9.6547	3.2712	KO Over WT
CHMP6	482	409	511	461	259	309	431	631.142	513.396	768.298	444.617	180.019	270.15	271.55	0	0.4087	-1.2909	KO Over WT
CHMP7	864	957.01	814	1045	986.4	1024	1270.26	1131.34	1201.28	1223.86	1007.86	685.6	895.255	800.322	0	0.6958	-0.5233	KO Over WT
CHORDC1	402	462	355	969	1728.62	1502	1814.6	526.388	579.925	533.749	934.565	1201.48	1313.16	1143.28	0	1.892	0.9199	KO Over WT
CHST14	3052	1929.55	1570	2263	1433	1552	1693.87	3996.36	2422.06	2360.52	2182.58	996.01	1356.87	1067.22	0	0.4153	-1.2678	KO Over WT
SEMA3B	7	3	4	6	193	17	93	9.16596	3.76574	6.01407	5.78678	134.145	14.8626	58.5943	0.0015	9.6471	3.2701	KO Over WT
CHST7	260	129	170	221	104	122	115	340.45	161.927	255.598	213.146	72.2854	106.661	72.4553	0	0.3473	-1.5258	KO Over WT
CHTF8	4903	4545.43	3122	4178	3394.94	2425.45	4021	6420.1	5705.64	4693.99	4029.53	2359.66	2120.5	2533.42	0	0.4482	-1.1579	KO Over WT
CHURC1-FNTB	589.01	597.85	342.89	584.72	201.86	281.87	313.83	771.263	750.45	515.542	563.941	140.303	246.431	197.727	0	0.3004	-1.7351	KO Over WT
CIAO1	2586.46	1925.35	2113.83	2438.88	1736.31	1643.69	1700.5	3386.77	2416.79	3178.18	2352.21	1206.83	1437.03	1071.39	0	0.4369	-1.1947	KO Over WT
CIAPIN1	4922.77	5430.56	3284.99	4635.03	2471.02	2389.3	2791.02	6445.99	6816.7	4939.04	4470.31	1717.49	2088.9	1758.47	0	0.327	-1.6126	KO Over WT
CIB1	1287.88	1518	1782	1582	708.01	758	976	1686.38	1905.47	2679.27	1525.78	492.104	662.699	614.925	0	0.3025	-1.7251	KO Over WT
CIB2	740.63	1018	822.65	731.52	462.17	562.04	674.69	969.798	1277.84	1236.87	705.524	321.232	491.376	425.086	0	0.3937	-1.3447	KO Over WT
CIDEB	618.53	511.63	561.45	625.27	298.02	304.86	407.99	809.917	642.223	844.151	603.05	207.139	266.531	257.052	0	0.3368	-1.5701	KO Over WT
CIDECP	171.37	155.98	114.01	145.37	138.58	128.8	120.22	224.396	195.794	171.416	140.204	96.3203	112.606	75.7441	0	0.5214	-0.9395	KO Over WT
CINP	733	590.04	451.56	794	349	360.84	345	959.807	740.647	678.929	765.784	242.573	315.473	217.366	0	0.3294	-1.6019	KO Over WT
ADAMTS15	8	28	5	8	85	245	310	10.4754	35.1469	7.51759	7.7157	59.0794	214.197	195.314	0.0021	9.6339	3.2681	KO Over WT
CIRH1A	4061	4887.88	3908.99	4478.81	2126	2879.48	3945.02	5317.57	6135.5	5877.24	4319.65	1477.68	2517.45	2485.54	0	0.3988	-1.3262	KO Over WT
CISD3	1192.07	871.47	1139.98	1098.42	655.03	704.43	743.02	1560.92	1093.91	1713.98	1059.39	455.28	615.864	468.137	0	0.378	-1.4035	KO Over WT
CIZ1	7923.12	5461.36	5717.11	5616.21	3229	3513.84	3949.99	10374.7	6855.36	8595.78	5416.63	2244.32	3072.05	2488.68	0	0.3324	-1.5888	KO Over WT
CKAP2	586.03	1079	724	1534.01	2840.55	2204	3081.01	767.361	1354.41	1088.55	1479.5	1974.33	1926.9	1941.18	0	1.6598	0.731	KO Over WT
CKS1B	3030.82	3246.75	2639.74	3947.99	1808	3337.1	2982.88	3968.62	4075.48	3968.9	3807.69	1256.65	2917.54	1879.35	0	0.5096	-0.9724	KO Over WT
LHFP	25	42	35	55.02	852.11	585.44	463.03	32.7356	52.7204	52.6232	53.0648	592.261	511.834	291.73	0	9.5158	3.2503	KO Over WT
CLCC1	185.48	188.57	127.82	356.7	611.78	441.55	676.44	242.872	236.702	192.18	344.024	425.219	386.035	426.188	0	1.6226	0.6983	KO Over WT
CLCN2	507.93	496.39	384.93	507.78	354	339	297.99	665.095	623.093	578.749	489.735	246.049	296.378	187.747	0	0.414	-1.2724	KO Over WT
CLIC3	4	1	2	4	115	14	43	5.23769	1.25525	3.00704	3.85785	79.931	12.2398	27.092	0.0024	9.4818	3.2452	KO Over WT
CLIC1	15732.9	22510	22158.4	17018	11161	9680.98	13228.1	20600.9	28255.7	33315.6	16413.2	7757.48	8463.82	8334.32	0	0.3313	-1.5938	KO Over WT
SEC16B	4	2	1	2	61	8	80.77	5.23769	2.5105	1.50352	1.92893	42.3982	6.99418	50.8888	0.0096	9.4485	3.2401	KO Over WT
DHRS3	0	24	7	1	179.38	104.27	150	0	30.126	10.5246	0.964463	124.678	91.1604	94.5069	0	9.355	3.2257	KO Over WT
PTPRE	4	6	11	3	70	89	192	5.23769	7.53149	16.5387	2.89339	48.6537	77.8103	120.969	0.0001	9.3518	3.2252	KO Over WT
GGT8P	0	0	3.09	1.01	43.21	6.35	35.34	0	0	4.64587	0.974108	30.0332	5.55163	22.2658	0.0059	9.2422	3.2082	KO Over WT
CLK3	820	886.23	962	789	601	661	729	1073.73	1112.44	1446.38	760.961	417.726	577.894	459.304	0	0.4414	-1.1799	KO Over WT
HKDC1	3	2	1	2	30	53	31	3.92827	2.5105	1.50352	1.92893	20.8516	46.3365	19.5314	0.0013	9.1882	3.1998	KO Over WT
CLN6	3539.4	2217.96	2594.12	2041.73	1014	1415	1754.43	4634.57	2784.09	3900.31	1969.17	704.783	1237.1	1105.37	0	0.3048	-1.7141	KO Over WT
IL1A	2	3	3	5	5	48	140	2.61885	3.76574	4.51056	4.82231	3.47526	41.9651	88.2064	0.0039	9.1534	3.1943	KO Over WT
CLPB	2398.56	1581.95	2264.93	1874.99	562	700	615	3140.73	1985.74	3405.36	1808.36	390.619	611.991	387.478	0	0.179	-2.4819	KO Over WT
CLPP	2698	1860.54	1885	1915	747	1074	989	3532.82	2335.44	2834.13	1846.95	519.204	938.969	623.116	0	0.2627	-1.9286	KO Over WT
CLPX	155	185	148	310.97	617	447	758	202.961	232.221	222.521	299.919	428.847	390.8	477.575	0	1.8038	0.8511	KO Over WT
CLTA	3660.33	4048.95	3357.91	4824.05	3183.2	3985.95	4034.01	4792.92	5082.44	5048.68	4652.62	2212.49	3484.81	2541.61	0	0.561	-0.8341	KO Over WT
CLTB	3712.66	3865.32	4326	3840	3126.38	2876.16	2934.03	4861.44	4851.94	6504.22	3703.54	2173	2514.55	1848.57	0	0.437	-1.1943	KO Over WT
OXTR	5.99	6	11.72	5.01	104.11	109.17	172.53	7.84344	7.53149	17.6212	4.83196	72.3619	95.4444	108.702	0	9.1206	3.1891	KO Over WT
CMTM7	1216.01	657.04	811.13	1057.01	344	496.99	625	1592.27	824.748	1219.55	1019.45	239.098	434.505	393.779	0	0.3056	-1.7103	KO Over WT
CNEP1R1	74.11	96.59	65.79	138.57	260.02	207.49	347	97.0413	121.244	98.9165	133.646	180.728	181.403	218.626	0	1.7144	0.7777	KO Over WT
CNIH	963	955	521	1302	721.99	898.1	1013	1260.97	1198.76	783.333	1255.73	501.821	785.184	638.237	0	0.5704	-0.8099	KO Over WT
TMEM189-UBE2V1	0	0	0	35.77	70.58	244.36	8.77	0	0	0	34.4988	49.0568	213.637	5.5255	0.0261	8.866	3.1483	KO Over WT
CNO	274	217.78	210	269.06	246.42	197	317.88	358.782	273.368	315.739	259.498	171.275	172.232	200.279	0	0.602	-0.7321	KO Over WT
CNOT1	3145.22	4264.03	3711.75	5712.36	12218.4	9169.57	13672.3	4118.42	5352.42	5580.69	5509.36	8492.43	8016.71	8614.2	0	1.6289	0.7039	KO Over WT
CNOT2	399.91	375.07	362	735	1174.94	950.82	1390.19	523.651	470.806	544.274	708.88	816.645	831.276	875.884	0	1.4965	0.5816	KO Over WT
NAV2	16.52	115.7	92.71	31.69	632.21	699.34	1944.76	21.6317	145.232	139.391	30.5638	439.419	611.414	1225.29	0.0059	8.723	3.1248	KO Over WT
CNOT6	310	358.81	371.61	673	1613.99	1031.02	1606	405.921	450.396	558.723	649.084	1121.81	901.393	1011.85	0	1.9583	0.9696	KO Over WT
TLR3	5	2	2	18	128	16	177	6.54711	2.5105	3.00704	17.3603	88.9667	13.9884	111.518	0.023	8.6553	3.1136	KO Over WT
CNPPD1	3614.09	2496.79	2634.99	2779.29	2227.98	1530	1843	4732.37	3134.09	3961.76	2680.52	1548.56	1337.64	1161.17	0	0.3715	-1.4286	KO Over WT
CNPY2	940	1044	798	1416.91	1154.9	1241.09	1303.07	1230.86	1310.48	1199.81	1366.56	802.716	1085.05	820.994	0	0.7072	-0.4998	KO Over WT
CNTN4	41.5	41.75	52.18	22.25	6.95	15.48	8.32	54.341	52.4066	78.4536	21.4593	4.83061	13.5337	5.24198	0	0.1676	-2.5768	KO Over WT
SPOCK2	6	3	4	6	136	45	60.41	7.85654	3.76574	6.01407	5.78678	94.5271	39.3423	38.0611	0.0036	8.6449	3.1118	KO Over WT
COASY	3199	2157.01	2231	2205.01	1292.4	996	1428	4188.84	2707.58	3354.35	2126.65	898.286	870.776	899.706	0	0.287	-1.8007	KO Over WT
BTNL9	1.63	6.03	0	3	65.78	34.18	36.11	2.13436	7.56915	0	2.89339	45.7205	29.8826	22.751	0	8.6296	3.1093	KO Over WT
COBRA1	5032.01	3591.03	3795.66	3598	1803	2117	1959.98	6589.03	4507.63	5706.85	3470.14	1253.18	1850.84	1234.88	0	0.2848	-1.8118	KO Over WT
COG2	485	541.56	386	635	586	459	632	635.07	679.792	580.358	612.434	407.301	401.291	398.189	0	0.6425	-0.6383	KO Over WT
COG4	4904	3929.55	2953.27	4236.05	2172	1666	2437.22	6421.41	4932.56	4440.3	4085.51	1509.65	1456.54	1535.56	0	0.3017	-1.7287	KO Over WT
COG8	1197.66	944.09	860.45	1024.89	995.08	700.32	1288.84	1568.24	1185.07	1293.7	988.468	691.633	612.271	812.029	0	0.5602	-0.836	KO Over WT
COIL	117.97	153	132	237.99	396	361	438	154.473	192.053	198.464	229.533	275.241	315.612	275.96	0	1.4913	0.5765	KO Over WT
C8orf46	5	7	9	4	179.9	58	87.01	6.54711	8.78674	13.5317	3.85785	125.04	50.7078	54.8203	0.0019	8.5442	3.0949	KO Over WT
COL17A1	78	126	113.84	71	11	32	10	102.135	158.161	171.161	68.4769	7.64558	27.9767	6.30046	0	0.1182	-3.0803	KO Over WT
ANXA8L2	41.51	213.81	528.34	108.95	3549.93	2030.91	5679.72	54.3541	268.385	794.369	105.078	2467.39	1775.57	3578.49	0	8.4263	3.0749	KO Over WT
COMMD1	246	229	232	249	161	188.97	222	322.118	287.452	348.816	240.151	111.903	165.211	139.87	0	0.4657	-1.1026	KO Over WT
MUC1	70	26	53	46	1568.09	111	765.68	91.6596	32.6364	79.6865	44.3653	1089.9	97.0443	482.414	0.0042	8.4201	3.0738	KO Over WT
COMMD4	2043	1660.62	1778.03	1943	953	926	1392.04	2675.15	2084.49	2673.3	1873.95	662.385	809.577	877.049	0	0.3365	-1.5712	KO Over WT
COMMD5	1579.01	1421	1358	1420	850	879	850	2067.59	1783.71	2041.78	1369.54	590.794	768.486	535.539	0	0.3479	-1.5233	KO Over WT
COMMD7	1276	1949	1661	1478.01	680.99	980	917.54	1670.82	2446.48	2497.34	1425.49	473.324	856.787	578.092	0	0.3161	-1.6617	KO Over WT
COMMD9	1830.57	1368.32	1233.65	1783.66	928.05	799.81	917.71	2396.99	1717.58	1854.82	1720.27	645.043	699.252	578.2	0	0.3335	-1.5843	KO Over WT
COMTD1	207	113	144	188	29	49	62	271.05	141.843	216.507	181.319	20.1565	42.8394	39.0629	0	0.1716	-2.5425	KO Over WT
COPA	4259.29	3504.81	4245.25	5064.41	5435.04	3397.78	4974.08	5577.21	4399.41	6382.81	4884.44	3777.64	2970.59	3133.9	0	0.6199	-0.6898	KO Over WT
COPE	6713	5347.7	6097.61	5220	3694.41	3496.02	3684	8790.15	6712.69	9167.87	5034.5	2567.81	3056.48	2321.09	0	0.356	-1.4899	KO Over WT
COPG1	5692	4805.07	5281.63	5908.82	6383.11	4219	4305.01	7453.23	6031.55	7941.03	5698.84	4436.6	3688.56	2712.35	0	0.5322	-0.9099	KO Over WT
COPS7A	1686.54	1922.01	1620.03	2395.45	909	843.99	951	2208.39	2412.6	2435.75	2310.32	631.803	737.877	599.174	0	0.2806	-1.8336	KO Over WT
COPS7B	1694.97	1001	1443.02	1532.98	1115.98	1125	950	2219.43	1256.5	2169.61	1478.5	775.664	983.557	598.544	0	0.4407	-1.182	KO Over WT
COPZ1	4346.79	5853.46	4690	5643.01	4436.29	3933.04	3897.04	5691.79	7347.54	7051.5	5442.47	3083.45	3438.55	2455.31	0	0.4685	-1.0937	KO Over WT
BAZ2B	24	12	32	55	556.96	301	476.01	31.4261	15.063	48.1126	53.0455	387.116	263.156	299.908	0	8.4149	3.0729	KO Over WT
COQ4	1211	627.02	803	844	348.39	341.19	422	1585.71	787.066	1207.33	814.007	242.149	298.293	265.879	0	0.2445	-2.0318	KO Over WT
COQ5	279.64	306	253	401	235	311	286	366.167	384.106	380.39	386.75	163.337	271.899	180.193	0	0.542	-0.8837	KO Over WT
COQ6	987.7	819.98	507.93	1023.45	300.93	358.59	407	1293.32	1029.28	763.682	987.08	209.162	313.505	256.429	0	0.2555	-1.9687	KO Over WT
COQ9	2217	2143.99	1289	2264.01	1363	1236.7	1520	2902.99	2691.24	1938.04	2183.55	947.356	1081.21	957.67	0	0.4098	-1.2871	KO Over WT
CORO1B	9333.5	6978.6	6948.05	7304	5100.94	4339.59	5600.78	12221.5	8759.87	10446.5	7044.44	3545.42	3793.99	3528.75	0	0.3762	-1.4105	KO Over WT
COTL1	21672.8	30194.1	22192	18380.8	7508.53	13167.9	10433.7	28378.8	37901.1	33366	17727.6	5218.82	11512.3	6573.71	0	0.2639	-1.922	KO Over WT
COX14	547	608.47	570	601.01	606	542	654.23	716.254	763.781	857.006	579.652	421.202	473.856	412.195	0	0.598	-0.7417	KO Over WT
COX15	1031.8	797.38	598.37	1465.21	1059.04	786.99	797.33	1351.06	1000.91	899.66	1413.14	736.088	688.044	502.355	0	0.5504	-0.8614	KO Over WT
COX19	47.31	76.23	44.24	84.57	193.68	156.72	186.58	61.9488	95.6876	66.5157	81.5646	134.618	137.016	117.554	0	1.6938	0.7602	KO Over WT
COX20	193.01	292.09	206.63	405.85	930.46	743.79	824.72	252.732	366.645	310.672	391.427	646.718	650.275	519.612	0	1.8304	0.8722	KO Over WT
COX4I1	11202	12578	9647.05	11020.1	6722.9	7121.97	9152.83	14668.2	15788.5	14504.5	10628.5	4672.77	6226.54	5766.7	0	0.3994	-1.3239	KO Over WT
COX4NB	1952.9	2124.92	1522	2001.02	964	1304.99	1696.02	2557.17	2667.3	2288.36	1929.91	670.03	1140.92	1068.57	0	0.4065	-1.2987	KO Over WT
COX5A	2218.04	1749.99	1751.53	1898.98	1038	1457.35	1469.3	2904.35	2196.67	2633.46	1831.5	721.464	1274.12	925.727	0	0.4069	-1.2974	KO Over WT
COX6A1	3644.01	4652	4503	4715.96	3877.03	4005.85	3789.96	4771.55	5839.41	6770.34	4548.37	2694.74	3502.21	2387.85	0	0.5215	-0.9392	KO Over WT
COX6B1	6124.16	6017.99	6087.37	5637.98	4637.56	4392.02	4928	8019.11	7554.07	9152.47	5437.62	3223.35	3839.82	3104.87	0	0.449	-1.1551	KO Over WT
COX7A2L	1685.24	2331.21	1909.02	2149.87	1584.79	1746	1531.13	2206.69	2926.25	2870.25	2073.47	1101.51	1526.48	964.682	0	0.4751	-1.0737	KO Over WT
COX8A	8120.01	7101.48	7584	5901.18	4284.72	4838.59	5030.1	10632.5	8914.12	11402.7	5691.47	2978.1	4230.25	3169.19	0	0.3768	-1.408	KO Over WT
CPOX	425	451.87	375	734.75	370	452	361	556.505	567.209	563.82	708.639	257.169	395.171	227.447	0	0.4901	-1.0289	KO Over WT
CPSF3L	2517.72	1728.68	2483.63	1851.12	988.98	1051.31	1040.36	3296.76	2169.92	3734.18	1785.34	687.393	919.132	655.475	0	0.2739	-1.8682	KO Over WT
CPSF4	979	1355.93	1040.96	842.28	731	690.98	839.28	1281.92	1702.03	1565.1	812.348	508.083	604.105	528.785	0	0.4076	-1.2946	KO Over WT
CPSF7	6489.08	4918.43	4637.15	5065.21	3507.61	3964.99	4248.14	8496.95	6173.85	6972.04	4885.21	2437.97	3466.48	2676.52	0	0.4307	-1.2151	KO Over WT
PSG8	12.24	0	0	5.11	143.98	33.34	40.26	16.0273	0	0	4.92841	100.074	29.1483	25.3657	0.0032	8.386	3.068	KO Over WT
CREB1	121.58	110.35	108.93	237.67	426.06	318.99	563.95	159.2	138.517	163.778	229.224	296.134	278.884	355.314	0	1.7923	0.8418	KO Over WT
CREB3	2675.58	2190.08	2014.84	2348.58	1336.55	1125.63	1777.86	3503.46	2749.09	3029.35	2265.12	928.972	984.108	1120.13	0	0.3502	-1.5139	KO Over WT
CREB3L4	211.96	156.61	142.62	232.81	155.61	98.58	145.64	277.545	196.584	214.432	224.537	108.157	86.1858	91.7599	0	0.4205	-1.2497	KO Over WT
ZFP2	0	0	3	1	34.11	9	30	0	0	4.51056	0.964463	23.7082	7.86845	18.9014	0.0006	8.3803	3.067	KO Over WT
CREBBP	505.01	382.32	349	596	1304.69	1103.98	1292	661.272	479.906	524.728	574.82	906.828	965.18	814.02	0	1.5974	0.6758	KO Over WT
CREBZF	238	290	257.72	482	1063.02	922.01	1121	311.643	364.022	387.487	464.871	738.855	806.088	706.282	0	1.9626	0.9728	KO Over WT
TMEM173	5	18	1	5	238	24	100	6.54711	22.5945	1.50352	4.82231	165.422	20.9825	63.0046	0.0033	8.3149	3.0557	KO Over WT
CRELD2	569	456.05	511	577	545.67	297	511	745.061	572.456	768.298	556.495	379.269	259.659	321.954	0	0.4854	-1.0427	KO Over WT
SEMA3E	15.57	13.09	18.4	24.3	418.11	199.88	172.56	20.3877	16.4312	27.6647	23.4364	290.608	174.75	108.721	0.0012	8.3113	3.0551	KO Over WT
BATF2	83	41.99	34	60	1422	54	1175.96	108.682	52.7079	51.1196	57.8678	988.364	47.2107	740.909	0.0028	8.3113	3.0551	KO Over WT
CRTAP	12262.1	6258.38	7253.32	12816.7	4303.9	5592.28	5845.48	16056.2	7855.82	10905.5	12361.3	2991.44	4889.18	3682.92	0	0.3261	-1.6166	KO Over WT
CRTC3	959.97	616	624	869	648	593	901.01	1257.01	773.233	938.196	838.118	450.394	518.444	567.678	0	0.5382	-0.8938	KO Over WT
CRYL1	487	657	565	538	519	271	368	637.689	824.698	849.488	518.881	360.732	236.928	231.857	0	0.391	-1.3546	KO Over WT
SYCP2	6	24	17	18	272	140	329	7.85654	30.126	25.5598	17.3603	189.054	122.398	207.285	0	8.2601	3.0462	KO Over WT
CS	11193.1	9132.36	9280.53	9546.27	6002.95	6959.07	7245.17	14656.4	11463.4	13953.5	9207.02	4172.36	6084.13	4564.79	0	0.4005	-1.32	KO Over WT
SCN9A	6.2	1.21	1	5	109.1	16.11	46.08	8.11842	1.51885	1.50352	4.82231	75.8302	14.0845	29.0325	0.0031	8.2326	3.0413	KO Over WT
CSK	4297	2380	2224	2510	1028.98	1461	1426.99	5626.59	2987.49	3343.83	2420.8	715.195	1277.31	899.069	0	0.2671	-1.9044	KO Over WT
CSNK1G2	1329.7	1114.99	1140	1122	935	971	1132	1741.14	1399.59	1714.01	1082.13	649.874	848.919	713.212	0	0.4966	-1.0098	KO Over WT
HMGCS1	354.91	276	256	766	4446.02	3511.54	9278.86	464.727	346.448	384.901	738.779	3090.22	3070.04	5846.11	0.0003	8.1529	3.0273	KO Over WT
CSNK2A2	1350	1149	815.99	1357.33	1072	997	1264	1767.72	1442.28	1226.86	1309.09	745.096	871.65	796.378	0	0.56	-0.8364	KO Over WT
OLFM2	36	15	12	5	720	61	88	47.1392	18.8287	18.0422	4.82231	500.438	53.3306	55.4441	0.0102	8.1052	3.0189	KO Over WT
FAM84B	47.23	74.57	1.55	135.91	1092.63	493.2	931.71	61.844	93.6038	2.33045	131.08	759.435	431.191	587.02	0	8.0879	3.0158	KO Over WT
CTBP1	3013.49	2960.38	2697.18	2900.29	2623.66	2843.06	2440.76	3945.93	3716.01	4055.26	2797.22	1823.58	2485.61	1537.79	0	0.5367	-0.8979	KO Over WT
CTDNEP1	4777.29	4410.72	3747.15	3484.82	1832.95	1857.32	2151.08	6255.49	5536.55	5633.91	3360.98	1274	1623.8	1355.28	0	0.2724	-1.8761	KO Over WT
COL4A4	3	10	0	1	81	25	69	3.92827	12.5525	0	0.964463	56.2992	21.8568	43.4732	0.0001	8.0583	3.0105	KO Over WT
CTIF	3710	2349.06	2476	3131.99	2662	2413	2480.41	4857.96	2948.65	3722.71	3020.69	1850.23	2109.62	1562.77	0	0.5055	-0.9842	KO Over WT
CTNNBIP1	1651.73	2071.85	1383	1598.94	1492.78	1386	1317	2162.81	2600.69	2079.37	1542.12	1037.56	1211.74	829.771	0	0.4893	-1.0313	KO Over WT
CTNNBL1	1439.01	1744	2022	2011	1262.01	1372	1680	1884.27	2189.15	3040.11	1939.53	877.163	1199.5	1058.48	0	0.4614	-1.1158	KO Over WT
CTSC	1320.75	1081.41	727.19	1256.52	648.31	921.9	838.42	1729.42	1357.44	1093.34	1211.87	450.609	805.992	528.243	0	0.4412	-1.1806	KO Over WT
CTSL1	1635.93	1303	1253.01	2416.37	956.91	1276.01	1793.1	2142.12	1635.59	1883.92	2330.5	665.103	1115.58	1129.74	0	0.4853	-1.043	KO Over WT
PLEKHA8P1	12.32	12.94	3.31	13.67	273.9	65.55	127.33	16.1321	16.2429	4.97665	13.1842	190.375	57.3086	80.2238	0.0167	8.0062	3.0011	KO Over WT
JAKMIP3	5	9.59	1	6	91	71	70.91	6.54711	12.0378	1.50352	5.78678	63.2498	62.0734	44.6766	0	7.9971	2.9995	KO Over WT
CTU1	112	83.01	86	84	34	60	44	146.655	104.198	129.303	81.0149	23.6318	52.4564	27.722	0	0.306	-1.7085	KO Over WT
CTU2	2489.06	1120.76	1720.01	1482.16	307	578.95	447.7	3259.23	1406.83	2586.07	1429.49	213.381	506.16	282.072	0	0.1533	-2.7055	KO Over WT
CUEDC2	4350.06	2438	3035.86	4359	1308	1297.11	1178.45	5696.07	3060.29	4564.47	4204.09	909.128	1134.03	742.478	0	0.2117	-2.2397	KO Over WT
C3orf32	1	1	1	1	26	11	26	1.30942	1.25525	1.50352	0.964463	18.0714	9.617	16.3812	0	7.8833	2.9788	KO Over WT
THBS1	64	66	30	65	362.01	1089.13	752.69	83.803	82.8464	45.1056	62.6901	251.616	952.197	474.229	0.0264	7.8618	2.9749	KO Over WT
CWF19L1	958.39	877.26	599.26	1257.68	672.7	591.01	600.45	1254.94	1101.18	900.999	1212.99	467.562	516.704	378.311	0	0.4068	-1.2976	KO Over WT
CALD1	228	500	388	556	8826.96	3915.44	4291.12	298.548	627.624	583.365	536.241	6135.2	3423.16	2703.6	0.0015	7.8563	2.9739	KO Over WT
CXXC1	2902	2312	1818	1979.24	614.71	1209	1026	3799.94	2902.13	2733.4	1908.9	427.256	1057	646.427	0	0.25	-2.0001	KO Over WT
CXorf40B	379.9	304.24	482.1	361.21	212.45	197.44	276.9	497.45	381.897	724.846	348.374	147.664	172.616	174.46	0	0.3383	-1.5634	KO Over WT
CYB561D2	1052.37	590.1	518.47	758.67	414.59	307.5	432.07	1378	740.722	779.529	731.709	288.162	268.839	272.224	0	0.3045	-1.7156	KO Over WT
CYB5R1	1376	1125	848.97	1330	1169	672.98	1026.02	1801.77	1412.15	1276.44	1282.74	812.516	588.368	646.44	0	0.4729	-1.0804	KO Over WT
CYBASC3	3907.62	4276.62	2635.71	2719.51	1500.33	1504.91	1794.03	5116.73	5368.22	3962.84	2622.87	1042.81	1315.7	1130.32	0	0.2719	-1.8787	KO Over WT
CYC1	26941.2	18920.6	22880.8	18544.8	4831.99	7261	4715.45	35277.4	23750	34401.7	17885.8	3358.49	6348.09	2970.95	0	0.1514	-2.7239	KO Over WT
CYFIP2	1479	556	1042	1469.06	356	638	585	1936.64	697.918	1566.67	1416.85	247.439	557.786	368.577	0	0.278	-1.8469	KO Over WT
CYP1B1	6	6.85	6	8	108	37	169	7.85654	8.59845	9.02111	7.7157	75.0656	32.3481	106.478	0.0012	7.8559	2.9738	KO Over WT
DAD1	1383	1225	1219	1242	1241	1018	1274	1810.93	1537.68	1832.79	1197.86	862.56	890.01	802.679	0	0.534	-0.9051	KO Over WT
DAK	2509.57	2345.92	2017.2	2176.63	1709.48	1315.75	1849.15	3286.09	2944.71	3032.9	2099.28	1188.18	1150.32	1165.05	0	0.411	-1.2829	KO Over WT
DALRD3	2253.37	980.39	1266.82	1796.03	728.17	567.44	792.8	2950.61	1230.63	1904.69	1732.2	506.116	496.097	499.501	0	0.2556	-1.9683	KO Over WT
DANCR	1463.8	1354	572	1423	171.13	635.82	236	1916.73	1699.61	860.013	1372.43	118.944	555.88	148.691	0	0.1876	-2.4144	KO Over WT
DAP	13794	19334.4	16232.9	13073.3	8001.01	5426.02	7569.53	18062.2	24269.5	24406.4	12608.7	5561.12	4743.82	4769.15	0	0.2527	-1.9846	KO Over WT
DAP3	2584.77	2695.11	2523.11	3601.93	1989.02	2269.19	2655.08	3384.56	3383.03	3793.54	3473.93	1382.47	1983.89	1672.82	0	0.4788	-1.0626	KO Over WT
DARS2	1252.94	1326	826.47	1688.13	1016.9	1095	1232	1640.63	1664.46	1242.61	1628.14	706.799	957.329	776.217	0	0.527	-0.9242	KO Over WT
ZNF431	59.88	90.66	24.09	136.21	1071.19	796.72	1089.81	78.4082	113.801	36.2198	131.369	744.533	696.551	686.63	0	7.8307	2.9691	KO Over WT
DBNL	3600.01	3897.04	4504.97	2830.01	2186.97	2028.99	2707.04	4713.93	4891.75	6773.31	2729.44	1520.06	1773.89	1705.56	0	0.3479	-1.5234	KO Over WT
DCAF11	1978.6	1676.97	1304.92	2137.86	1322.7	864.77	1344.31	2590.82	2105.01	1961.97	2061.89	919.346	756.045	846.977	0	0.3859	-1.3739	KO Over WT
DCAF15	1716.31	1081.84	1174.1	1042.96	610	883	757	2247.38	1357.98	1765.28	1005.9	423.982	771.983	476.945	0	0.349	-1.5186	KO Over WT
DCAF16	250.81	263.83	198.5	509.5	834.61	648.55	945.4	328.416	331.172	298.448	491.394	580.098	567.01	595.646	0	1.6018	0.6797	KO Over WT
DCAF4	437	323	397	624	407	325	489	572.218	405.445	596.897	601.825	282.886	284.139	308.093	0	0.5369	-0.8973	KO Over WT
DCAF7	3541.48	3302.08	2887.11	3857.44	2994.73	2863.96	3475.67	4637.29	4144.93	4340.82	3720.36	2081.49	2503.88	2189.83	0	0.5363	-0.8988	KO Over WT
DCLK1	1243	919.69	219	2070.04	37	34	38	1627.61	1154.44	329.271	1996.48	25.7169	29.7253	23.9418	0	0.0212	-5.5588	KO Over WT
DCLRE1B	340	271.22	288.99	388	170	253.98	290	445.204	340.448	434.502	374.212	118.159	222.048	182.713	0	0.4386	-1.1891	KO Over WT
BTC	1	2	2	1	50	4	38	1.30942	2.5105	3.00704	0.964463	34.7526	3.49709	23.9418	0.0231	7.8211	2.9674	KO Over WT
TMEFF1	0	0	4.25	0	20.6	16.86	35.57	0	0	6.38995	0	14.3181	14.7402	22.4107	0	7.7781	2.9594	KO Over WT
DCPS	2132	2093	1643.01	1803	754	1536.08	1053	2791.69	2627.23	2470.3	1738.93	524.069	1342.95	663.438	0	0.3499	-1.5149	KO Over WT
DCTN2	5569.04	4219.45	4130.72	5409.07	3132.98	2361.06	3199.96	7292.23	5296.46	6210.61	5216.85	2177.58	2064.21	2016.12	0	0.3473	-1.5257	KO Over WT
DCTN3	1480	1589	1485.98	1671.11	719	803	804.97	1937.95	1994.59	2234.2	1611.72	499.743	702.041	507.168	0	0.2931	-1.7703	KO Over WT
DCTN5	1581.74	1538.12	1144.72	1755.04	1720.65	1689.39	2104.08	2071.17	1930.72	1721.11	1692.67	1195.94	1476.99	1325.67	0	0.719	-0.476	KO Over WT
KIAA1217	8	1	1	3	46.97	10	112	10.4754	1.25525	1.50352	2.89339	32.6466	8.74273	70.5652	0.0034	7.6696	2.9392	KO Over WT
DCTPP1	2266	2625.99	2495.2	2128	726	1033	1072	2967.15	3296.27	3751.58	2052.38	504.608	903.124	675.409	0	0.23	-2.1205	KO Over WT
DCXR	2592.46	1917.15	1312.04	1929.89	734.17	939	931.27	3394.63	2406.5	1972.68	1861.31	510.287	820.942	586.743	0	0.2651	-1.9156	KO Over WT
DDB1	30691.4	27049.8	28177.8	29310.2	14634.3	14483	15771.9	40188	33954.2	42365.9	28268.6	10171.6	12662.1	9937	0	0.3015	-1.7296	KO Over WT
DDHD2	514	657	394	935.88	2201.07	1541.59	2552	673.043	824.698	592.386	902.622	1529.86	1347.77	1607.88	0	1.9967	0.9977	KO Over WT
DDT	433.91	445.21	364.56	431.15	333.88	438.14	434.89	568.172	558.849	548.123	415.828	232.064	383.054	274.001	0	0.5675	-0.8174	KO Over WT
DDX11	3425.68	2180.7	2113.59	2245.41	789.05	1510.76	1135.19	4485.66	2737.32	3177.82	2165.61	548.431	1320.82	715.222	0	0.2735	-1.8704	KO Over WT
DDX19A	1750	1932.87	1905.58	2321.14	2167.57	1873.59	2919.66	2291.49	2426.23	2865.08	2238.65	1506.57	1638.03	1839.52	0	0.6766	-0.5636	KO Over WT
DDX23	3150.51	3297.36	3197	3621.74	2346	2971.01	2826.03	4125.35	4139	4806.75	3493.03	1630.59	2597.47	1780.53	0	0.4834	-1.0487	KO Over WT
DDX24	3580.51	3219.48	2182.71	4287.53	1995.54	2242	2474	4688.4	4041.25	3281.75	4135.16	1387	1960.12	1558.73	0	0.405	-1.3039	KO Over WT
DDX28	600	664	606	580	290	381	576	785.654	833.485	911.132	559.389	201.565	333.098	362.907	0	0.3877	-1.3671	KO Over WT
DDX31	643	543	504.97	696.14	561	613.85	793.42	841.959	681.6	759.232	671.401	389.924	536.672	499.891	0	0.6442	-0.6344	KO Over WT
DDX39A	8148.56	5573	5633.24	6594.99	1382.78	3095.11	2622.66	10669.9	6995.5	8469.68	6360.62	961.104	2705.97	1652.4	0	0.2179	-2.1984	KO Over WT
DDX39B	15910.9	14412.5	13829	12985.8	7352.96	7605.84	8124.41	20834.1	18091.2	20792.1	12524.3	5110.69	6649.58	5118.75	0	0.3111	-1.6846	KO Over WT
DDX41	4982.92	3485.99	4147.92	4114.03	2081	2270	2200.99	6524.75	4375.78	6236.48	3967.83	1446.4	1984.6	1386.73	0	0.304	-1.7181	KO Over WT
DDX42	482	883	957	1129.1	2643.98	2479.08	2963.97	631.142	1108.38	1438.87	1088.98	1837.7	2167.39	1867.44	0	1.8329	0.8741	KO Over WT
DDX49	3619	2052	2656.07	2988.73	1040.03	1289	1077	4738.8	2575.77	3993.45	2882.52	722.875	1126.94	678.56	0	0.2372	-2.0759	KO Over WT
DDX5	2258.02	2898	2383	4139.35	6878.14	5162.07	7785.36	2956.7	3637.71	3582.89	3992.25	4780.67	4513.06	4905.14	0	1.3358	0.4177	KO Over WT
DDX51	666.31	609.04	608.99	579.9	382.33	443.5	465.13	872.481	764.496	915.628	559.292	265.739	387.74	293.053	0	0.4059	-1.3008	KO Over WT
DDX54	4090.63	2967.83	4611.6	4031.7	2041.84	2686.6	2622.84	5356.36	3725.36	6933.63	3888.43	1419.19	2348.82	1652.51	0	0.3624	-1.4645	KO Over WT
DDX56	6153.05	5965.08	6430	4405.72	2146.99	2773	2998.02	8056.94	7487.65	9667.63	4249.15	1492.27	2424.36	1888.89	0	0.262	-1.9322	KO Over WT
ZNF117	6.9	6.49	9.38	13.29	197.68	64.11	123.81	9.03502	8.14656	14.103	12.8177	137.398	56.0496	78.006	0.0004	7.6635	2.938	KO Over WT
ABO	1.12	12.64	4	1	43.99	50	130.03	1.46655	15.8663	6.01407	0.964463	30.5754	43.7136	81.9249	0.0026	7.6313	2.9319	KO Over WT
DNM3	13	8	8	19	245	124	108	17.0225	10.042	12.0281	18.3248	170.288	108.41	68.045	0.0007	7.6072	2.9274	KO Over WT
DEDD2	889.01	711.48	758.84	679	577	458	604	1164.09	893.084	1140.93	654.87	401.045	400.417	380.548	0	0.4091	-1.2895	KO Over WT
UPK3B	63.71	84.17	58.24	66.71	2358.16	270.02	385.98	83.4233	105.654	87.5649	64.3393	1639.04	236.071	243.185	0.0213	7.5984	2.9257	KO Over WT
DFFA	1747.76	1368.38	1738.47	1948.46	1315.07	1223.28	1150.03	2288.56	1717.66	2613.82	1879.22	914.042	1069.48	724.572	0	0.4247	-1.2354	KO Over WT
DGAT1	3168.14	1572.6	2513.14	1954.55	1032.42	1034.68	920.66	4148.43	1974	3778.55	1885.09	717.586	904.593	580.058	0	0.2482	-2.0104	KO Over WT
DGCR14	670.94	450	613.97	542	303	328	353.05	878.544	564.862	923.115	522.739	210.601	286.761	222.438	0	0.3324	-1.5888	KO Over WT
DGCR6	307.64	171.66	189.44	234	121.98	83.19	100.69	402.831	215.476	284.827	225.684	84.7825	72.7307	63.4393	0	0.2631	-1.9264	KO Over WT
DGCR6L	1709.81	1472.71	1715.56	1497.94	453.02	496.81	613.31	2238.86	1848.62	2579.38	1444.71	314.873	434.347	386.414	0	0.1867	-2.4211	KO Over WT
DGKA	763.99	320	406	659	322	231	429	1000.39	401.679	610.429	635.581	223.807	201.957	270.29	0	0.3503	-1.5132	KO Over WT
DGKD	597	363.8	524	569.06	1448.97	1119	1506.91	781.725	456.659	787.844	548.837	1007.11	978.311	949.423	0	1.5186	0.6027	KO Over WT
DGKG	101	135	94	136	68	89	121	132.252	169.458	141.331	131.167	47.2636	77.8103	76.2356	0	0.4716	-1.0844	KO Over WT
SERPINB7	7	22	5	15	130	210	126	9.16596	27.6155	7.51759	14.4669	90.3568	183.597	79.3858	0.0011	7.578	2.9218	KO Over WT
DGKZ	4815	4585	3985.02	3180.13	1569.05	2198	2001	6304.87	5755.31	5991.55	3067.12	1090.57	1921.65	1260.72	0	0.2691	-1.8936	KO Over WT
DGUOK	933	881.35	775.33	958.99	795.55	660.06	705.14	1221.69	1106.31	1165.72	924.91	552.949	577.072	444.271	0	0.4754	-1.0728	KO Over WT
DHDDS	740.06	775.02	653.25	795.99	665.06	592.2	736	969.051	972.842	982.174	767.703	462.251	517.744	463.714	0	0.5219	-0.9381	KO Over WT
DHODH	568.24	605.61	629.07	677.17	259.29	371.38	418.01	744.066	760.191	945.818	653.105	180.22	324.687	263.366	0	0.3307	-1.5962	KO Over WT
DHPS	1415.8	1209.76	1398.51	1168.63	690.19	846.84	907.16	1853.88	1518.55	2102.69	1127.1	479.718	740.369	571.553	0	0.3615	-1.4678	KO Over WT
DHRS13	1923.98	1694.91	1088	1409.99	347	557	649	2519.3	2127.53	1635.83	1359.88	241.183	486.97	408.9	0	0.1983	-2.3342	KO Over WT
NAALADL2	0	2	2	2	36	20	21	0	2.5105	3.00704	1.92893	25.0219	17.4855	13.231	0	7.5187	2.9105	KO Over WT
DHRS4	218.04	132.77	144.71	220.62	150.31	101.27	159.55	285.507	166.659	217.574	212.78	104.473	88.5376	100.524	0	0.446	-1.1649	KO Over WT
DHRS4L2	226.79	144.1	159.32	269.47	130.75	108.62	138.2	296.964	180.881	239.541	259.894	90.8781	94.9635	87.0724	0	0.3749	-1.4154	KO Over WT
DHRSX	1216.82	1073.67	968.04	1114.04	503	799	858	1593.33	1347.72	1455.47	1074.45	349.611	698.544	540.58	0	0.3872	-1.3688	KO Over WT
DHX30	10143	5059	5728	8084.6	3700.94	4035.56	4270.02	13281.4	6350.3	8612.15	7797.3	2572.35	3528.18	2690.31	0	0.3243	-1.6244	KO Over WT
DHX35	507	531	444	554	524.99	524	584	663.877	666.537	667.562	534.312	364.896	458.119	367.947	0	0.6277	-0.6719	KO Over WT
DHX37	3380.12	2171.06	2422.99	2431.97	1384.02	1636.04	1770	4426.01	2725.22	3643.01	2345.54	961.966	1430.35	1115.18	0	0.3553	-1.4929	KO Over WT
DHX38	3617.04	3169.02	3143.43	3561.86	2617	2633	3406.63	4736.23	3977.91	4726.21	3435.28	1818.95	2301.96	2146.33	0	0.495	-1.0145	KO Over WT
LAD1	3	1	1	1	38	10	35	3.92827	1.25525	1.50352	0.964463	26.412	8.74273	22.0516	0.0007	7.495	2.9059	KO Over WT
DHX8	1397	1264	1281	1589.95	1177	932	1387.93	1829.26	1586.63	1926.01	1533.45	818.077	814.822	874.46	0	0.4865	-1.0395	KO Over WT
DIABLO	918.89	900.04	839	1112	917	819	1077.15	1203.22	1129.77	1261.45	1072.48	637.363	716.029	678.654	0	0.581	-0.7835	KO Over WT
DIAPH1	7333.66	9224.86	5138.61	7863.91	4258.47	5383.05	5560.99	9602.86	11579.5	7726	7584.45	2959.86	4706.25	3503.68	0	0.4076	-1.2946	KO Over WT
DIP2A	324.14	341.8	348.94	493.48	1088.38	771.77	1062.12	424.436	429.044	524.638	475.943	756.481	674.737	669.185	0	1.51	0.5945	KO Over WT
REC8	6	1	2	8	88	12	89	7.85654	1.25525	3.00704	7.7157	61.1646	10.4913	56.0741	0.0121	7.4516	2.8975	KO Over WT
ADCY5	0	9	4	3	119	29	37	0	11.2972	6.01407	2.89339	82.7112	25.3539	23.3117	0.0035	7.43	2.8934	KO Over WT
DLC1	346.32	446	398.05	644.9	124	160	278	453.479	559.841	598.476	621.982	86.1865	139.884	175.153	0	0.2407	-2.0545	KO Over WT
DLD	254	366	411	600.96	1275.01	1117	1730	332.593	459.421	617.946	579.604	886.199	976.563	1089.98	0	1.9762	0.9828	KO Over WT
TMEM133	4	2	4	1	45	19	78	5.23769	2.5105	6.01407	0.964463	31.2774	16.6112	49.1436	0.0011	7.4275	2.8929	KO Over WT
F3	49.17	38.62	80.37	120.01	705.79	798.23	1233.06	64.3843	48.4777	120.838	115.745	490.561	697.871	776.885	0	7.4161	2.8907	KO Over WT
DLST	4688.06	5083.57	3894	4532.82	1892.57	2044	2282.43	6138.65	6381.14	5854.7	4371.74	1315.44	1787.01	1438.04	0	0.266	-1.9102	KO Over WT
DMAP1	1684.99	1007.02	845	1175.01	483	540.98	607.01	2206.36	1264.06	1270.47	1133.25	335.71	472.964	382.444	0	0.27	-1.8888	KO Over WT
DMBX1	102.64	88.84	79.4	58.96	54.95	51.13	57.9	134.399	111.516	119.379	56.8647	38.1931	44.7016	36.4797	0	0.3826	-1.386	KO Over WT
DMKN	5944.53	4375.67	3131.72	5858.61	3236.83	2569.65	2760.78	7783.9	5492.55	4708.6	5650.41	2249.77	2246.57	1739.42	0	0.3515	-1.5086	KO Over WT
SSPN	0	1	2	3	43.91	6	29.96	0	1.25525	3.00704	2.89339	30.5197	5.24564	18.8762	0.0198	7.4002	2.8876	KO Over WT
FRAS1	97	21	17	108	1288	280	762	127.014	26.3602	25.5598	104.162	895.227	244.796	480.095	0.0231	7.3714	2.8819	KO Over WT
PTGER4	0	0	1.13	4	20.62	11	32	0	0	1.69898	3.85785	14.332	9.617	20.1615	0.0002	7.3667	2.881	KO Over WT
ZNF432	1	1	5	2	48	17	50	1.30942	1.25525	7.51759	1.92893	33.3625	14.8626	31.5023	0	7.3274	2.8733	KO Over WT
DNAJA1	1577	1865	1568.99	2918.91	5642.95	4771	6854.01	2064.96	2341.04	2359.01	2815.18	3922.15	4171.16	4318.34	0	1.7269	0.7882	KO Over WT
DNAJA3	1997	2313	1947	2477.37	1119	1383	1482	2614.92	2903.39	2927.35	2389.33	777.764	1209.12	933.728	0	0.3595	-1.4759	KO Over WT
DNAJB1	2633.03	2730	2353.86	2743.24	2032.22	1450.02	2129	3447.75	3426.83	3539.07	2645.75	1412.5	1267.71	1341.37	0	0.4106	-1.2842	KO Over WT
DNAJB12	2181	1910.67	1853	1957.48	1892	1582.08	1998.03	2855.85	2398.36	2786.02	1887.92	1315.04	1383.17	1258.85	0	0.5313	-0.9125	KO Over WT
SYNC	2.06	2.27	4.72	11.29	145.07	15.1	56.95	2.69741	2.84941	7.09661	10.8888	100.831	13.2015	35.8811	0.0072	7.3092	2.8697	KO Over WT
PSG7	17.51	4.28	1.53	32.76	347.92	99.05	65.64	22.928	5.37246	2.30038	31.5958	241.823	86.5967	41.3562	0.011	7.252	2.8584	KO Over WT
DNAJC11	2348.44	1704.9	2118.64	2138.25	1436.53	1384.16	1429.05	3075.1	2140.07	3185.41	2062.26	998.463	1210.13	900.367	0	0.3959	-1.3368	KO Over WT
DNAJC17	283.76	298.59	269.35	294.36	162.95	154.01	174.31	371.562	374.805	404.973	283.899	113.259	134.647	109.823	0	0.3342	-1.5813	KO Over WT
MAGED4	0	0	0	31.03	96.87	20.27	152.64	0	0	0	29.9273	67.3297	17.7215	96.1702	0.0402	7.2419	2.8564	KO Over WT
KLF5	95	67	38	165	1506.99	752.99	947	124.395	84.1016	57.1337	159.136	1047.44	658.319	596.654	0	7.1287	2.8336	KO Over WT
ZBED2	22	4	1	33	293	47	216	28.8073	5.02099	1.50352	31.8273	203.65	41.0908	136.09	0.0211	7.1037	2.8286	KO Over WT
DNAL1	264.01	261.37	153.83	319.31	706.6	640.79	898.1	345.701	328.084	231.286	307.963	491.124	560.225	565.844	0	1.776	0.8286	KO Over WT
DNAL4	305	216.05	212	265	260	168.01	202	399.374	271.196	318.746	255.583	180.714	146.887	127.269	0	0.4886	-1.0332	KO Over WT
DNLZ	236	258	225.01	195.82	85	143.23	175	309.024	323.854	338.307	188.861	59.0794	125.222	110.258	0	0.3404	-1.5549	KO Over WT
DNM2	11230.2	7072.97	7299.99	7016.78	5541	4444.81	4926	14705.1	8878.33	10975.7	6767.42	3851.28	3885.98	3103.61	0	0.3488	-1.5196	KO Over WT
MTUS1	8	12	14	20	137	127.96	250	10.4754	15.063	21.0493	19.2893	95.2222	111.872	157.512	0	7.0863	2.825	KO Over WT
DHX58	49	7	3	36	652	16	282	64.1617	8.78674	4.51056	34.7207	453.174	13.9884	177.673	0.0136	7.0418	2.8159	KO Over WT
DOCK4	403	509	488	730	120	170.86	220	527.697	638.921	733.717	704.058	83.4063	149.378	138.61	0	0.1913	-2.3862	KO Over WT
DOHH	385	243.01	276	286	152	237	182	504.128	305.038	414.971	275.836	105.648	207.203	114.668	0	0.3809	-1.3926	KO Over WT
DOK1	294	246.64	263	209	175.02	170	215	384.97	309.594	395.425	201.573	121.648	148.626	135.46	0	0.4201	-1.2512	KO Over WT
DOLPP1	912.99	1295.06	930.91	1020.96	569	731	680.03	1195.49	1625.62	1399.64	984.678	395.485	639.093	428.45	0	0.3747	-1.4162	KO Over WT
DPAGT1	4708.07	2912.07	2683	3478.98	1631.47	1607	2334.29	6164.85	3655.37	4033.94	3355.35	1133.96	1404.96	1470.71	0	0.3101	-1.6893	KO Over WT
DPCD	419.78	296	294	482	192	214.01	139	549.669	371.553	442.034	464.871	133.45	187.103	87.5764	0	0.299	-1.7418	KO Over WT
DPF1	520	535	390	382	121	171.98	136	680.9	671.558	586.372	368.425	84.1013	150.357	85.6863	0	0.186	-2.4266	KO Over WT
DPF2	5337.66	4214.45	4078.08	4419.55	2649.5	2155	2784.78	6989.25	5290.18	6131.47	4262.49	1841.54	1884.06	1754.54	0	0.322	-1.6349	KO Over WT
DPH1	2485.16	1803.06	1404.58	1785.32	765.27	788.04	705.13	3254.12	2263.29	2111.81	1721.87	531.903	688.962	444.264	0	0.2372	-2.0759	KO Over WT
DPH2	2822.16	2006	2410	2264	951	1319	1276	3695.4	2518.03	3623.48	2183.54	660.995	1153.17	803.939	0	0.29	-1.7857	KO Over WT
JPH2	21	12	14	7	393.41	42	145	27.4979	15.063	21.0493	6.75124	273.441	36.7195	91.3567	0.0064	6.9719	2.8016	KO Over WT
DPM2	2833.75	1591.04	1933	1777.98	1001	957.73	1070.03	3710.58	1997.15	2906.3	1714.8	695.747	837.317	674.168	0	0.2842	-1.815	KO Over WT
DPM3	306	351	184	229	133.28	166	223	400.683	440.592	276.647	220.862	92.6366	145.129	140.5	0	0.3778	-1.4043	KO Over WT
DPP3	6882.01	4562.99	5202.67	5181.98	3864	2648	4330.39	9011.46	5727.68	7822.31	4997.83	2685.68	2315.07	2728.35	0	0.3733	-1.4215	KO Over WT
DPP9	3992.75	3486.24	3662.04	3126.56	2310.65	2221.99	2910.29	5228.2	4376.1	5505.95	3015.45	1606.02	1942.63	1833.62	0	0.3954	-1.3386	KO Over WT
DPPA4	22.26	11.39	10.87	17.91	2.49	8.85	4.25	29.1477	14.2973	16.3432	17.2735	1.73068	7.73731	2.6777	0	0.2506	-1.9966	KO Over WT
SHANK2	2	3	1	1	50	17	17	2.61885	3.76574	1.50352	0.964463	34.7526	14.8626	10.7108	0.0197	6.9697	2.8011	KO Over WT
DRAP1	10046.6	10169.1	12274.5	8917.9	4856.41	6135.76	6146.37	13155.3	12764.7	18454.9	8600.98	3375.46	5364.33	3872.5	0	0.3166	-1.6592	KO Over WT
DRG1	1855.97	1775	1647	2274	974	1289	1434.03	2430.25	2228.07	2476.3	2193.19	676.981	1126.94	903.505	0	0.3871	-1.369	KO Over WT
DRG2	1948	2374.31	1385	1497	611	648	706	2550.76	2980.35	2082.37	1443.8	424.677	566.529	444.813	0	0.2111	-2.2437	KO Over WT
NEAT1	203	157	148	526	3919	1383.01	3734.36	265.813	197.074	222.521	507.308	2723.91	1209.13	2352.82	0	6.9435	2.7957	KO Over WT
VWA5A	0	8	0	7	59	29	53	0	10.042	0	6.75124	41.0081	25.3539	33.3924	0	6.9311	2.7931	KO Over WT
DTNB	561	533	422	495.69	423	394	410	734.586	669.047	634.485	478.075	294.007	344.463	258.319	0	0.4758	-1.0716	KO Over WT
FGFR2	11.55	21.3	6.83	15.95	187.72	185.66	114.53	15.1238	26.7368	10.269	15.3832	130.475	162.317	72.1592	0	6.8936	2.7853	KO Over WT
DTYMK	3347.99	3057.14	3977.6	3863.39	808.98	1574	1102	4383.93	3837.47	5980.4	3726.1	562.283	1376.11	694.311	0	0.1956	-2.354	KO Over WT
DUS1L	1879.16	1186	1326.78	1739	708.4	978.17	843.45	2460.61	1488.72	1994.84	1677.2	492.375	855.187	531.412	0	0.3286	-1.6058	KO Over WT
DUS2L	1340.87	1093	1099	1103.69	513	427.88	830.93	1755.77	1371.99	1652.37	1064.47	356.562	374.084	523.524	0	0.2862	-1.8049	KO Over WT
DUS3L	1859	837	1227	1117.93	283	526	479	2434.22	1050.64	1844.82	1078.2	196.7	459.867	301.792	0	0.1988	-2.3305	KO Over WT
DUSP15	63	60	62	56	39	40	49	82.4936	75.3149	93.2182	54.0099	27.107	34.9709	30.8723	0	0.4148	-1.2695	KO Over WT
DUSP22	287	324	204	318	361	249	331	375.804	406.7	306.718	306.699	250.914	217.694	208.545	0	0.648	-0.626	KO Over WT
DUSP23	468	526	429	376	197	257	261	612.81	660.26	645.01	362.638	136.925	224.688	164.442	0	0.3082	-1.698	KO Over WT
DUSP4	1056.51	459.18	85	1275	2.01	13.9	23.67	1383.42	576.385	127.799	1229.69	1.39706	12.1524	14.9132	0	0.0124	-6.3362	KO Over WT
DUSP6	211	462	207	369.23	133	136	219	276.288	579.925	311.228	356.109	92.442	118.901	137.98	0	0.3066	-1.7054	KO Over WT
DUSP7	1269	1065.2	1279	1450.45	375.99	613	679.59	1661.66	1337.09	1923	1398.91	261.333	535.929	428.173	0	0.2587	-1.9505	KO Over WT
CYBRD1	320	233	376	615	8970.44	1500	3994.32	419.015	292.473	565.323	593.145	6234.92	1311.41	2516.61	0.0165	6.8927	2.7851	KO Over WT
DVL1	2036	1076.26	1396.09	1597	891	880	992.93	2665.98	1350.97	2099.05	1540.25	619.292	769.36	625.592	0	0.3503	-1.5134	KO Over WT
DVL2	2677.06	2713.07	1457	2016.6	1633	1332	1642.68	3505.4	3405.58	2190.63	1944.94	1135.02	1164.53	1034.96	0	0.4019	-1.3152	KO Over WT
DYNLL2	510	567	478.06	729.99	536.99	516	736	667.806	711.726	718.772	704.048	373.236	451.125	463.714	0	0.6135	-0.7048	KO Over WT
GBP2	2	2	5.75	3	56.26	13.75	77.76	2.61885	2.5105	8.64523	2.89339	39.1036	12.0213	48.9924	0.004	6.8716	2.7806	KO Over WT
DYRK4	128	95	127	178	40	106	126	167.606	119.249	190.947	171.674	27.8021	92.6729	79.3858	0	0.4136	-1.2738	KO Over WT
DYSF	37467.2	15350.1	19923.2	29269	10268.9	9787.41	13515.9	49060.3	19268.2	29954.9	28228.9	7137.43	8556.87	8515.63	0	0.2541	-1.9767	KO Over WT
DYX1C1	151.77	157.14	77.97	94.45	409.42	345.3	496.55	198.731	197.25	117.229	91.0935	284.568	301.886	312.849	0	1.9795	0.9851	KO Over WT
E2F1	2699	2514.94	2227.26	1751.96	482	1551.39	1092	3534.13	3156.87	3348.73	1689.7	335.015	1356.34	688.01	0	0.2697	-1.8907	KO Over WT
E2F3	264	430.92	365.19	467.97	1250.43	1043.74	1291.85	345.688	540.911	549.07	451.34	869.114	912.513	813.925	0	1.8326	0.8739	KO Over WT
E2F4	8716.29	7681.96	6148.82	7074.13	2738	3311.22	4432.82	11413.3	9642.77	9244.87	6822.74	1903.05	2894.91	2792.88	0	0.2723	-1.8766	KO Over WT
EARS2	1195.97	1227.55	1073.68	1224	743	864.52	771.99	1566.03	1540.88	1614.3	1180.5	516.424	755.826	486.389	0	0.3975	-1.3311	KO Over WT
EBNA1BP2	3305.86	3074.97	4255.97	4883.4	1684.85	2619.48	1932.85	4328.77	3859.85	6398.93	4709.86	1171.06	2290.14	1217.78	0	0.3229	-1.6311	KO Over WT
EBP	4083	2078.56	2783.56	3983.14	2097	2172.53	2575.96	5346.37	2609.11	4185.13	3841.59	1457.52	1899.38	1622.97	0	0.4148	-1.2694	KO Over WT
ECE2	1287	715.2	643	1017	209	399	253	1685.23	897.753	966.763	980.859	145.266	348.835	159.402	0	0.1924	-2.378	KO Over WT
ECHDC2	330.05	292.29	309	331	365	303	359	432.175	366.896	464.587	319.237	253.694	264.905	226.187	0	0.6283	-0.6704	KO Over WT
ECHS1	3332	5195.06	3134.98	3337	1964.56	2640.41	2121.24	4363	6521.09	4713.5	3218.41	1365.47	2308.44	1336.48	0	0.3542	-1.4974	KO Over WT
ECI1	1423.02	1101.97	1006	1208	1030	786	1037	1863.33	1383.25	1512.54	1165.07	715.904	687.178	653.358	0	0.4628	-1.1114	KO Over WT
ECSIT	1992	996	1088	1209	385	502.99	370	2608.37	1250.23	1635.83	1166.04	267.595	439.75	233.117	0	0.1878	-2.4127	KO Over WT
EDC3	1630	980.79	1130	1197.16	973.98	686	973.46	2134.36	1231.13	1698.98	1154.62	676.967	599.751	613.325	0	0.4048	-1.3047	KO Over WT
EDF1	4315.54	4264.24	4710.77	4276	3313.97	3477	3452	5650.87	5352.68	7082.73	4124.04	2303.38	3039.85	2174.92	0	0.4508	-1.1493	KO Over WT
EEF1A1	142590	153707	175509	242881	466421	475114	594677	186711	192940	263881	234250	324187	415380	374674	0	1.6913	0.7582	KO Over WT
EEF1B2	13200.3	9710.75	14175.7	20671.5	7819.96	12905.9	10067.1	17284.8	12189.4	21313.5	19936.9	5435.28	11283.3	6342.71	0	0.4339	-1.2047	KO Over WT
EEF1D	24707.2	17665.7	27453.9	21155.2	6718.57	10491.3	5874.2	32352.1	22174.8	41277.5	20403.4	4669.76	9172.27	3701.02	0	0.2006	-2.3179	KO Over WT
EEF1G	135842	117682	117941	123782	45697.6	57453.5	52637	177874	147720	177327	119384	31762.2	50230	33163.8	0	0.2464	-2.0207	KO Over WT
EEF2	108630	63132	88576.2	77205.7	31533.5	41261.5	31979.7	142243	79246.4	133176	74462.1	21917.5	36073.8	20148.7	0	0.2419	-2.0472	KO Over WT
EEFSEC	2111.11	974	1061.99	1245.97	306	399	357	2764.34	1222.61	1596.72	1201.69	212.686	348.835	224.926	0	0.1541	-2.698	KO Over WT
EFCAB4B	199	168	128.95	244	160.01	182.77	204	260.575	210.882	193.879	235.329	111.215	159.791	128.529	0	0.5936	-0.7524	KO Over WT
EFHD2	3426.1	3102.08	3653.92	2947.03	627	1702	2307.76	4486.21	3893.88	5493.74	2842.3	435.798	1488.01	1454	0	0.2688	-1.8953	KO Over WT
EFNA5	65	39	20	82	18	17	33	85.1125	48.9547	30.0704	79.086	12.5109	14.8626	20.7915	0	0.2755	-1.8597	KO Over WT
RBMS3	3	3	3	12	125.05	21	54.97	3.92827	3.76574	4.51056	11.5736	86.9163	18.3597	34.6336	0.0058	6.8641	2.7791	KO Over WT
EFR3B	183.18	172.77	109.34	245.91	72.81	75.54	128.81	239.86	216.869	164.395	237.171	50.6068	66.0426	81.1562	0	0.3106	-1.6871	KO Over WT
EFTUD2	5759	6130.08	6234.9	5322.97	2327	2898	3113.01	7540.96	7694.77	9374.29	5133.81	1617.39	2533.64	1961.34	0	0.2736	-1.8698	KO Over WT
EGFL7	1200	1222.76	993	840	755	830.71	830	1571.31	1534.87	1492.99	810.149	524.764	726.267	522.938	0	0.4368	-1.195	KO Over WT
EGFR	1702	1428.32	1637	2218.23	4396.23	3727.7	4534.99	2228.64	1792.9	2461.26	2139.4	3055.61	3259.03	2857.25	0	1.418	0.5038	KO Over WT
EGLN2	1321.89	981.44	863.11	1071	1066	793.84	1047.01	1730.91	1231.95	1297.7	1032.94	740.926	694.033	659.665	0	0.5275	-0.9228	KO Over WT
FLJ35024	7	10	1	4	73.27	84.71	45.26	9.16596	12.5525	1.50352	3.85785	50.9265	74.0596	28.5159	0.0007	6.8612	2.7785	KO Over WT
EHD1	12145.5	9212.48	7410.43	7901.81	7251.15	5705.2	7006.62	15903.6	11563.9	11141.7	7621	5039.93	4987.9	4414.49	0	0.4157	-1.2665	KO Over WT
EI24	3936.94	5084.55	4325.42	5690.76	4242.41	5105.02	5454.31	5155.12	6382.37	6503.35	5488.53	2948.7	4463.18	3436.47	0	0.6144	-0.7027	KO Over WT
EID1	374	396	434	704.29	1401.62	1104.53	1559.99	489.724	497.078	652.527	679.262	974.199	965.66	982.866	0	1.68	0.7485	KO Over WT
EIF1	4901.06	4179.84	3861.42	5333	3256.05	3355.53	4113.22	6417.56	5246.74	5805.72	5143.48	2263.13	2933.65	2591.52	0	0.4592	-1.1229	KO Over WT
EIF1B	659.91	658.24	380	1080.5	404	407	476.94	864.101	826.254	571.337	1042.1	280.801	355.829	300.494	0	0.3785	-1.4016	KO Over WT
ZBED6	17	17	29	47	502	112	406	22.2602	21.3392	43.602	45.3298	348.916	97.9185	255.799	0.004	6.8122	2.7681	KO Over WT
EIF2B1	958	1067	738	1385	896.04	1004.99	927	1254.43	1339.35	1109.6	1335.78	622.795	878.635	584.053	0	0.5519	-0.8574	KO Over WT
EIF2B2	1532.01	1043.01	839.02	1471	369	540	517	2006.05	1309.24	1261.48	1418.72	256.474	472.107	325.734	0	0.2346	-2.0916	KO Over WT
EIF2B3	545.67	447.99	423.23	664	310.86	333	442	714.513	562.339	636.334	640.403	216.064	291.133	278.48	0	0.4112	-1.2822	KO Over WT
EIF2B4	3357.05	1757.99	1745	2787	1088	950	1369.99	4395.8	2206.71	2623.64	2687.96	756.217	830.559	863.157	0	0.2737	-1.8695	KO Over WT
EIF2B5	1793	1660.97	1660	1867	627	1149	1004	2347.79	2084.93	2495.84	1800.65	435.798	1004.54	632.566	0	0.3166	-1.6593	KO Over WT
EIF2C2	766	649	638	934.16	515.9	617	550	1003.02	814.656	959.245	900.963	358.577	539.426	346.525	0	0.4516	-1.1468	KO Over WT
EIF2D	1592	1274.72	1248	1881.96	1088.03	847.95	1134	2084.6	1600.09	1876.39	1815.08	756.238	741.34	714.472	0	0.4001	-1.3215	KO Over WT
EIF2S2	675.22	1040.44	1212	1406	3299.03	3384.03	3949.41	884.148	1306.01	1822.26	1356.03	2293	2958.57	2488.31	0	1.9199	0.941	KO Over WT
EIF3B	9711.66	8765.65	9698.86	9503.91	4509.1	6004.01	5547.6	12716.7	11003.1	14582.4	9166.17	3134.06	5249.14	3495.24	0	0.3333	-1.5853	KO Over WT
EIF3C	22434	22272.3	24812.5	20864.6	12445	15850.1	13452.7	29375.6	27957.3	37306	20123.1	8649.92	13857.3	8475.83	0	0.3593	-1.4768	KO Over WT
EIF3D	7856.32	6937.61	6897.5	8349.17	4352.23	4647.53	5495.82	10287.2	8708.42	10370.5	8052.47	3025.03	4063.21	3462.62	0	0.3758	-1.4118	KO Over WT
EIF3F	14221.5	9122.57	10342.4	10034.8	6913.92	6971.02	6284.33	18622	11451.1	15550	9678.18	4805.54	6094.57	3959.42	0	0.3574	-1.4843	KO Over WT
EIF3G	8259.2	3870.56	5069.37	5509.5	2419.12	2929	2567.36	10814.8	4858.51	7621.89	5313.71	1681.41	2560.74	1617.56	0	0.272	-1.8781	KO Over WT
EIF3I	4422.16	6139.91	6008.93	5670.71	2938.37	4389.69	3353.41	5790.48	7707.11	9034.54	5469.19	2042.32	3837.79	2112.8	0	0.3799	-1.3963	KO Over WT
EIF3K	10050.6	7985.42	9046.1	9767.78	5178	6525.94	6380.43	13160.5	10023.7	13601	9420.66	3598.98	5705.45	4019.96	0	0.3841	-1.3804	KO Over WT
EIF3L	7564.02	5834.11	5106.29	7456.95	3905	5526.46	4903.11	9904.5	7323.26	7677.4	7191.95	2714.18	4831.63	3089.19	0	0.4413	-1.18	KO Over WT
EIF4A1	27347.5	33781	27344.5	29831.7	15040.9	18968.9	20114.6	35809.4	42403.6	41112.9	28771.6	10454.2	16584	12673.1	0	0.3572	-1.4853	KO Over WT
EIF4A3	2354.95	2493	2248	2573.95	1546	2124	1903.97	3083.62	3129.33	3379.91	2482.48	1074.55	1856.96	1199.59	0	0.4559	-1.1332	KO Over WT
EIF4E2	938	771.75	697.96	992.99	1073	928.86	1012	1228.24	968.738	1049.4	957.702	745.791	812.077	637.607	0	0.6965	-0.5219	KO Over WT
EIF4EBP1	6626.08	5100.97	5829	3865.55	1183	2268	1813	8676.34	6402.98	8764.01	3728.18	822.247	1982.85	1142.27	0	0.1902	-2.3946	KO Over WT
EIF4G1	36488.1	26464.9	30734.7	31540.7	19458.4	23431.3	18213.1	47778.3	33220.1	46210.1	30419.8	13524.6	20485.3	11475.1	0	0.3841	-1.3805	KO Over WT
LAMB1	40	101	156	93	1370	555	1866.54	52.3769	126.78	234.549	89.6951	952.222	485.221	1176.01	0.0001	6.8089	2.7674	KO Over WT
EIF5A	30749.1	45379	35145.1	31060.3	12179.1	17073.4	15387.2	40263.5	56961.9	52841.3	29956.5	8465.15	14926.8	9694.63	0	0.2444	-2.0325	KO Over WT
EIF5AL1	138.71	188.68	147.3	115.01	66.01	84.71	80.37	181.63	236.84	221.468	110.923	45.8804	74.0596	50.6368	0	0.306	-1.7082	KO Over WT
LACC1	5	11	5	5	95.13	45	118	6.54711	13.8077	7.51759	4.82231	66.1203	39.3423	74.3454	0	6.8056	2.7667	KO Over WT
ELAC2	5849.45	7719.23	4501.2	5271.96	2083	2553.1	2816	7659.4	9689.55	6767.64	5084.61	1447.79	2232.11	1774.21	0	0.2486	-2.0083	KO Over WT
ELAVL1	3371	3159.01	3244	3553.12	2218	2594	2570.61	4414.06	3965.34	4877.41	3426.85	1541.63	2267.86	1619.6	0	0.4337	-1.2053	KO Over WT
PRSS23	454	627.1	1284.99	960	22412.5	3208.08	7025.67	594.478	787.166	1932.01	925.884	15577.9	2804.74	4426.5	0.0488	6.7953	2.7645	KO Over WT
ELK1	4728.86	1608	2757.01	3228.07	951	1065	1044.97	6192.08	2018.44	4145.22	3113.35	660.995	931.1	658.379	0	0.193	-2.3736	KO Over WT
ELL	740	645.99	502	611	533	563	687	968.973	810.878	754.766	589.287	370.463	492.216	432.842	0	0.5531	-0.8544	KO Over WT
ELL2	49	80	46	84	183	159	258	64.1617	100.42	69.1619	81.0149	127.195	139.009	162.552	0	1.8109	0.8567	KO Over WT
ELMO2	1010.98	1147.98	939	1076	1035	833.3	1382.16	1323.8	1441	1411.8	1037.76	719.379	728.531	870.824	0	0.593	-0.7539	KO Over WT
UGCG	356	289	275	495	6013.1	2216.38	4353.03	466.154	362.767	413.468	477.409	4179.42	1937.72	2742.61	0.0001	6.7876	2.7629	KO Over WT
ELMOD3	228.63	167	144	282	150.69	137.01	158.96	299.373	209.626	216.507	271.979	104.737	119.784	100.152	0	0.4364	-1.1963	KO Over WT
ELOF1	1435.69	956.53	935.97	1041.67	543.75	681.78	617.94	1879.92	1200.68	1407.25	1004.65	377.935	596.062	389.331	0	0.3307	-1.5963	KO Over WT
ELOVL1	6129.6	6334.38	3325.06	4873.82	1901.05	1574	2605	8026.24	7951.22	4999.29	4700.62	1321.33	1376.11	1641.27	0	0.2249	-2.1529	KO Over WT
CD38	2	6	7	2	60	25	104	2.61885	7.53149	10.5246	1.92893	41.7031	21.8568	65.5248	0.0015	6.7778	2.7608	KO Over WT
ELP4	428	405	257	610	416	390	418	560.433	508.375	386.404	588.322	289.142	340.966	263.359	0	0.5836	-0.7768	KO Over WT
DDO	2	1	17.01	1	154.02	28	66	2.61885	1.25525	25.5749	0.964463	107.052	24.4796	41.583	0.0021	6.7738	2.76	KO Over WT
EME1	232.15	244.26	245.44	285.57	139.31	226.63	255.29	303.982	306.607	369.024	275.422	96.8277	198.136	160.844	0	0.4857	-1.0418	KO Over WT
EMG1	1433.67	1390.05	1135.09	1558.64	587	768.05	822.88	1877.28	1744.86	1706.63	1503.25	407.996	671.485	518.452	0	0.3121	-1.6797	KO Over WT
EML3	2837.86	1907.03	1696	1841.75	1255.52	1181.24	1547.78	3715.96	2393.8	2549.97	1776.3	872.652	1032.73	975.173	0	0.3674	-1.4448	KO Over WT
LRRC4C	1	7	1	2	38	45	25	1.30942	8.78674	1.50352	1.92893	26.412	39.3423	15.7512	0.0009	6.767	2.7585	KO Over WT
ENDOG	695.27	332.11	424.05	489.9	219.14	203.72	252.11	910.402	416.88	637.567	472.49	152.314	178.107	158.841	0	0.2679	-1.9	KO Over WT
ENO1	201339	113764	170263	137966	37745.4	48749	52102.1	263638	142802	255994	133063	26235	42619.9	32826.7	0	0.1697	-2.5587	KO Over WT
ENO2	2046.63	1266.42	1528.17	1784.21	673.11	785.13	802.07	2679.9	1589.67	2297.63	1720.8	467.847	686.418	505.341	0	0.2669	-1.9057	KO Over WT
ENOSF1	811.99	644.68	589.32	1130.52	918.05	747.93	927.21	1063.24	809.233	886.054	1090.34	638.093	653.895	584.185	0	0.6502	-0.621	KO Over WT
PPP4R4	2	1	3	6	43	19	59.95	2.61885	1.25525	4.51056	5.78678	29.8872	16.6112	37.7713	0.0001	6.7521	2.7553	KO Over WT
ENTPD4	344.63	266.84	208.57	543.32	1291.75	768.61	1191.16	451.266	334.95	313.589	524.012	897.834	671.975	750.486	0	1.902	0.9275	KO Over WT
ENTPD6	4534.22	4058.82	3996.4	3536.05	2244.94	2418.62	2980.27	5937.21	5094.83	6008.66	3410.39	1560.35	2114.53	1877.71	0	0.3615	-1.4678	KO Over WT
GIMAP2	0	6	1	5	35	9	84	0	7.53149	1.50352	4.82231	24.3268	7.86845	52.9239	0.007	6.7053	2.7453	KO Over WT
NPNT	2	1	1	3	38	5	38	2.61885	1.25525	1.50352	2.89339	26.412	4.37136	23.9418	0.0168	6.7011	2.7444	KO Over WT
EPB41	188.31	229.78	234.62	312.19	850.97	567.32	1004.3	246.577	288.431	352.756	301.096	591.469	495.992	632.755	0	1.9267	0.9461	KO Over WT
CXCL2	6	3	8	4	37.74	17	190.47	7.85654	3.76574	12.0281	3.85785	26.2313	14.8626	120.005	0.009	6.6864	2.7412	KO Over WT
CLSTN2	8	4	0	3	19	36	100	10.4754	5.02099	0	2.89339	13.206	31.4738	63.0046	0.0389	6.6767	2.7391	KO Over WT
ABCA5	3	5.38	7	8.18	85.49	41	99.07	3.92827	6.75323	10.5246	7.88931	59.42	35.8452	62.4187	0	6.665	2.7366	KO Over WT
EPHA2	6873.35	6007.14	4556.5	5703.81	3511.94	4731.74	4582.17	9000.12	7540.45	6850.78	5501.11	2440.98	4136.83	2886.98	0	0.4362	-1.1969	KO Over WT
EPHB2	742.78	779.96	806.37	720.14	323.06	469.07	399.05	972.613	979.043	1212.39	694.548	224.544	410.095	251.42	0	0.3064	-1.7064	KO Over WT
EPS15L1	739.86	584.46	679	681	508	446	546	968.789	733.642	1020.89	656.799	353.087	389.926	344.005	0	0.4291	-1.2205	KO Over WT
LOC339290	5.66	17.03	34.04	2.02	187.52	194.9	187.17	7.41133	21.3769	51.1798	1.94822	130.336	170.396	117.926	0	6.6048	2.7235	KO Over WT
ERAL1	8984.22	8091.85	5071.5	6368.8	2195	2642.21	3067.98	11764.1	10157.3	7625.09	6142.47	1525.64	2310.01	1932.97	0	0.215	-2.2173	KO Over WT
ZNF765	3.69	8	8.62	11.51	120.42	53.06	117	4.83177	10.042	12.9603	11.101	83.6982	46.3889	73.7154	0	6.5579	2.7132	KO Over WT
PAQR6	8	3	5	7	99	41	76	10.4754	3.76574	7.51759	6.75124	68.8102	35.8452	47.8835	0	6.5561	2.7128	KO Over WT
LTA	11	14	5	9	177	44	143	14.4036	17.5735	7.51759	8.68017	123.024	38.468	90.0966	0.0015	6.534	2.708	KO Over WT
ERCC1	4047.97	4320.85	2458.46	2972.09	1513.94	1284.95	1850.8	5300.5	5423.74	3696.34	2866.47	1052.27	1123.4	1166.09	0	0.2573	-1.9587	KO Over WT
ERCC2	5036.64	2216.75	2655.03	3248.79	1532.2	1532.72	1517.35	6595.09	2782.57	3991.89	3133.34	1064.96	1340.02	956	0	0.2704	-1.8867	KO Over WT
TRIM34	40.39	10.46	12.52	36	556.59	44.09	312.63	52.8876	13.1299	18.8241	34.7207	386.859	38.5467	196.971	0.0081	6.5168	2.7042	KO Over WT
ERI3	3065.55	2245.22	2617.29	2305	841	1138	1015	4014.1	2818.31	3935.14	2223.09	584.539	994.922	639.497	0	0.2274	-2.1365	KO Over WT
ZNF382	1	2	2	3	38	12	35.08	1.30942	2.5105	3.00704	2.89339	26.412	10.4913	22.102	0.0002	6.485	2.6971	KO Over WT
ERLIN1	2001	1708.3	1902	3218	1656.2	2110.87	1681.4	2620.15	2144.34	2859.69	3103.64	1151.15	1845.48	1059.36	0	0.5037	-0.9894	KO Over WT
ERLIN2	1089.15	1337.59	936.78	2017.7	1282.94	1151.26	1655.99	1426.16	1679.01	1408.47	1946	891.71	1006.52	1043.35	0	0.6072	-0.7199	KO Over WT
CHN2	6	12	3	7	88	60	99	7.85654	15.063	4.51056	6.75124	61.1646	52.4564	62.3746	0.0011	6.4322	2.6853	KO Over WT
FGD6	66.95	46.37	95.16	138.89	1148.16	452.82	1378.06	87.6658	58.2059	143.075	133.954	798.031	395.888	868.241	0	6.4058	2.6794	KO Over WT
NCOA3	219.93	233.82	250.88	345.06	4930.04	1376.01	2707.17	287.981	293.502	377.203	332.798	3426.64	1203.01	1705.64	0.0235	6.3926	2.6764	KO Over WT
ESRRA	959.06	938.24	840.19	1014.25	796.11	620.04	1019.13	1255.81	1177.72	1263.24	978.207	553.338	542.084	642.099	0	0.4959	-1.0119	KO Over WT
ESYT1	10810.5	8228.18	8354.69	8126	5754.5	4972	7179.71	14155.6	10328.4	12561.4	7837.23	3999.68	4346.88	4523.55	0	0.3818	-1.3892	KO Over WT
NPR3	2	3	1	1	33	11	33	2.61885	3.76574	1.50352	0.964463	22.9367	9.617	20.7915	0.0002	6.3351	2.6634	KO Over WT
ETFB	1226	963.96	856	1033	662	519.02	576	1605.35	1210.01	1287.01	996.29	460.125	453.765	362.907	0	0.3341	-1.5817	KO Over WT
ETNK2	1551.94	1567.58	1884	1138	720	854	872	2032.15	1967.7	2832.63	1097.56	500.438	746.629	549.4	0	0.3013	-1.7308	KO Over WT
ETV4	2271.53	1278.68	824.23	1235.98	62	30	41	2974.39	1605.06	1239.25	1192.06	43.0932	26.2282	25.8319	0	0.0185	-5.7577	KO Over WT
ETV5	2775.96	2506	1845.7	2885.03	463	288.99	268	3634.9	3145.65	2775.04	2782.5	321.809	252.656	168.852	0	0.0806	-3.6336	KO Over WT
CLIC5	45	58	1	59	818	338	140	58.924	72.8044	1.50352	56.9033	568.553	295.504	88.2064	0.0155	6.3307	2.6624	KO Over WT
EXOC3	2172	2286.96	1807	1853	1701	1207.99	1859	2844.07	2870.7	2716.86	1787.15	1182.28	1056.11	1171.26	0	0.4446	-1.1693	KO Over WT
EXOC6	69	85	57	133	238	197	261	90.3502	106.696	85.7006	128.274	165.422	172.232	164.442	0	1.6267	0.7019	KO Over WT
EXOC7	6413.29	4477	4253.32	5186.33	4491.7	3115.03	4459.05	8397.71	5619.75	6394.95	5002.02	3121.97	2723.39	2809.41	0	0.4536	-1.1406	KO Over WT
EXOSC1	630.98	539.96	371	617.02	325	413	321	826.219	677.784	557.805	595.093	225.892	361.075	202.245	0	0.3966	-1.3343	KO Over WT
EXOSC10	1630.57	1462	1428.08	2058.02	1666	1717	2435.85	2135.11	1835.17	2147.14	1984.88	1157.96	1501.13	1534.7	0	0.6901	-0.5351	KO Over WT
EXOSC2	1040.64	1044.44	1026.05	1415.04	546.85	1104.68	756.2	1362.64	1311.03	1542.69	1364.75	380.089	965.792	476.441	0	0.4351	-1.2006	KO Over WT
EXOSC4	1695.99	946	1176	1110	380	433	345	2220.77	1187.46	1768.14	1070.55	264.12	378.56	217.366	0	0.1834	-2.447	KO Over WT
EXOSC5	906	986	1402	1011	404	621.96	406.06	1186.34	1237.67	2107.93	975.072	280.801	543.763	255.837	0	0.2611	-1.9373	KO Over WT
EXOSC7	2425	1226	1540.05	2402	940.43	1068	1094.02	3175.35	1538.93	2315.49	2316.64	653.648	933.723	689.283	0	0.3244	-1.6242	KO Over WT
EXT2	4599.89	3721.64	3941.26	5264	3707	3260.93	4570.59	6023.2	4671.58	5925.76	5076.93	2576.56	2850.94	2879.68	0	0.5104	-0.9702	KO Over WT
HIVEP2	74	81	72	167	1016	566	1645	96.8973	101.675	108.253	161.065	706.173	494.838	1036.43	0	6.2827	2.6514	KO Over WT
EXTL3	1244.03	1291	1013	1315	1573.16	998.97	1426	1628.96	1620.53	1523.06	1268.27	1093.43	873.372	898.446	0	0.6325	-0.6609	KO Over WT
EZH1	200	216	238	271.97	607	445	708.48	261.885	271.134	357.837	262.305	421.897	389.051	446.375	0	1.4531	0.5392	KO Over WT
F12	118	108	48	78	15	35	47	154.512	135.567	72.1689	75.2281	10.4258	30.5995	29.6122	0	0.2217	-2.1732	KO Over WT
RBM43	13.14	8.91	12.4	27.17	282.44	29.37	230.4	17.2058	11.1843	18.6436	26.2045	196.311	25.6774	145.163	0.0408	6.2796	2.6507	KO Over WT
FABP5	1133.01	1111	1013	1897	700.77	1250.44	891.86	1483.59	1394.58	1523.06	1829.59	487.072	1093.23	561.913	0	0.458	-1.1265	KO Over WT
FADD	1180	1195	1002.72	1236	821	874.59	1046	1545.12	1500.02	1507.61	1192.08	570.638	764.63	659.028	0	0.4631	-1.1106	KO Over WT
FADS2	2041	1994.66	1546.54	1447	1052	912	1337.99	2672.53	2503.79	2325.25	1395.58	731.195	797.337	842.995	0	0.355	-1.494	KO Over WT
FAF1	766	725	708	1002	657	806.01	984	1003.02	910.055	1064.49	966.392	456.649	704.673	619.965	0	0.6024	-0.7311	KO Over WT
FAH	675	235	681	576	185	141.11	192	883.86	294.983	1023.9	555.531	128.585	123.369	120.969	0	0.1803	-2.4715	KO Over WT
FAHD2A	1075.34	946.82	785.24	961.19	484.6	355.14	440.6	1408.07	1188.49	1180.62	927.032	336.822	310.489	277.598	0	0.2626	-1.9292	KO Over WT
FAM100B	691.74	804.22	582.94	671.64	238.65	283	199	905.78	1009.5	876.461	647.772	165.874	247.419	125.379	0	0.2095	-2.255	KO Over WT
SHISA2	5.99	6.82	7.07	3.61	148.76	26.08	55.52	7.84344	8.56079	10.6299	3.48171	103.396	22.801	34.9802	0.0059	6.2766	2.65	KO Over WT
FAM104A	177.57	229.49	200.5	241.34	595.57	475.54	576.57	232.514	288.067	301.455	232.763	413.952	415.752	363.266	0	1.5072	0.5919	KO Over WT
FAM108A1	902	706	908	762.05	503	451	519	1181.1	886.205	1365.19	734.969	349.611	394.297	326.994	0	0.3426	-1.5452	KO Over WT
FAM110A	267	224	184	159	95	145	170	349.616	281.176	276.647	153.35	66.03	126.77	107.108	0	0.3784	-1.4018	KO Over WT
FZD4	37.48	49.16	44.03	55.36	833.03	178.36	607.48	49.0772	61.708	66.1999	53.3927	578.999	155.935	382.74	0.0097	6.2723	2.649	KO Over WT
C4orf33	6	6	1	9	98	12	88.5	7.85654	7.53149	1.50352	8.68017	68.1151	10.4913	55.7591	0.0233	6.2511	2.6441	KO Over WT
LOC645638	84	61	19.34	143.99	1215.98	673.37	415	109.991	76.5701	29.0781	138.873	845.17	588.709	261.469	0.0233	6.2051	2.6334	KO Over WT
FAM116A	123.46	141.56	140.45	303.6	508.96	403.86	649.3	161.661	177.693	211.169	292.811	353.754	353.084	409.089	0	1.7614	0.8167	KO Over WT
FAM120AOS	550.77	651.14	428.83	870.79	531.13	545.47	640.59	721.191	817.342	644.754	839.845	369.163	476.89	403.601	0	0.5517	-0.858	KO Over WT
FAM125A	1520.56	696	1052.78	973.99	424.97	331	407.39	1991.06	873.653	1582.87	939.377	295.376	289.384	256.674	0	0.2079	-2.2662	KO Over WT
FAM125B	817.96	433	553	683.96	313.06	395	460	1071.06	543.522	831.446	659.654	217.593	345.338	289.821	0	0.3662	-1.4494	KO Over WT
C4BPB	47	35	1	56	352	224	509.03	61.5429	43.9337	1.50352	54.0099	244.658	195.837	320.712	0	6.1869	2.6292	KO Over WT
CDK14	41	64	42	88	740	412.88	700.94	53.6863	80.3359	63.1478	84.8727	514.339	360.97	441.624	0	6.1637	2.6238	KO Over WT
FAM129B	13366.6	9117.42	12287	9202	3820.45	4020.98	6206.29	17502.5	11444.6	18473.7	8874.99	2655.41	3515.43	3910.25	0	0.238	-2.071	KO Over WT
FAM155A	5	6	7	8.05	98	36	98	6.54711	7.53149	10.5246	7.76393	68.1151	31.4738	61.7445	0	6.1625	2.6235	KO Over WT
LYST	16	17	34	50	419	101	471.82	20.9508	21.3392	51.1196	48.2231	291.227	88.3015	297.268	0.004	6.1588	2.6226	KO Over WT
STOX2	8	9	4	13	112	41	133	10.4754	11.2972	6.01407	12.538	77.8459	35.8452	83.7961	0.0001	6.1222	2.6141	KO Over WT
FAM158A	456.81	204.96	279.05	399.83	113.94	156	183.42	598.157	257.276	419.557	385.621	79.1943	136.387	115.563	0	0.2669	-1.9056	KO Over WT
KIAA1407	2	3	0	6	54.01	14	28	2.61885	3.76574	0	5.78678	37.5398	12.2398	17.6413	0.0189	6.0835	2.6049	KO Over WT
FAM162A	452	283	332	523	394	277	250	591.859	355.235	499.168	504.414	273.851	242.174	157.512	0	0.4611	-1.117	KO Over WT
FAM173A	206.82	96	153.57	145	37	46	77.05	270.815	120.504	230.895	139.847	25.7169	40.2165	48.545	0	0.2037	-2.2952	KO Over WT
SUSD2	3	3	1	6	84.04	16	17	3.92827	3.76574	1.50352	5.78678	58.4122	13.9884	10.7108	0.0207	6.0502	2.597	KO Over WT
FAM175B	83	145	89	213	380	357	516	108.682	182.011	133.813	205.431	264.12	312.115	325.104	0	1.9036	0.9287	KO Over WT
MBNL2	144	135.02	180	324	2736.06	892	2589.65	188.557	169.484	270.633	312.486	1901.7	779.851	1631.6	0.0002	6.0298	2.5921	KO Over WT
COBL	49	101	89	42	1028.81	633	640	64.1617	126.78	133.813	40.5074	715.077	553.415	403.229	0	6.026	2.5912	KO Over WT
ZNF25	12	34	20	27	267.14	181	290.39	15.7131	42.6784	30.0704	26.0405	185.676	158.243	182.959	0	6.0153	2.5886	KO Over WT
FAM192A	2176.06	2604.99	1955.32	2887.67	2017	1995.01	2412.89	2849.38	3269.91	2939.86	2785.05	1401.92	1744.18	1520.23	0	0.5254	-0.9285	KO Over WT
FAM195A	465.08	275.94	327.98	413.01	108	162.99	161.99	608.986	346.373	493.124	398.333	75.0656	142.498	102.061	0	0.232	-2.1075	KO Over WT
FAM195B	2458	2353.86	1791.97	1691.96	614.96	875	852	3218.56	2954.68	2694.26	1631.83	427.429	764.989	536.799	0	0.2193	-2.1888	KO Over WT
ERBB3	73.6	98.61	37.99	71.14	893.34	312.92	1101.46	96.3735	123.78	57.1187	68.6119	620.918	273.577	693.971	0.0003	6.0113	2.5877	KO Over WT
FAM203A	6234.75	3046.68	5285.81	3694	918	1204	937	8163.92	3824.34	7947.31	3562.73	638.058	1052.62	590.353	0	0.1288	-2.9572	KO Over WT
FAM207A	949	436	675.58	676.01	168	284	228.96	1242.64	547.288	1015.75	651.987	116.769	248.293	144.255	0	0.1965	-2.3475	KO Over WT
HIST1H2AC	19	4	25	34	500.81	62.91	138.14	24.879	5.02099	37.588	32.7917	348.089	55.0005	87.0346	0.0201	6.008	2.5869	KO Over WT
FAM20B	253.32	360.35	342.52	586.21	1104	754.78	1191.8	331.703	452.329	514.985	565.378	767.338	659.884	750.889	0	1.5565	0.6383	KO Over WT
FAM210B	274.38	394.02	397.85	377.33	1033.74	876.94	1318.39	359.279	494.593	598.175	363.921	718.503	766.685	830.646	0	1.6987	0.7645	KO Over WT
RBP5	5	1	0	2.97	39.02	9	37.89	6.54711	1.25525	0	2.86445	27.1209	7.86845	23.8724	0.0051	5.9756	2.5791	KO Over WT
FAM27A	159.14	128.49	110.25	159.62	34.21	40.62	48.04	208.382	161.287	165.763	153.948	23.7777	35.513	30.2674	0	0.178	-2.4899	KO Over WT
TMEM2	81.46	35	26	187	1131.97	495	731	106.666	43.9337	39.0915	180.355	786.778	432.765	460.564	0.0001	5.9599	2.5753	KO Over WT
RRAD	4	2	1	1	8	33	36	5.23769	2.5105	1.50352	0.964463	5.56042	28.851	22.6817	0.0243	5.949	2.5727	KO Over WT
FAM40A	1007	778.29	987.01	1156.04	920.04	561	1102	1318.59	976.947	1483.99	1114.96	639.476	490.467	694.311	0	0.497	-1.0086	KO Over WT
FAM43A	119	114	70	88	36.98	73	87	155.821	143.098	105.246	84.8727	25.703	63.8219	54.814	0	0.3981	-1.3287	KO Over WT
NFE2	4	4	0	0	45	0	43	5.23769	5.02099	0	0	31.2774	0	27.092	0.0104	5.9398	2.5704	KO Over WT
ZNF600	0	9.93	14.08	3.3	90.13	41.53	121.12	0	12.4646	21.1695	3.18273	62.6451	36.3085	76.3112	0	5.9317	2.5685	KO Over WT
FAM53B	749	707	448.81	681	447	492	506	980.758	887.46	674.794	656.799	310.688	430.142	318.803	0	0.4419	-1.1783	KO Over WT
FAM54B	898.62	858.78	648.5	962.38	822.89	667.16	900.53	1176.67	1077.98	975.032	928.18	571.952	583.28	567.375	0	0.5528	-0.8551	KO Over WT
FAM57A	913	895.98	674	868.03	684	728	1088.99	1195.5	1124.68	1013.37	837.183	475.416	636.471	686.114	0	0.5749	-0.7987	KO Over WT
VANGL2	15	23	3	24	349	40	140	19.6413	28.8707	4.51056	23.1471	242.573	34.9709	88.2064	0.0156	5.9263	2.5671	KO Over WT
TRAF1	28	18	37	23	144	126	702	36.6638	22.5945	55.6302	22.1826	100.088	110.158	442.292	0.0134	5.9212	2.5659	KO Over WT
REV3L	65	54	91	158	785	691	1317.01	85.1125	67.7834	136.82	152.385	545.616	604.122	829.777	0	5.915	2.5644	KO Over WT
FAM86A	840.38	424.07	572.15	732.08	217.88	278.96	330.51	1100.41	532.313	860.238	706.064	151.438	243.887	208.237	0	0.2519	-1.9892	KO Over WT
FAM86C1	506.86	232.61	292.93	431.3	244.65	175.84	297.48	663.694	291.983	440.426	415.973	170.045	153.732	187.426	0	0.3767	-1.4087	KO Over WT
FAM86DP	402.07	360.58	249.09	448.21	193.64	227.77	205.35	526.48	452.617	374.511	432.282	134.59	199.133	129.38	0	0.3471	-1.5264	KO Over WT
FAM86EP	127.27	74.45	91.17	143.69	69.23	61.1	85.55	166.65	93.4532	137.076	138.584	48.1185	53.4181	53.9004	0	0.3916	-1.3525	KO Over WT
ARRDC3	24	22	96	59	992	263	440	31.4261	27.6155	144.338	56.9033	689.492	229.934	277.22	0.0433	5.9113	2.5635	KO Over WT
FAM91A1	373.5	448.95	355.7	807.15	1440.3	1073.59	1465.13	489.069	563.544	534.802	778.466	1001.08	938.61	923.099	0	1.6123	0.6891	KO Over WT
FAM98C	1011	770	801	863	382.23	381.01	462	1323.83	966.541	1204.32	832.332	265.67	333.107	291.081	0	0.2746	-1.8648	KO Over WT
FANCA	4027.99	3615.44	3624.06	3293.95	1389.2	2340.58	3271.14	5274.34	4538.27	5448.84	3176.89	965.567	2046.31	2060.97	0	0.3662	-1.4493	KO Over WT
FANCE	700.09	877.95	732	638.69	240.9	452	353	916.714	1102.04	1100.58	615.993	167.438	395.171	222.406	0	0.2803	-1.8348	KO Over WT
FANCG	4977.34	3667.21	3378	3705.28	719	1338	1525.98	6517.44	4603.26	5078.89	3573.61	499.743	1169.78	961.438	0	0.1772	-2.4968	KO Over WT
ZBTB38	173.03	198.81	195.51	368.21	3260.59	1386.09	2461.27	226.569	249.556	293.953	355.125	2266.28	1211.82	1550.71	0	5.9047	2.5619	KO Over WT
FARP1	1533.99	1679.02	1568	1343	1262.04	965	727	2008.64	2107.59	2357.52	1295.27	877.184	843.673	458.043	0	0.3735	-1.4208	KO Over WT
FARS2	390	384	335	374	284	230	230	510.675	482.015	503.679	360.709	197.395	201.083	144.911	0	0.3913	-1.3535	KO Over WT
FARSA	8720.45	3793.82	4315.3	5041.66	1474	1843	1730	11418.8	4762.19	6488.13	4862.49	1024.51	1611.28	1089.98	0	0.1794	-2.4788	KO Over WT
FARSB	1513.62	914	1388.04	2008.09	790	1163.99	1127	1981.97	1147.3	2086.94	1936.73	549.091	1017.64	710.062	0	0.424	-1.2379	KO Over WT
FASTKD5	244	371.96	235	415.56	817.27	709	919.35	319.499	466.902	353.327	400.792	568.045	619.859	579.233	0	1.5288	0.6124	KO Over WT
FAU	19596.3	12096.3	14568.5	14532.6	6057.3	8225.18	7853.03	25659.9	15183.9	21904.1	14016.1	4210.14	7191.05	4947.77	0	0.2833	-1.8198	KO Over WT
FBL	9316.11	7685.22	9059.47	6691.08	1899	4444.78	3105	12198.7	9646.86	13621.1	6453.3	1319.9	3885.95	1956.29	0	0.2271	-2.1388	KO Over WT
FBXL15	230	93	102.92	172.84	70.86	64	79.48	301.167	116.738	154.742	166.698	49.2514	55.9535	50.0761	0	0.2828	-1.822	KO Over WT
FBXL18	1654.76	1467.48	1199.75	1273.35	1234.61	1166.58	1432.41	2166.78	1842.05	1803.85	1228.1	858.119	1019.91	902.484	0	0.5262	-0.9262	KO Over WT
FBXL6	1705.63	695	1293.77	1135.03	537	527.98	577	2233.39	872.397	1945.21	1094.69	373.243	461.599	363.537	0	0.2592	-1.948	KO Over WT
FGFBP1	6	1	2	18	131	21	58	7.85654	1.25525	3.00704	17.3603	91.0519	18.3597	36.5427	0.0129	5.8971	2.56	KO Over WT
FBXO17	3893.05	3390.69	3035.09	3185.63	1971.55	1833.23	2049.25	5097.65	4256.16	4563.31	3072.42	1370.33	1602.74	1291.12	0	0.3344	-1.5803	KO Over WT
FBXO25	225.91	247.93	213.24	404.85	179.17	255.6	278.49	295.812	311.214	320.61	390.463	124.533	223.464	175.462	0	0.5308	-0.9138	KO Over WT
FBXO27	1331.84	1161.94	1249.11	1511.38	921.2	643.29	739.13	1743.94	1458.52	1878.06	1457.67	640.282	562.411	465.686	0	0.3405	-1.5543	KO Over WT
FBXO28	276.06	292	209.15	544.8	1080	721	1291.97	361.479	366.532	314.461	525.439	750.656	630.351	814.001	0	1.8639	0.8983	KO Over WT
FBXO31	1823	1344.94	1689.98	1471.75	1024	851	1393	2387.08	1688.23	2540.92	1419.45	711.734	744.006	877.654	0	0.3868	-1.3704	KO Over WT
FBXO38	200	230	210	349.82	756	485	902.04	261.885	288.707	315.739	337.388	525.46	424.022	568.327	0	1.6793	0.7478	KO Over WT
FBXO6	819.7	592.54	542.61	824.04	879.89	532.37	752.03	1073.33	743.785	815.824	794.756	611.57	465.437	473.814	0	0.6034	-0.7288	KO Over WT
FBXO7	1593.99	1530	1320	1750.99	1617	1457	1862	2087.21	1920.53	1984.64	1688.76	1123.9	1273.82	1173.15	0	0.62	-0.6897	KO Over WT
FBXW4	1709.66	807.8	967.98	1552.94	896.89	692.05	736.87	2238.67	1013.99	1455.38	1497.75	623.385	605.04	464.262	0	0.3632	-1.4613	KO Over WT
FBXW5	5487	2917.98	2968.21	3333.91	1652.28	1730.99	1902.88	7184.8	3662.79	4462.76	3215.43	1148.42	1513.36	1198.9	0	0.2769	-1.8528	KO Over WT
ENPP5	14	11	5	10	190	37	109	18.3319	13.8077	7.51759	9.64463	132.06	32.3481	68.675	0.0244	5.8687	2.553	KO Over WT
FDX1	372.84	441.88	269	548.29	364.27	404.61	546.58	488.205	554.669	404.447	528.805	253.187	353.739	344.371	0	0.6425	-0.6382	KO Over WT
FDX1L	673.94	708	524	633.99	288	360	332	882.472	888.716	787.844	611.46	200.175	314.738	209.175	0	0.3051	-1.7124	KO Over WT
FDXR	503	481	377	306	153	205.29	305	658.64	603.774	566.827	295.126	106.343	179.479	192.164	0	0.3005	-1.7348	KO Over WT
FEM1A	761.12	755.23	602.13	751.06	790.54	729.15	886.01	996.628	948.001	905.314	724.37	549.467	637.476	558.227	0	0.6513	-0.6186	KO Over WT
REEP1	18	35	17	17	608	78	64.01	23.5696	43.9337	25.5598	16.3959	422.592	68.1933	40.3292	0.0335	5.8423	2.5465	KO Over WT
FEM1C	56	70	83	144	246.02	205	313	73.3277	87.8674	124.792	138.883	170.997	179.226	197.204	0	1.7143	0.7777	KO Over WT
CDH3	8.28	20.46	0	8.45	100.75	37.05	169.4	10.842	25.6824	0	8.14971	70.0265	32.3918	106.73	0.007	5.8283	2.5431	KO Over WT
FES	13	25	10	15	0	8	6	17.0225	31.3812	15.0352	14.4669	0	6.99418	3.78028	0	0.2249	-2.1526	KO Over WT
FGD1	1217	463	716.6	1086.07	431.01	320	396	1593.57	581.18	1077.42	1047.47	299.574	279.767	249.498	0	0.2567	-1.9617	KO Over WT
ITGB8	4.04	0	5.66	4.56	36.92	3.75	104.6	5.29007	0	8.50992	4.39795	25.6613	3.27852	65.9028	0.0134	5.8111	2.5388	KO Over WT
FAM110C	17.1	20	5.28	36.17	205.03	118.39	250.24	22.3911	25.105	7.93858	34.8846	142.507	103.505	157.663	0	5.7996	2.536	KO Over WT
FGF11	69	125	36	80	3.34	29	29.97	90.3502	156.906	54.1267	77.157	2.32147	25.3539	18.8825	0	0.1718	-2.5416	KO Over WT
LOC100506123	9.07	12.24	7.45	16.84	148.08	80.05	118.63	11.8765	15.3642	11.2012	16.2416	102.923	69.9855	74.7424	0	5.7872	2.5329	KO Over WT
ADAM10	166	182	211	415	2860.19	1194	3261	217.364	228.455	317.242	400.252	1987.98	1043.88	2054.58	0	5.7759	2.53	KO Over WT
FH	2018	1724.25	1875.96	2634	1200	1465.2	1779	2642.41	2164.36	2820.54	2540.4	834.063	1280.98	1120.85	0	0.4244	-1.2366	KO Over WT
FHIT	176	86	79.74	171	87	31	63	230.458	107.951	119.891	164.923	60.4696	27.1025	39.6929	0	0.2763	-1.8559	KO Over WT
FHL1	2167.97	2088.95	3930.14	3543.42	327.98	563.89	325.98	2838.79	2622.15	5909.04	3417.5	227.963	492.994	205.382	0	0.0833	-3.585	KO Over WT
FHL3	1037.92	668	713	687	246	252	415	1359.08	838.506	1072.01	662.586	170.983	220.317	261.469	0	0.2215	-2.1747	KO Over WT
FHOD1	2404	1443.32	830.09	1485.18	376	609	761.02	3147.85	1811.72	1248.06	1432.4	261.34	532.432	479.478	0	0.2213	-2.1758	KO Over WT
FIBP	6525.28	3458.02	3968.99	4102.63	1872.95	1799.73	2399	8544.35	4340.67	5967.45	3956.83	1301.8	1573.45	1511.48	0	0.2556	-1.9682	KO Over WT
HIST1H2BC	5.14	1.03	19.75	7.05	239.82	22.27	50.2	6.73043	1.29291	29.6945	6.79946	166.687	19.4701	31.6283	0.0178	5.7704	2.5287	KO Over WT
TDRD7	105	116	87	183	1637	324.96	1899	137.489	145.609	130.806	176.497	1137.8	284.104	1196.46	0.0261	5.7663	2.5276	KO Over WT
ZNF468	9.97	14.88	16.49	22.36	183.41	97.79	214.63	13.0549	18.6781	24.793	21.5654	127.48	85.4951	135.227	0	5.7629	2.5268	KO Over WT
FKBP2	1070.77	983	835	1041	1165.99	1023.75	1323	1402.09	1233.91	1255.44	1004.01	810.424	895.037	833.551	0	0.6917	-0.5319	KO Over WT
FKBP4	9039.01	6704.2	7055.92	7906.01	2496.62	3635.05	2968.79	11835.9	8415.43	10608.7	7625.05	1735.28	3178.03	1870.47	0	0.2347	-2.0908	KO Over WT
FKBPL	389	291.01	301	340	159.95	121	129	509.365	365.29	452.559	327.917	111.174	105.787	81.2759	0	0.2419	-2.0476	KO Over WT
FLAD1	2140.14	1154.01	1167.68	1469.37	745.51	572.16	776.49	2802.35	1448.57	1755.63	1417.15	518.168	500.224	489.224	0	0.2703	-1.8875	KO Over WT
FLJ14186	80.25	92.33	69.76	118.5	308.96	187.66	273.44	105.081	115.897	104.885	114.289	214.743	164.066	172.28	0	1.6664	0.7368	KO Over WT
YPEL2	11	13	15	20	235	43	205	14.4036	16.3182	22.5528	19.2893	163.337	37.5937	129.159	0.0106	5.7598	2.526	KO Over WT
GRID1	17	41	35	13	522.18	167	185	22.2602	51.4652	52.6232	12.538	362.942	146.004	116.559	0.0433	5.7409	2.5213	KO Over WT
GOLGA8A	54.61	28.87	54.57	111.87	969.04	320.69	567.78	71.5076	36.239	82.047	107.894	673.533	280.371	357.728	0.0044	5.7407	2.5212	KO Over WT
FLOT1	5678.98	6914.51	4557.18	6023	3935	3641.21	3425.17	7436.18	8679.42	6851.81	5808.96	2735.03	3183.41	2158.01	0	0.374	-1.419	KO Over WT
USP51	2	1	2	3	42	9	25	2.61885	1.25525	3.00704	2.89339	29.1922	7.86845	15.7512	0.0179	5.735	2.5198	KO Over WT
FLYWCH2	304.91	333.33	367.5	424.03	278.45	343.85	322.09	399.256	418.412	552.543	408.961	193.537	300.619	202.932	0	0.5233	-0.9344	KO Over WT
FN3KRP	774.47	967.5	904	834	387.99	588	683	1014.11	1214.45	1359.18	804.362	269.673	514.072	430.321	0	0.3686	-1.44	KO Over WT
TLR2	1.18	15	1	10	59	17	152.02	1.54512	18.8287	1.50352	9.64463	41.0081	14.8626	95.7796	0.0118	5.7314	2.5189	KO Over WT
FNBP4	372.01	320	252	661	1286.09	904.19	1584.25	487.118	401.679	378.887	637.51	893.9	790.509	998.15	0	1.8748	0.9068	KO Over WT
FNDC4	331	262	250	268	264	111	212	433.419	328.875	375.88	258.476	183.494	97.0443	133.57	0	0.3967	-1.334	KO Over WT
MAP1B	20	31	150	26	586.01	411	966	26.1885	38.9127	225.528	25.076	407.308	359.326	608.624	0	5.7219	2.5165	KO Over WT
FNTA	335	463	238	642	1342.06	956.53	1561.18	438.657	581.18	357.837	619.185	932.802	836.268	983.615	0	1.8362	0.8767	KO Over WT
FNTB	374.63	373.6	282.56	364.69	62.39	104.47	136.04	490.549	468.961	424.834	351.73	43.3643	91.3353	85.7115	0	0.1711	-2.5472	KO Over WT
FOSL1	30580.5	15033.6	16099.2	18402.6	3087.69	6260.2	5968.98	40042.9	18871	24205.5	17748.6	2146.11	5473.12	3760.73	0	0.1496	-2.7406	KO Over WT
FOXC1	247	174	184.08	313	196	217	261.46	323.427	218.413	276.768	301.877	136.23	189.717	164.732	0	0.5855	-0.7723	KO Over WT
FOXD1	603.47	484.13	453.4	583.68	497.16	503.83	483.81	790.197	607.703	681.695	562.938	345.552	440.485	304.823	0	0.5509	-0.8602	KO Over WT
FOXJ2	604	374	450	583	461.03	368.44	489	790.891	469.463	676.583	562.282	320.44	322.117	308.093	0	0.5076	-0.9781	KO Over WT
FOXL2	268	218.85	179	197	170	178.01	209	350.925	274.711	269.13	189.999	118.159	155.629	131.68	0	0.4999	-1.0002	KO Over WT
FOXM1	8409.36	7180.39	5305.36	6721.87	2005.13	5063.76	3465.46	11011.4	9013.17	7976.71	6482.99	1393.67	4427.11	2183.4	0	0.3088	-1.6955	KO Over WT
FOXN3	208.66	231	132.9	414.03	768.22	658.04	866.28	273.224	289.962	199.818	399.317	533.953	575.306	545.796	0	1.8961	0.923	KO Over WT
FOXRED1	2535.16	1503	1883	2267	859	976	1143.93	3319.6	1886.64	2831.13	2186.44	597.05	853.29	720.729	0	0.2829	-1.8215	KO Over WT
FOXRED2	2361.52	1928.71	1416.42	2245.72	1729.91	1420.77	2109.79	3092.23	2421.01	2129.61	2165.91	1202.38	1242.14	1329.26	0	0.5129	-0.9633	KO Over WT
FPGS	7837.86	4422.99	6121.74	4995	1906.17	2053	2360.03	10263.1	5551.95	9204.15	4817.49	1324.89	1794.88	1486.93	0	0.2051	-2.2854	KO Over WT
FRAT2	311	136	183	299	133.71	173.87	113.74	407.23	170.714	275.144	288.374	92.9354	152.01	71.6614	0	0.371	-1.4303	KO Over WT
SLC5A3	131.36	147.27	195.3	336.34	2881.64	916.09	2277.19	172.006	184.86	293.637	324.387	2002.89	800.913	1434.73	0.0008	5.7155	2.5149	KO Over WT
FRMD4A	538	406.01	270.73	534.4	137	268	243.18	704.469	509.643	407.048	515.409	95.2222	234.305	153.215	0	0.3021	-1.7269	KO Over WT
GADD45A	95	72	137	172	988	927	1639.24	124.395	90.3779	205.982	165.888	686.712	810.451	1032.8	0	5.7086	2.5131	KO Over WT
GRAMD3	17.01	21	7	27	291	55	209	22.2733	26.3602	10.5246	26.0405	202.26	48.085	131.68	0.019	5.6949	2.5097	KO Over WT
FSCN1	4615.04	8374.14	3558	2883.99	591	1538	1068	6043.04	10511.6	5349.52	2781.5	410.776	1344.63	672.889	0	0.13	-2.9434	KO Over WT
BEAN1	9	17	16	7	211.01	73	119.12	11.7848	21.3392	24.0563	6.75124	146.663	63.8219	75.0511	0.0016	5.6683	2.5029	KO Over WT
FTO	917.76	1041.13	812.78	1217.18	1029.98	741.3	1086.2	1201.74	1306.88	1222.03	1173.93	715.89	648.098	684.356	0	0.5573	-0.8435	KO Over WT
FTSJ3	1667.13	1844	1328	2013	1513	1388.24	1698.18	2182.98	2314.68	1996.67	1941.46	1051.61	1213.7	1069.93	0	0.5273	-0.9232	KO Over WT
FUK	714	510.03	504	473	416	237	390	934.928	640.214	757.773	456.191	289.142	207.203	245.718	0	0.3549	-1.4944	KO Over WT
FURIN	2909	2314.41	2178	2383	1799.46	1631.01	2052	3809.11	2905.16	3274.66	2298.32	1250.72	1425.95	1292.85	0	0.4305	-1.216	KO Over WT
FUZ	848.92	391.81	359.6	557.87	185.48	183.35	198.36	1111.6	491.819	540.665	538.045	128.918	160.298	124.976	0	0.206	-2.2794	KO Over WT
FXN	467.64	323.18	323.88	461.65	306.3	340.91	340.31	612.338	405.671	486.96	445.244	212.895	298.048	214.411	0	0.4967	-1.0095	KO Over WT
FXYD5	12322	7317.14	9925.53	7756.87	2759.51	3553.04	4379	16134.7	9184.83	14923.2	7481.21	1918	3106.33	2758.97	0	0.2166	-2.2066	KO Over WT
LOC100506394	3.99	24.8	16.06	4.67	221.32	110.79	66.61	5.2246	31.1302	24.1465	4.50404	153.829	96.8607	41.9674	0.0205	5.6634	2.5017	KO Over WT
KIAA1598	60	98	49	132	943.03	593.31	866	78.5654	123.014	73.6724	127.309	655.455	518.715	545.62	0	5.6586	2.5005	KO Over WT
FZD1	45.68	44.71	28.8	42.93	108.28	105.92	152.35	59.8144	56.1221	43.3013	41.4044	75.2603	92.603	95.9875	0	1.747	0.8049	KO Over WT
GPRC5B	56	35	33	64	193	390	837	73.3277	43.9337	49.6161	61.7256	134.145	340.966	527.349	0.0418	5.6468	2.4974	KO Over WT
FZR1	2878.06	1922.19	2002.94	2045.33	1014.49	1210.25	1129.72	3768.6	2412.83	3011.46	1972.64	705.124	1058.09	711.776	0	0.2951	-1.7607	KO Over WT
G3BP2	619	720.99	713.85	1276	2586.11	1855	3421.11	810.533	905.021	1073.29	1230.65	1797.48	1621.78	2155.46	0	1.8469	0.8851	KO Over WT
G6PC3	4917.33	3357.99	2868	2862.9	1844.35	1648.99	2283	6438.86	4215.11	4312.09	2761.16	1281.92	1441.67	1438.4	0	0.3122	-1.6796	KO Over WT
GABARAP	2978.91	3578.26	2248	2317.3	2130	1576.98	2166.71	3900.65	4491.6	3379.91	2234.95	1480.46	1378.71	1365.13	0	0.4015	-1.3166	KO Over WT
C5orf4	5	1	5	1	67	15	33	6.54711	1.25525	7.51759	0.964463	46.5685	13.1141	20.7915	0.0218	5.6407	2.4959	KO Over WT
KLF12	19	12	13	22	279	36	215	24.879	15.063	19.5457	21.2182	193.92	31.4738	135.46	0.0364	5.6409	2.4959	KO Over WT
GADD45GIP1	2766	1727.62	1815	1959	796.97	955.5	810	3621.86	2168.59	2728.89	1889.38	553.936	835.368	510.337	0	0.243	-2.0412	KO Over WT
GAL	655	433	936.98	600.1	67	241	74	857.672	543.522	1408.77	578.774	46.5685	210.7	46.6234	0	0.1197	-3.0623	KO Over WT
GALE	2249.18	1603.93	1427.85	1695.29	569	753	1401.95	2945.13	2013.33	2146.8	1635.04	395.485	658.327	883.293	0	0.2952	-1.7605	KO Over WT
GALK1	961	457	493	556.99	343	234	314	1258.36	573.648	741.235	537.196	238.403	204.58	197.834	0	0.2743	-1.8662	KO Over WT
GALM	272.94	264.24	236.7	401.72	220.72	231.81	212.56	357.394	331.687	355.883	387.444	153.412	202.665	133.923	0	0.4578	-1.1273	KO Over WT
ALDH1A3	64	123	48	132	592	511	1651.86	83.803	154.396	72.1689	127.309	411.471	446.753	1040.75	0.037	5.6266	2.4923	KO Over WT
GALNT11	191	390	252	390	967	696.03	980	250.1	489.547	378.887	376.141	672.116	608.52	617.445	0	1.6916	0.7584	KO Over WT
GAMT	1580.83	1005.24	1128.41	938.06	333.64	455.45	371.96	2069.97	1261.83	1696.59	904.724	231.897	398.188	234.352	0	0.194	-2.3656	KO Over WT
GAPDH	234118	120187	159848	149865	72692	83856.3	69813.6	306559	150865	240335	144539	50524.7	73313.3	43985.8	0	0.2646	-1.9183	KO Over WT
GART	2774.69	3020.25	2185.94	3441.45	2325.62	2413.46	2946.75	3633.24	3791.16	3286.6	3319.15	1616.43	2110.02	1856.59	0	0.5306	-0.9143	KO Over WT
GATA2	616	422.01	191	530	334	213	156	806.604	529.727	287.172	511.165	232.147	186.22	98.2872	0	0.3227	-1.6318	KO Over WT
GATA4	826	509	473.69	675	432	478	594	1081.58	638.921	712.202	651.012	300.263	417.902	374.247	0	0.4723	-1.0821	KO Over WT
GATAD1	142.22	185.37	192.56	221.52	521.65	367.68	655.94	186.226	232.685	289.518	213.648	362.574	321.453	413.272	0	1.5849	0.6644	KO Over WT
GATC	1067.09	1068.69	969.42	1198.34	1030.86	944.66	1212.08	1397.27	1341.47	1457.54	1155.75	716.502	825.89	763.666	0	0.5748	-0.7989	KO Over WT
GATSL2	50.18	49.33	60.08	63.4	45.41	37.95	34.27	65.7068	61.9214	90.3314	61.147	31.5623	33.1787	21.5917	0	0.4218	-1.2455	KO Over WT
GBA2	1777.56	1501.88	1193.41	1574.86	1109.36	959.95	1186.28	2327.58	1885.23	1794.31	1518.89	771.063	839.258	747.411	0	0.4177	-1.2594	KO Over WT
KIAA1383	8	13	6	22	139	77	137	10.4754	16.3182	9.02111	21.2182	96.6123	67.319	86.3163	0	5.624	2.4916	KO Over WT
GBF1	4574.99	2942	3052.01	3657.98	3054	2070.01	1938	5990.6	3692.94	4588.75	3527.99	2122.69	1809.75	1221.03	0	0.3854	-1.3756	KO Over WT
TTC3P1	2.56	0	8.93	0	31.05	25.53	58.36	3.35212	0	13.4264	0	21.5814	22.3202	36.7695	0	5.6199	2.4905	KO Over WT
COL5A3	8	16	3	5	227	22	26	10.4754	20.084	4.51056	4.82231	157.777	19.234	16.3812	0.0302	5.6155	2.4894	KO Over WT
GCAT	670.56	603.31	560.58	468.01	398.24	321.81	357.78	878.046	757.304	842.842	451.378	276.798	281.35	225.418	0	0.3569	-1.4866	KO Over WT
GCDH	1245	823	1199.97	1094	385	525.28	404	1630.23	1033.07	1804.18	1055.12	267.595	459.238	254.539	0	0.2369	-2.0777	KO Over WT
ENOX1	5	4	1	5	85	25	13	6.54711	5.02099	1.50352	4.82231	59.0794	21.8568	8.1906	0.0221	5.6092	2.4878	KO Over WT
MACROD2	1	5	7	2	83.21	30	20.43	1.30942	6.27624	10.5246	1.92893	57.8353	26.2282	12.8718	0.0495	5.604	2.4865	KO Over WT
ZNF430	39.38	43.96	22.11	71.98	362.71	451.74	389.9	51.5651	55.1807	33.2428	69.422	252.102	394.944	245.655	0	5.5958	2.4843	KO Over WT
GDA	40	36	2	100	1	2	4	52.3769	45.1889	3.00704	96.4463	0.695052	1.74855	2.52018	0	0.0513	-4.2837	KO Over WT
GEMIN4	2933	3653	2657.56	2328.86	990	1389	1364.99	3840.54	4585.42	3995.69	2246.1	688.102	1214.36	860.007	0	0.2506	-1.9963	KO Over WT
GEMIN5	1266	1158	1321	1886.2	906	1341.99	1549	1657.73	1453.58	1986.15	1819.17	629.717	1173.27	975.941	0	0.5355	-0.9011	KO Over WT
GEMIN7	732.66	431	470	635	306.97	256	323.99	959.362	541.012	706.654	612.434	213.36	223.814	204.129	0	0.3038	-1.7187	KO Over WT
GEMIN8	302.1	147.9	150.39	215.12	69.96	99.42	92.25	395.577	185.651	226.114	207.475	48.6259	86.9202	58.1217	0	0.2565	-1.9629	KO Over WT
NEURL	3	6	2	2	50	14	50	3.92827	7.53149	3.00704	1.92893	34.7526	12.2398	31.5023	0.0012	5.5591	2.4749	KO Over WT
GET4	1905	1413.18	1083	1551.27	1000	1186	1124	2494.45	1773.89	1628.31	1496.14	695.052	1036.89	708.172	0	0.4397	-1.1854	KO Over WT
GFER	1377	949.89	1002.01	1086	491	603	548	1803.07	1192.35	1506.54	1047.41	341.271	527.186	345.265	0	0.2916	-1.7779	KO Over WT
COL1A1	3	7	1	0	45	28	21	3.92827	8.78674	1.50352	0	31.2774	24.4796	13.231	0.0014	5.5405	2.47	KO Over WT
GFOD2	761.15	792.08	571.28	731.61	688.64	604.65	974.58	996.667	994.257	858.93	705.611	478.641	528.629	614.03	0	0.6082	-0.7174	KO Over WT
GGA1	1371.62	740.09	907.96	1037.86	693.93	547.21	665.13	1796.03	928.997	1365.13	1000.98	482.318	478.411	419.063	0	0.361	-1.4698	KO Over WT
GGCX	1507.25	1058.14	932.39	1262.63	958.79	857.1	876.51	1973.63	1328.23	1401.87	1217.76	666.409	749.339	552.242	0	0.443	-1.1747	KO Over WT
SYNPO	45.98	19.01	174.99	15.02	1146.18	227.3	869.98	60.2073	23.8623	263.101	14.4862	796.655	198.722	548.127	0.017	5.5279	2.4667	KO Over WT
GINS2	1678	2766.98	1823	1629	345	1266.04	1031.29	2197.21	3473.25	2740.91	1571.11	239.793	1106.86	649.76	0	0.2658	-1.9116	KO Over WT
GINS4	842.78	1243.47	742.89	1129.03	384.9	743.53	700.89	1103.56	1560.86	1116.95	1088.91	267.526	650.048	441.593	0	0.372	-1.4265	KO Over WT
GIPC1	5076.63	3725.76	3670.06	3923.2	3773.01	2614.03	3123.23	6647.45	4676.75	5518	3783.78	2622.44	2285.38	1967.78	0	0.4439	-1.1717	KO Over WT
GIT1	2878.05	2190.84	2210.91	2344.95	949	1194.23	1263	3768.58	2750.05	3324.14	2261.62	659.605	1044.08	795.748	0	0.2751	-1.8618	KO Over WT
ABCC9	4.3	12.36	12.09	21.15	151.1	62.63	154.27	5.63052	15.5149	18.1775	20.3984	105.022	54.7557	97.1972	0	5.5012	2.4597	KO Over WT
GJB3	2797	1507	1492	2143.88	661.03	617	899	3662.45	1891.66	2243.25	2067.69	459.45	539.426	566.411	0	0.2112	-2.2432	KO Over WT
GLA	1218	808	918	905.07	334	509	625.9	1594.88	1014.24	1380.23	872.906	232.147	445.005	394.346	0	0.2937	-1.7674	KO Over WT
GLDC	331.3	259	262	382	299	292	321	433.812	325.109	393.922	368.425	207.821	255.288	202.245	0	0.5844	-0.7749	KO Over WT
GLE1	1598	1584.02	1394	2214.61	1271	1433.98	1750	2092.46	1988.34	2095.91	2135.91	883.411	1253.69	1102.58	0	0.5198	-0.944	KO Over WT
GLOD4	936	1469	845	1514.78	1022.73	1032.94	1407	1225.62	1843.96	1270.47	1460.95	710.851	903.071	886.475	0	0.5746	-0.7994	KO Over WT
ZNF28	9.51	18.26	10.57	25.38	167.97	74.6	225.06	12.4526	22.9208	15.8922	24.4781	116.748	65.2207	141.798	0	5.4932	2.4576	KO Over WT
GLRX2	146	198	140.95	266	139	168	244	191.176	248.539	211.921	256.547	96.6123	146.878	153.731	0	0.5851	-0.7732	KO Over WT
GLRX5	862.96	899.99	570	930	376	643.09	453.02	1129.98	1129.71	857.006	896.951	261.34	562.236	285.423	0	0.3686	-1.4399	KO Over WT
GLTSCR2	3175	1932.02	2141.99	2353.29	1090	1339.79	1290.99	4157.42	2425.16	3220.52	2269.66	757.607	1171.34	813.383	0	0.3024	-1.7256	KO Over WT
GLUD1	2180.46	2179.22	2031.45	3738.62	2669.37	2522.96	2463.43	2855.14	2735.46	3054.32	3605.76	1855.35	2205.76	1552.07	0	0.6107	-0.7115	KO Over WT
GLUL	4771.94	3130	2971	4681.81	1426.25	2338.29	2616.01	6248.49	3928.93	4466.95	4515.43	991.318	2044.3	1648.21	0	0.3256	-1.6189	KO Over WT
GLYCTK	467	311	334	341	200	209	286	611.5	390.382	502.175	328.882	139.01	182.723	180.193	0	0.3659	-1.4504	KO Over WT
GMDS	726	590	585	815	288	381	333	950.641	740.596	879.558	786.037	200.175	333.098	209.805	0	0.2959	-1.7569	KO Over WT
GMPPB	1511.36	724	800	1235	404	404	480.09	1979.01	908.8	1202.81	1191.11	280.801	353.206	302.479	0	0.2362	-2.0818	KO Over WT
GMPR2	878.96	803.98	574.98	1052.85	784	581	653	1150.93	1009.19	864.493	1015.43	544.921	507.952	411.42	0	0.4837	-1.0479	KO Over WT
GNA11	1172	1332	1303	1156	963	1026	883.3	1534.64	1671.99	1959.08	1114.92	669.335	897.004	556.52	0	0.4504	-1.1509	KO Over WT
GNA12	1673.87	1370	1530	1717	1201	1210	1730.95	2191.8	1719.69	2300.38	1655.98	834.758	1057.87	1090.58	0	0.5055	-0.9843	KO Over WT
ANKRD20A5P	3.8	13.99	2.1	7.5	115.67	26.74	69.26	4.97581	17.5609	3.15739	7.23347	80.3967	23.3781	43.637	0.0162	5.4734	2.4524	KO Over WT
GNAI2	14050.3	10110.5	10765.8	11955.4	9167.34	7748.94	9453.95	18397.8	12691.2	16186.6	11530.5	6371.78	6774.69	5956.42	0	0.4327	-1.2087	KO Over WT
GNAL	62.1	77.32	86.85	106.47	270.01	189.71	348.3	81.3151	97.0558	130.581	102.686	187.671	165.858	219.445	0	1.851	0.8883	KO Over WT
GNB1L	230.33	93.5	269.34	165.6	16.13	60	44	301.599	117.366	404.958	159.715	11.2112	52.4564	27.722	0	0.1263	-2.9853	KO Over WT
GNB2	10225	11928.5	11513.5	7352.18	4700.98	5085.88	6217.65	13388.9	14973.2	17310.8	7090.91	3267.43	4446.45	3917.41	0	0.293	-1.7712	KO Over WT
GNB2L1	89860.3	61850.9	68602.3	72816.4	35984.9	47007.4	39582.5	117665	77638.2	103145	70228.7	25011.4	41097.3	24938.8	0	0.3286	-1.6054	KO Over WT
GNE	332	408.2	359.09	687.23	1486.66	1111.1	1749.86	434.728	512.392	539.899	662.808	1033.31	971.404	1102.49	0	1.9257	0.9453	KO Over WT
MCTP2	8.98	0	6	52.2	173.32	78.6	178.86	11.7586	0	9.02111	50.345	120.466	68.7178	112.69	0	5.4521	2.4468	KO Over WT
GNL2	214	240	228	467	855	680	1074	280.216	301.26	342.802	450.404	594.27	594.505	676.669	0	1.8073	0.8539	KO Over WT
GNL3L	1479.55	853.07	1117.49	1851.41	581.98	549.88	791.56	1937.36	1070.81	1680.17	1785.62	404.507	480.745	498.719	0	0.2851	-1.8106	KO Over WT
BEND6	1	2	6	3	48.21	22	33	1.30942	2.5105	9.02111	2.89339	33.5085	19.234	20.7915	0	5.4414	2.444	KO Over WT
GOLGA3	410.17	592.8	439.28	715.14	1660.99	1055.21	1746.28	537.086	744.111	660.466	689.726	1154.47	922.541	1100.24	0	1.6088	0.686	KO Over WT
SLC43A3	2	2	1	4	22	12	42	2.61885	2.5105	1.50352	3.85785	15.2912	10.4913	26.4619	0.0047	5.4238	2.4393	KO Over WT
GOLGA7	427	518.9	440	747	1335	1099	1573	559.123	651.348	661.548	720.454	927.895	960.826	991.062	0	1.4808	0.5664	KO Over WT
SCARA3	84	187	144	88	1370	1031.99	1245	109.991	234.731	216.507	84.8727	952.222	902.241	784.407	0	5.4218	2.4388	KO Over WT
GOLPH3	1164.64	1557.01	875	1769.4	4420.96	3203.43	4368.73	1525.01	1954.43	1315.58	1706.52	3072.8	2800.67	2752.5	0	1.7683	0.8223	KO Over WT
GON4L	320.37	293.77	344.61	523.85	1362.65	875.04	1388.69	419.5	368.754	518.128	505.234	947.113	765.024	874.939	0	1.9022	0.9277	KO Over WT
NPAS1	24	10	4	3	261	46	29	31.4261	12.5525	6.01407	2.89339	181.409	40.2165	18.2713	0.0285	5.4031	2.4338	KO Over WT
GORASP1	1773.53	1201	772	1792	1148.15	795.04	1266.24	2322.3	1507.55	1160.72	1728.32	798.024	695.082	797.79	0	0.4542	-1.1386	KO Over WT
GOSR1	624.18	641.47	495.7	822.73	1600.65	1535.74	1762.06	817.315	805.204	745.294	793.493	1112.54	1342.66	1110.18	0	1.5031	0.5879	KO Over WT
GOSR2	885	958.97	874.06	937.97	918	824.65	984	1158.84	1203.75	1314.17	904.637	638.058	720.969	619.965	0	0.5761	-0.7955	KO Over WT
GOT1	4774.98	3223	2513.99	4982	1454.21	2236.99	1530.69	6252.47	4045.66	3779.83	4804.95	1010.75	1955.74	964.405	0	0.2772	-1.8511	KO Over WT
GOT2	14282.9	14578.9	11493.9	13342.8	4827.98	6068	6971.12	18702.4	18300.2	17281.4	12868.7	3355.7	5305.09	4392.13	0	0.259	-1.9492	KO Over WT
GPAA1	9407.2	5073.95	9132.83	5660.43	1810	2195	1654.2	12318	6369.07	13731.4	5459.27	1258.04	1919.03	1042.22	0	0.1477	-2.7596	KO Over WT
GPANK1	863.09	825.53	679.58	573.06	566.44	389.05	466.62	1130.15	1036.24	1021.76	552.695	393.705	340.136	293.992	0	0.3662	-1.4491	KO Over WT
GPATCH1	250	248	174	316	304	280.18	334.3	327.356	311.302	261.612	304.77	211.296	244.954	210.624	0	0.7393	-0.4359	KO Over WT
ZNF75A	7	10.36	17	11	118	95	125.77	9.16596	13.0044	25.5598	10.6091	82.0162	83.0559	79.2409	0	5.3823	2.4282	KO Over WT
GPATCH3	485	390	328	424	263	245	309	635.07	489.547	493.154	408.932	182.799	214.197	194.684	0	0.3903	-1.3574	KO Over WT
ADAMTS13	11	6	2	9	135	17	66	14.4036	7.53149	3.00704	8.68017	93.8321	14.8626	41.583	0.0124	5.3818	2.4281	KO Over WT
MLL5	66	65	123	143.75	1240.18	571	1011.01	86.4219	81.5911	184.933	138.642	861.99	499.21	636.983	0	5.3681	2.4244	KO Over WT
GPI	40590.1	24852.1	30322.7	26634.6	9452.72	13747.1	13788.6	53149.6	31195.5	45590.8	25688.1	6570.13	12018.7	8687.48	0	0.2329	-2.1022	KO Over WT
GPKOW	1318.08	689.04	1310.62	1553.44	527.13	441.16	589.33	1725.92	864.916	1970.54	1498.24	366.383	385.694	371.305	0	0.2471	-2.017	KO Over WT
GPN1	1068.28	1307	1055	1596.38	1105	1184.13	1295.17	1398.83	1640.61	1586.21	1539.65	768.033	1035.25	816.017	0	0.5667	-0.8194	KO Over WT
GPN2	951	550.1	488	707	345	449	457.04	1245.26	690.512	733.717	681.875	239.793	392.548	287.956	0	0.3659	-1.4503	KO Over WT
GPR108	1127	806.96	687	844	746	473	735	1475.72	1012.93	1032.92	814.007	518.509	413.531	463.084	0	0.4289	-1.2211	KO Over WT
GPR172A	2963.05	2642	2569	1928.39	1881.76	1633.96	1770.01	3879.88	3316.37	3862.54	1859.86	1307.92	1428.53	1115.19	0	0.3968	-1.3337	KO Over WT
GPR3	101	77	46	80	12	22	24	132.252	96.6541	69.1619	77.157	8.34063	19.234	15.1211	0	0.1604	-2.64	KO Over WT
GPS1	8429.51	4128.24	5343.08	5272.43	2021	2273.99	2039.28	11037.8	5181.97	8033.42	5085.06	1404.7	1988.09	1284.84	0	0.2117	-2.2398	KO Over WT
GPS2	1313	1370.02	824.27	1074	685.04	705	727.68	1719.27	1719.71	1239.31	1035.83	476.139	616.362	458.472	0	0.3618	-1.4668	KO Over WT
GPSM3	246	71.97	204	244.9	29.97	35.94	55.95	322.118	90.3402	306.718	236.197	20.8307	31.4214	35.2511	0	0.125	-2.9997	KO Over WT
GPX1	5848.74	6659.14	6255.61	6236.25	4064.08	4165.93	4683.98	7658.47	8358.87	9405.43	6014.63	2824.75	3642.16	2951.12	0	0.3991	-1.325	KO Over WT
GRHPR	4425	2996.08	3323.3	4706.7	2729	2538.24	2689.05	5794.19	3760.82	4996.64	4539.44	1896.8	2219.11	1694.23	0	0.4056	-1.3019	KO Over WT
ZNF577	1.1	4	6.43	10.7	78.13	26.09	62.28	1.44036	5.02099	9.66763	10.3198	54.3044	22.8098	39.2393	0.0004	5.3671	2.4242	KO Over WT
GRK6	5190.05	3705	3186.66	3424.01	1177	2090	1687.12	6795.97	4650.69	4791.2	3302.33	818.077	1827.23	1062.96	0	0.2524	-1.9862	KO Over WT
GRPEL1	1917	1787	1695.18	2385	1028	1377	1519	2510.16	2243.13	2548.73	2300.24	714.514	1203.87	957.04	0	0.3994	-1.3242	KO Over WT
AMOT	8	16	17	13	224	81	100	10.4754	20.084	25.5598	12.538	155.692	70.8161	63.0046	0.01	5.3449	2.4182	KO Over WT
GRWD1	3352.59	2413.94	2449.33	2558.82	941.97	1218.61	1194.08	4389.96	3030.09	3682.61	2467.89	654.718	1065.4	752.325	0	0.2427	-2.043	KO Over WT
GSDMD	4467	1902.07	3176.39	3087.09	1813.12	1303.16	1534	5849.19	2387.57	4775.76	2977.38	1260.21	1139.32	966.491	0	0.2796	-1.8384	KO Over WT
GSG2	283.47	349.48	231.03	277.89	99.14	232.81	261.75	371.182	438.684	347.358	268.015	68.9075	203.539	164.915	0	0.4101	-1.2859	KO Over WT
GSK3A	3906	2607	3063.99	2788.03	1314.77	1628	1653	5114.6	3272.43	4606.77	2688.95	913.834	1423.32	1041.47	0	0.2867	-1.8024	KO Over WT
GSS	4065	4840.98	4650.44	4315	3165	2348	3176.97	5322.8	6076.63	6992.02	4161.66	2199.84	2052.79	2001.64	0	0.3694	-1.4366	KO Over WT
GSTM1	2709.77	1602.22	2124.5	2171.47	1008.47	1014.7	972.29	3548.23	2011.18	3194.23	2094.3	700.939	887.125	612.587	0	0.2701	-1.8883	KO Over WT
GSTO1	5962	3152.67	3662	5286	1413.54	1476.9	1523.98	7806.78	3957.38	5505.89	5098.15	982.484	1291.21	960.178	0	0.1924	-2.3776	KO Over WT
GSTO2	1278	883.54	292	1098.23	264	249	214	1673.44	1109.06	439.027	1059.2	183.494	217.694	134.83	0	0.1667	-2.5846	KO Over WT
GSTP1	21868.8	20676.9	21921.4	20184.1	9752.91	11519.6	12944	28635.5	25954.6	32959.3	19466.8	6778.78	10071.3	8155.3	0	0.3111	-1.6844	KO Over WT
GSTZ1	243	257	132	273	202	135	245	318.19	322.599	198.464	263.298	140.401	118.027	154.361	0	0.501	-0.9972	KO Over WT
SEMA3C	42	30	25	106	595.83	242	502	54.9957	37.6574	37.588	102.233	414.133	211.574	316.283	0	5.3154	2.4102	KO Over WT
GTF2F1	2494.1	2174.3	2383.93	2223.81	1984.46	1655.62	1983.86	3265.83	2729.29	3584.28	2144.78	1379.3	1447.46	1249.92	0	0.4633	-1.11	KO Over WT
VWDE	12	1	10	21	180.14	49	85	15.7131	1.25525	15.0352	20.2537	125.207	42.8394	53.5539	0.0295	5.2987	2.4056	KO Over WT
KLF6	158.35	211.35	266.3	369	2736.37	1023	3404.9	207.347	265.297	400.387	355.887	1901.92	894.381	2145.24	0.0004	5.2966	2.4051	KO Over WT
GTF2H4	1200	1006.96	1174	1005	771	593	660	1571.31	1263.98	1765.13	969.285	535.885	518.444	415.83	0	0.3518	-1.507	KO Over WT
ZNF160	10.26	15.73	33.03	18.14	236.66	119.13	221.52	13.4347	19.7451	49.6612	17.4954	164.491	104.152	139.568	0	5.2925	2.4039	KO Over WT
GTF3C1	4158.98	2935	3507	3754	3210.06	2595	3615	5445.86	3684.15	5272.84	3620.59	2231.16	2268.74	2277.62	0	0.501	-0.9971	KO Over WT
GTF3C2	2932.67	2347.24	1896.55	2749.3	1765	1825.39	1683	3840.1	2946.37	2851.5	2651.6	1226.77	1595.89	1060.37	0	0.4211	-1.2478	KO Over WT
GTF3C5	5631	3547.17	3419.99	3823.01	1423	1708.61	1884.09	7373.36	4452.58	5142.02	3687.15	989.059	1493.79	1187.06	0	0.2364	-2.081	KO Over WT
GTPBP1	2973.09	2479.64	2429.12	2301.46	1774.78	996.85	1735.89	3893.03	3112.56	3652.23	2219.67	1233.56	871.519	1093.69	0	0.3309	-1.5956	KO Over WT
GTPBP10	31.48	68.91	58.67	88.58	236.04	142.97	239.88	41.2206	86.4991	88.2114	85.4321	164.06	124.995	151.135	0	1.9401	0.9561	KO Over WT
GTPBP3	662.91	467.63	599.46	524.83	317.85	416.2	376.7	868.029	586.992	901.299	506.179	220.922	363.872	237.338	0	0.383	-1.3845	KO Over WT
GTPBP6	3214.99	1436	2611	2284	565	1034	984.3	4209.78	1802.54	3925.69	2202.83	392.705	903.998	620.154	0	0.2097	-2.2534	KO Over WT
GUF1	182.49	166.19	172.13	398.57	753.51	501.61	784.54	238.957	208.61	258.801	384.406	523.729	438.544	494.296	0	1.7778	0.8301	KO Over WT
GUK1	3262.97	2730	3648.43	3518.14	2235	1941.33	2168.11	4272.61	3426.83	5485.48	3393.12	1553.44	1697.25	1366.01	0	0.371	-1.4306	KO Over WT
PI3	6	1	15	11	110	18	141	7.85654	1.25525	22.5528	10.6091	76.4558	15.7369	88.8365	0.0228	5.2924	2.4039	KO Over WT
GYG1	1952.72	1502	1101.97	2085	1115	1050	1096.01	2556.94	1885.38	1656.83	2010.91	774.983	917.986	690.537	0	0.3919	-1.3516	KO Over WT
GZF1	156	228	193	256.88	512	516	626.34	204.27	286.197	290.179	247.751	355.867	451.125	394.623	0	1.5565	0.6383	KO Over WT
H1FX	5196.05	4366.86	3574.09	3141.99	1247	2192.01	1497	6803.83	5481.49	5373.71	3030.33	866.73	1916.41	943.179	0	0.2394	-2.0623	KO Over WT
H2AFJ	749.88	742.08	425.89	660.91	362	408.97	532.99	981.91	931.494	640.334	637.423	251.609	357.551	335.808	0	0.3951	-1.3396	KO Over WT
H2AFX	11452.1	7772.32	9363.31	7853.62	1994.94	4848.88	4004.4	14995.6	9756.19	14077.9	7574.53	1386.59	4239.24	2522.96	0	0.2334	-2.0992	KO Over WT
H2AFY	5602.91	6569.52	6544.52	6416.94	2708.98	4933.68	3944.8	7336.58	8246.38	9839.81	6188.9	1882.88	4313.38	2485.41	0	0.3656	-1.4517	KO Over WT
CPE	57	75	63	98	1060	486	460	74.6371	94.1436	94.7217	94.5174	736.755	424.897	289.821	0.0089	5.2876	2.4026	KO Over WT
HADH	1081.01	1232	1371	1353	400.78	602	568	1415.5	1546.47	2061.32	1304.92	278.563	526.312	357.866	0	0.2451	-2.0284	KO Over WT
HADHA	6103.68	4856	4589.02	7006.29	4064	2961.69	3777.88	7992.3	6095.48	6899.68	6757.31	2824.69	2589.32	2380.24	0	0.3745	-1.4168	KO Over WT
HADHB	1464.99	1557.01	1247.01	2058	2315.03	1429	2271.01	1918.29	1954.43	1874.9	1984.86	1609.07	1249.34	1430.84	0	0.7397	-0.435	KO Over WT
HAGH	669	586	662	718.99	772.38	635.12	789	876.004	735.575	995.329	693.439	536.844	555.268	497.106	0	0.6423	-0.6386	KO Over WT
HARS	2703.97	2523	2105	2855.99	1675.56	2078.13	2489	3540.64	3166.99	3164.91	2754.5	1164.6	1816.85	1568.18	0	0.4803	-1.0579	KO Over WT
HAUS4	932	765.98	544	1082.35	233	398	230	1220.38	961.495	817.914	1043.89	161.947	347.961	144.911	0	0.2165	-2.2079	KO Over WT
HAUS5	1483.68	875.38	1084.05	1194.83	366.23	517.96	572.23	1942.76	1098.82	1629.89	1152.37	254.549	452.838	360.531	0	0.2445	-2.0324	KO Over WT
HAUS7	1208	1010	1937.74	940.09	158	370	340.03	1581.78	1267.8	2913.43	906.682	109.818	323.481	214.235	0	0.1288	-2.9564	KO Over WT
HAUS8	352	416	362	436	192	396	371	460.917	522.183	544.274	420.506	133.45	346.212	233.747	0	0.4888	-1.0328	KO Over WT
HAX1	4759	3391.5	2981	3599.28	1640.98	1907.02	1883.01	6231.54	4257.17	4481.99	3471.37	1140.57	1667.26	1186.38	0	0.2884	-1.794	KO Over WT
HBS1L	262.06	301.83	311.66	631.66	1221.3	943.23	1367.68	343.147	378.872	468.587	609.213	848.867	824.64	861.701	0	1.8763	0.9079	KO Over WT
HCCS	954.91	547.99	613.56	1186	487	453	533	1250.38	687.863	922.499	1143.85	338.49	396.046	335.815	0	0.3565	-1.4879	KO Over WT
HDAC3	3533.3	3279	3162	3275.99	1816.48	1959	1982	4626.58	4115.96	4754.13	3159.57	1262.55	1712.7	1248.75	0	0.338	-1.5651	KO Over WT
HDDC3	223.09	225	157.13	283.95	87	54.25	117	292.119	282.431	236.248	273.859	60.4696	47.4293	73.7154	0	0.2262	-2.1443	KO Over WT
HDGF	24682.1	28867	22524.2	25138.8	11038	16353.6	15135.5	32319.2	36235.3	33865.5	24245.5	7672	14297.5	9536.09	0	0.3313	-1.594	KO Over WT
HDGFRP2	2389.84	1690.99	1823	2184.68	1561.05	1394	1557	3129.31	2122.61	2740.91	2107.04	1085.01	1218.74	980.982	0	0.4335	-1.206	KO Over WT
HDHD1	434	372	330	591	267	406	532	568.289	466.952	496.161	569.998	185.579	354.955	335.185	0	0.5561	-0.8465	KO Over WT
HDHD2	142	151.01	172	270	577	392	671	185.938	189.555	258.605	260.405	401.045	342.715	422.761	0	1.7366	0.7963	KO Over WT
HEATR2	1904.9	1230.02	1646.22	1999	1088	1296	1144	2494.32	1543.98	2475.12	1927.96	756.217	1133.06	720.773	0	0.412	-1.2793	KO Over WT
HEBP1	409	320	389	464	329	241.99	355	535.554	401.679	584.869	447.511	228.672	211.565	223.666	0	0.4505	-1.1504	KO Over WT
ANO5	10	15	6	40	255.01	52	170	13.0942	18.8287	9.02111	38.5785	177.245	45.4622	107.108	0.0307	5.2634	2.396	KO Over WT
HECTD3	1539	847.01	909	993.01	500	318	584	2015.2	1063.21	1366.7	957.721	347.526	278.019	367.947	0	0.2449	-2.0299	KO Over WT
HEMK1	1068.75	406.61	547.39	905.27	269.21	211.35	259.34	1399.45	510.396	823.011	873.099	187.115	184.778	163.396	0	0.1979	-2.3373	KO Over WT
C6orf174	8.06	0	16.82	14.79	107.21	37.78	159.45	10.5539	0	25.2892	14.2644	74.5166	33.03	100.461	0.0032	5.2233	2.385	KO Over WT
ARHGAP42	20	16	15	28	161	75	341	26.1885	20.084	22.5528	27.005	111.903	65.5705	214.846	0.0232	5.2186	2.3837	KO Over WT
HERPUD2	195.39	233	183.48	325.39	628.75	446.64	683.45	255.848	292.473	275.866	313.827	437.014	390.485	430.605	0	1.4736	0.5594	KO Over WT
HES6	173	275.01	151	158	100	100	126	226.53	345.206	227.031	152.385	69.5052	87.4273	79.3858	0	0.3333	-1.585	KO Over WT
HEXB	791.04	827.8	612.46	1452.39	2877.92	2294	3858.18	1035.81	1039.09	920.845	1400.78	2000.3	2005.58	2430.83	0	1.9501	0.9635	KO Over WT
HEXIM1	381	273.92	233	442.11	1157.98	837.09	1109.48	498.89	343.838	350.32	426.399	804.857	731.845	699.023	0	1.8392	0.8791	KO Over WT
HGS	4864.91	2779.75	3635.96	3156.04	1688.09	2117.05	2267	6370.22	3489.28	5466.73	3043.88	1173.31	1850.88	1428.31	0	0.3222	-1.6339	KO Over WT
GOLGA8B	0	28.83	5.83	8.5	126.34	61.1	120.99	0	36.1888	8.76551	8.19794	87.8129	53.4181	76.2293	0	5.2167	2.3831	KO Over WT
HIATL1	393.69	500.94	359.67	752.48	1370.95	1047.4	1714.73	515.507	628.804	540.771	725.739	952.882	915.713	1080.36	0	1.6299	0.7048	KO Over WT
TMC5	4.77	4.98	2.01	10.09	83.38	13.59	63.41	6.24595	6.25114	3.02207	9.73143	57.9535	11.8814	39.9512	0.026	5.2156	2.3828	KO Over WT
HIF1AN	1959.06	1331.24	992.23	2161.06	1729.82	1088.53	1111.51	2565.24	1671.04	1491.84	2084.26	1202.32	951.672	700.302	0	0.4866	-1.0392	KO Over WT
HILPDA	266.46	243.49	265.59	256.19	190.26	171.6	166.28	348.909	305.64	399.32	247.086	132.241	150.025	104.764	0	0.3983	-1.3279	KO Over WT
HINFP	918	711	804	803	862.45	577	831	1202.05	892.481	1208.83	774.464	599.448	504.455	523.568	0	0.5321	-0.9101	KO Over WT
HINT2	699.82	790	549	621	235	237	334	916.36	991.646	825.432	598.931	163.337	207.203	210.435	0	0.2331	-2.1011	KO Over WT
HIRIP3	597	682	386	641.58	145	289.95	278	781.725	856.079	580.358	618.78	100.783	253.495	175.153	0	0.2496	-2.0023	KO Over WT
IDI1	324.87	391.42	215.84	674.72	3003	2315.74	5287.12	425.392	491.329	324.519	650.742	2087.24	2024.59	3331.13	0	5.2048	2.3799	KO Over WT
ZNF235	3	5	4	8	54	29	62	3.92827	6.27624	6.01407	7.7157	37.5328	25.3539	39.0629	0	5.2046	2.3798	KO Over WT
HK1	7484.56	5125.02	5838	6820.89	3480.28	3621.99	5093	9800.45	6433.17	8777.54	6578.5	2418.98	3166.61	3208.82	0	0.3708	-1.4312	KO Over WT
HLX	614	273	270	325	85	130	108	803.985	342.683	405.95	313.45	59.0794	113.655	68.045	0	0.1726	-2.5349	KO Over WT
HM13	9855.24	7172.08	7316.97	6271.26	4205.24	4449.63	5383.71	12904.7	9002.74	11001.2	6048.4	2922.86	3890.19	3391.99	0	0.3484	-1.5211	KO Over WT
HMBS	4151.34	3044	2644.04	3341.91	1445.99	1261	1869	5435.86	3820.97	3975.36	3223.15	1005.04	1102.46	1177.56	0	0.266	-1.9107	KO Over WT
HMGA1	74539.5	64326.3	80160.7	46044.1	11414.8	16590.3	19205.4	97603.8	80745.4	120523	44407.8	7933.91	14504.5	12100.3	0	0.1335	-2.9053	KO Over WT
LOC730091	7.28	14.1	10.11	7.06	158.25	51.04	78.3	9.5326	17.699	15.2006	6.80911	109.992	44.6229	49.3326	0.0092	5.1919	2.3763	KO Over WT
ZNF846	7	4	2	9	70	38	44	9.16596	5.02099	3.00704	8.68017	48.6537	33.2224	27.722	0	5.188	2.3752	KO Over WT
HMGN4	350	396	316	672	1585.11	1179.94	1528.98	458.298	497.078	475.112	648.119	1101.73	1031.59	963.328	0	1.9848	0.989	KO Over WT
HMGXB4	169	184	139	320	566	543	744	221.292	230.966	208.989	308.628	393.4	474.73	468.754	0	1.8354	0.8761	KO Over WT
HMOX2	2680.63	1912.44	1635.11	2392.49	1615.89	1656.85	1695.77	3510.08	2400.59	2458.42	2307.47	1123.13	1448.54	1068.41	0	0.4543	-1.1383	KO Over WT
HN1	4204.87	3505.04	2652.2	3571.25	1701.66	2531.4	1721.33	5505.95	4399.69	3987.63	3444.34	1182.74	2213.13	1084.52	0	0.3441	-1.5391	KO Over WT
HN1L	4910.93	6950.48	3855.09	5768.38	4378.77	4645.68	5171.7	6430.48	8724.58	5796.2	5563.39	3043.47	4061.59	3258.41	0	0.5206	-0.9417	KO Over WT
HNRNPA1P10	9085.62	9514.22	10534.6	15623	8230.12	10734.5	11501.9	11896.9	11942.7	15839	15067.8	5720.36	9384.88	7246.75	0	0.5439	-0.8786	KO Over WT
HNRNPAB	6195.72	6455.99	8436.09	7971.97	3356	6222.02	5022	8112.82	8103.87	12683.8	7688.67	2332.6	5439.74	3164.09	0	0.3976	-1.3305	KO Over WT
HNRNPL	17501.8	15196.4	11368.8	16372.8	8110.16	8003.23	8983.95	22917.2	19075.2	17093.2	15791	5636.99	6997.01	5660.3	0	0.3255	-1.6191	KO Over WT
PRICKLE1	58	36	30	81	764	284	317.05	75.9465	45.1889	45.1056	78.1215	531.02	248.293	199.756	0.0312	5.1875	2.375	KO Over WT
HNRNPUL1	8600.47	8076.74	8225.35	7776.71	5841.82	7694.83	7067.64	11261.6	10138.3	12367	7500.35	4060.37	6727.38	4452.94	0	0.4917	-1.0241	KO Over WT
HNRNPUL2-BSCL2	3648.38	3919.44	4331.42	4796.83	3822.04	3706.55	4246.63	4777.27	4919.87	6512.37	4626.36	2656.52	3240.54	2675.57	0	0.5483	-0.8668	KO Over WT
HNRPLL	124	216	132	273	719	442	640	162.368	271.134	198.464	263.298	499.743	386.429	403.229	0	1.9165	0.9385	KO Over WT
HOMER3	1013.33	1168.52	927.26	827	897.04	630.27	955.15	1326.88	1466.78	1394.15	797.611	623.49	551.028	601.788	0	0.4748	-1.0745	KO Over WT
IL18BP	20.01	28	13	28.03	322.04	79	222.85	26.2015	35.1469	19.5457	27.0339	223.835	69.0675	140.406	0.0092	5.1568	2.3665	KO Over WT
DST	266.97	143	378.87	735	5185.12	1417.86	3586.93	349.577	179.5	569.638	708.88	3603.93	1239.6	2259.93	0.0222	5.1498	2.3645	KO Over WT
HPS1	3019.04	1041.58	1449.89	2724	1140.5	713.86	756.22	3953.2	1307.44	2179.94	2627.2	792.707	624.108	476.453	0	0.2497	-2.0017	KO Over WT
C5orf41	35.05	19.04	43.02	94.1	613.55	151	523.03	45.8953	23.8999	64.6814	90.756	426.449	132.015	329.533	0.0079	5.1252	2.3576	KO Over WT
HPS6	1807	899	1322	1403.96	832	549.98	684.99	2366.13	1128.47	1987.65	1354.07	578.284	480.833	431.575	0	0.2903	-1.7844	KO Over WT
ZNF528	13.73	18.98	17.73	31.71	228.61	99.03	230.05	17.9784	23.8246	26.6574	30.5831	158.896	86.5792	144.942	0	5.1189	2.3558	KO Over WT
HRAS	3090	3151.75	2964.15	2517.02	1388	1780	1577	4046.12	3956.23	4456.65	2427.57	964.733	1556.21	993.583	0	0.3143	-1.6696	KO Over WT
HS1BP3	2594.26	1319.01	1030	2026	857	480	840	3396.98	1655.68	1548.62	1954	595.66	419.651	529.239	0	0.24	-2.0587	KO Over WT
PTBP3	304.24	334	348.83	652.99	4263.38	2130.87	4405.31	398.379	419.253	524.472	629.785	2963.27	1862.96	2775.55	0	5.1169	2.3553	KO Over WT
HSD17B10	5080	2143.95	3804	4576.11	1199	1301	1224	6651.87	2691.19	5719.39	4413.49	833.368	1137.43	771.176	0	0.1872	-2.4175	KO Over WT
LOC647859	10.13	7.17	4.86	26.16	148.22	75.81	80.75	13.2645	9.00013	7.3071	25.2304	103.021	66.2786	50.8762	0.0005	5.1068	2.3524	KO Over WT
ATP8B1	290.29	223.85	306.22	516.03	1828.5	3814.28	2684.96	380.112	280.987	460.407	497.692	1270.9	3334.72	1691.65	0.0325	5.0951	2.3491	KO Over WT
IKZF2	2	1	2	8	54	14	25	2.61885	1.25525	3.00704	7.7157	37.5328	12.2398	15.7512	0.0409	5.0905	2.3478	KO Over WT
RBM20	4	4	0	4	39	25.99	20	5.23769	5.02099	0	3.85785	27.107	22.7223	12.6009	0.0009	5.0844	2.3461	KO Over WT
HSPA8	53773.7	59268.8	46399.7	74128.1	42778.5	58830.1	71202.6	70412.5	74397	69762.9	71493.8	29733.3	51433.6	44860.9	0	0.587	-0.7686	KO Over WT
HSPBP1	2196.28	1617.51	1673.99	1474.84	471.5	653.18	513	2875.86	2030.38	2516.88	1422.43	327.717	571.057	323.214	0	0.184	-2.442	KO Over WT
HTRA2	956.6	704.87	790.53	943.03	318.11	350.07	306.59	1252.59	884.787	1188.58	909.517	221.103	306.057	193.166	0	0.2273	-2.1374	KO Over WT
HYAL2	2273	1392	1521.01	2069.56	1872	1024	1403	2976.32	1747.31	2286.87	1996.01	1301.14	895.255	883.955	0	0.4556	-1.1342	KO Over WT
HYI	2891.64	3460.11	2712.02	1991.1	792.71	1644.54	2099.48	3786.38	4343.3	4077.57	1920.34	550.975	1437.78	1322.77	0	0.3116	-1.6824	KO Over WT
IBA57	575.63	483.08	298.64	416.07	312.94	294.81	370.28	753.743	606.385	449.011	401.284	217.51	257.744	233.293	0	0.4278	-1.2252	KO Over WT
WISP2	2	2	9	2	67	17	42	2.61885	2.5105	13.5317	1.92893	46.5685	14.8626	26.4619	0.0084	5.0602	2.3392	KO Over WT
ICAM3	266.1	199	181	225	66	113.07	118	348.437	249.794	272.137	217.004	45.8735	98.854	74.3454	0	0.2711	-1.8832	KO Over WT
ICMT	1355.91	1863.27	1332.26	1853.83	1258.25	1411.36	1400.45	1775.46	2338.87	2003.08	1787.95	874.55	1233.91	882.348	0	0.5044	-0.9874	KO Over WT
ICT1	515.99	540.34	547	778	195	298	251	675.649	678.261	822.425	750.352	135.535	260.533	158.142	0	0.2534	-1.9803	KO Over WT
IDH2	1307.21	1477	1309	1043.07	584	852	857	1711.69	1854	1968.11	1006	405.911	744.88	539.949	0	0.3443	-1.5382	KO Over WT
GOLGA6L5	2.72	0	3.57	10.86	44.62	19.65	53.45	3.56163	0	5.36756	10.4741	31.0132	17.1795	33.676	0.0001	5.0405	2.3336	KO Over WT
PLD1	4	16	11	11	167	42	92	5.23769	20.084	16.5387	10.6091	116.074	36.7195	57.9642	0.0185	5.0375	2.3327	KO Over WT
IFI27L1	100	109	34	119	52	43	73	130.942	136.822	51.1196	114.771	36.1427	37.5937	45.9934	0	0.3736	-1.4202	KO Over WT
ZNF675	9.1	15.14	15.22	30.1	130.49	99.79	229.95	11.9157	19.0045	22.8836	29.0303	90.6974	87.2437	144.879	0	5.0348	2.3319	KO Over WT
TIAM2	41.56	17.17	19.46	56.44	339.15	253.31	244.57	54.4196	21.5526	29.2585	54.4343	235.727	221.462	154.09	0	5.0205	2.3278	KO Over WT
CTSO	17	35	28	37	353	110	339	22.2602	43.9337	42.0985	35.6851	245.353	96.17	213.586	0.0005	5.0116	2.3253	KO Over WT
ZNF469	5	49	20	0	112	127	307.93	6.54711	61.5072	30.0704	0	77.8459	111.033	194.01	0.0067	5.0037	2.323	KO Over WT
CD274	3	6	5	4	61	19	56	3.92827	7.53149	7.51759	3.85785	42.3982	16.6112	35.2826	0.0005	4.99	2.3191	KO Over WT
FAM214A	18	13	15	38	283	67	206	23.5696	16.3182	22.5528	36.6496	196.7	58.5763	129.789	0.0117	4.9848	2.3175	KO Over WT
FAM134B	10	8	4	26	103	56	144	13.0942	10.042	6.01407	25.076	71.5904	48.9593	90.7266	0	4.9715	2.3137	KO Over WT
MC5R	3	1	2	4	40	11	25.32	3.92827	1.25525	3.00704	3.85785	27.8021	9.617	15.9528	0.0101	4.95	2.3074	KO Over WT
IFNAR2	89.64	89.28	81.15	132.04	358.77	209.72	407.45	117.377	112.069	122.011	127.348	249.364	183.352	256.712	0	1.9147	0.9371	KO Over WT
IFRD2	11062.3	5163.99	8286.66	9613.31	1386.45	2511.51	1974.67	14485.3	6482.09	12459.1	9271.68	963.655	2195.74	1244.13	0	0.1371	-2.8668	KO Over WT
IFT122	1081.85	823.33	725	938.5	501.91	537.61	419.51	1416.6	1033.48	1090.05	905.148	348.854	470.018	264.311	0	0.3251	-1.621	KO Over WT
IFT172	319.96	247	280	358	247	206	221.88	418.963	310.046	420.985	345.278	171.678	180.1	139.795	0	0.4399	-1.1848	KO Over WT
IFT27	397	422	209	344	193.09	195	235	519.841	529.715	314.235	331.775	134.208	170.483	148.061	0	0.357	-1.4858	KO Over WT
IFT43	219	172	116	290	211	101	172	286.764	215.903	174.408	279.694	146.656	88.3015	108.368	0	0.4804	-1.0577	KO Over WT
IFT46	439	501	212	575	370	221	344	574.837	628.879	318.746	554.566	257.169	193.214	216.736	0	0.4289	-1.2213	KO Over WT
IBTK	124	74.01	163	279	1534	723.99	1874.01	162.368	92.9009	245.074	269.085	1066.21	632.965	1180.71	0	4.9473	2.3066	KO Over WT
NFKBIZ	18	21	7.74	40.59	123	75	388.08	23.5696	26.3602	11.6372	39.1476	85.4914	65.5705	244.508	0	4.9471	2.3066	KO Over WT
ZNF519	13.17	21.14	19.82	37.06	269.72	78.35	256.29	17.2451	26.5359	29.7997	35.743	187.47	68.4993	161.475	0.0013	4.9354	2.3032	KO Over WT
IGFBP1	62	109	58	52	10	29	36	81.1842	136.822	87.2041	50.1521	6.95052	25.3539	22.6817	0	0.2143	-2.2222	KO Over WT
IGFBP2	587	582	408	552	394	438	529.13	768.631	730.554	613.436	532.384	273.851	382.931	333.376	0	0.4997	-1.001	KO Over WT
IGFBP4	4864.01	3082.15	3995.29	4717	488	676	1829	6369.04	3868.86	6006.99	4549.37	339.186	591.008	1152.35	0	0.1334	-2.9059	KO Over WT
IGFLR1	272	183.89	120	148	62	85	97	356.163	230.828	180.422	142.741	43.0932	74.3132	61.1145	0	0.2637	-1.9231	KO Over WT
IGHMBP2	965	709	808.05	830	561.12	572	762	1263.59	889.971	1214.92	800.504	390.008	500.084	480.095	0	0.4383	-1.19	KO Over WT
LOC441666	9.03	11.42	12.16	23.6	108.92	103.11	142.62	11.8241	14.3349	18.2828	22.7613	75.7051	90.1463	89.8572	0	4.9185	2.2982	KO Over WT
NMNAT2	42.1	47	12	78.07	781.87	79.01	313.02	55.1267	58.9967	18.0422	75.2956	543.441	69.0763	197.217	0.0474	4.9139	2.2969	KO Over WT
MATL2963	12.8	20.93	13.61	26.55	216.55	62.02	214.6	16.7606	26.2723	20.4629	25.6065	150.514	54.2224	135.208	0.0014	4.9093	2.2955	KO Over WT
DCAF6	158	161	153	282	2296.99	1033	1393.86	206.889	202.095	230.038	271.979	1596.53	903.124	878.196	0.0003	4.8886	2.2894	KO Over WT
IL28RA	141.73	174.57	73.74	200.46	111.04	103.63	136.25	185.584	219.129	110.869	193.336	77.1786	90.6009	85.8438	0	0.48	-1.0589	KO Over WT
ANO6	761.45	1001.2	726.21	1480.35	11612	4488.47	8956.32	997.06	1256.75	1091.87	1427.74	8070.94	3924.15	5642.89	0.0002	4.8856	2.2885	KO Over WT
HPS5	283.29	315.24	199.53	554.54	3429.01	1569.95	3404.56	370.946	395.704	299.997	534.833	2383.34	1372.56	2145.03	0	4.8844	2.2882	KO Over WT
ILF2	7688.26	8701.83	6039.7	9770.06	4237.09	7380.04	6209.4	10067.2	10923	9080.8	9422.86	2945	6452.17	3912.21	0	0.4489	-1.1557	KO Over WT
ILF3	13599.3	15105	14950.9	14873.2	9652.81	11616	10766.4	17807.2	18960.5	22478.9	14344.7	6709.21	10155.6	6783.35	0	0.428	-1.2244	KO Over WT
ILK	12007.6	10752.7	8310.23	10026.6	6569.88	6464.75	7061.68	15723.1	13497.3	12494.6	9670.33	4566.41	5651.95	4449.18	0	0.3802	-1.3951	KO Over WT
ILKAP	1241	717.01	1019	1273.23	369	651	570	1624.99	900.025	1532.09	1227.98	256.474	569.152	359.126	0	0.2988	-1.7426	KO Over WT
ILVBL	3805.96	1644	1708.99	2137	655	794	989	4983.61	2063.63	2569.5	2061.06	455.259	694.173	623.116	0	0.2013	-2.3127	KO Over WT
IMP3	1559.48	1023	1001	1638.43	593	755	830	2042.02	1284.12	1505.02	1580.21	412.166	660.076	522.938	0	0.3318	-1.5916	KO Over WT
IMP4	4860.98	1635.96	2960.09	3665	968	1663.18	1349	6365.08	2053.54	4450.55	3534.76	672.811	1454.07	849.932	0	0.2408	-2.0543	KO Over WT
IMPA1	108.68	157.95	91.77	217.81	467.7	348.6	421.29	142.308	198.266	137.978	210.07	325.076	304.771	265.432	0	1.7308	0.7914	KO Over WT
IMPA2	1035	821	856	963.37	233	412	505	1355.25	1030.56	1287.01	929.135	161.947	360.2	318.173	0	0.2438	-2.036	KO Over WT
IMPDH2	29872.5	13993	11670.6	25927.8	4712.28	5908.27	5167	39115.7	17564.7	17547	25006.4	3275.28	5165.44	3255.45	0	0.1564	-2.6768	KO Over WT
INCENP	3077.99	3043.37	2767	2977.07	1316	2770.32	2187.13	4030.39	3820.18	4160.24	2871.27	914.689	2422.02	1377.99	0	0.4217	-1.2457	KO Over WT
ING3	52.97	66.08	82	100	221.17	227	285	69.3601	82.9468	123.289	96.4463	153.725	198.46	179.563	0	1.9001	0.9261	KO Over WT
INO80	283	255	256.17	508	792	709.17	969.96	370.567	320.088	385.156	489.947	550.481	620.008	611.119	0	1.5162	0.6005	KO Over WT
INO80B	331.9	146.65	230.29	216.86	107.05	66.79	109.6	434.597	184.082	346.245	209.153	74.4053	58.3927	69.053	0	0.2309	-2.1147	KO Over WT
INO80B-WBP1	851.22	387.15	765.1	749.48	407.32	336.98	315.77	1114.61	485.969	1150.34	722.846	283.109	294.612	198.95	0	0.2979	-1.7471	KO Over WT
INO80E	1950.85	1268.34	1121.58	1215.5	595.14	738.24	708.03	2554.49	1592.08	1686.32	1172.3	413.653	645.423	446.092	0	0.286	-1.8061	KO Over WT
ENPP4	53	44	54.64	114	743.99	295	627	69.3994	55.2309	82.1523	109.949	517.112	257.91	395.039	0	4.8596	2.2808	KO Over WT
INPP5K	1045	1409	766	798	690	551	551	1368.35	1768.64	1151.7	769.641	479.586	481.724	347.155	0	0.3444	-1.538	KO Over WT
INTS4	821.32	741.99	567.02	1007.12	602.6	533.08	823.46	1075.45	931.381	852.525	971.33	418.839	466.057	518.818	0	0.4891	-1.0318	KO Over WT
INTS5	2989.99	1943.85	1686.97	1899.61	1081	1065	1314	3915.16	2440.01	2536.39	1832.1	751.352	931.1	827.881	0	0.3115	-1.6829	KO Over WT
INTS9	972	765	560	851	402.43	343	415	1272.76	960.265	841.97	820.758	279.71	299.876	261.469	0	0.2883	-1.7944	KO Over WT
IP6K1	6326	3095.97	3066.67	4362.92	2224	1777	2236.07	8283.41	3886.21	4610.8	4207.87	1545.8	1553.58	1408.83	0	0.2854	-1.809	KO Over WT
IPO13	1913	886.76	1160	1263.4	761.12	627.95	857	2504.93	1113.1	1744.08	1218.5	529.018	549	539.949	0	0.327	-1.6126	KO Over WT
IPO4	9109.41	4826.01	7751.77	5887.2	1432	2498.86	1906	11928.1	6057.84	11654.9	5677.99	995.315	2184.69	1200.87	0	0.1646	-2.6026	KO Over WT
IPO5	4441.25	5579.61	4420.7	7432.51	5593.14	6131.04	6705.33	5815.47	7003.79	6646.61	7168.38	3887.52	5360.2	4224.67	0	0.6742	-0.5688	KO Over WT
IPO9	6804.7	5840.52	6495.06	6551.58	4399.11	4727.89	5327.4	8910.23	7331.3	9765.44	6318.76	3057.61	4133.47	3356.51	0	0.4347	-1.202	KO Over WT
IQCB1	52	93	102	133	336.99	282	332.41	68.09	116.738	153.359	128.274	234.226	246.545	209.434	0	1.9678	0.9766	KO Over WT
FHDC1	6.57	5.05	1.47	4.32	59.86	11.83	55.5	8.60291	6.339	2.21017	4.16648	41.6058	10.3426	34.9676	0.0121	4.8593	2.2807	KO Over WT
IRF2BP2	361	384	357	410	405	356	531.82	472.702	482.015	536.756	395.43	281.496	311.241	335.071	0	0.6565	-0.6072	KO Over WT
IRF3	2312.77	1333.21	1317.11	1458.84	1134.54	729.42	1110.53	3028.39	1673.51	1980.3	1407	788.565	637.712	699.685	0	0.3496	-1.5161	KO Over WT
ISCA2	712.84	595	336.05	799.98	196	188	256	933.409	746.873	505.257	771.551	136.23	164.363	161.292	0	0.2091	-2.258	KO Over WT
ISG20L2	1211.13	1340.47	887.87	1049.79	541.09	848.95	831	1585.88	1682.62	1334.93	1012.48	376.086	742.214	523.568	0	0.3896	-1.36	KO Over WT
ISOC2	1357	1283.24	1585.94	1326.08	1159	718.2	894	1776.89	1610.78	2384.49	1278.96	805.566	627.903	563.261	0	0.3773	-1.4064	KO Over WT
ISY1	375.75	420.6	397.09	620.42	354.47	471.96	296.38	492.016	527.957	597.032	598.372	246.375	412.622	186.733	0	0.5093	-0.9733	KO Over WT
C8orf44-SGK3	27.01	0	0	0	95.72	43.86	53.56	35.3675	0	0	0	66.5304	38.3456	33.7453	0.0048	4.8585	2.2805	KO Over WT
ZNF224	7	6.8	0	16	80.74	28.44	76.82	9.16596	8.53569	0	15.4314	56.1185	24.8643	48.4001	0.0005	4.8558	2.2797	KO Over WT
ITFG2	696	567.01	592	541.99	398	354.01	419	911.358	711.738	890.083	522.729	276.631	309.501	263.989	0	0.3737	-1.42	KO Over WT
ZNF493	13.03	18.38	12.71	24.33	196.98	101.7	133.78	17.0618	23.0715	19.1097	23.4654	136.911	88.9135	84.2876	0	4.8515	2.2784	KO Over WT
L1CAM	9	19	44	6	319	64	207	11.7848	23.8497	66.1548	5.78678	221.722	55.9535	130.42	0.0232	4.8461	2.2768	KO Over WT
ITGB2	28	15	11	37	8	9	7	36.6638	18.8287	16.5387	35.6851	5.56042	7.86845	4.41032	0	0.2494	-2.0035	KO Over WT
ITGB5	2377.37	2320.85	2667.9	2427.84	2042.01	1482.01	1298	3112.98	2913.24	4011.24	2341.56	1419.3	1295.68	817.8	0	0.3801	-1.3955	KO Over WT
ITPA	1362	1352	1603	1352.51	1207.54	907.99	1272.25	1783.43	1697.1	2410.14	1304.45	839.303	793.831	801.576	0	0.4509	-1.1492	KO Over WT
ITPK1	4827.04	4032.57	3243.58	4520.09	2192.36	2634.13	3187.49	6320.64	5061.88	4876.78	4359.46	1523.8	2302.95	2008.27	0	0.3771	-1.4069	KO Over WT
ITPRIP	1104.51	671.99	553	970.78	394	613	547	1446.27	843.514	831.446	936.281	273.851	535.929	344.635	0	0.3791	-1.3994	KO Over WT
ANKIB1	106	158	125	245	1570.01	695	1726	138.799	198.329	187.94	236.293	1091.24	607.62	1087.46	0	4.8394	2.2748	KO Over WT
RND3	94	50	78	255.16	1199.23	618.95	1002.13	123.086	62.7624	117.274	246.092	833.528	541.131	631.388	0	4.833	2.2729	KO Over WT
IVD	1638.22	2052.77	1615.05	2018.66	1844.32	1376.45	1781.95	2145.12	2576.74	2428.26	1946.92	1281.9	1203.39	1122.71	0	0.5289	-0.919	KO Over WT
STARD4	85.04	84	53.24	178.44	1101.71	332.03	1059.32	111.353	105.441	80.0473	172.099	765.746	290.285	667.42	0.0022	4.8227	2.2698	KO Over WT
JAK1	927.97	646	896.89	1449	3199.16	2392	3514.11	1215.1	810.89	1348.49	1397.51	2223.58	2091.26	2214.05	0	1.8232	0.8665	KO Over WT
AKR1C3	4	2	2	2.89	47.8	9.28	26.31	5.23769	2.5105	3.00704	2.7873	33.2235	8.11325	16.5765	0.0378	4.8132	2.267	KO Over WT
NEXN	5	15	7	17	142	57.88	78	6.54711	18.8287	10.5246	16.3959	98.6974	50.6029	49.1436	0.0022	4.8079	2.2654	KO Over WT
JKAMP	110	115	68	229	473	297.07	482.03	144.036	144.354	102.239	220.862	328.76	259.72	303.701	0	1.9404	0.9564	KO Over WT
DUSP8	33	80.94	99	19	848	301	467	43.2109	101.6	148.848	18.3248	589.404	263.156	294.232	0.0055	4.7946	2.2614	KO Over WT
JMJD4	1859.74	848.85	1024.35	1177.95	438.72	421.56	570.41	2435.19	1065.52	1540.13	1136.09	304.933	368.558	359.385	0	0.2224	-2.1688	KO Over WT
JMJD5	168	89	101	142	96	71	90	219.983	111.717	151.855	136.954	66.725	62.0734	56.7041	0	0.4022	-1.3138	KO Over WT
JMJD6	425.33	599.95	351.52	471.39	318.8	404.97	406.79	556.937	753.086	528.517	454.638	221.583	354.054	256.296	0	0.4841	-1.0467	KO Over WT
JMJD7	219.37	181.41	131.12	152.14	107.7	126.17	141.8	287.248	227.715	197.141	146.733	74.8571	110.307	89.3405	0	0.4284	-1.2229	KO Over WT
JMJD8	2899.98	2167.78	2227.65	2192.69	1852.53	1270.13	1477.49	3797.3	2721.1	3349.31	2114.77	1287.61	1110.44	930.887	0	0.37	-1.4344	KO Over WT
JOSD1	1108.5	1280.85	885.85	1315.85	1071.27	915.27	1447.4	1451.49	1607.78	1331.89	1269.09	744.589	800.196	911.929	0	0.5789	-0.7886	KO Over WT
JTB	2803.01	2658.47	2124.93	2890.19	1502.39	1689.5	1853.37	3670.32	3337.04	3194.87	2787.48	1044.24	1477.08	1167.71	0	0.3787	-1.4009	KO Over WT
PDIA3P	7.36	6.55	4.79	7.05	76.22	34.21	62.66	9.63735	8.22187	7.20185	6.79946	52.9769	29.9089	39.4787	0	4.7887	2.2596	KO Over WT
KANSL1	226.99	226	216	330	726.05	509.44	735.84	297.226	283.686	324.76	318.273	504.643	445.39	463.613	0	1.5394	0.6224	KO Over WT
KANSL2	605.03	671.83	422	781.91	625.01	543.44	644	792.24	843.313	634.485	754.123	434.415	475.115	405.75	0	0.5805	-0.7847	KO Over WT
KARS	8540	8503.18	6893.16	9540.81	5514.76	6411.97	8850.64	11182.5	10673.6	10364	9201.76	3833.05	5605.81	5576.31	0	0.4831	-1.0495	KO Over WT
KAT2A	5444.18	3494.14	3561.99	4018.01	1774	2104.84	2219.84	7128.73	4386.01	5355.52	3875.22	1233.02	1840.2	1398.6	0	0.2869	-1.8014	KO Over WT
APBB2	270.75	262.65	243.75	505.51	3729.02	1316.89	2914.98	354.526	329.691	366.483	487.546	2591.86	1151.32	1836.57	0.0006	4.7853	2.2586	KO Over WT
KAT5	3045.02	2218.22	2189.61	2660.53	1374.32	1535.7	1973.69	3987.22	2784.42	3292.12	2565.98	955.224	1342.62	1243.52	0	0.3736	-1.4202	KO Over WT
ZNF518A	17	24	15	46	242	138	234	22.2602	30.126	22.5528	44.3653	168.203	120.65	147.431	0	4.7851	2.2585	KO Over WT
KAT7	2986	2664.01	2421.97	2750	2045	2048	2533	3909.94	3343.99	3641.48	2652.27	1421.38	1790.51	1595.91	0	0.473	-1.08	KO Over WT
KAT8	682.11	331	558	521	230	230.61	279	893.17	415.487	838.963	502.485	159.862	201.616	175.783	0	0.2705	-1.8862	KO Over WT
KATNB1	4573.06	2424.16	3193	3109	865	1067	1120.99	5988.07	3042.92	4800.74	2998.52	601.22	932.849	706.275	0	0.177	-2.4982	KO Over WT
FRS2	50	44	44	125	718	281.1	590.44	65.4711	55.2309	66.1548	120.558	499.048	245.758	372.004	0	4.7762	2.2559	KO Over WT
ISYNA1	11.66	35.83	6.38	9.61	162.72	114.05	124.98	15.2679	44.9755	9.59245	9.26849	113.099	99.7108	78.7432	0	4.7736	2.2551	KO Over WT
EPB41L4A	9.27	6.98	3.23	16.01	108.08	44.47	66.83	12.1383	8.76163	4.85637	15.4411	75.1213	38.8789	42.106	0.0007	4.7652	2.2525	KO Over WT
CUZD1	4	5	0	0	12	28	26	5.23769	6.27624	0	0	8.34063	24.4796	16.3812	0.0129	4.7582	2.2504	KO Over WT
KCNQ3	22	20	11	28	2	14	12.01	28.8073	25.105	16.5387	27.005	1.3901	12.2398	7.56685	0	0.32	-1.6439	KO Over WT
KCTD17	944	730.25	830.93	754.91	312	337.99	401	1236.09	916.645	1249.32	728.083	216.856	295.495	252.648	0	0.2473	-2.0159	KO Over WT
SETX	117	122	170.76	399	1920	745	2272	153.202	153.14	256.741	384.821	1334.5	651.333	1431.46	0.0004	4.754	2.2491	KO Over WT
KCTD2	898	932.52	698.88	962	814	632	864.02	1175.86	1170.54	1050.78	927.813	565.773	552.54	544.372	0	0.513	-0.9629	KO Over WT
KCTD3	283	191	282.77	560	1013.01	835	1277	370.567	239.752	425.15	540.099	704.095	730.018	804.569	0	1.8918	0.9197	KO Over WT
KCTD9	175	248	165	380	696	573	869.94	229.149	311.302	248.081	366.496	483.756	500.958	548.102	0	1.7676	0.8218	KO Over WT
KDELC2	596.67	698.85	713.94	1163.49	2575.15	1701.36	2699.19	781.293	877.23	1073.42	1122.14	1789.86	1487.45	1700.61	0	1.721	0.7833	KO Over WT
KDELR1	6944.35	6185.7	4816.92	4432.03	3945.97	2805	3517.34	9093.09	7764.59	7242.33	4274.53	2742.66	2452.34	2216.09	0	0.3475	-1.525	KO Over WT
KDM1B	135	233.45	128.88	272	648.25	442	739.86	176.772	293.038	193.773	262.334	450.568	386.429	466.146	0	1.8737	0.9059	KO Over WT
KEAP1	2748.03	2448	2557.24	2625	2092.01	2339	2469.93	3598.33	3072.85	3844.86	2531.72	1454.06	2044.92	1556.17	0	0.5162	-0.9539	KO Over WT
KHDC1	196.59	151.85	110.95	170.02	66.3	108.67	131.83	257.419	190.609	166.815	163.978	46.082	95.0072	83.059	0	0.3867	-1.3708	KO Over WT
KHK	763.9	328.21	429.14	634.85	119.08	126.01	204.2	1000.27	411.985	645.22	612.289	82.7668	110.167	128.655	0	0.1612	-2.6329	KO Over WT
KHNYN	1052.81	901.7	804.7	1031.45	1162.04	782.43	1277.59	1378.57	1131.86	1209.88	994.795	807.679	684.057	804.941	0	0.6496	-0.6224	KO Over WT
KHSRP	7115.68	6190.24	6741.05	5761.54	2960.61	3337.97	3308.35	9317.43	7770.29	10135.3	5556.79	2057.78	2918.3	2084.41	0	0.2867	-1.8023	KO Over WT
KIAA0100	17521.7	25553.6	11732.7	17540.1	10658.7	9686.18	12904.9	22943.3	32076.1	17640.3	16916.7	7408.35	8468.36	8130.71	0	0.3565	-1.4881	KO Over WT
TMCC3	3.91	7.31	5.03	7.18	63.67	31.84	59.78	5.11984	9.17586	7.5627	6.92484	44.254	27.8368	37.6642	0	4.7354	2.2435	KO Over WT
PLSCR4	11	14	13	22	193	66	122	14.4036	17.5735	19.5457	21.2182	134.145	57.702	76.8656	0.002	4.7314	2.2423	KO Over WT
C5orf42	93	73	103	234	1234.63	524.79	1271.59	121.776	91.6331	154.862	225.684	858.132	458.81	801.16	0	4.7105	2.2359	KO Over WT
KIAA0247	180	205	89	218	143	121.02	185	235.696	257.326	133.813	210.253	99.3925	105.804	116.559	0	0.5148	-0.9579	KO Over WT
KIAA0317	765.05	909.01	595.77	1184.85	962	706.92	1063	1001.77	1141.03	895.751	1142.74	668.64	618.041	669.739	0	0.6242	-0.6799	KO Over WT
GALNT9	6	2	3	1	18	23	50	7.85654	2.5105	4.51056	0.964463	12.5109	20.1083	31.5023	0.0048	4.71	2.2357	KO Over WT
KIAA0391	592.02	480.08	301	739.99	505.99	352	593	775.204	602.619	452.559	713.693	351.69	307.744	373.617	0	0.5418	-0.8841	KO Over WT
ZNF701	7.67	28.99	13.27	16.74	154.64	82.62	189.29	10.0433	36.3896	19.9517	16.1451	107.483	72.2324	119.261	0	4.6947	2.231	KO Over WT
KIAA0664	7366.2	4943.4	5444.38	4151.77	2063.08	2744.92	2918.31	9645.47	6205.19	8185.73	4004.23	1433.95	2399.81	1838.67	0	0.2688	-1.8955	KO Over WT
PVRIG	1.56	5.6	3.48	3.11	43.39	21.26	30.92	2.0427	7.02939	5.23224	2.99948	30.1583	18.587	19.481	0	4.6819	2.2271	KO Over WT
DMTF1	52.23	83.47	60.46	106.01	665.93	507.63	612.31	68.3911	104.776	90.9027	102.243	462.856	443.807	385.783	0	4.6754	2.2251	KO Over WT
EPAS1	171	90	166	250.03	1607	919	1572.99	223.911	112.972	249.584	241.145	1116.95	803.457	991.056	0	4.6708	2.2237	KO Over WT
DKFZP586I1420	3	5	1	3	30	14.98	39	3.92827	6.27624	1.50352	2.89339	20.8516	13.0966	24.5718	0	4.6681	2.2228	KO Over WT
KIAA1191	3879.46	4482.9	4072.63	5125.01	4780.8	3916.06	4733.79	5079.85	5627.15	6123.28	4942.88	3322.91	3423.7	2982.51	0	0.5957	-0.7472	KO Over WT
C4orf34	13.92	12.4	22.47	26.8	214.54	61.11	215.2	18.2272	15.5651	33.7841	25.8476	149.117	53.4268	135.586	0.0018	4.6642	2.2216	KO Over WT
ZFP3	3	19.28	6.54	12	57.4	79	115.01	3.92827	24.2012	9.83301	11.5736	39.896	69.0675	72.4616	0	4.6606	2.2205	KO Over WT
LIG4	23	43	23	70	485	138	332	30.1167	53.9757	34.5809	67.5124	337.1	120.65	209.175	0.0093	4.6553	2.2189	KO Over WT
TTC33	58	53	73	144	1042.97	347	574.01	75.9465	66.5281	109.757	138.883	724.919	303.373	361.653	0.017	4.6408	2.2144	KO Over WT
KIAA1530	140.83	146.28	130.38	217.16	474.95	325.47	490.84	184.406	183.618	196.029	209.443	330.115	284.55	309.252	0	1.5916	0.6705	KO Over WT
RFX7	73	52	69	153	840	407	804	95.5878	65.2729	103.743	147.563	583.844	355.829	506.557	0	4.6384	2.2136	KO Over WT
RASGRP4	6.1	7.09	2.12	5.52	108.1	23.29	10.05	7.98748	8.89971	3.18746	5.32384	75.1352	20.3618	6.33196	0.0488	4.6254	2.2096	KO Over WT
ARL4C	102.98	88	76	185.97	1160	475	1055.71	134.844	110.462	114.267	179.361	806.261	415.28	665.146	0	4.6222	2.2086	KO Over WT
KIAA1797	853.04	702.04	735	1089.02	906.46	608.67	957.76	1116.99	881.234	1105.09	1050.32	630.037	532.144	603.433	0	0.5672	-0.8181	KO Over WT
KIAA1967	4487.07	3660.99	4220.67	4049.15	2135.67	2656.99	2766.38	5875.47	4595.45	6345.86	3905.26	1484.4	2322.93	1742.95	0	0.3567	-1.4871	KO Over WT
ST3GAL5	2	4	4	7	51	18	43	2.61885	5.02099	6.01407	6.75124	35.4477	15.7369	27.092	0.0003	4.6153	2.2064	KO Over WT
SYT17	34	26	9	25	331.07	91	164	44.5204	32.6364	13.5317	24.1116	230.111	79.5588	103.328	0.037	4.612	2.2054	KO Over WT
KIF1C	5922.42	8799.33	4620.88	5561.6	3358.03	3534.91	4264.46	7754.95	11045.3	6947.58	5363.96	2334.01	3090.48	2686.81	0	0.3468	-1.5279	KO Over WT
KIF22	5571.43	4968	4899	4350.99	1160	2390.37	2055.66	7295.36	6236.07	7365.74	4196.37	806.261	2089.84	1295.16	0	0.2223	-2.1693	KO Over WT
KIF2C	3703	4944.05	2726	4653.19	1135.99	2963	2343.79	4848.79	6206.01	4098.59	4487.83	789.572	2590.47	1476.7	0	0.3291	-1.6032	KO Over WT
PIK3IP1	7	8	9	4	91	19	89	9.16596	10.042	13.5317	3.85785	63.2498	16.6112	56.0741	0.0085	4.6088	2.2044	KO Over WT
LOC728643	19.26	20.37	14.7	30.42	189.15	140.94	167.9	25.2195	25.5694	22.1017	29.339	131.469	123.22	105.785	0	4.6074	2.204	KO Over WT
KIF9	66.85	59.12	44.63	93.84	41.02	60.68	62.56	87.5349	74.2103	67.102	90.5052	28.511	53.0509	39.4157	0	0.5123	-0.9648	KO Over WT
KIFC3	7512.9	7196.94	6396.95	6403.99	1884	2295.96	2059.98	9837.56	9033.94	9617.93	6176.41	1309.48	2007.3	1297.88	0	0.1773	-2.4956	KO Over WT
KLC2	5385.96	3029.01	3077.17	3703.81	1404.02	1687	1860	7052.5	3802.16	4626.58	3572.19	975.867	1474.9	1171.89	0	0.2528	-1.9837	KO Over WT
KLC3	166.75	123.51	62.97	155.97	78.44	53.29	90.14	218.346	155.036	94.6766	150.427	54.5199	46.59	56.7924	0	0.3443	-1.5382	KO Over WT
FLJ35282	7.09	5.15	5.02	4.35	75.64	28.1	41.53	9.28381	6.46453	7.54766	4.19541	52.5738	24.5671	26.1658	0.0034	4.6043	2.203	KO Over WT
KLF15	211.09	55.8	113.66	238.98	65.65	78.08	50.94	276.406	70.0428	170.89	230.487	45.6302	68.2632	32.0945	0	0.2628	-1.9282	KO Over WT
KLF16	2585.48	1187.39	1510.16	1405.5	640.99	660.87	701.12	3385.49	1490.47	2270.55	1355.55	445.522	577.781	441.738	0	0.2288	-2.1278	KO Over WT
ABTB2	65	83	105	46	518.42	458	962	85.1125	104.186	157.869	44.3653	360.329	400.417	606.104	0	4.6014	2.2021	KO Over WT
KLHDC3	5000.11	5222.47	3841.99	3916.26	3066.86	2713.24	2827.91	6547.26	6555.5	5776.5	3777.09	2131.63	2372.11	1781.71	0	0.3694	-1.4367	KO Over WT
KLHDC4	889.01	1236.96	899	922	577.99	756.02	803	1164.09	1552.69	1351.66	889.235	401.733	660.968	505.927	0	0.4217	-1.2457	KO Over WT
KLHL18	710	594.36	464	1011	612	673.26	827.08	929.69	746.069	697.633	975.072	425.372	588.613	521.098	0	0.6114	-0.7097	KO Over WT
KLHL20	74	71.43	82.11	156	346.08	208.02	342.14	96.8973	89.6624	123.454	150.456	240.544	181.866	215.564	0	1.8425	0.8817	KO Over WT
KLHL21	1965.6	1439.06	1323	1504.83	928.82	1195	1023	2573.8	1806.38	1989.16	1451.35	645.578	1044.76	644.537	0	0.3976	-1.3304	KO Over WT
KLHL25	211	170	173	143.48	100	102	138	276.288	213.392	260.109	138.381	69.5052	89.1758	86.9464	0	0.3711	-1.43	KO Over WT
UTRN	328	223	296	859	4265	1937.86	3526.98	429.491	279.92	445.042	828.474	2964.4	1694.22	2222.16	0	4.5975	2.2009	KO Over WT
PNPT1	184.65	172.12	276.57	494.78	3011.83	754.76	3138.67	241.785	216.053	415.828	477.197	2093.38	659.866	1977.51	0.0214	4.5929	2.1994	KO Over WT
KLHL7	68	105.92	104	136	384	249	423.19	89.0407	132.956	156.366	131.167	266.9	217.694	266.629	0	1.9612	0.9718	KO Over WT
KPNA1	1454.67	1499.99	1258.08	1846.99	1772.95	1369	1529.54	1904.78	1882.86	1891.55	1781.35	1232.29	1196.88	963.681	0	0.6065	-0.7213	KO Over WT
KPNA4	413.71	451.29	449.58	816.24	1873.62	1217.49	1762.26	541.721	566.481	675.952	787.233	1302.26	1064.42	1110.3	0	1.8012	0.849	KO Over WT
CLSTN3	58	36	20	64	533.02	142	407	75.9465	45.1889	30.0704	61.7256	370.477	124.147	256.429	0.0082	4.5916	2.199	KO Over WT
KPTN	355	279	338	285	227	212	216	464.845	350.214	508.189	274.872	157.777	185.346	136.09	0	0.4008	-1.3191	KO Over WT
LOC100507062	2	0	2	3	23	9	20	2.61885	0	3.00704	2.89339	15.9862	7.86845	12.6009	0.0019	4.5885	2.198	KO Over WT
KRI1	1322.14	1337.21	1244.74	1501.26	1083.66	1221.25	1258.71	1731.24	1678.53	1871.49	1447.91	753.2	1067.71	793.045	0	0.518	-0.9489	KO Over WT
ZNF766	11.38	25.33	18.52	19.93	184.15	79.57	212.85	14.9012	31.7954	27.8452	19.2217	127.994	69.5659	134.105	0	4.5881	2.1979	KO Over WT
ZNF404	1	5	1	3	23	24	18	1.30942	6.27624	1.50352	2.89339	15.9862	20.9825	11.3408	0.0005	4.5782	2.1948	KO Over WT
KRTCAP2	2358.26	1632.03	1280	1782	1302.93	880	1366.24	3087.96	2048.6	1924.5	1718.67	905.604	769.36	860.794	0	0.3847	-1.3783	KO Over WT
KTI12	229	222	175	239	202.99	169	201	299.858	278.665	263.116	230.507	141.089	147.752	126.639	0	0.5188	-0.9467	KO Over WT
KXD1	4474.95	4073.97	3401.77	4245.71	2134.27	2459	2638	5859.6	5113.84	5114.62	4094.83	1483.43	2149.84	1662.06	0	0.3497	-1.5158	KO Over WT
L3MBTL2	2341.83	1533	1708.93	1609.83	1080.93	1042.94	1176.95	3066.45	1924.3	2569.41	1552.62	751.303	911.814	741.533	0	0.3513	-1.5092	KO Over WT
ADORA2A	8	29.87	16.91	11	124.97	127.95	153.84	10.4754	37.4943	25.4245	10.6091	86.8607	111.863	96.9263	0	4.576	2.1941	KO Over WT
ZNF737	16.01	46.21	24.18	49.93	396.52	165.79	241.18	20.9639	58.005	36.3551	48.1556	275.602	144.946	151.955	0.0008	4.5671	2.1913	KO Over WT
LAMA1	54	0	0	56	0	0	0	70.7088	0	0	54.0099	0	0	0	0	0.029	-5.1073	KO Over WT
LAMTOR1	7456.83	4658.5	4462	6819.08	3431.2	3083	4135.07	9764.14	5847.57	6708.7	6576.75	2384.86	2695.38	2605.28	0	0.3542	-1.4973	KO Over WT
LAMTOR2	498.01	333.99	398	555	469	335	485.91	652.106	419.24	598.4	535.277	325.98	292.881	306.146	0	0.56	-0.8364	KO Over WT
LARP1B	76.02	75	81	169	321.01	261	414.07	99.5423	94.1436	121.785	162.994	223.119	228.185	260.883	0	1.9796	0.9852	KO Over WT
LOC100507463	3.6	16.76	4.97	11.77	104.89	14.52	124	4.71392	21.038	7.47249	11.3517	72.904	12.6944	78.1257	0.0443	4.5648	2.1906	KO Over WT
LARP6	314	261	325.01	388	289	230	374	411.159	327.62	488.659	374.212	200.87	201.083	235.637	0	0.532	-0.9106	KO Over WT
THBS2	1	3	3	1	23	10	29.28	1.30942	3.76574	4.51056	0.964463	15.9862	8.74273	18.4477	0.0004	4.5527	2.1867	KO Over WT
LARS2	1842	1109	957	2194	1255	921	1250	2411.96	1392.07	1438.87	2116.03	872.291	805.205	787.558	0	0.4462	-1.1641	KO Over WT
ELAC1	6	3	4	6	47	24	53	7.85654	3.76574	6.01407	5.78678	32.6675	20.9825	33.3924	0	4.5511	2.1862	KO Over WT
JAKMIP1	0	6	3	1	47	18	8	0	7.53149	4.51056	0.964463	32.6675	15.7369	5.04037	0.0339	4.5445	2.1841	KO Over WT
CRMP1	3	23	0	8	93	24	98	3.92827	28.8707	0	7.7157	64.6399	20.9825	61.7445	0.011	4.543	2.1836	KO Over WT
LCMT1	854.8	589	525.02	744	356	382	517	1119.29	739.341	789.377	717.56	247.439	333.972	325.734	0	0.3598	-1.4749	KO Over WT
LCP1	49	13	6	75	1	1	0	64.1617	16.3182	9.02111	72.3347	0.695052	0.874273	0	0	0.0354	-4.8208	KO Over WT
LDLRAP1	730.98	685.24	644	643	680	502	617.35	957.162	860.146	968.266	620.15	472.636	438.885	388.959	0	0.5094	-0.9732	KO Over WT
LEF1	53.76	67.57	10.01	78.4	19	16	23	70.3946	84.8171	15.0502	75.6139	13.206	13.9884	14.4911	0	0.2376	-2.0734	KO Over WT
LETM1	2213.29	2112.27	1886.42	2094.49	1443.77	1560.65	1816.29	2898.13	2651.42	2836.27	2020.06	1003.5	1364.43	1144.35	0	0.4499	-1.1522	KO Over WT
LETM2	553.03	397	223	410.82	113	147.01	158	724.15	498.333	335.285	396.221	78.5409	128.527	99.5473	0	0.2102	-2.2504	KO Over WT
CLIC4	901.03	1212.13	1080	2030.99	13399.3	4014.99	13892	1179.83	1521.52	1623.8	1958.81	9313.21	3510.2	8752.63	0.0103	4.5239	2.1776	KO Over WT
EGLN3	5	2	5	6	56	37	20	6.54711	2.5105	7.51759	5.78678	38.9229	32.3481	12.6009	0.0147	4.5129	2.174	KO Over WT
LIG1	2081.05	1578	2273.97	1765	534	1150.23	986	2724.97	1980.78	3418.96	1702.28	371.158	1005.61	621.225	0	0.2705	-1.8864	KO Over WT
LIG3	1104.74	799	937	1102	334	614.04	575	1446.57	1002.94	1408.8	1062.84	232.147	536.838	362.276	0	0.3067	-1.7053	KO Over WT
LIN52	115.87	96.06	75.16	187.2	93.67	87.57	93.42	151.723	120.579	113.004	180.547	65.1055	76.5601	58.8589	0	0.4765	-1.0696	KO Over WT
LINC00116	373	196.12	434.2	437.05	143.57	221.59	181.15	488.415	246.179	652.828	421.519	99.7887	193.73	114.133	0	0.301	-1.7321	KO Over WT
LIX1L	297.02	280.02	208.03	326.07	324	188	278.49	388.925	351.495	312.777	314.482	225.197	164.363	175.462	0	0.5523	-0.8565	KO Over WT
LMAN2	4870.08	5298.75	5225.48	5097.94	4556.61	3786.93	4852.41	6376.99	6651.25	7856.61	4916.77	3167.08	3310.81	3057.24	0	0.4924	-1.022	KO Over WT
LINC00472	17	11	9	29	82	149	134	22.2602	13.8077	13.5317	27.9694	56.9943	130.267	84.4262	0.0015	4.5074	2.1723	KO Over WT
ZC3H6	11.06	12.4	16.72	14.86	139.78	51.23	161.9	14.4822	15.5651	25.1388	14.3319	97.1544	44.789	102.004	0.0002	4.5072	2.1722	KO Over WT
LMNA	11639.8	8705.34	8833.99	8049.78	6197.43	5228.58	7202.3	15241.4	10927.4	13282.1	7763.71	4307.54	4571.2	4537.78	0	0.3782	-1.4029	KO Over WT
LMNB2	6288.96	7984.26	8391.42	7237.03	4349.99	6501.97	5222.45	8234.91	10022.2	12616.7	6979.85	3023.47	5684.5	3290.38	0	0.4217	-1.2457	KO Over WT
LMTK2	251	428.25	350.94	399.07	946.75	784.97	1074.15	328.665	537.56	527.645	384.888	658.041	686.278	676.764	0	1.5141	0.5984	KO Over WT
LOC100009676	96.29	63.63	56.01	109.95	88.11	59.89	59.69	126.084	79.8714	84.2121	106.043	61.2411	52.3602	37.6074	0	0.5144	-0.9591	KO Over WT
RBM24	37	75	28	50	399	387	290	48.4486	94.1436	42.0985	48.2231	277.326	338.344	182.713	0	4.5047	2.1714	KO Over WT
ZNF354B	12.58	21.48	13.38	45.19	192.4	124.75	199.76	16.4725	26.9627	20.1171	43.5841	133.728	109.066	125.858	0	4.5	2.1699	KO Over WT
MFSD6	36.44	52.04	82	81.08	513.9	306.91	709.31	47.7154	65.3231	123.289	78.1987	357.187	268.323	446.898	0	4.4983	2.1694	KO Over WT
LOC100287314	151	187.39	99.49	243.16	48.41	77.76	94.94	197.723	235.221	149.585	234.519	33.6475	67.9834	59.8166	0	0.267	-1.9053	KO Over WT
GJA3	39	31	50	59	494	228	345	51.0675	38.9127	75.1759	56.9033	343.356	199.334	217.366	0	4.4948	2.1682	KO Over WT
LOC100499227	87	113.99	104.01	95	39.37	70.22	64	113.92	143.086	156.381	91.624	27.3642	61.3914	40.3229	0	0.3459	-1.5316	KO Over WT
LOC100499466	263.43	318.33	290.9	430.85	893.15	658.6	992.86	344.941	399.583	437.374	415.539	620.786	575.796	625.548	0	1.5205	0.6045	KO Over WT
EP300	132.68	107.76	95.11	210.51	1295.68	700.64	1121.57	173.734	135.266	143	203.029	900.565	612.55	706.641	0	4.4933	2.1678	KO Over WT
LOC100505783	124.26	199.96	101.56	161.54	104.06	128.93	123.16	162.709	250.999	152.697	155.799	72.3271	112.72	77.5965	0	0.4875	-1.0365	KO Over WT
IL15	7.9	7.07	8.71	14.33	79.49	47.87	103.11	10.3444	8.8746	13.0956	13.8208	55.2497	41.8514	64.964	0	4.4783	2.163	KO Over WT
LOC100506649	110.86	96.55	69.54	111.35	71.47	74.92	59.26	145.163	121.194	104.555	107.393	49.6754	65.5005	37.3365	0	0.4304	-1.2163	KO Over WT
LOC100506668	302	384.99	202	326	230.94	194.19	227	395.446	483.258	303.711	314.415	160.515	169.775	143.02	0	0.4229	-1.2415	KO Over WT
SIPA1L2	17	34	5	26	199	110	160	22.2602	42.6784	7.51759	25.076	138.315	96.17	100.807	0	4.4774	2.1627	KO Over WT
PBLD	17.16	20.01	24.67	28.4	225.31	105.02	215.19	22.4697	25.1175	37.0918	27.3907	156.602	91.8161	135.58	0	4.4714	2.1607	KO Over WT
LOC100507246	867.06	650.92	596	1126.88	730.3	673.91	814.58	1135.35	817.066	896.097	1086.83	507.597	589.181	513.223	0	0.5458	-0.8736	KO Over WT
LOC147727	249.98	240.45	200.45	282.52	175.65	163.62	202.91	327.329	301.824	301.38	272.48	122.086	143.049	127.843	0	0.4377	-1.192	KO Over WT
LOC152217	415.08	391.15	455.01	467.6	342.37	316.26	355.44	543.515	490.99	684.116	450.983	237.965	276.497	223.944	0	0.4546	-1.1372	KO Over WT
CPEB4	40	36	21	61	413	142	365	52.3769	45.1889	31.5739	58.8322	287.057	124.147	229.967	0.0003	4.4608	2.1573	KO Over WT
DSE	98	94	115	195	823.81	688.06	1376.49	128.323	117.993	172.905	188.07	572.591	601.552	867.252	0	4.4492	2.1535	KO Over WT
RWDD2A	23	22	27	47	252	147	290	30.1167	27.6155	40.595	45.3298	175.153	128.518	182.713	0	4.4441	2.1519	KO Over WT
XRCC4	48	102	45	118	820.16	400.98	530.32	62.8523	128.035	67.6583	113.807	570.054	350.566	334.126	0	4.439	2.1502	KO Over WT
LOC339803	237.69	249.42	174.39	324.24	307.18	187.5	233.09	311.237	313.084	262.199	312.717	213.506	163.926	146.857	0	0.5845	-0.7747	KO Over WT
LOC388152	646.21	584.85	586.42	554.3	417.21	400.92	434.62	846.162	734.132	881.693	534.602	289.983	350.513	273.831	0	0.4072	-1.296	KO Over WT
LOC388796	557.99	475.53	563.86	524.69	307.03	508.34	411.79	730.645	596.908	847.774	506.044	213.402	444.428	259.447	0	0.4561	-1.1325	KO Over WT
LOC399744	111.06	78.64	85.4	102.76	261.44	193.15	285.99	145.424	98.7127	128.4	99.1082	181.714	168.866	180.187	0	1.4993	0.5843	KO Over WT
LOC401010	26.62	17.79	23.21	21.93	3.23	5.29	8.82	34.8568	22.3309	34.8967	21.1507	2.24502	4.6249	5.55701	0	0.176	-2.5067	KO Over WT
FNDC3B	275	252	292.16	534.35	3666.54	1431.04	2665.76	360.091	316.323	439.268	515.361	2548.44	1251.12	1679.55	0.0004	4.4374	2.1497	KO Over WT
LOC401431	76.07	89.06	69.04	88.07	45.03	68.06	94.11	99.6078	111.792	103.803	84.9403	31.2982	59.503	59.2936	0	0.5058	-0.9833	KO Over WT
ZNF248	27	40.01	24	68	416	176	303	35.3544	50.2225	36.0844	65.5835	289.142	153.872	190.904	0.0001	4.4357	2.1492	KO Over WT
LOC550643	438	176	389.01	460	170	183	223	573.527	220.924	584.884	443.653	118.159	159.992	140.5	0	0.3068	-1.7047	KO Over WT
GLCCI1	15	19	29	30	313	95	155.73	19.6413	23.8497	43.602	28.9339	217.551	83.0559	98.1171	0.0257	4.4191	2.1437	KO Over WT
CCDC122	4.06	7.31	2.09	4.52	56.24	18.76	38.98	5.31626	9.17586	3.14235	4.35937	39.0897	16.4014	24.5592	0.0025	4.4022	2.1382	KO Over WT
F5	2.2	0	2.98	3.95	24.17	10.96	27.23	2.88073	0	4.48049	3.80963	16.7994	9.58203	17.1562	0.0005	4.3966	2.1364	KO Over WT
SYT8	0	6	1	0	12	15	24	0	7.53149	1.50352	0	8.34063	13.1141	15.1211	0.0033	4.3941	2.1356	KO Over WT
LIF	198	137.14	252	215	1441	814	2658	259.266	172.145	378.887	207.36	1001.57	711.658	1674.66	0.0059	4.3751	2.1293	KO Over WT
TAX1BP1	204	362	364	484.96	3219.78	1672	3196.09	267.122	454.4	547.281	467.726	2237.92	1461.78	2013.68	0	4.3699	2.1276	KO Over WT
LOC645166	179.1	171.9	123.34	263.14	148.87	140.25	138.99	234.518	215.777	185.444	253.789	103.472	122.617	87.5701	0	0.4728	-1.0807	KO Over WT
ELF1	103	175	80	229	1443.98	404	1511.9	134.871	219.668	120.281	220.862	1003.64	353.206	952.567	0.0092	4.3579	2.1236	KO Over WT
ZNF559	11	15	5	24.01	114.72	60.94	131.41	14.4036	18.8287	7.51759	23.1568	79.7364	53.2782	82.7944	0	4.3547	2.1226	KO Over WT
LOC728554	3193.27	3124.44	3112.42	4324.82	1703.01	2803.39	2538.98	4181.34	3921.95	4679.58	4171.13	1183.68	2450.93	1599.67	0	0.4114	-1.2812	KO Over WT
ERBB2IP	409	376	516.76	982.92	5108.38	2591.55	4977.05	535.554	471.973	776.958	947.99	3550.59	2265.72	3135.77	0	4.3517	2.1216	KO Over WT
ZKSCAN1	77.41	77.67	135.31	173.58	1326.03	444.66	914.54	101.362	97.4951	203.441	167.411	921.66	388.754	576.202	0.0035	4.3507	2.1212	KO Over WT
LOC729234	83.46	58.49	46.73	84.18	59.53	34.53	50.7	109.284	73.4195	70.2594	81.1885	41.3765	30.1886	31.9433	0	0.4207	-1.249	KO Over WT
ZNF83	8.41	41.8	20.62	27.39	258.03	84.89	238.85	11.0122	52.4694	31.0026	26.4166	179.344	74.217	150.486	0.0007	4.3415	2.1182	KO Over WT
LOC100271836	40.65	35.42	28.69	94.6	389.24	236.67	453.65	53.228	44.4609	43.136	91.2382	270.542	206.914	285.82	0	4.3403	2.1178	KO Over WT
INSIG1	263.61	433	201	365	2196.13	1365.99	3721.85	345.177	543.522	302.207	352.029	1526.43	1194.25	2344.94	0.0004	4.3364	2.1165	KO Over WT
LONP1	3349.6	1566.02	2941.98	2824.05	1215	1323	1523.99	4386.04	1965.74	4423.32	2723.69	844.489	1156.66	960.184	0	0.2917	-1.7775	KO Over WT
LONP2	766.79	1000.97	735.45	1336.64	924.85	911.83	1264.87	1004.05	1256.47	1105.76	1289.14	642.819	797.188	796.926	0	0.6409	-0.6419	KO Over WT
NBEAL1	23	9	34	86	400	108	337	30.1167	11.2972	51.1196	82.9438	278.021	94.4215	212.326	0.0113	4.3326	2.1152	KO Over WT
LOXL3	115.95	101.36	53.68	108.87	10.99	49.79	55.54	151.828	127.232	80.7089	105.001	7.63862	43.53	34.9928	0	0.2533	-1.981	KO Over WT
HPSE	35.6	63.61	25.78	34.88	617.27	137.46	201.61	46.6154	79.8463	38.7607	33.6405	429.035	120.178	127.024	0	4.3294	2.1142	KO Over WT
TRIM37	105	128.95	110	279.97	1393.86	657.96	1355	137.489	161.864	165.387	270.021	968.806	575.236	853.712	0	4.3223	2.1118	KO Over WT
LRP3	4600.05	2390.6	4301.07	3265	1062	1439.31	1425.98	6023.41	3000.8	6466.74	3148.97	738.146	1258.35	898.433	0	0.2063	-2.2774	KO Over WT
CPEB2	34	12	26	46	283.05	70	349	44.5204	15.063	39.0915	44.3653	196.735	61.1991	219.886	0.0168	4.3204	2.1112	KO Over WT
LRPAP1	2873.19	2357.82	2354.84	2945.75	1791.83	1798.29	1845.41	3762.22	2959.65	3540.55	2841.07	1245.42	1572.2	1162.69	0	0.405	-1.3041	KO Over WT
LRRC14	1958.14	1431.84	1670.99	1207.17	1062.28	819.29	838.43	2564.03	1797.31	2512.36	1164.27	738.34	716.283	528.25	0	0.3282	-1.6073	KO Over WT
LRRC20	3707.65	3209	2769.99	3407	960.95	1289.01	1140.17	4854.88	4028.09	4164.73	3285.93	667.911	1126.95	718.36	0	0.2052	-2.2852	KO Over WT
LRRC28	200	169	115	189	113.01	71	124	261.885	212.137	172.905	182.283	78.5479	62.0734	78.1257	0	0.3549	-1.4945	KO Over WT
DMXL2	46	52	56	113	623	265	601	60.2334	65.2729	84.197	108.984	433.018	231.682	378.658	0	4.3155	2.1095	KO Over WT
LRRC37BP1	109.01	156.9	112.58	202.81	401.06	268.72	432.48	142.74	196.948	169.266	195.603	278.758	234.935	272.482	0	1.4868	0.5722	KO Over WT
LRRC41	4179.31	2280.89	3050.5	3296.64	2147.28	1641.6	2354.16	5472.48	2863.08	4586.48	3179.49	1492.47	1435.21	1483.23	0	0.3646	-1.4556	KO Over WT
LRRC45	708.95	433	639.99	583	176	242	223	928.315	543.522	962.237	562.282	122.329	211.574	140.5	0	0.2116	-2.2407	KO Over WT
LRRC46	86	102	35	51	19	19	23	112.61	128.035	52.6232	49.1876	13.206	16.6112	14.4911	0	0.1811	-2.4652	KO Over WT
LRRC47	1232.58	1106.51	1068.04	1005.54	714.31	760.48	850.62	1613.97	1388.94	1605.82	969.806	496.483	664.867	535.93	0	0.4056	-1.3019	KO Over WT
LRRC59	8518.83	11952.6	7303.92	7735.15	4090.88	5024.31	5912.91	11154.7	15003.5	10981.6	7460.27	2843.38	4392.62	3725.41	0	0.327	-1.6128	KO Over WT
LOC100132062	0	4.61	11.67	0	0.01	17.92	117.86	0	5.78669	17.5461	0	0.00695052	15.667	74.2572	0.0381	4.3139	2.109	KO Over WT
LOC100132287	0	4.61	11.67	0	0.01	17.92	117.86	0	5.78669	17.5461	0	0.00695052	15.667	74.2572	0.0381	4.3139	2.109	KO Over WT
IL7	2	3	0	9	17	18	45	2.61885	3.76574	0	8.68017	11.8159	15.7369	28.3521	0.0248	4.3075	2.1068	KO Over WT
LRWD1	1396.8	1217.28	1254.52	951.6	588.18	807.14	807.22	1829	1527.99	1886.19	917.783	408.816	705.661	508.586	0	0.3508	-1.5114	KO Over WT
LSM10	1300	930.92	824.53	1337	508	546.6	645.76	1702.25	1168.54	1239.7	1289.49	353.087	477.877	406.859	0	0.3059	-1.7087	KO Over WT
LSM11	102	58	68	108.96	27.99	53	56	133.561	72.8044	102.239	105.088	19.4545	46.3365	35.2826	0	0.3323	-1.5895	KO Over WT
LSM14A	907.09	1105.7	1018.04	1861.94	4123.01	3492.89	4273.59	1187.76	1387.93	1530.64	1795.77	2865.71	3053.74	2692.56	0	1.9445	0.9594	KO Over WT
LSM2	3765.89	3266.25	3063.91	2786.56	1402.99	1495.02	1621.3	4931.14	4099.95	4606.65	2687.53	975.151	1307.06	1021.49	0	0.2695	-1.8917	KO Over WT
LSM7	854	902.48	860.02	884.99	502	691.05	570	1118.25	1132.84	1293.06	853.54	348.916	604.166	359.126	0	0.398	-1.3293	KO Over WT
LSMD1	747.81	976.96	783	918.56	347.31	476.64	380.33	979.199	1226.33	1177.26	885.917	241.399	416.713	239.625	0	0.2808	-1.8321	KO Over WT
LTA4H	1727.25	1416	1367	2618.64	1392	1370	1859.12	2261.7	1777.43	2055.31	2525.58	967.513	1197.75	1171.33	0	0.5161	-0.9544	KO Over WT
LUC7L	619	529	492.02	707	451.92	458	420.93	810.533	664.026	739.761	681.875	314.108	400.417	265.205	0	0.4517	-1.1464	KO Over WT
CHD2	182.08	174	140	387.43	2080.94	848.98	1897.72	238.42	218.413	210.493	373.662	1446.36	742.24	1195.65	0	4.3006	2.1045	KO Over WT
LY6K	203.91	320.93	56.41	171.84	16.9	101.02	17.07	267.004	402.847	84.8135	165.733	11.7464	88.319	10.7549	0	0.1623	-2.6233	KO Over WT
TTC9	31	22	11	37	282	111	168	40.5921	27.6155	16.5387	35.6851	196.005	97.0443	105.848	0.0023	4.2989	2.104	KO Over WT
LYSMD1	116	108	143	196	119	65	116	151.893	135.567	215.003	189.035	82.7112	56.8277	73.0853	0	0.4135	-1.274	KO Over WT
FGD4	17.16	18.11	18.96	56.22	250.15	142.79	192.42	22.4697	22.7325	28.5067	54.2221	173.867	124.837	121.233	0	4.2965	2.1032	KO Over WT
HIVEP1	72	43	94	136	696	267	1050	94.2784	53.9757	141.331	131.167	483.756	233.431	661.548	0.0086	4.2911	2.1013	KO Over WT
MACROD1	1203.02	959.02	716.97	773.62	646.04	465.05	678.93	1575.26	1203.81	1077.98	746.128	449.032	406.581	427.757	0	0.3715	-1.4287	KO Over WT
MAD1L1	1241.99	725	877.04	919	564.01	515.88	611.02	1626.29	910.055	1318.65	886.341	392.016	451.02	384.971	0	0.3451	-1.5348	KO Over WT
MAD2L2	1144.99	1411.73	1272	1177	561	794	734	1499.28	1772.07	1912.48	1135.17	389.924	694.173	462.454	0	0.3262	-1.616	KO Over WT
MAF1	10340.6	8668.68	9650.37	7667.33	3752.03	3841.81	3308.7	13540.2	10881.3	14509.5	7394.86	2607.86	3358.79	2084.63	0	0.2312	-2.1128	KO Over WT
MAFG-AS1	149.05	117.99	77.13	97.01	68.18	61.52	64.24	195.169	148.107	115.966	93.5626	47.3887	53.7853	40.4742	0	0.346	-1.5312	KO Over WT
MAGED2	3360.47	1365.06	2809.84	3477.03	2141	1182	1800.05	4400.28	1713.49	4224.65	3353.47	1488.11	1033.39	1134.11	0	0.355	-1.494	KO Over WT
YPEL5	196.87	167	199.52	332	2649.07	735	1707.53	257.786	209.626	299.982	320.202	1841.24	642.59	1075.82	0.0333	4.2895	2.1008	KO Over WT
DNAJB9	14	41	58	43	421	133	384.03	18.3319	51.4652	87.2041	41.4719	292.617	116.278	241.957	0.0011	4.2843	2.0991	KO Over WT
ZMAT1	2.45	8	10.13	6.81	77.73	24.8	70.04	3.20809	10.042	15.2306	6.56799	54.0264	21.682	44.1284	0.0009	4.2745	2.0958	KO Over WT
MAN1B1	4142.94	2797.98	2527	2983.69	2872	1798	2505	5424.86	3512.16	3799.39	2877.66	1996.19	1571.94	1578.27	0	0.4388	-1.1885	KO Over WT
WDR60	19	31	20	30	224	111	235	24.879	38.9127	30.0704	28.9339	155.692	97.0443	148.061	0	4.2701	2.0943	KO Over WT
MAN2C1	1124	481	754	922.01	552.84	331.91	378	1471.79	603.774	1133.65	889.244	384.253	290.18	238.157	0	0.2966	-1.7536	KO Over WT
MANEAL	1283.25	774.58	1175.99	1037.67	749.35	630.88	851.74	1680.32	972.29	1768.12	1000.79	520.837	551.561	536.635	0	0.3953	-1.339	KO Over WT
MANF	982	908	764.01	1109.97	1342	955	1274	1285.85	1139.77	1148.7	1070.52	932.76	834.93	802.679	0	0.7381	-0.4381	KO Over WT
PLCE1	13.5	21.45	13	28.47	142.38	120.11	150.93	17.6772	26.9251	19.5457	27.4583	98.9615	105.009	95.0929	0	4.2601	2.0909	KO Over WT
MAP2K1	643.25	888.79	706.27	972.74	881.6	830.32	1152.18	842.286	1115.65	1061.89	938.172	612.758	725.926	725.926	0	0.6957	-0.5234	KO Over WT
MAP2K5	345	236.88	279	346	283	219	331	451.751	297.343	419.482	333.704	196.7	191.466	208.545	0	0.5308	-0.9137	KO Over WT
MAP3K14	2602.29	2207.83	2034.97	2010.9	1561.29	1619.41	1241.37	3407.5	2771.37	3059.62	1939.44	1085.18	1415.81	782.12	0	0.3911	-1.3542	KO Over WT
MAP3K3	681.78	602.26	640.19	670.34	587.18	520.62	782.44	892.738	755.986	962.538	646.518	408.121	455.164	492.973	0	0.5554	-0.8484	KO Over WT
IL34	51.13	53.87	20.74	29.63	354.64	170.4	370.8	66.9508	67.6202	31.183	28.577	246.493	148.976	233.621	0	4.2563	2.0896	KO Over WT
MAP4K2	2616	1550.99	1261.07	1821.67	865.28	1092.93	1012	3425.45	1946.88	1896.04	1756.93	601.415	955.519	637.607	0	0.3234	-1.6284	KO Over WT
IL1RAP	48	88	46	85	695	291	494	62.8523	110.462	69.1619	81.9794	483.061	254.413	311.243	0.0001	4.2532	2.0885	KO Over WT
MAP6D1	593	471.04	305	667.38	394.01	486	390	776.488	591.272	458.573	643.663	273.858	424.897	245.718	0	0.51	-0.9713	KO Over WT
MAP7D3	30.22	60.36	9.34	45.58	6.96	14.22	6.38	39.5708	75.7668	14.0429	43.9602	4.83756	12.4322	4.01969	0	0.1814	-2.4626	KO Over WT
MAPK12	1154.97	1041	754	842.76	645.15	685.99	831.05	1512.34	1306.71	1133.65	812.811	448.413	599.742	523.6	0	0.4396	-1.1859	KO Over WT
MAPK13	557	978.01	260	564	152	271	251	729.348	1227.65	390.915	543.957	105.648	236.928	158.142	0	0.2303	-2.1185	KO Over WT
MAPK3	2041	1565.36	1044	1623.99	1329	887.12	1471.86	2672.53	1964.92	1569.67	1566.28	923.725	775.585	927.34	0	0.4501	-1.1516	KO Over WT
ATP10D	31	33	13	72	286	140	371.02	40.5921	41.4232	19.5457	69.4413	198.785	122.398	233.76	0	4.2522	2.0882	KO Over WT
MAPKAP1	2031	1938.99	1605.05	3000.93	2666.24	2090	2525	2659.44	2433.91	2413.22	2894.29	1853.18	1827.23	1590.87	0	0.6758	-0.5654	KO Over WT
MAPKAPK2	2696.18	2660.81	2637.3	2940.16	2016.06	1695.01	2405.78	3530.44	3339.98	3965.23	2835.68	1401.27	1481.9	1515.75	0	0.429	-1.2209	KO Over WT
MAPKAPK3	10891	5234.4	6427.65	9245.37	2380	2926	3647.99	14260.9	6570.47	9664.09	8916.82	1654.22	2558.12	2298.4	0	0.2196	-2.1867	KO Over WT
MARC1	562	458	169	702.9	216.63	322	295	735.895	574.904	254.095	677.921	150.569	281.516	185.864	0	0.3673	-1.4451	KO Over WT
MARCH4	4548.77	2933.98	2897	4716.89	2131.99	2958	2373.97	5956.26	3682.87	4355.69	4549.27	1481.84	2586.1	1495.71	0	0.3995	-1.3236	KO Over WT
SLFN12	48.08	65.96	40	110	614.06	242	584.75	62.957	82.7962	60.1407	106.091	426.804	211.574	368.419	0	4.2487	2.087	KO Over WT
MARCH9	378	208	286	270	161	171	204.98	494.962	261.092	430.006	260.405	111.903	149.501	129.147	0	0.361	-1.4701	KO Over WT
MARK2	1784	1518.75	1412.76	1766.82	1983.45	1477.68	1980.08	2336.01	1906.41	2124.11	1704.03	1378.6	1291.9	1247.54	0	0.6473	-0.6275	KO Over WT
MARS	6222.43	6921.5	5178.42	4712.23	3973.73	4302.1	4632.36	8147.79	8688.2	7785.85	4544.77	2761.95	3761.21	2918.6	0	0.4309	-1.2147	KO Over WT
MARS2	313	192	264	415	226	257	288	409.849	241.008	396.929	400.252	157.082	224.688	181.453	0	0.5196	-0.9444	KO Over WT
MAT2B	529	683.17	550	916.87	1640.71	1277.39	1652.29	692.685	857.548	826.935	884.287	1140.38	1116.79	1041.02	0	1.3482	0.431	KO Over WT
PDGFC	69	80	61	104	754.03	423	532.59	90.3502	100.42	91.7146	100.304	524.09	369.817	335.556	0	4.244	2.0854	KO Over WT
RASEF	6	28	10	22	94	107	159	7.85654	35.1469	15.0352	21.2182	65.3349	93.5472	100.177	0	4.2389	2.0837	KO Over WT
MAX	1157.4	806.79	663.88	1223.03	730	648	865.72	1515.53	1012.72	998.156	1179.57	507.388	566.529	545.443	0	0.459	-1.1236	KO Over WT
MAZ	10575.9	7980.08	6308.57	6420.22	4412.47	5189.82	5259.04	13848.3	10017	9485.05	6192.06	3066.9	4537.32	3313.44	0	0.3671	-1.4457	KO Over WT
MBD1	1282.92	1267.96	920	1244.95	1205.33	1127.31	1338.81	1679.88	1591.6	1383.24	1200.71	837.767	985.576	843.512	0	0.6073	-0.7195	KO Over WT
MBD3	4277.01	2625.07	3261.97	2840.1	1654.51	1999.1	1897.72	5600.41	3295.11	4904.43	2739.17	1149.97	1747.76	1195.65	0	0.3291	-1.6032	KO Over WT
MBD4	107.01	125	101	202.22	375.06	323.1	382.22	140.121	156.906	151.855	195.034	260.686	282.478	240.816	0	1.6217	0.6975	KO Over WT
MBNL1	251	240	223	560.06	997.79	721.82	1057	328.665	301.26	335.285	540.157	693.516	631.068	665.959	0	1.7609	0.8163	KO Over WT
MBOAT2	109.89	125.84	128.16	190.5	365.39	343.31	438.04	143.892	157.96	192.691	183.73	253.965	300.147	275.985	0	1.6303	0.7051	KO Over WT
JMJD1C	125.45	99	136	297.79	1447.92	767.05	1294.47	164.267	124.27	204.479	287.207	1006.38	670.611	815.576	0	4.2373	2.0831	KO Over WT
MCAT	834	589	677	738.27	233	257	312	1092.06	739.341	1017.88	712.034	161.947	224.688	196.574	0	0.2189	-2.1914	KO Over WT
MCM2	17821.1	12401.8	12852.2	13634.1	2568	6678.12	4072.85	23335.3	15567.3	19323.5	13149.6	1784.89	5838.5	2566.08	0	0.1899	-2.3968	KO Over WT
MCM3AP	1877.48	1802.47	1486.79	2051.09	2225.27	1743.53	2416.83	2458.41	2262.55	2235.42	1978.2	1546.68	1524.32	1522.71	0	0.6857	-0.5445	KO Over WT
MCM5	11049.5	6325.19	6664	6710	1400	3488	2784	14468.5	7939.68	10019.4	6471.55	973.073	3049.46	1754.05	0	0.1972	-2.3424	KO Over WT
MCM7	15097.1	19370.5	18763.8	12546	4073.5	9061.63	7880.62	19768.4	24314.8	28211.7	12100.1	2831.3	7922.34	4965.15	0	0.2474	-2.0151	KO Over WT
MCRS1	8881.55	6021.05	5117	6471	2474.02	2399	2748	11629.7	7557.91	7693.51	6241.04	1719.57	2097.38	1731.37	0	0.2229	-2.1655	KO Over WT
PCDHB14	5.43	1.02	1.11	5.31	44.19	10.6	24.74	7.11016	1.28035	1.66891	5.1213	30.7144	9.26729	15.5873	0.0413	4.2316	2.0812	KO Over WT
MDC1	3800.03	3987.13	3529.63	3103.18	2343.76	2819.48	2661.99	4975.85	5004.84	5306.86	2992.9	1629.04	2464.99	1677.18	0	0.4203	-1.2504	KO Over WT
MDH1	849	953.92	905.17	1605.77	3014	2360.83	2898	1111.7	1197.41	1360.94	1548.71	2094.89	2064.01	1825.87	0	1.5284	0.612	KO Over WT
PCMTD1	44	58	58	94.57	670.99	200	564.41	57.6146	72.8044	87.2041	91.2093	466.373	174.855	355.604	0.0032	4.2292	2.0804	KO Over WT
MDP1	104	118	85	112	83	73	82	136.18	148.119	127.799	108.02	57.6893	63.8219	51.6638	0	0.4488	-1.1557	KO Over WT
MECR	586.86	506.06	649.76	496.82	279.88	244.22	306.62	768.448	635.231	976.926	479.164	194.531	213.515	193.185	0	0.2807	-1.8328	KO Over WT
ZNF84	36.28	34.04	60.4	62.61	434.61	219.31	444.46	47.5059	42.7286	90.8125	60.385	302.077	191.737	280.03	0	4.2264	2.0794	KO Over WT
ALPK2	23	223	349	197	1439.43	1055	2134.21	30.1167	279.92	524.728	189.999	1000.48	922.358	1344.65	0	4.2259	2.0793	KO Over WT
MED19	395.57	429.05	338.01	455.19	321.75	238.57	298.97	517.968	538.564	508.204	439.014	223.633	208.575	188.365	0	0.4142	-1.2716	KO Over WT
MED22	1673.87	2017.29	1999.92	1501.9	1407.4	1269.92	1427.39	2191.8	2532.2	3006.92	1448.53	978.217	1110.26	899.321	0	0.4334	-1.2064	KO Over WT
MED24	2321.03	1461	1718.96	1881.63	1340.87	1108.92	1300.13	3039.21	1833.92	2584.49	1814.76	931.975	969.499	819.142	0	0.3909	-1.3553	KO Over WT
MED27	1819.9	1641.97	1374	1581	631	729	662	2383.02	2061.08	2065.83	1524.82	438.578	637.345	417.09	0	0.2479	-2.0124	KO Over WT
MED29	3771.08	3552.17	2809.96	4098.86	3882.85	3755.89	4125.88	4937.94	4458.85	4224.83	3953.2	2698.78	3283.67	2599.49	0	0.651	-0.6193	KO Over WT
MED6	196.47	220.59	130.26	302.33	264.32	185.21	242.29	257.262	276.895	195.848	291.586	183.716	161.924	152.654	0	0.652	-0.617	KO Over WT
GPR37	4	6	0	0	27	10	31	5.23769	7.53149	0	0	18.7664	8.74273	19.5314	0.003	4.2211	2.0776	KO Over WT
MED8	636	642.97	596	695.97	495.99	428	537.99	832.793	807.087	896.097	671.237	344.739	374.189	338.958	0	0.4405	-1.1829	KO Over WT
LOC400680	22.99	24.9	10.24	32.89	271.28	91.25	136.54	30.1036	31.2557	15.396	31.7212	188.554	79.7774	86.0265	0.0225	4.2086	2.0734	KO Over WT
MEF2BNB	588.56	533.24	479.09	564.44	446.27	448.63	447.34	770.674	669.348	720.321	544.381	310.181	392.225	281.845	0	0.4858	-1.0416	KO Over WT
MEN1	5254.98	2613	3289.06	3372.84	1779	1685.12	1939.02	6880.99	3279.96	4945.16	3252.98	1236.5	1473.25	1221.67	0	0.2846	-1.8132	KO Over WT
MESDC1	250.46	300.52	205	307.53	222.05	270.02	279.03	327.958	377.227	308.221	296.601	154.336	236.071	175.802	0	0.5777	-0.7917	KO Over WT
METTL1	1248.87	839.99	769	949	264.99	441	436	1635.3	1054.4	1156.21	915.275	184.182	385.554	274.7	0	0.2366	-2.0795	KO Over WT
METTL11A	3280.94	2113.01	2337.9	2443.68	650.3	870.21	821.97	4296.14	2652.35	3515.08	2356.84	451.993	760.801	517.879	0	0.1798	-2.4756	KO Over WT
METTL12	209.27	149.75	121	186.59	62	85	62.55	274.023	187.973	181.926	179.959	43.0932	74.3132	39.4094	0	0.2572	-1.959	KO Over WT
METTL13	2052.38	1191	1302	1812.65	1070.4	1160	1411	2687.43	1495	1957.58	1748.23	743.984	1014.16	888.995	0	0.447	-1.1615	KO Over WT
NR4A3	2	2	0	9	30.01	19	19.79	2.61885	2.5105	0	8.68017	20.8585	16.6112	12.4686	0.0018	4.2061	2.0725	KO Over WT
METTL17	1091.02	898.18	719	1094	378.98	529.01	562	1428.61	1127.44	1081.03	1055.12	263.411	462.499	354.086	0	0.3073	-1.7024	KO Over WT
METTL22	304	181	196	256	158	148	176	398.064	227.2	294.69	246.903	109.818	129.392	110.888	0	0.4018	-1.3156	KO Over WT
METTL2A	537.06	444.21	442.34	612.07	396.06	383.35	430.97	703.238	557.594	665.066	590.319	275.282	335.152	271.531	0	0.4682	-1.0947	KO Over WT
METTL9	638	681.27	644.99	1164.14	652	770	837	835.412	855.163	969.755	1122.77	453.174	673.19	527.349	0	0.583	-0.7785	KO Over WT
EVI5	29.38	32.57	30.69	83.49	388.79	159.79	396.5	38.4708	40.8834	46.143	80.523	270.229	139.7	249.813	0	4.2042	2.0718	KO Over WT
CTSK	6	1	4	9	57	11	53	7.85654	1.25525	6.01407	8.68017	39.618	9.617	33.3924	0.0238	4.1989	2.07	KO Over WT
SLC25A27	11	10	4	12	116.27	39	53.8	14.4036	12.5525	6.01407	11.5736	80.8137	34.0966	33.8965	0.0269	4.19	2.067	KO Over WT
MFN2	3743	3390.01	3316.16	3921	2768	2930.45	3212.49	4901.17	4255.3	4985.91	3781.66	1923.9	2562.01	2024.02	0	0.4841	-1.0465	KO Over WT
MFSD2A	49	86	23	44	12	17	18	64.1617	107.951	34.5809	42.4364	8.34063	14.8626	11.3408	0	0.1966	-2.3465	KO Over WT
MFSD3	1844.96	941	544	1049.01	429	311	321	2415.83	1181.19	817.914	1011.73	298.177	271.899	202.245	0	0.1888	-2.4049	KO Over WT
ZNF429	11.21	9.16	5.93	24.09	126.56	40.84	106.97	14.6786	11.4981	8.91587	23.2339	87.9658	35.7053	67.396	0.0018	4.1856	2.0654	KO Over WT
ZNF439	6.45	9	5.59	11.82	77.48	35.77	71.88	8.44578	11.2972	8.40467	11.4	53.8527	31.2727	45.2877	0	4.1776	2.0627	KO Over WT
PDE8A	42	45	38	90	323	318	484	54.9957	56.4862	57.1337	86.8017	224.502	278.019	304.942	0	4.1767	2.0624	KO Over WT
MGC2752	382.26	384.59	386.81	396.19	401.08	332.69	426.78	500.54	482.756	581.576	382.111	278.772	290.862	268.891	0	0.5751	-0.7982	KO Over WT
B4GALT5	1022.48	1523.43	1025.87	1566.34	11416.6	6269.92	10123.7	1338.86	1912.28	1542.41	1510.68	7935.11	5481.62	6378.42	0	4.1762	2.0622	KO Over WT
MGST1	611	328	221	878	95	285	260	800.057	411.721	332.278	846.798	66.03	249.168	163.812	0	0.2668	-1.9064	KO Over WT
MICU1	1337.01	1319	927	1675	1706	1293	1860	1750.71	1655.67	1393.76	1615.48	1185.76	1130.43	1171.89	0	0.7251	-0.4637	KO Over WT
MID1IP1	719.85	316.17	375.69	729	329.22	288	268	942.588	396.872	564.857	703.093	228.825	251.791	168.852	0	0.3322	-1.59	KO Over WT
C1orf9	69	78	88	169	907	436	815	90.3502	97.9093	132.31	162.994	630.412	381.183	513.488	0	4.1731	2.0611	KO Over WT
ZNF320	24.57	63.4	33.35	44.82	391.04	180.99	349.55	32.1725	79.5827	50.1423	43.2272	271.793	158.235	220.233	0	4.1696	2.0599	KO Over WT
MIF	6679.81	4049.83	6566.94	5539.66	3049.81	3550.98	3155.02	8746.69	5083.54	9873.52	5342.8	2119.78	3104.53	1987.81	0	0.3302	-1.5988	KO Over WT
MIF4GD	691.06	555.84	459.3	637.09	404.81	296.26	578.68	904.89	697.717	690.566	614.45	281.364	259.012	364.595	0	0.4155	-1.2669	KO Over WT
ZNF613	5	7.04	3.02	8	41.4	29.76	60	6.54711	8.83695	4.54063	7.7157	28.7752	26.0184	37.8028	0	4.1678	2.0593	KO Over WT
MIPEP	554.99	597	460	827	268	242	385.02	726.716	749.383	691.619	797.611	186.274	211.574	242.58	0	0.289	-1.7911	KO Over WT
ITGAV	279.99	190	401.84	682	2486	1887	3938.97	366.625	238.497	604.174	657.764	1727.9	1649.75	2481.73	0	4.1629	2.0576	KO Over WT
MKLN1	206.63	264.72	293.17	412.55	1093.06	641.18	1216.99	270.566	332.289	440.787	397.889	759.734	560.566	766.76	0	1.9269	0.9463	KO Over WT
MKS1	475	323	312	480.96	220	181	209	621.976	405.445	469.098	463.868	152.912	158.243	131.68	0	0.3025	-1.7252	KO Over WT
MLEC	3782.25	5302.92	4887.78	5681.32	5414.05	4187.03	5005.34	4952.56	6656.48	7348.87	5479.42	3763.05	3660.61	3153.59	0	0.5768	-0.7938	KO Over WT
MLF1	40	37	46	56	169	107	161	52.3769	46.4442	69.1619	54.0099	117.464	93.5472	101.437	0	1.8694	0.9026	KO Over WT
MLH1	1925.96	1155.99	961	2403	788	1103	1232.59	2521.9	1451.05	1444.88	2317.6	547.701	964.323	776.588	0	0.3939	-1.3441	KO Over WT
MALT1	62	59	151	141.01	551.34	668	1055.09	81.1842	74.0596	227.031	135.999	383.21	584.014	664.755	0	4.1608	2.0569	KO Over WT
STX11	13.99	11.16	3.01	13.49	83.81	51.36	92.14	18.3188	14.0086	4.52559	13.0106	58.2523	44.9026	58.0524	0	4.1462	2.0518	KO Over WT
SHISA9	38.69	36.71	57.94	51.93	467.78	214.7	355.96	50.6616	46.0802	87.1139	50.0846	325.132	187.706	224.271	0	4.1451	2.0514	KO Over WT
MLLT10	305.99	323	284.01	549	1240	934.67	1528.97	400.67	405.445	427.014	529.49	861.865	817.157	963.322	0	1.997	0.9978	KO Over WT
MLST8	5302.46	2593.55	2729.91	3500.74	1596.6	1702.05	1882.49	6943.16	3255.55	4104.47	3376.33	1109.72	1488.06	1186.06	0	0.2843	-1.8143	KO Over WT
MLX	1595.24	1547.28	948.29	1681.92	842.51	899.81	979.72	2088.84	1942.22	1425.77	1622.15	585.589	786.679	617.269	0	0.3748	-1.4157	KO Over WT
MMAB	905.45	803.37	703.83	1114.51	846.56	632.56	1045.56	1185.62	1008.43	1058.22	1074.9	588.403	553.03	658.751	0	0.5551	-0.8491	KO Over WT
MMACHC	632.9	281.77	284.21	522.03	236.9	159.63	213.6	828.734	353.691	427.315	503.479	164.658	139.56	134.578	0	0.2772	-1.8511	KO Over WT
MMS19	8796.94	4540.11	4469.9	6734.99	2374	2470	2141	11518.9	5698.96	6720.58	6495.65	1650.05	2159.45	1348.93	0	0.2253	-2.1501	KO Over WT
MNF1	1879.99	2578.45	1775.02	1859.61	1246.05	913	1166	2461.7	3236.59	2668.78	1793.52	866.07	798.211	734.634	0	0.3146	-1.6686	KO Over WT
KRCC1	8	31.02	9	38	187	87	176	10.4754	38.9378	13.5317	36.6496	129.975	76.0617	110.888	0	4.144	2.051	KO Over WT
MOB2	1136	835.03	1003.98	918.93	876	727.05	852.97	1487.5	1048.17	1509.5	886.274	608.866	635.64	537.41	0	0.4816	-1.0542	KO Over WT
MOB4	159.75	121.28	201.3	349.88	623.03	642.11	792.2	209.18	152.236	302.658	337.446	433.038	561.379	499.122	0	1.9839	0.9883	KO Over WT
MON1A	804	406	379	486.77	110	176.07	124	1052.78	509.631	569.834	469.472	76.4558	153.933	78.1257	0	0.1585	-2.6573	KO Over WT
MPDU1	4748.03	5983.18	3384.91	3853	1712.23	1928.49	2047	6217.18	7510.37	5089.28	3716.08	1190.09	1686.03	1289.7	0	0.246	-2.0234	KO Over WT
MPG	1125	794.92	664	867.01	682	572.26	721	1473.1	997.822	998.336	836.199	474.026	500.311	454.263	0	0.4424	-1.1767	KO Over WT
KIAA1109	91	46	98	228	1078	376	1006.01	119.157	57.7414	147.345	219.898	749.266	328.727	633.833	0.0011	4.1433	2.0508	KO Over WT
SDC2	79	139	22	74	818.03	516	304	103.444	174.479	33.0774	71.3703	568.574	451.125	191.534	0.0379	4.1361	2.0483	KO Over WT
MPI	1061	588	712.14	843	549.96	323	425.26	1389.3	738.086	1070.72	813.042	382.251	282.39	267.933	0	0.31	-1.6897	KO Over WT
MPND	369	273.08	250	302	74	114	97	483.177	342.783	375.88	291.268	51.4339	99.6671	61.1145	0	0.1914	-2.3852	KO Over WT
MPP2	563	613	256	403.24	264	256	237	737.205	769.467	384.901	388.91	183.494	223.814	149.321	0	0.3255	-1.6192	KO Over WT
RBM11	5	2	2	8	39	34	18	6.54711	2.5105	3.00704	7.7157	27.107	29.7253	11.3408	0.0143	4.1358	2.0482	KO Over WT
MPST	1395.8	680.07	902.24	958	323.36	417	444	1827.69	853.657	1356.53	923.956	224.752	364.572	279.74	0	0.2333	-2.1	KO Over WT
MPV17	1323	1150.63	766	1279.06	1031	778	869	1732.37	1444.33	1151.7	1233.61	716.599	680.184	547.51	0	0.4661	-1.1011	KO Over WT
MPV17L2	1149.57	939.02	1039	1144.02	517	535.01	541.71	1505.27	1178.7	1562.16	1103.36	359.342	467.745	341.302	0	0.2915	-1.7783	KO Over WT
MRFAP1L1	169.43	203.8	193.82	344.93	829.39	559.88	775.03	221.855	255.82	291.412	332.672	576.469	489.488	488.305	0	1.8786	0.9097	KO Over WT
MRI1	809.65	615.72	619.75	702.61	428.31	356.59	427.31	1060.17	772.881	931.806	677.641	297.698	311.757	269.225	0	0.3408	-1.553	KO Over WT
MRM1	292	167	258	233	77	96	123.61	382.351	209.626	387.908	224.72	53.519	83.9302	77.88	0	0.2403	-2.0573	KO Over WT
MRP63	773.51	788.66	633.84	743.64	487.15	639.34	555.79	1012.85	989.964	952.99	717.213	338.595	558.958	350.173	0	0.4531	-1.142	KO Over WT
MRPL10	3783.14	2946.04	2454.99	2785.91	1348.78	1420.15	1629.19	4953.73	3698.01	3691.12	2686.91	937.473	1241.6	1026.46	0	0.284	-1.8158	KO Over WT
MRPL11	3372.96	3100	3458	3664.01	1260	1867.99	1628.97	4416.63	3891.27	5199.17	3533.8	875.766	1633.13	1026.33	0	0.2765	-1.8548	KO Over WT
MRPL12	4956	3113	4002.95	4146.27	1053	1431.06	1436	6489.5	3907.59	6018.51	3998.92	731.89	1251.14	904.746	0	0.1883	-2.4086	KO Over WT
MRPL17	3783	2483.96	2672.54	3539.1	2179	1866	2247.07	4953.55	3117.99	4018.21	3413.33	1514.52	1631.39	1415.76	0	0.3921	-1.3508	KO Over WT
MRPL2	2839.4	2399.76	2226.39	1970.99	936.98	920.01	879.99	3717.97	3012.29	3347.42	1900.95	651.25	804.34	554.434	0	0.2235	-2.1619	KO Over WT
MRPL20	971.08	749.88	773.45	1065.22	514.9	721.54	706.67	1271.55	941.285	1162.9	1027.37	357.882	630.823	445.235	0	0.4344	-1.2028	KO Over WT
MRPL21	2362	1964.02	1913.84	2546.14	785	970.98	1047	3092.86	2465.33	2877.49	2455.66	545.616	848.901	659.658	0	0.2516	-1.9906	KO Over WT
MRPL22	908.54	893.95	586	1112.21	532.49	556.04	626.92	1189.66	1122.13	881.062	1072.69	370.108	486.131	394.988	0	0.3916	-1.3525	KO Over WT
MRPL23	3508	2171.04	2514.06	2712	1062	1103	1102	4593.45	2725.19	3779.94	2615.62	738.146	964.323	694.311	0	0.2327	-2.1034	KO Over WT
MRPL24	2108	2012.01	2210.96	2329.93	888	884	848	2760.26	2525.57	3324.22	2247.13	617.206	772.857	534.279	0	0.2364	-2.0807	KO Over WT
MRPL27	1606	1889	1092	1912	996	1266	1340	2102.93	2371.16	1641.84	1844.05	692.272	1106.83	844.262	0	0.4427	-1.1756	KO Over WT
MRPL28	5169	3420.41	3441	3548.59	1609	1735	1671	6768.41	4293.46	5173.61	3422.48	1118.34	1516.86	1052.81	0	0.2496	-2.0021	KO Over WT
MRPL34	774	792.96	665.11	1088.04	622	705.06	790.97	1013.49	995.361	1000.01	1049.37	432.323	616.415	498.348	0	0.5088	-0.9749	KO Over WT
MRPL37	7715.94	4387.99	4878.02	5609.97	1226	2155	1768	10103.4	5508.02	7334.19	5410.61	852.134	1884.06	1113.92	0	0.1806	-2.4695	KO Over WT
MRPL38	4770.82	2394.98	2620.02	3052	1048.07	1136.98	1283	6247.02	3006.29	3939.25	2943.54	728.463	994.031	808.349	0	0.2084	-2.2626	KO Over WT
MRPL4	3681.99	2596.01	3465.45	3099.32	1138.19	1467.18	1477.47	4821.28	3258.64	5210.37	2989.18	791.102	1282.72	930.874	0	0.2457	-2.0249	KO Over WT
MRPL40	412	335	257	455	439	364.99	442	539.482	420.508	386.404	438.831	305.128	319.101	278.48	0	0.6751	-0.5669	KO Over WT
MRPL41	1221	819	663	839.75	582	454	586	1598.8	1028.05	996.833	809.908	404.52	396.92	369.207	0	0.3518	-1.507	KO Over WT
MRPL43	1726.57	1076.36	940.73	1942.75	906.41	1029.41	684.27	2260.81	1351.1	1414.41	1873.71	630.002	899.985	431.122	0	0.3786	-1.4013	KO Over WT
MRPL45	599.28	552.64	500.04	823.97	701.07	705.27	756.21	784.711	693.7	751.819	794.689	487.28	616.598	476.447	0	0.697	-0.5208	KO Over WT
MRPL46	229.01	320.05	205	364	192	290	222	299.871	401.742	308.221	351.065	133.45	253.539	139.87	0	0.5172	-0.9512	KO Over WT
MRPL49	4757.3	5847.25	3921.28	4866.89	2786.26	2793.59	3417.59	6229.32	7339.75	5895.72	4693.94	1936.6	2442.36	2153.24	0	0.3603	-1.4728	KO Over WT
MRPL52	1440.99	924.08	1221.79	1152.81	429.79	521.16	465.02	1886.86	1159.95	1836.98	1111.84	298.727	455.636	292.984	0	0.2329	-2.1024	KO Over WT
MRPL53	511	542	525.88	574	397	431	422	669.115	680.344	790.67	553.602	275.936	376.812	265.879	0	0.4553	-1.135	KO Over WT
MRPL54	1269.99	1082	940	1134	417	431	448	1662.95	1358.18	1413.31	1093.7	289.837	376.812	282.261	0	0.2292	-2.1251	KO Over WT
MRPL55	1097.04	576.95	692	829	337	385.98	421	1436.49	724.215	1040.43	799.54	234.233	337.452	265.249	0	0.2789	-1.8422	KO Over WT
MRPL9	1712.81	1619.36	1602.07	2093.21	1034.41	1346.87	1289.43	2242.79	2032.7	2408.74	2018.82	718.969	1177.53	812.4	0	0.4151	-1.2685	KO Over WT
MRPS11	1120.95	914.84	748	1138	397.99	500	506.02	1467.8	1148.35	1124.63	1097.56	276.624	437.136	318.816	0	0.285	-1.811	KO Over WT
MRPS12	11218.5	6960.78	7914.48	8646.81	3429.59	3875.2	4157.39	14689.8	8737.51	11899.6	8339.53	2383.74	3387.98	2619.35	0	0.2557	-1.9674	KO Over WT
MRPS15	1232.98	1142	943.02	1530	841	1060	981.94	1614.49	1433.49	1417.85	1475.63	584.539	926.729	618.667	0	0.4781	-1.0645	KO Over WT
MRPS16	2549.48	2659.77	2032.3	2908.45	1832.99	1756.55	2184.78	3338.35	3338.67	3055.6	2805.09	1274.02	1535.7	1376.51	0	0.4453	-1.1672	KO Over WT
MRPS18A	2157.98	2268	1732.02	1890.86	1140.62	1213	1183	2825.71	2846.9	2604.12	1823.66	792.791	1060.49	745.344	0	0.3429	-1.5442	KO Over WT
MRPS18B	2985.08	4343.34	2948.23	3030.94	2232.27	1994.3	2123.55	3908.73	5451.97	4432.72	2923.23	1551.54	1743.56	1337.93	0	0.369	-1.4382	KO Over WT
MRPS2	5043	3287.73	3607.01	3388	1228.01	2037	2026.94	6603.42	4126.92	5423.21	3267.6	853.531	1780.89	1277.07	0	0.2679	-1.9004	KO Over WT
MRPS23	558	619.66	454	803	569.94	669	741	730.658	777.827	682.597	774.464	396.138	584.888	466.864	0	0.6514	-0.6184	KO Over WT
MRPS26	1682	1552	1994.83	1836.01	773	1087	1073.98	2202.45	1948.14	2999.26	1770.76	537.275	950.334	676.657	0	0.3232	-1.6293	KO Over WT
MRPS27	2742.17	2623.6	1897.36	3263.52	2030.35	2154.62	2321.26	3590.66	3293.27	2852.72	3147.54	1411.2	1883.73	1462.5	0	0.4923	-1.0223	KO Over WT
MRPS34	1925	1453	1558.98	1789.95	613.76	952	689.29	2520.64	1823.88	2343.96	1726.34	426.595	832.308	434.284	0	0.2683	-1.8983	KO Over WT
MRPS5	1450	1590	1442.34	1956.01	1383.8	1674	1478	1898.66	1995.84	2168.59	1886.5	961.813	1463.53	931.208	0	0.5629	-0.8291	KO Over WT
MRPS7	1364.94	1181.05	1117.05	1647.81	1057.51	984.82	1081.32	1787.28	1482.51	1679.51	1589.25	735.025	861.001	681.281	0	0.4647	-1.1057	KO Over WT
MRRF	537.27	422	471.8	761.45	419.07	415.45	521	703.513	529.715	709.36	734.39	291.276	363.217	328.254	0	0.4902	-1.0286	KO Over WT
DISC1	7.03	20.03	12.26	16.24	95.9	40.72	190.92	9.20524	25.1426	18.4331	15.6629	66.6555	35.6004	120.288	0.0326	4.1311	2.0465	KO Over WT
MRTO4	3061.23	3201.94	3874.39	3430.3	1040.2	1858.31	1435.56	4008.44	4019.23	5825.22	3308.4	722.993	1624.67	904.469	0	0.2523	-1.9868	KO Over WT
MSI1	357.61	241.85	156.82	249.04	122.33	114.2	115.49	468.263	303.582	235.782	240.19	85.0257	99.8419	72.764	0	0.2769	-1.8527	KO Over WT
MSI2	79.92	103	58	92	287	199	249.99	104.649	129.291	87.2041	88.7306	199.48	173.98	157.505	0	1.7236	0.7854	KO Over WT
EFNA1	499	423	210.01	545	3705	1385	4020	653.402	530.97	315.754	525.632	2575.17	1210.87	2532.79	0.0006	4.1228	2.0436	KO Over WT
MSMP	179.63	175	110.68	208.83	143.02	97.67	153	235.212	219.668	166.409	201.409	99.4064	85.3902	96.397	0	0.4587	-1.1243	KO Over WT
MSRA	294	280.71	405.99	300.02	142	166	221	384.97	352.361	610.414	289.358	98.6974	145.129	139.24	0	0.3129	-1.6763	KO Over WT
MSTO1	1532.07	958.49	1019.82	1292.83	472.96	477.04	743.05	2006.13	1203.14	1533.32	1246.89	328.732	417.063	468.156	0	0.2703	-1.8875	KO Over WT
MTA1	2756.58	2041.88	1753.97	2093.02	1269	1330.66	1167	3609.53	2563.07	2637.13	2018.64	882.021	1163.36	735.264	0	0.342	-1.5478	KO Over WT
MTA2	8378.76	8774.97	5512.75	7188.47	4357.39	5054.53	5415.08	10971.3	11014.8	8288.52	6933.01	3028.61	4419.04	3411.75	0	0.3886	-1.3635	KO Over WT
MTCH2	7064.81	5163.06	5171.43	7102.25	4166.98	4158.98	5257.95	9250.82	6480.92	7775.34	6849.86	2896.27	3636.08	3312.75	0	0.4322	-1.2102	KO Over WT
CNTNAP1	207	188	162	177	1978	635	1511	271.05	235.987	243.57	170.71	1374.81	555.163	952	0.0032	4.1188	2.0422	KO Over WT
MTF1	123.97	140.43	95.48	184.67	449.9	297.16	586.51	162.329	176.274	143.556	178.107	312.704	259.799	369.528	0	1.8979	0.9244	KO Over WT
CPEB3	13	7	6	26	123	55	92	17.0225	8.78674	9.02111	25.076	85.4914	48.085	57.9642	0.0001	4.1066	2.038	KO Over WT
MTFP1	2464	1814.34	1608	1782.02	305	675	761	3226.42	2277.45	2417.66	1718.69	211.991	590.134	479.465	0	0.1772	-2.4969	KO Over WT
MTHFD1	4745.55	4968.11	3719.68	6720.98	1988.59	2901.85	3104.71	6213.93	6236.21	5592.61	6482.14	1382.17	2537.01	1956.11	0	0.3194	-1.6465	KO Over WT
MTHFD1L	704.11	531.99	706.08	677.01	159	310.99	340.48	921.978	667.779	1061.6	652.951	110.513	271.89	214.518	0	0.2413	-2.0509	KO Over WT
MTHFS	338.94	460	276.15	455.64	273	390.67	400	443.816	577.414	415.197	439.448	189.749	341.552	252.018	0	0.5573	-0.8434	KO Over WT
MTHFSD	389.06	501.99	319	410	428	309	433	509.444	630.122	479.622	395.43	297.482	270.15	272.81	0	0.5569	-0.8444	KO Over WT
RAB33B	6.9	15.25	17.46	27.77	133.93	68.1	165.05	9.03502	19.1425	26.2514	26.7831	93.0884	59.538	103.989	0	4.0981	2.0349	KO Over WT
MTMR12	918.2	1318.2	932.27	1512.36	2799.33	2428.13	2968.01	1202.31	1654.67	1401.69	1458.62	1945.68	2122.85	1869.98	0	1.3846	0.4694	KO Over WT
MTMR14	1968.01	1446.04	1342.88	1631.93	1148	1091	1477	2576.96	1815.14	2019.05	1573.94	797.92	953.832	930.578	0	0.4477	-1.1594	KO Over WT
TMEM159	24.48	23.21	14.38	18.82	243.89	70.1	141.36	32.0547	29.1343	21.6206	18.1512	169.516	61.2865	89.0633	0.0182	4.0785	2.0281	KO Over WT
MTX1	3340.78	1681.04	1809.02	2445.93	1165.95	781.11	1098	4374.49	2110.12	2719.9	2359.01	810.396	682.903	691.791	0	0.2513	-1.9923	KO Over WT
MUL1	1066	858.08	844.12	1011	661.02	533	759.99	1395.84	1077.1	1269.15	975.072	459.443	465.987	478.829	0	0.3973	-1.3319	KO Over WT
MUS81	1355.58	1134.02	1256	1334.98	876.07	736	997	1775.03	1423.48	1888.42	1287.54	608.914	643.465	628.156	0	0.3935	-1.3457	KO Over WT
MUTYH	790.88	306.06	292.84	533.42	111.22	144.13	163.11	1035.6	384.181	440.29	514.464	77.3037	126.009	102.767	0	0.172	-2.5396	KO Over WT
IL1R1	17.49	15.05	11.18	29.95	129.85	106.1	143.26	22.9018	18.8915	16.8093	28.8857	90.2525	92.7603	90.2604	0	4.0738	2.0264	KO Over WT
KIF13A	231	234	339	506	2811.33	1385.6	2734.71	302.477	293.728	509.693	488.018	1954.02	1211.39	1722.99	0	4.071	2.0254	KO Over WT
MXD1	86	77	70.12	161	284	234	280	112.61	96.6541	105.427	155.279	197.395	204.58	176.413	0	1.6384	0.7123	KO Over WT
MXD3	623.3	566.59	620.32	490.57	208.67	374.96	335.1	816.163	711.211	932.663	473.137	145.037	327.817	211.128	0	0.3111	-1.6845	KO Over WT
MYBBP1A	5872.66	4748.29	4303.92	4035.75	1564.39	2328.25	2353.62	7689.79	5960.28	6471.02	3892.33	1087.33	2035.53	1482.89	0	0.2552	-1.9702	KO Over WT
RBM7	117	125	139	302	1301.13	664.01	1587.32	153.202	156.906	208.989	291.268	904.353	580.526	1000.08	0	4.0614	2.022	KO Over WT
MYBL2	17733.1	16776	14550.9	11122.7	2889.03	8181.49	5723.31	23220.2	21058.1	21877.6	10727.4	2008.03	7152.85	3605.95	0	0.2206	-2.1806	KO Over WT
MYEF2	259.76	344.33	229.66	540.57	994.52	1053.53	1331.22	340.136	432.22	345.298	521.36	691.243	921.073	838.73	0	1.9907	0.9933	KO Over WT
MYEOV	75	616.49	8	65	10	4	18	98.2067	773.848	12.0281	62.6901	6.95052	3.49709	11.3408	0	0.0324	-4.9479	KO Over WT
MYEOV2	349	371	352	467.01	379	415	403	456.988	465.697	529.239	450.414	263.425	362.823	253.909	0	0.6177	-0.695	KO Over WT
MYH15	294	307	15	525	18	42	1	384.97	385.361	22.5528	506.343	12.5109	36.7195	0.630046	0	0.0533	-4.2305	KO Over WT
MYL12B	2781.47	2564.36	2413.81	3880.55	8042.97	6313.36	8107.68	3642.12	3218.91	3629.21	3742.65	5590.28	5519.6	5108.21	0	1.5191	0.6032	KO Over WT
MYL6B	1711.86	1086.97	1175.23	1457.83	1360.57	1025.87	1101.28	2241.55	1364.42	1766.98	1406.02	945.667	896.89	693.857	0	0.4985	-1.0043	KO Over WT
ZNF708	16.68	30.68	13.32	41.05	195.34	152.71	160.87	21.8412	38.511	20.0269	39.5912	135.772	133.51	101.356	0	4.0481	2.0172	KO Over WT
MYO19	1564.99	1339.32	1091.87	1398.76	737.86	1105.84	1136.31	2049.23	1681.18	1641.65	1349.05	512.851	966.806	715.928	0	0.4354	-1.1996	KO Over WT
ZNF391	10	3	5	15	90	21	71	13.0942	3.76574	7.51759	14.4669	62.5547	18.3597	44.7333	0.0182	4.0458	2.0164	KO Over WT
MYO5C	92.86	102.63	69.6	186.31	345.04	255.75	411.23	121.593	128.826	104.645	179.689	239.821	223.595	259.094	0	1.7982	0.8465	KO Over WT
MYOM2	61	62	53	69	68	54	47	79.8748	77.8254	79.6865	66.5479	47.2636	47.2107	29.6122	0	0.5518	-0.8578	KO Over WT
UBE2H	304	508	589	666.98	4683.56	2388.54	3905.61	398.064	637.666	885.573	643.277	3255.32	2088.24	2460.71	0	4.041	2.0147	KO Over WT
DDR2	2	1	5	5	30	24	21	2.61885	1.25525	7.51759	4.82231	20.8516	20.9825	13.231	0.0002	4.0404	2.0145	KO Over WT
NAA10	9095.36	5202.8	7224.44	6415.12	1250	2266.84	2043.44	11909.7	6530.8	10862.1	6187.15	868.815	1981.84	1287.46	0	0.155	-2.6899	KO Over WT
FAM184A	6	9	17	15	61	83	112.67	7.85654	11.2972	25.5598	14.4669	42.3982	72.5646	70.9873	0	4.0395	2.0142	KO Over WT
ZMYM2	177.01	239.98	160	396.98	2299.47	966.14	1725.07	231.781	301.234	240.563	382.873	1598.25	844.67	1086.87	0.0001	4.0369	2.0133	KO Over WT
NACC2	424	408.77	275	532	1078.58	850.1	1081.01	555.195	513.108	413.468	513.094	749.67	743.219	681.086	0	1.4527	0.5387	KO Over WT
NADSYN1	1369	725	691	1212	833	487	774	1792.6	910.055	1038.93	1168.93	578.979	425.771	487.656	0	0.4048	-1.3047	KO Over WT
NAF1	153	167	179	272.46	163.82	180	244	200.342	209.626	269.13	262.778	113.863	157.369	153.731	0	0.6035	-0.7285	KO Over WT
NAGA	1873	1500.56	930	1633.02	968	812	1069.01	2452.55	1883.57	1398.27	1574.99	672.811	709.909	673.526	0	0.3749	-1.4154	KO Over WT
NAGK	1140	891.98	715.67	1021	659	602.17	785	1492.74	1119.66	1076.02	984.717	458.039	526.461	494.586	0	0.4222	-1.2439	KO Over WT
NANS	1894.01	2155.17	1646	1957.03	999.21	1403.64	1309.01	2480.06	2705.27	2474.79	1887.48	694.503	1227.16	824.737	0	0.3834	-1.383	KO Over WT
DTX2P1-UPK3BP1-PMS2P11	23.54	14.4	9.16	5.11	136.89	58.43	103.92	30.8238	18.0756	13.7722	4.92841	95.1457	51.0838	65.4744	0.0001	4.0343	2.0123	KO Over WT
NARF	764	775.98	610	753	422.99	488.12	477.93	1000.4	974.047	917.146	726.241	294	426.75	301.118	0	0.3771	-1.407	KO Over WT
NARFL	1113	714	749.36	815.62	355.99	342	461	1457.39	896.247	1126.68	786.635	247.432	299.001	290.451	0	0.2616	-1.9343	KO Over WT
NAT10	8111.97	5981.98	6325.88	8863.05	3371.72	4239.23	4328.8	10622	7508.87	9511.08	8548.08	2343.52	3706.24	2727.34	0	0.3232	-1.6295	KO Over WT
NAT9	508	475.98	383.95	504	449.09	452	467.07	665.187	597.473	577.276	486.089	312.141	395.171	294.276	0	0.5748	-0.7989	KO Over WT
ADAM22	22	32	17	31	166	126.99	248	28.8073	40.1679	25.5598	29.8984	115.379	111.024	156.251	0	4.029	2.0104	KO Over WT
CHIC1	12.03	9	16.26	19	105.01	57	151	15.7524	11.2972	24.4472	18.3248	72.9874	49.8335	95.137	0	4.0287	2.0103	KO Over WT
NBPF15	620.12	696.1	569.19	882.36	1707.99	1212.04	2039.05	811.999	873.778	855.788	851.004	1187.14	1059.65	1284.7	0	1.3876	0.4726	KO Over WT
NCAPD2	11228.7	11123.2	7443.48	10549.6	2990.24	6037.33	4874.33	14703.1	13962.3	11191.4	10174.7	2078.37	5278.27	3071.05	0	0.2775	-1.8493	KO Over WT
NCAPH	1942.54	2059.06	1655.27	2560.48	691.72	1842.61	1394.38	2543.61	2584.63	2488.73	2469.49	480.782	1610.94	878.524	0	0.3922	-1.3502	KO Over WT
NCAPH2	4310.71	2630.3	3085.95	2628.26	548.99	1236.44	1268.52	5644.54	3301.68	4639.78	2534.86	381.577	1080.99	799.226	0	0.1865	-2.4229	KO Over WT
DOCK11	4	5	7	7	43	14	84	5.23769	6.27624	10.5246	6.75124	29.8872	12.2398	52.9239	0.0472	4.0284	2.0102	KO Over WT
NCLN	5515.86	3225.48	4371.96	3576.94	2786.97	2381.96	2549	7222.59	4048.78	6573.32	3449.83	1937.09	2082.48	1605.99	0	0.3512	-1.5096	KO Over WT
ADAM1	1	1	9	6	35	22	45	1.30942	1.25525	13.5317	5.78678	24.3268	19.234	28.3521	0	4.02	2.0072	KO Over WT
NCOR1	503.06	907.2	515.94	942.14	2414.38	1715.8	2623.36	658.718	1138.76	775.725	908.659	1678.12	1500.08	1652.84	0	1.8487	0.8865	KO Over WT
NDE1	906.29	870.79	558.56	842.81	559.79	567.08	723.79	1186.72	1093.06	839.805	812.859	389.083	495.783	456.021	0	0.4549	-1.1364	KO Over WT
NDNL2	375	308	293.99	474	249.14	282	392.14	491.033	386.616	442.019	457.155	173.165	246.545	247.066	0	0.5015	-0.9956	KO Over WT
NDUFA11	3160.36	2375.61	2859.67	2448.53	1707.11	1606.49	1710.46	4138.25	2981.98	4299.57	2361.52	1186.53	1404.51	1077.67	0	0.3544	-1.4964	KO Over WT
NDUFA13	6684	4600.95	5182.99	4961.74	3701	2855.99	3675	8752.18	5775.33	7792.72	4785.41	2572.39	2496.91	2315.42	0	0.3627	-1.4633	KO Over WT
NDUFA5	73	112	113	146	344	270	377.99	95.5878	140.588	169.898	140.812	239.098	236.054	238.151	0	1.7367	0.7964	KO Over WT
NDUFA7	752.91	757.94	640.38	781.84	666.37	555.07	662	985.877	951.403	962.823	754.056	463.162	485.283	417.09	0	0.4988	-1.0036	KO Over WT
NDUFA8	1534	1302.9	1316	1734.05	1403.31	1165	1450.29	2008.65	1635.46	1978.63	1672.43	975.374	1018.53	913.749	0	0.5316	-0.9115	KO Over WT
NDUFA9	2160.01	1675	1452.07	2078	937.06	1028	1273	2828.37	2102.54	2183.21	2004.15	651.306	898.752	802.049	0	0.344	-1.5396	KO Over WT
NDUFAF2	331	589.96	510.98	723	290	451.39	420.19	433.419	740.546	768.268	697.307	201.565	394.638	264.739	0	0.4351	-1.2006	KO Over WT
NDUFAF3	2628.53	1269	1793.52	2174.04	1111	767	1029	3441.86	1592.91	2696.59	2096.78	772.203	670.567	648.317	0	0.2832	-1.8201	KO Over WT
NDUFB10	1809.99	1474.13	1132.01	1513	1086	970.02	1069.01	2370.04	1850.4	1702	1459.23	754.827	848.062	673.526	0	0.4111	-1.2825	KO Over WT
NDUFB11	3959	1659.09	3283.21	2621.9	1015	987	1024.99	5184	2082.57	4936.37	2528.73	705.478	862.907	645.791	0	0.1995	-2.3257	KO Over WT
NDUFB4	1708.56	1520.24	1475	1838	1401.99	1344	1062	2237.23	1908.28	2217.69	1772.68	974.456	1175.02	669.109	0	0.4619	-1.1145	KO Over WT
NDUFB7	2154.03	956.66	1641.57	1508.99	806	767.98	776	2820.54	1200.85	2468.13	1455.36	560.212	671.424	488.916	0	0.2879	-1.7963	KO Over WT
NDUFB8	2608.97	2402.38	2021	3262.81	1707.98	1749.96	1294	3416.24	3015.58	3038.61	3146.86	1187.14	1529.94	815.28	0	0.3733	-1.4216	KO Over WT
NDUFB9	4716.04	4412	4738.78	4164.98	2162	2624.05	1796.36	6175.29	5538.15	7124.84	4016.97	1502.7	2294.14	1131.79	0	0.2871	-1.8004	KO Over WT
NDUFC2	1192.13	1227.47	1313.39	1435.58	1183.9	1099.09	1165.63	1561	1540.78	1974.71	1384.56	822.872	960.904	734.401	0	0.5197	-0.9442	KO Over WT
NDUFS2	5165.26	3116.46	3245	3894.26	2781.44	2310.51	2799	6763.51	3911.93	4878.92	3755.87	1933.25	2020.02	1763.5	0	0.3941	-1.3435	KO Over WT
NDUFS3	4768	2507.43	3092.96	3436.15	1707.58	1899.01	2018.94	6243.33	3147.45	4650.32	3314.04	1186.86	1660.25	1272.03	0	0.3157	-1.6635	KO Over WT
NDUFS6	2543	2701.38	2553	2144.54	1241.59	1890	1646	3329.86	3390.9	3838.48	2068.33	862.97	1652.38	1037.06	0	0.3745	-1.417	KO Over WT
[truncated: 19,715 more rows]
