# Supplementary material for: Survival of pancreatic cancer cells lacking KRAS function
Source: Nat Commun. 2017 Oct 23;8:1090. doi: 10.1038/s41467-017-00942-5 (PMC5653666; doi:10.1038/s41467-017-00942-5)
Supplement: Supplementary file 8 — Supplementary Data 6 [file 41467_2017_942_MOESM8_ESM.xlsx]

## Sheet: Sheet1
Supplementary Data 6. Raw and normalized RNA-Seq expression for A13 Kras intact and deficient clones
Gene	A13 E1	A13 E2	A13 K1	A13 K2	A13 E1 norm	A13 E2 norm	A13 K1 norm	A13 K2 norm	FDR	FC	log2FC	Direction
0610010O12Rik	468.07	385	200	140	467.009	370.92	184.934	154.466	0	0.4061	-1.3001	KO Over WT
0610031J06Rik	2001.16	2010	2738	2648	1996.62	1936.49	2531.75	2921.61	0	1.3864	0.4713	KO Over WT
1110008F13Rik	1182.54	1363.67	1691.52	1390.51	1179.86	1313.8	1564.1	1534.19	0	1.2423	0.313	KO Over WT
1110012J17Rik	1048	893	622	566.04	1045.62	860.341	575.145	624.527	0	0.6297	-0.6672	KO Over WT
1110037F02Rik	2104	2119.02	1626	1466.11	2099.23	2041.52	1503.51	1617.6	0	0.7538	-0.4077	KO Over WT
1110038B12Rik	876.25	1155	1664.96	1291.99	874.264	1112.76	1539.54	1425.49	0	1.4918	0.5771	KO Over WT
1190002N15Rik	231	168	600	450	230.477	161.856	554.802	496.497	0	2.6733	1.4186	KO Over WT
1190005I06Rik	24	39	136	75	23.9456	37.5737	125.755	82.7495	0	3.3329	1.7368	KO Over WT
1200011M11Rik	1024	1136	743	716.78	1021.68	1094.45	687.03	790.843	0	0.6986	-0.5175	KO Over WT
1300001I01Rik	3276.87	3304.27	6150.52	4946	3269.44	3183.42	5687.2	5457.06	0	1.7269	0.7881	KO Over WT
1300010F03Rik	683	826	1146.79	1081	681.452	795.791	1060.4	1192.7	0	1.5247	0.6085	KO Over WT
1500003O03Rik	1998.99	1872	6898.42	5370.95	1994.46	1803.54	6378.76	5925.92	0	3.2389	1.6955	KO Over WT
1600012F09Rik	460	543	356	298	458.958	523.141	329.182	328.792	0	0.6705	-0.5768	KO Over WT
1700021K19Rik	991	964.12	1648.99	1493	988.754	928.86	1524.77	1647.27	0	1.6537	0.7257	KO Over WT
1700081L11Rik	1219	1249.04	1003.13	712	1216.24	1203.36	927.564	785.569	0	0.7082	-0.4978	KO Over WT
1810011O10Rik	244	318.64	68	56	243.447	306.987	62.8775	61.7863	0	0.2286	-2.1293	KO Over WT
1810026J23Rik	594.55	632.12	906.63	816	593.203	609.002	838.333	900.315	0	1.4457	0.5317	KO Over WT
1810031K17Rik	592.99	786	1167	917	591.646	757.254	1079.09	1011.75	0	1.5494	0.6317	KO Over WT
1810058I24Rik	601.1	604	1081.37	943	599.738	581.91	999.91	1040.44	0	1.7258	0.7873	KO Over WT
1810074P20Rik	496	579.01	406	328	494.876	557.834	375.416	361.891	0	0.7008	-0.5129	KO Over WT
2010107H07Rik	46	80	159	108.36	45.8958	77.0742	147.023	119.557	0	2.1539	1.107	KO Over WT
2210018M11Rik	738.97	694	483.02	401.01	737.295	668.619	446.634	442.445	0	0.6328	-0.6602	KO Over WT
2210403K04Rik	112	99	197	211	111.746	95.3793	182.16	232.802	0	1.9963	0.9973	KO Over WT
2210411K11Rik	104	119	237	157	103.764	114.648	219.147	173.222	0	1.7911	0.8408	KO Over WT
2310001A20Rik	341	388	685.04	575	340.227	373.81	633.436	634.413	0	1.774	0.827	KO Over WT
2310021P13Rik	3226	3178.43	4882.1	3843.02	3218.69	3062.19	4514.33	4240.11	0	1.3937	0.479	KO Over WT
2310039L15Rik	51.19	70.44	139.94	147.93	51.074	67.8638	129.398	163.215	0	2.4422	1.2882	KO Over WT
2310044G17Rik	507	626	866	730	505.851	603.106	800.764	805.429	0	1.4478	0.5338	KO Over WT
2410015M20Rik	581.08	648	887	682.76	579.763	624.301	820.182	753.308	0	1.3064	0.3856	KO Over WT
2410017P09Rik	128.5	144.36	265.52	180.94	128.209	139.08	245.518	199.636	0	1.6618	0.7327	KO Over WT
2610015P09Rik	132	172	82.99	53.97	131.701	165.71	76.7384	59.5466	0	0.4609	-1.1174	KO Over WT
2610101N10Rik	1699.72	1916	1431.1	1263.55	1695.87	1845.93	1323.3	1394.11	0	0.7673	-0.3821	KO Over WT
2610507B11Rik	10595	9319.23	5881.97	4910.99	10571	8978.4	5438.88	5418.43	0	0.5554	-0.8484	KO Over WT
2610528A11Rik	4	103	1627.01	637	3.99094	99.233	1504.45	702.819	0	21.0942	4.3988	KO Over WT
2700060E02Rik	2438.73	2494	3241.99	2715.81	2433.2	2402.79	2997.77	2996.43	0	1.2394	0.3097	KO Over WT
2810004N23Rik	787	743	597	523	785.216	715.827	552.028	577.04	0	0.7524	-0.4104	KO Over WT
2810403A07Rik	1113.98	1351.97	719.01	696	1111.46	1302.52	664.847	767.916	0	0.5938	-0.752	KO Over WT
2810417H13Rik	2777.97	2790.1	2046.2	1934.96	2771.67	2688.06	1892.06	2134.89	0	0.7376	-0.439	KO Over WT
2810474O19Rik	564.44	633.05	424.7	406.94	563.161	609.898	392.707	448.988	0	0.7179	-0.4782	KO Over WT
2900010M23Rik	1611	1630	2273	1831	1607.35	1570.39	2101.77	2020.19	0	1.297	0.3752	KO Over WT
2900026A02Rik	1732.87	1605.93	3077.26	2656.92	1728.94	1547.2	2845.45	2931.45	0	1.763	0.818	KO Over WT
2900064A13Rik	731	899	1135	1012.38	729.343	866.121	1049.5	1116.99	0	1.3576	0.441	KO Over WT
3230401D17Rik	523	506	787	758.08	521.815	487.494	727.715	836.41	0	1.5489	0.6312	KO Over WT
4732418C07Rik	925.02	920.85	574.01	529	922.924	887.172	530.77	583.66	0	0.616	-0.699	KO Over WT
4930402H24Rik	549.12	514.14	869.06	695.38	547.876	495.337	803.594	767.232	0	1.505	0.5898	KO Over WT
4930432K21Rik	12	8	81	53	11.9728	7.70742	74.8983	58.4763	0	6.3717	2.6717	KO Over WT
5031439G07Rik	1641	1783	2636.21	2356	1637.28	1717.79	2437.62	2599.44	0	1.5011	0.586	KO Over WT
5730419I09Rik	494.9	500	353	353	493.778	481.714	326.408	389.475	0	0.7343	-0.4456	KO Over WT
5730559C18Rik	397	401.96	320	215	396.1	387.259	295.894	237.215	0	0.6811	-0.554	KO Over WT
5830418K08Rik	750.45	733	453	432.07	748.749	706.192	418.875	476.715	0	0.6159	-0.6991	KO Over WT
6030419C18Rik	152	79	563	357	151.656	76.1108	520.589	393.888	0	3.9954	1.9984	KO Over WT
6330407J23Rik	46	66	1	0	45.8958	63.5862	0.92467	0	0	0.0217	-5.525	KO Over WT
6330503K22Rik	460.01	520.85	322.14	331	458.968	501.801	297.873	365.201	0	0.6906	-0.534	KO Over WT
6430548M08Rik	54	125	268	191.05	53.8776	120.428	247.812	210.791	0	2.6172	1.388	KO Over WT
6720456B07Rik	1308	1474.06	1759.35	1536	1305.04	1420.15	1626.82	1694.71	0	1.2187	0.2854	KO Over WT
9130011J15Rik	1958.06	1909.47	2804.97	2734.99	1953.62	1839.64	2593.67	3017.59	0	1.4791	0.5647	KO Over WT
9330182L06Rik	95	123	33	19	94.7847	118.502	30.5141	20.9632	0	0.2466	-2.0198	KO Over WT
9930013L23Rik	5	3	94.05	109	4.98867	2.89028	86.9652	120.263	0	22.2885	4.4782	KO Over WT
9930014A18Rik	93.49	133.44	201.25	191.94	93.2781	128.56	186.09	211.773	0	1.7882	0.8385	KO Over WT
9930111J21Rik1	237.78	351.21	105.46	104.93	237.241	338.365	97.5157	115.772	0	0.3722	-1.426	KO Over WT
A230046K03Rik	1023.45	1327.32	693.52	600.43	1021.13	1278.78	641.277	662.471	0	0.5671	-0.8182	KO Over WT
A430089I19Rik	8.87	33.26	372.36	427.5	8.8499	32.0436	344.31	471.672	0	19.2896	4.2697	KO Over WT
A630089N07Rik	359.24	369.7	229.32	239.95	358.426	356.179	212.045	264.743	0	0.6679	-0.5823	KO Over WT
AA986860	116	144	350	323	115.737	138.734	323.634	356.375	0	2.6625	1.4128	KO Over WT
AI314180	2507.11	2518.4	1795	1689.12	2501.43	2426.3	1659.78	1863.65	0	0.7151	-0.4838	KO Over WT
AI467606	646	643.98	463	354	644.536	620.428	428.122	390.578	0	0.6476	-0.6268	KO Over WT
AI661453	455	361	182	122	453.969	347.797	168.29	134.606	0	0.3789	-1.4	KO Over WT
AI662270	54	154	2	0	53.8776	148.368	1.84934	0	0	0.0164	-5.933	KO Over WT
AI848100	618	590.25	345	313.31	616.599	568.663	319.011	345.683	0	0.5613	-0.833	KO Over WT
Aacs	1251	1354.92	2149.99	1620.27	1248.16	1305.37	1988.03	1787.69	0	1.4783	0.564	KO Over WT
Abca5	282	367	191	154	281.361	353.578	176.612	169.912	0	0.5468	-0.8709	KO Over WT
Abcb1a	248.7	376.02	29.58	21.17	248.136	362.268	27.3517	23.3574	0	0.0853	-3.5513	KO Over WT
Abcb1b	1406.92	1752.44	485.41	422.81	1403.73	1688.35	448.844	466.498	0	0.2964	-1.7545	KO Over WT
Abcb6	171	189.03	462	304	170.612	182.117	427.197	335.411	0	2.1572	1.1091	KO Over WT
Abcc12	1	3	56.09	45	0.997734	2.89028	51.8647	49.6497	0	19.169	4.2607	KO Over WT
Abcd1	191	151	381.02	256	190.567	145.478	352.318	282.452	0	1.885	0.9146	KO Over WT
Abcg2	543.99	500	1507.99	1230	542.757	481.714	1394.39	1357.09	0	2.6833	1.424	KO Over WT
Abhd11	285.96	393	604	464	285.312	378.627	558.501	511.944	0	1.6109	0.6879	KO Over WT
Abhd5	477	401	787	656	475.919	386.334	727.715	723.783	0	1.6822	0.7504	KO Over WT
Abr	2385.68	2323.07	3955.14	3355.99	2380.27	2238.11	3657.2	3702.76	0	1.5934	0.6721	KO Over WT
Abt1	649.6	858.56	1700.06	1686.56	648.128	827.16	1571.99	1860.83	0	2.3255	1.2176	KO Over WT
Acaa2	668	679	1391	1186	666.486	654.167	1286.22	1308.55	0	1.9637	0.9736	KO Over WT
Acadl	1592.95	1493.64	2702	2538.16	1589.34	1439.01	2498.46	2800.42	0	1.7494	0.8069	KO Over WT
Acadm	1097	981	1987	1540	1094.51	945.122	1837.32	1699.12	0	1.7333	0.7935	KO Over WT
Acadvl	1257	1488.07	2998	2384.98	1254.15	1433.65	2772.16	2631.41	0	2.0099	1.0071	KO Over WT
Acan	3750.81	2833.96	26	57	3742.31	2730.31	24.0414	62.8897	0	0.0137	-6.1942	KO Over WT
Acd	759.76	843.94	1332.21	1072.28	758.038	813.075	1231.85	1183.08	0	1.5366	0.6197	KO Over WT
Acin1	3170.05	3404.22	4223.65	3388.45	3162.87	3279.72	3905.48	3738.57	0	1.1864	0.2466	KO Over WT
Acot2	43.61	39.16	163.15	129.49	43.5112	37.7278	150.86	142.87	0	3.5687	1.8354	KO Over WT
Acox1	2722.2	2648.55	4002.62	3175.25	2716.03	2551.69	3701.1	3503.34	0	1.3676	0.4516	KO Over WT
Acp1	2013	2155	1685.98	1480.98	2008.44	2076.19	1558.97	1634.01	0	0.7818	-0.3552	KO Over WT
Acsl1	282.99	222	479	395	282.349	213.881	442.917	435.814	0	1.7685	0.8225	KO Over WT
Acsl3	1481.26	1605.11	678.44	562.19	1477.9	1546.41	627.333	620.28	0	0.4128	-1.2764	KO Over WT
Acsl4	1126	1017	584	484	1123.45	979.806	540.007	534.01	0	0.511	-0.9686	KO Over WT
Acsl6	778	1015	13	11	776.237	977.879	12.0207	12.1366	0	0.0146	-6.0973	KO Over WT
Acta2	5.05	3.04	141.4	71.15	5.03856	2.92882	130.748	78.5017	0	22.2939	4.4786	KO Over WT
Actn4	14219.9	13530.6	20249.8	16279.7	14187.7	13035.8	18724.3	17961.8	0	1.3476	0.4304	KO Over WT
Actr1b	1953.84	2170	3087.79	2368.99	1949.41	2090.64	2855.19	2613.77	0	1.3536	0.4368	KO Over WT
Acvr1b	507.92	597	166	124	506.769	575.166	153.495	136.813	0	0.2693	-1.8926	KO Over WT
Adam17	1292.03	1531.47	890.02	772.29	1289.1	1475.46	822.975	852.089	0	0.6061	-0.7223	KO Over WT
Adam22	165.12	161.9	19.97	12	164.746	155.979	18.4657	13.2399	0	0.103	-3.2791	KO Over WT
Adam8	201	175	70	61	200.544	168.6	64.7269	67.303	0	0.3602	-1.473	KO Over WT
Adamts1	313	402	725	509	312.291	387.298	670.386	561.594	0	1.7594	0.8151	KO Over WT
Adamts10	114	147	72	53	113.742	141.624	66.5762	58.4763	0	0.4927	-1.0214	KO Over WT
Adamts15	3.19	2.98	66.48	68.46	3.18277	2.87101	61.4721	75.5338	0	18.3699	4.1993	KO Over WT
Adamts2	1	0	163	145	0.997734	0	150.721	159.982	0	125.733	6.9742	KO Over WT
Adamts3	6	27	59	48	5.9864	26.0125	54.5555	52.9597	0	3.2553	1.7028	KO Over WT
Adarb1	366.37	341.16	190.36	128.7	365.54	328.683	176.02	141.998	0	0.4592	-1.1226	KO Over WT
Adc	91	122	44	43	90.7938	117.538	40.6855	47.4431	0	0.4271	-1.2273	KO Over WT
Add1	3646	4410.15	5823.95	4665.06	3637.74	4248.86	5385.23	5147.09	0	1.3354	0.4173	KO Over WT
Add2	1563.99	1254.03	477.01	255.01	1560.45	1208.17	441.077	281.359	0	0.2613	-1.936	KO Over WT
Adipor2	1923.99	1604.1	873	669	1919.63	1545.43	807.237	738.126	0	0.4462	-1.1642	KO Over WT
Aebp1	1669.2	2150.22	5084.94	3722	1665.42	2071.58	4701.89	4106.58	0	2.3566	1.2367	KO Over WT
Afap1l1	226	169	29	60.38	225.488	162.819	26.8154	66.6189	0	0.2435	-2.0379	KO Over WT
Agpat2	293	335	465	460	292.336	322.748	429.971	507.531	0	1.5229	0.6068	KO Over WT
Aimp2	1261	1608.02	2616	2072	1258.14	1549.21	2418.94	2286.09	0	1.6756	0.7447	KO Over WT
Ak2	2998	3471.73	2672	2090.75	2991.21	3344.76	2470.72	2306.78	0	0.7541	-0.4072	KO Over WT
Ak5	837	605	222	252	835.103	582.874	205.277	278.038	0	0.3415	-1.5499	KO Over WT
Akap9	973.63	919.43	773	658	971.424	885.804	714.77	725.989	0	0.7759	-0.366	KO Over WT
Akirin1	1192.43	1392.58	935.81	744	1189.73	1341.65	865.315	820.875	0	0.6663	-0.5857	KO Over WT
Akirin2	1135.14	1317.84	949.17	738.78	1132.57	1269.64	877.669	815.116	0	0.7049	-0.5046	KO Over WT
Akr1b3	27.31	27.31	136.55	81.93	27.2481	26.3112	126.264	90.3956	0	3.9631	1.9866	KO Over WT
Akr1b8	1417.91	1599.75	4354.13	3891.18	1414.7	1541.24	4026.13	4293.24	0	2.8135	1.4924	KO Over WT
Akt1	6470.52	6732	8805.07	6791.81	6455.86	6485.79	8141.78	7493.59	0	1.2081	0.2728	KO Over WT
Akt1s1	785	939.97	1415.06	1047	783.221	905.593	1308.46	1155.18	0	1.4584	0.5444	KO Over WT
Akt2	2138	2150.23	3020.44	2610.46	2133.15	2071.59	2792.91	2880.19	0	1.3491	0.432	KO Over WT
Akt3	1201.79	1017.31	555	473.95	1199.07	980.104	513.192	522.922	0	0.4758	-1.0715	KO Over WT
Alas1	638	690	1173	965	636.554	664.765	1084.64	1064.71	0	1.6509	0.7233	KO Over WT
Aldh16a1	1034.19	995.42	1550.08	1227.22	1031.85	959.015	1433.31	1354.03	0	1.3998	0.4852	KO Over WT
Aldh1a1	12.86	2	86.57	160.8	12.8309	1.92685	80.0487	177.415	0	15.9422	3.9948	KO Over WT
Aldh1a7	2.14	2	38.43	46.2	2.13515	1.92685	35.5351	50.9737	0	15.8627	3.9876	KO Over WT
Aldh1l1	148	66	1	1	147.665	63.5862	0.92467	1.10333	0	0.0165	-5.9201	KO Over WT
Aldh1l2	404.55	845	2403	2110.75	403.633	814.096	2221.98	2328.85	0	3.7338	1.9006	KO Over WT
Aldh3a1	91	206	2233.06	2783	90.7938	198.466	2064.84	3070.56	0	17.668	4.1431	KO Over WT
Alg1	292.56	307.83	513.79	358.08	291.897	296.572	475.086	395.079	0	1.4775	0.5631	KO Over WT
Alg10b	2348.99	2882.99	1692.39	1518	2343.67	2777.55	1564.9	1674.85	0	0.6327	-0.6604	KO Over WT
Alg6	414.77	483.68	289.35	234.98	413.83	465.991	267.553	259.26	0	0.5994	-0.7383	KO Over WT
Alms1	570.97	509.71	365	303.09	569.676	491.069	337.504	334.407	0	0.6339	-0.6576	KO Over WT
Amdhd2	361	367	826	619	360.182	353.578	763.777	682.96	0	2.0248	1.0178	KO Over WT
Amfr	3456	3177.26	5478.03	4756.77	3448.17	3061.06	5065.37	5248.27	0	1.5843	0.6639	KO Over WT
Amigo2	77	74.02	4	2	76.8255	71.3129	3.69868	2.20665	0	0.0494	-4.3395	KO Over WT
Ammecr1l	807.93	722	1025.08	890.92	806.099	695.595	947.861	982.976	0	1.2855	0.3623	KO Over WT
Amot	424.03	419.42	236.01	162	423.069	404.081	218.231	178.739	0	0.4809	-1.0563	KO Over WT
Amotl1	2020.89	2080.4	1509.58	1398.01	2016.31	2004.31	1395.86	1542.46	0	0.7309	-0.4522	KO Over WT
Amz2	871.99	887	602	526	870.014	854.56	556.651	580.35	0	0.6596	-0.6004	KO Over WT
Anapc11	1312.96	1187	1793	1407.01	1309.98	1143.59	1657.93	1552.39	0	1.3082	0.3876	KO Over WT
Angptl2	2421.03	2189	5488	4126	2415.54	2108.94	5074.59	4552.33	0	2.1274	1.0891	KO Over WT
Angptl4	1166	939	2651	2548.99	1163.36	904.658	2451.3	2812.37	0	2.5442	1.3472	KO Over WT
Ankrd13a	1450.99	2072.03	3523.84	3092	1447.7	1996.25	3258.39	3411.49	0	1.9363	0.9533	KO Over WT
Ankrd13b	956.01	837.21	1246.21	1088.01	953.843	806.591	1152.33	1200.43	0	1.3362	0.4181	KO Over WT
Ankrd28	2801.39	2780	1924	1747.53	2795.04	2678.33	1779.06	1928.1	0	0.6774	-0.5619	KO Over WT
Ankrd44	305	258	142	107	304.309	248.564	131.303	118.056	0	0.4525	-1.144	KO Over WT
Ankrd49	280.01	343	173	137	279.375	330.456	159.968	151.156	0	0.5114	-0.9676	KO Over WT
Ano10	591.91	531	1200	901.81	590.569	511.58	1109.6	994.992	0	1.9083	0.9323	KO Over WT
Anp32e	4900.23	5308.06	4921.57	4100.99	4889.12	5113.93	4550.83	4524.73	0	0.9073	-0.1404	KO Over WT
Anpep	1110	1985.18	3893.98	3459.12	1107.48	1912.58	3600.65	3816.54	0	2.4553	1.2959	KO Over WT
Anxa11	2615.85	2209.21	8326.48	9395.17	2609.92	2128.41	7699.24	10365.9	0	3.8117	1.9304	KO Over WT
Anxa2	28419.7	35620	59118.7	47642.6	28355.3	34317.3	54665.3	52565.4	0	1.7109	0.7748	KO Over WT
Ap1ar	1613.71	1610	1238.86	1111.07	1610.05	1551.12	1145.54	1225.87	0	0.7503	-0.4145	KO Over WT
Ap1s2	304	342	172	186	303.311	329.492	159.043	205.219	0	0.5766	-0.7943	KO Over WT
Ap1s3	182.37	190.64	65.19	59.65	181.957	183.668	60.2792	65.8135	0	0.3475	-1.5248	KO Over WT
Ap2m1	7434.89	7296.93	13752.8	11288	7418.04	7030.06	12716.8	12454.4	0	1.7421	0.8008	KO Over WT
Apaf1	672	694	436	343	670.477	668.619	403.156	378.441	0	0.5841	-0.7756	KO Over WT
Apbb1ip	40	45	1	1	39.9094	43.3542	0.92467	1.10333	0	0.0415	-4.5923	KO Over WT
Apex1	1781.77	2010.2	2433.43	1989.46	1777.73	1936.68	2250.12	2195.03	0	1.1966	0.259	KO Over WT
Aph1a	2010.97	2156.02	3112.58	2473.84	2006.41	2077.17	2878.11	2729.45	0	1.3731	0.4574	KO Over WT
Apoa1bp	1262	1190	1753	1469	1259.14	1146.48	1620.95	1620.79	0	1.3474	0.4301	KO Over WT
Apobec3	1326.59	1634.62	919.42	736.65	1323.58	1574.84	850.16	812.766	0	0.574	-0.801	KO Over WT
Apol9a	71.8	117.24	5.23	24.81	71.6373	112.952	4.83602	27.3735	0	0.1811	-2.4653	KO Over WT
Apol9b	184.2	117.76	13.77	13.19	183.783	113.453	12.7327	14.5529	0	0.0963	-3.3761	KO Over WT
App	4499.89	4504.1	7686.72	6218.17	4489.69	4339.37	7107.68	6860.68	0	1.582	0.6617	KO Over WT
Appbp2	1004.78	1039	608	512	1002.5	1001	562.199	564.904	0	0.5629	-0.8291	KO Over WT
Arap3	696	1635.8	14	17	694.423	1575.97	12.9454	18.7566	0	0.0146	-6.0971	KO Over WT
Arf1	10900.3	12256.5	16572.2	13975.4	10875.6	11808.2	15323.8	15419.4	0	1.3553	0.4386	KO Over WT
Arf4	4530.95	4483.09	6321.04	5836.55	4520.68	4319.13	5844.88	6439.62	0	1.3896	0.4747	KO Over WT
Arfgap1	885.72	909.02	1364	998	883.713	875.775	1261.25	1101.12	0	1.3424	0.4248	KO Over WT
Arfgef1	1486	1622.84	1123	1026.8	1482.63	1563.49	1038.4	1132.9	0	0.7129	-0.4881	KO Over WT
Arg1	19	13	154	139	18.9569	12.5246	142.399	153.362	0	9.0166	3.1726	KO Over WT
Arhgap1	2052	2030	2477	2213.99	2047.35	1955.76	2290.41	2442.76	0	1.1823	0.2416	KO Over WT
Arhgap22	1258	1261	947.87	814.94	1255.15	1214.88	876.467	899.145	0	0.719	-0.4759	KO Over WT
Arhgap32	384	368	161	62	383.13	354.541	148.872	68.4063	0	0.296	-1.7565	KO Over WT
Arhgap33	27	35	98	103	26.9388	33.72	90.6176	113.643	0	3.3108	1.7272	KO Over WT
Arhgap5	892	822	702	537	889.979	791.937	649.118	592.487	0	0.7384	-0.4374	KO Over WT
Arhgap6	102	156	20	29	101.769	150.295	18.4934	31.9965	0	0.205	-2.2864	KO Over WT
Arhgdia	23353.6	21975.6	35075	26188.3	23300.7	21171.9	32432.8	28894.3	0	1.379	0.4636	KO Over WT
Arhgef1	1632.76	1586	2672.01	2150	1629.06	1528	2470.73	2372.15	0	1.5337	0.617	KO Over WT
Arhgef10	542	474.07	1171	862	540.772	456.732	1082.79	951.068	0	2.0374	1.0267	KO Over WT
Arhgef10l	1078.97	1202.45	1486.96	1179	1076.52	1158.47	1374.95	1300.82	0	1.1971	0.2595	KO Over WT
Arhgef3	687	726	328	295	685.443	699.448	303.292	325.482	0	0.4546	-1.1373	KO Over WT
Arid1a	3175.01	2921.14	2461.87	2053	3167.81	2814.31	2276.42	2265.13	0	0.7592	-0.3974	KO Over WT
Arid1b	639.01	646.01	982	862.38	637.562	622.384	908.026	951.487	0	1.4753	0.561	KO Over WT
Arid5b	447	396	583	509	445.987	381.517	539.083	561.594	0	1.3295	0.4109	KO Over WT
Arl13b	292	364	226	189.18	291.338	350.688	208.975	208.727	0	0.6514	-0.6184	KO Over WT
Arl2bp	1315	1696	3287.83	2727.99	1312.02	1633.97	3040.16	3009.87	0	2.0531	1.0378	KO Over WT
Arl6ip5	2132	2565.99	3947.55	3380	2127.17	2472.15	3650.18	3729.25	0	1.6043	0.6819	KO Over WT
Armc10	1026	1082	710.99	636.72	1023.67	1042.43	657.431	702.51	0	0.6585	-0.6028	KO Over WT
Armcx2	1298.67	1330.39	709	799	1295.73	1281.73	655.591	881.558	0	0.5966	-0.7451	KO Over WT
Arrb1	278	495	1206	856.96	277.37	476.897	1115.15	945.507	0	2.7286	1.4482	KO Over WT
Arsb	751.97	681.61	1411.95	1164.14	750.266	656.682	1305.59	1284.43	0	1.84	0.8797	KO Over WT
Asb1	230	297	436	348	229.479	286.138	403.156	383.958	0	1.525	0.6088	KO Over WT
Asna1	2865.96	3200.89	3987.61	3318.17	2859.47	3083.83	3687.22	3661.03	0	1.2363	0.3061	KO Over WT
Asph	1721.45	1622.32	1060.23	1069.71	1717.55	1562.99	980.363	1180.24	0	0.6588	-0.6022	KO Over WT
Aspscr1	1130	1182.97	1602.09	1356	1127.44	1139.71	1481.4	1496.11	0	1.3131	0.393	KO Over WT
Ass1	159	103	962	1007	158.64	99.233	889.532	1111.05	0	7.7193	2.9485	KO Over WT
Atad5	755	937	462	406	753.289	902.731	427.197	447.951	0	0.5289	-0.919	KO Over WT
Atf3	265	270.83	497	437	264.399	260.925	459.561	482.154	0	1.7904	0.8403	KO Over WT
Atf5	590.05	834.44	2395.53	2094.37	588.713	803.922	2215.07	2310.78	0	3.2474	1.6993	KO Over WT
Atoh8	36	85	530	429	35.9184	81.8913	490.075	473.327	0	8.0883	3.0158	KO Over WT
Atp10d	250	309	47	75	249.433	297.699	43.4595	82.7495	0	0.2328	-2.1031	KO Over WT
Atp11a	1689	1609	3184.98	2877.05	1685.17	1550.15	2945.05	3174.33	0	1.891	0.9192	KO Over WT
Atp13a3	2694.21	2841.66	1871.19	1710.71	2688.1	2737.73	1730.23	1887.47	0	0.6668	-0.5846	KO Over WT
Atp1a1	10408	10220.6	16921.8	15158.8	10384.4	9846.79	15647.1	16725.1	0	1.6001	0.6781	KO Over WT
Atp1b1	1578.06	1236	4383.02	3152.9	1574.48	1190.8	4052.85	3478.68	0	2.7227	1.445	KO Over WT
Atp1b3	2170.32	2387	2899.05	2671.6	2165.4	2299.7	2680.66	2947.65	0	1.2604	0.3339	KO Over WT
Atp2b4	119	60	566	476	118.73	57.8056	523.363	525.184	0	5.8984	2.5603	KO Over WT
Atp5b	23149.8	22019.2	40350.4	31254.3	23097.4	21213.9	37310.8	34483.8	0	1.6202	0.6962	KO Over WT
Atp5c1	3742.95	3595	4578.08	3875.09	3734.47	3463.52	4233.21	4275.49	0	1.1821	0.2413	KO Over WT
Atp5e	922.04	804	1231.75	1087	919.95	774.596	1138.96	1199.32	0	1.3796	0.4642	KO Over WT
Atp5f1	4443.44	4933.01	5944.63	4875.37	4433.37	4752.6	5496.82	5379.13	0	1.1839	0.2436	KO Over WT
Atp5g3	3725.02	3435	5307.22	4576	3716.58	3309.37	4907.43	5048.83	0	1.417	0.5028	KO Over WT
Atp5h	2663.03	2814	3776	3131	2656.99	2711.08	3491.55	3454.52	0	1.2939	0.3717	KO Over WT
Atp5o	2750.84	2781.39	3704.96	3404	2744.61	2679.67	3425.86	3755.73	0	1.3239	0.4048	KO Over WT
Atp6ap1	2514	2565.99	4728.37	3893.12	2508.3	2472.15	4372.18	4295.39	0	1.7401	0.7992	KO Over WT
Atp6v0a1	943.98	1248	2548	2204	941.841	1202.36	2356.06	2431.73	0	2.2321	1.1584	KO Over WT
Atp6v0b	2019.62	2352.75	3300.53	2810.48	2015.04	2266.7	3051.9	3100.88	0	1.4368	0.5229	KO Over WT
Atp6v0c	101.32	0	0	0	101.09	0	0	0	0	0.0145	-6.1099	KO Over WT
Atp6v0c-ps2	4209.45	5027.97	8090.03	6011.87	4199.91	4844.08	7480.61	6633.06	0	1.5605	0.642	KO Over WT
Atp6v0d1	1137.01	1345	3357.01	2728.04	1134.43	1295.81	3104.13	3009.92	0	2.5149	1.3305	KO Over WT
Atp6v0e	1039.63	1138.99	1619.23	1243	1037.27	1097.33	1497.25	1371.44	0	1.3437	0.4262	KO Over WT
Atp6v0e2	609	624	247	188	607.62	601.179	228.393	207.426	0	0.3613	-1.4686	KO Over WT
Atp6v1f	715	760	1223	888	713.38	732.205	1130.87	979.755	0	1.4596	0.5456	KO Over WT
Atp6v1h	761.07	1003.01	1410	1254	759.345	966.327	1303.78	1383.57	0	1.5568	0.6386	KO Over WT
Atrn	1043.63	950.89	1484.97	1407.18	1041.26	916.113	1373.11	1552.58	0	1.4943	0.5795	KO Over WT
Atxn10	8400.94	7934.81	6446	5675	8381.9	7644.61	5960.42	6261.38	0	0.7626	-0.391	KO Over WT
Atxn7l3	1776.66	1624.81	1281.26	1046.96	1772.63	1565.39	1184.74	1155.14	0	0.7011	-0.5123	KO Over WT
Atxn7l3b	987.04	963.95	1240	1114	984.803	928.696	1146.59	1229.11	0	1.2414	0.3119	KO Over WT
Aurkaip1	1438.92	1420.15	1306.59	994.82	1435.66	1368.21	1208.16	1097.61	0	0.8224	-0.282	KO Over WT
Aven	330.01	420	618	559	329.262	404.64	571.446	616.76	0	1.6178	0.694	KO Over WT
Avpi1	1884.23	1762	3195	2556	1879.96	1697.56	2954.32	2820.1	0	1.6138	0.6905	KO Over WT
Avpr1a	3	2	518	293	2.9932	1.92685	478.979	323.275	0	125.481	6.9713	KO Over WT
Axin1	1319	1276	1633.95	1424	1316.01	1229.33	1510.86	1571.14	0	1.2107	0.2759	KO Over WT
B230208H17Rik	1404.01	1280.13	1887.18	1555.47	1400.83	1233.31	1745.02	1716.19	0	1.3138	0.3938	KO Over WT
B3galnt2	659.27	731.82	524.99	487.98	657.776	705.055	485.442	538.402	0	0.7515	-0.4121	KO Over WT
B3gnt9-ps	58.79	43.33	164.68	107.84	58.6568	41.7453	152.275	118.983	0	2.6769	1.4206	KO Over WT
B4galnt4	188	147	70.71	55	187.574	141.624	65.3834	60.683	0	0.3857	-1.3744	KO Over WT
BC004004	642	708	1090	903	640.545	682.107	1007.89	996.304	0	1.5147	0.599	KO Over WT
BC022687	200	202	575.05	470	199.547	194.612	531.731	518.564	0	2.6584	1.4106	KO Over WT
BC030867	648	571	429	365	646.531	550.117	396.683	402.714	0	0.6684	-0.5811	KO Over WT
BC055324	816.88	984.26	603.92	529.88	815.029	948.263	558.427	584.631	0	0.6485	-0.6247	KO Over WT
BC056474	1282.76	1159.94	2140.07	1719.97	1279.85	1117.52	1978.86	1897.69	0	1.6166	0.693	KO Over WT
BC061212	1.15	12.38	169.8	208.07	1.14739	11.9272	157.009	229.569	0	26.653	4.7362	KO Over WT
BC080695	0	20.76	75.88	108.16	0	20.0008	70.1639	119.336	0	8.8888	3.152	KO Over WT
BC090627	40.37	66.49	0	0	40.2785	64.0583	0	0	0	0.014	-6.1548	KO Over WT
Bag3	1199.98	1135	2350.99	1735	1197.26	1093.49	2173.89	1914.27	0	1.7841	0.8352	KO Over WT
Baiap2	1735	1798.96	2949.87	2293.16	1731.07	1733.17	2727.66	2530.11	0	1.5175	0.6017	KO Over WT
Bak1	1713	1389	2799.86	2077	1709.12	1338.2	2588.95	2291.61	0	1.6013	0.6792	KO Over WT
Banf1	4472.77	3435	6649.26	5454.9	4462.63	3309.37	6148.37	6018.54	0	1.5654	0.6465	KO Over WT
Banp	668	609.37	259	243	666.486	587.084	239.489	268.109	0	0.4056	-1.3018	KO Over WT
Bbs12	397	389	197	196	396.1	374.773	182.16	216.252	0	0.5178	-0.9496	KO Over WT
Bbx	755.82	653.41	432.6	399	754.107	629.513	400.012	440.228	0	0.6077	-0.7186	KO Over WT
Bcap31	2613.94	2770.11	3827.99	2877	2608.02	2668.8	3539.63	3174.27	0	1.2723	0.3474	KO Over WT
Bcat2	781	732	1336.7	993.7	779.23	705.229	1236.01	1096.38	0	1.5706	0.6513	KO Over WT
Bcl2l11	614.4	553.03	325.68	334.19	613.008	532.804	301.146	368.721	0	0.5852	-0.7731	KO Over WT
Bcl2l13	1284.95	1343.59	1949.06	1619.7	1282.04	1294.45	1802.24	1787.06	0	1.3929	0.4781	KO Over WT
Bcl2l15	41	26	2	8	40.9071	25.0491	1.84934	8.82662	0	0.1803	-2.4714	KO Over WT
Bcl6	159	177	331	240	158.64	170.527	306.066	264.799	0	1.731	0.7916	KO Over WT
Bcs1l	377.99	324	574	475	377.133	312.15	530.76	524.08	0	1.5292	0.6128	KO Over WT
Bdh1	95.99	53.99	7	11	95.7725	52.0154	6.47269	12.1366	0	0.1346	-2.8931	KO Over WT
Bdp1	675.98	649	511	383	674.448	625.264	472.506	422.574	0	0.689	-0.5374	KO Over WT
Becn1	1611.46	1823.07	1477.3	1255.32	1607.81	1756.4	1366.01	1385.03	0	0.8178	-0.2901	KO Over WT
Bend4	543	640.41	170	46.01	541.769	616.989	157.194	50.7641	0	0.1805	-2.4698	KO Over WT
Bgn	7	32.02	137.96	114.13	6.98414	30.8489	127.567	125.923	0	6.4849	2.6971	KO Over WT
Blm	555	554.72	354	349	553.742	534.432	327.333	385.061	0	0.6551	-0.6101	KO Over WT
Bmf	27	21	165	89	26.9388	20.232	152.571	98.1961	0	5.1844	2.3742	KO Over WT
Bmp8b	99.92	165.65	0	0	99.6936	159.592	0	0	0	0.0057	-7.456	KO Over WT
Bod1	1101	1292	1639.99	1325.88	1098.5	1244.75	1516.45	1462.88	0	1.2713	0.3463	KO Over WT
Bok	968	859.96	1484.65	1338.25	965.806	828.509	1372.81	1476.53	0	1.5875	0.6668	KO Over WT
Bptf	3232.91	3593.11	2067.37	1624.93	3225.58	3461.7	1911.63	1792.83	0	0.5541	-0.8519	KO Over WT
Braf	434	400	267	277	433.016	385.371	246.887	305.622	0	0.6757	-0.5655	KO Over WT
Brca1	1633	1600.07	800	671	1629.3	1541.55	739.736	740.333	0	0.467	-1.0984	KO Over WT
Brd2	3460	4143.98	5376.81	4479.97	3452.16	3992.42	4971.77	4942.87	0	1.3317	0.4133	KO Over WT
Brd7	1058.83	1203.34	1806.75	1423.02	1056.43	1159.33	1670.65	1570.06	0	1.4623	0.5482	KO Over WT
Bri3	517.4	769.96	1395	1212	516.227	741.801	1289.91	1337.23	0	2.087	1.0614	KO Over WT
Brip1	641.45	594.08	319.29	337.13	639.996	572.353	295.238	371.965	0	0.5509	-0.8602	KO Over WT
Brp44l	349	445	775	612.03	348.209	428.725	716.619	675.269	0	1.79	0.84	KO Over WT
Btf3	6991	7574.99	8634	7572.99	6975.16	7297.95	7983.6	8355.49	0	1.1447	0.195	KO Over WT
Btf3l4	1296	1555	1096	924	1293.06	1498.13	1013.44	1019.47	0	0.7285	-0.457	KO Over WT
Bub1	1496.99	1525.01	1100	958	1493.6	1469.24	1017.14	1056.99	0	0.7002	-0.5142	KO Over WT
C130074G19Rik	1329.6	1207.77	591.11	291.51	1326.59	1163.6	546.582	321.631	0	0.349	-1.5185	KO Over WT
C1qbp	4352.78	4651.21	7715.08	6856.4	4342.92	4481.1	7133.9	7564.85	0	1.6657	0.7361	KO Over WT
C1ra	25	17.59	134	99.08	24.9433	16.9467	123.906	109.318	0	5.4111	2.4359	KO Over WT
C230081A13Rik	1978.94	1817	570	761	1974.46	1750.55	527.062	839.632	0	0.3671	-1.4456	KO Over WT
C430048L16Rik	246.13	289.87	129.53	152.93	245.572	279.269	119.772	168.732	0	0.551	-0.86	KO Over WT
Cables1	47.6	15	213	141	47.4921	14.4514	196.955	155.569	0	5.5812	2.4806	KO Over WT
Cacna1c	58	0	428	210	57.8686	0	395.759	231.699	0	10.5965	3.4055	KO Over WT
Cacna2d1	409	417.91	223	238	408.073	402.626	206.201	262.592	0	0.579	-0.7883	KO Over WT
Cad	5200.96	6516	8956	7474.96	5189.17	6277.69	8281.34	8247.33	0	1.4414	0.5274	KO Over WT
Cald1	4172.03	4082.04	5349.94	4538.73	4162.58	3932.75	4946.93	5007.7	0	1.2296	0.2982	KO Over WT
Calm1	11685	12672.2	9738.55	8498.34	11658.5	12208.8	9004.94	9376.45	0	0.7702	-0.3768	KO Over WT
Calr	15839.2	14667.1	21586.5	17490.2	15803.3	14130.7	19960.4	19297.4	0	1.3115	0.3912	KO Over WT
Calu	9404.95	9060.04	11630	9464.18	9383.64	8728.69	10753.9	10442.1	0	1.1702	0.2268	KO Over WT
Camk2d	1636.94	1604	1307	1087.03	1633.23	1545.34	1208.54	1199.35	0	0.7577	-0.4004	KO Over WT
Camk2g	1114.08	1081	1562.42	1206.06	1111.56	1041.47	1444.72	1330.68	0	1.2889	0.3661	KO Over WT
Camk2n1	264	256	69	60	263.402	246.637	63.8022	66.1996	0	0.257	-1.9599	KO Over WT
Cand1	3790.99	3723.02	5008.18	4707	3782.4	3586.86	4630.91	5193.36	0	1.3331	0.4148	KO Over WT
Cap1	7389.13	6918	5680.07	4608	7372.38	6664.99	5252.19	5084.13	0	0.7364	-0.4415	KO Over WT
Car2	96	126	12	12	95.7824	121.392	11.096	13.2399	0	0.1181	-3.0821	KO Over WT
Car6	4	6	150	242	3.99094	5.78056	138.7	267.005	0	36.1731	5.1768	KO Over WT
Card10	1068	1159.31	448	417	1065.58	1116.91	414.252	460.087	0	0.401	-1.3182	KO Over WT
Casc5	655.9	617	377	396	654.414	594.435	348.601	436.918	0	0.6294	-0.6679	KO Over WT
Casp3	2415	2917.39	1043.96	960	2409.53	2810.69	965.318	1059.19	0	0.388	-1.3659	KO Over WT
Casp8ap2	856	1011.8	519	499	854.06	974.796	479.904	550.56	0	0.5638	-0.8267	KO Over WT
Casz1	9.3	11.57	115.19	72.09	9.27892	11.1469	106.513	79.5389	0	8.559	3.0974	KO Over WT
Cat	788.75	747.02	1563.96	1330.28	786.963	719.7	1446.15	1467.73	0	1.9331	0.9509	KO Over WT
Cav2	2125.34	2283.73	1352.82	1225.03	2120.52	2200.21	1250.91	1351.61	0	0.6025	-0.731	KO Over WT
Cbr1	162	147.67	1.01	26.98	161.633	142.269	0.933917	29.7678	0	0.1054	-3.2461	KO Over WT
Cbr2	0	1	99	154	0	0.963427	91.5423	169.912	0	107.382	6.7466	KO Over WT
Cbx1	684	755	380	322	682.45	727.388	351.375	355.271	0	0.5017	-0.995	KO Over WT
Ccbe1	241.04	212	94	107	240.494	204.247	86.919	118.056	0	0.4627	-1.1119	KO Over WT
Ccdc14	238	287	123	97	237.461	276.504	113.734	107.023	0	0.4312	-1.2137	KO Over WT
Ccdc43	942.02	1019.91	578.37	502.01	939.885	982.609	534.801	553.881	0	0.5666	-0.8195	KO Over WT
Ccdc45	245	278	105	76.97	244.445	267.833	97.0903	84.9231	0	0.3572	-1.4853	KO Over WT
Ccdc47	2317.42	2621.98	1850.02	1487	2312.17	2526.09	1710.66	1640.65	0	0.6928	-0.5296	KO Over WT
Ccdc68	154.02	109	401	367.06	153.671	105.014	370.793	404.987	0	2.9875	1.579	KO Over WT
Ccdc75	229.02	277.33	155.61	139.72	228.501	267.187	143.888	154.157	0	0.6025	-0.731	KO Over WT
Ccdc80	33	66	3190.01	1677	32.9252	63.5862	2949.71	1850.28	0	48.9963	5.6146	KO Over WT
Ccdc86	846	487.97	1591.83	1337	844.083	470.124	1471.92	1475.15	0	2.2411	1.1642	KO Over WT
Ccl9	32.88	35.67	112.71	69.65	32.8055	34.3655	104.22	76.8467	0	2.6589	1.4108	KO Over WT
Ccnc	450	444	244	210.94	448.98	427.762	225.619	232.736	0	0.5236	-0.9335	KO Over WT
Ccnl2	882.78	1057.97	467.1	559	880.779	1019.28	431.913	616.76	0	0.5523	-0.8566	KO Over WT
Ccs	286	239.01	463	395.93	285.352	230.269	428.122	436.84	0	1.6756	0.7447	KO Over WT
Cct3	12912.7	13782.1	16114.2	13996.9	12883.5	13278.1	14900.3	15443.1	0	1.1598	0.2139	KO Over WT
Cd151	3666	4148.14	6280.96	4899.79	3657.69	3996.43	5807.81	5406.07	0	1.465	0.5509	KO Over WT
Cd24a	4163.99	4824.53	7405.73	6265.2	4154.55	4648.08	6847.86	6912.57	0	1.5631	0.6444	KO Over WT
Cd276	1157.95	1645	2471.03	1930.96	1155.33	1584.84	2284.89	2130.48	0	1.611	0.688	KO Over WT
Cd2ap	4292.57	4042.27	3151.76	2731.51	4282.84	3894.43	2914.34	3013.75	0	0.725	-0.464	KO Over WT
Cd300lb	169	412	858	764	168.617	396.932	793.367	842.942	0	2.8884	1.5302	KO Over WT
Cd38	137.83	180.02	49.76	49.59	137.518	173.436	46.0116	54.714	0	0.3271	-1.612	KO Over WT
Cd3eap	655.46	697.18	1056.28	819.33	653.975	671.682	976.71	903.989	0	1.4182	0.5041	KO Over WT
Cd44	6054.1	5810.83	4277.56	3943.51	6040.38	5598.31	3955.33	4350.98	0	0.7137	-0.4866	KO Over WT
Cd63	4466.1	5223.69	8652	8068.82	4455.98	5032.65	8000.24	8902.55	0	1.7813	0.8329	KO Over WT
Cd9	4042	3564.99	5804	5349.04	4032.84	3434.61	5366.78	5901.74	0	1.5089	0.5935	KO Over WT
Cd99l2	997	840.72	1641.9	1372.43	994.741	809.973	1518.22	1514.24	0	1.6797	0.7482	KO Over WT
Cda	249	327	175	122	248.436	315.041	161.817	134.606	0	0.5273	-0.9233	KO Over WT
Cdc25b	1399.35	1497	2016.99	1799	1396.18	1442.25	1865.05	1984.89	0	1.3562	0.4395	KO Over WT
Cdc27	2021.89	2082.06	1232.95	1030.93	2017.31	2005.91	1140.07	1137.45	0	0.5663	-0.8205	KO Over WT
Cdc42ep2	650	288	2559	2039	648.527	277.467	2366.23	2249.68	0	4.9784	2.3157	KO Over WT
Cdc42se1	2003.03	2303	3515.25	3097.99	1998.49	2218.77	3250.45	3418.1	0	1.581	0.6609	KO Over WT
Cdc6	2090	2228	1175.11	1176.09	2085.26	2146.52	1086.59	1297.61	0	0.5636	-0.8274	KO Over WT
Cdh10	143	198.95	51	28	142.676	191.674	47.1582	30.8932	0	0.2368	-2.0781	KO Over WT
Cdhr1	48	178	358	366	47.8912	171.49	331.032	403.818	0	3.3338	1.7372	KO Over WT
Cdipt	1786.07	1521	2807.02	2340.12	1782.02	1465.37	2595.57	2581.92	0	1.5941	0.6727	KO Over WT
Cdk12	1306	1393.29	1007.01	818.09	1303.04	1342.33	931.152	902.621	0	0.6934	-0.5283	KO Over WT
Cdk17	737.83	714.18	444.03	384.03	736.158	688.061	410.581	423.711	0	0.5862	-0.7705	KO Over WT
Cdk4	8189.91	8620.98	10519.3	9005.78	8171.35	8305.69	9726.87	9936.32	0	1.1934	0.255	KO Over WT
Cdk5rap3	1127	969	682	539	1124.45	933.561	630.625	594.693	0	0.5957	-0.7474	KO Over WT
Cdk6	637	574	401	384.36	635.556	553.007	370.793	424.075	0	0.6692	-0.5795	KO Over WT
Cdkn1a	167	159	617.94	514	166.622	153.185	571.39	567.11	0	3.5481	1.8271	KO Over WT
Cdkn2a	1034	1137	898	679	1031.66	1095.42	830.354	749.159	0	0.7428	-0.429	KO Over WT
Cdkn2aipnl	2254	2080.01	1307	1033.94	2248.89	2003.94	1208.54	1140.77	0	0.5526	-0.8558	KO Over WT
Cdkn2c	303	354.04	684	606.99	302.313	341.092	632.474	669.709	0	2.0215	1.0155	KO Over WT
Cdsn	42	26	194	236	41.9048	25.0491	179.386	260.385	0	6.4474	2.6887	KO Over WT
Cenpv	477	506	211	116	475.919	487.494	195.105	127.986	0	0.3364	-1.5718	KO Over WT
Cep120	735.05	675	539	429	733.384	650.313	498.397	473.327	0	0.7026	-0.5093	KO Over WT
Cep170	2119.95	1829.01	1323	1104.99	2115.15	1762.12	1223.34	1219.17	0	0.6301	-0.6664	KO Over WT
Cep192	1588	1568	1131	1035	1584.4	1510.65	1045.8	1141.94	0	0.707	-0.5002	KO Over WT
Ces2g	2.01	8.95	230.95	518.99	2.00544	8.62268	213.552	572.616	0	65.0236	6.0229	KO Over WT
Cflar	1174.74	1000.35	562.81	519.94	1172.08	963.765	520.413	573.664	0	0.5126	-0.9641	KO Over WT
Cgref1	408	340	1821	1141	407.075	327.565	1683.82	1258.9	0	3.9996	1.9999	KO Over WT
Chaf1b	1008.08	1044	1490.5	1273	1005.8	1005.82	1378.22	1404.54	0	1.3831	0.4679	KO Over WT
Chd7	648	473	236	183	646.531	455.701	218.222	201.909	0	0.382	-1.3884	KO Over WT
Chmp4b	1914.55	1862	2548.19	1978	1910.21	1793.9	2356.23	2182.38	0	1.2252	0.293	KO Over WT
Chmp4c	307	277	176	123.32	306.304	266.869	162.742	136.062	0	0.5226	-0.9364	KO Over WT
Chmp5	1227	1507.77	831.01	697.36	1224.22	1452.63	768.41	769.416	0	0.5747	-0.799	KO Over WT
Chn1	74.62	120.07	18	7.82	74.4509	115.679	16.6441	8.62802	0	0.1396	-2.8402	KO Over WT
Chordc1	834.95	915	614	584.03	833.058	881.536	567.747	644.376	0	0.7072	-0.4998	KO Over WT
Chpf2	729.02	889	1452	1193.25	727.368	856.487	1342.62	1316.55	0	1.6783	0.747	KO Over WT
Chrdl1	12	6.97	1123	1098	11.9728	6.71509	1038.4	1211.45	0	111.601	6.8022	KO Over WT
Chst1	334	418	678	506.99	333.243	402.713	626.926	559.376	0	1.6107	0.6877	KO Over WT
Chst12	288.02	330	865.83	633	287.367	317.931	800.607	698.406	0	2.4729	1.3062	KO Over WT
Ckap4	3405.4	2713.86	5490.36	4269.34	3397.68	2614.61	5076.77	4710.48	0	1.6277	0.7029	KO Over WT
Clcn5	619	526	1010.93	891	617.597	506.763	934.776	983.065	0	1.7048	0.7696	KO Over WT
Cldn12	1970	1921.01	1163	1185	1965.54	1850.75	1075.39	1307.44	0	0.6245	-0.6792	KO Over WT
Cldn6	6144.79	6132.18	777	592	6130.86	5907.91	718.468	653.17	0	0.114	-3.1323	KO Over WT
Clic5	23.72	38	345.16	377.15	23.6662	36.6102	319.159	416.12	0	11.9291	3.5764	KO Over WT
Clip3	85	57	3.88	6	84.8074	54.9154	3.58772	6.61996	0	0.0828	-3.5941	KO Over WT
Clk2	632	576	467.96	362.97	630.568	554.934	432.708	400.475	0	0.7032	-0.508	KO Over WT
Clmn	108.16	167.61	421.87	269.55	107.915	161.48	390.09	297.402	0	2.5435	1.3468	KO Over WT
Cln6	207.03	210.36	388.7	342.75	206.561	202.667	359.419	378.165	0	1.7995	0.8476	KO Over WT
Clpb	902	970.01	1391.02	1106	899.956	934.534	1286.23	1220.28	0	1.366	0.45	KO Over WT
Clptm1	2151	2036	3142.21	2502	2146.13	1961.54	2905.51	2760.52	0	1.3792	0.4639	KO Over WT
Clptm1l	943.96	938.12	1427	1242	941.821	903.811	1319.5	1370.33	0	1.457	0.543	KO Over WT
Cltb	1043.99	1109.03	1591.26	1254	1041.62	1068.47	1471.39	1383.57	0	1.3528	0.4359	KO Over WT
Clu	29633.8	29819.7	16776.3	8779.07	29566.7	28729.1	15512.5	9686.19	0	0.4323	-1.21	KO Over WT
Cmtm7	263	325	619	517.77	262.404	313.114	572.371	571.27	0	1.9846	0.9889	KO Over WT
Cndp2	786.99	739	1342.08	1170	785.206	711.973	1240.98	1290.89	0	1.6904	0.7574	KO Over WT
Cnot6	1729.25	1882.01	1477.57	1255	1725.33	1813.18	1366.26	1384.68	0	0.7775	-0.363	KO Over WT
Cnot7	1304.01	1499	925	852	1301.05	1444.18	855.32	940.035	0	0.6542	-0.6122	KO Over WT
Cnpy2	973.99	1064.92	1288.01	1174	971.783	1025.97	1190.98	1295.31	0	1.2444	0.3154	KO Over WT
Cobll1	1978.26	1838	3608.02	3231	1973.78	1770.78	3336.23	3564.85	0	1.8426	0.8818	KO Over WT
Cog1	868.11	992.7	759.2	628.46	866.143	956.394	702.009	693.397	0	0.7658	-0.3849	KO Over WT
Col18a1	5630.34	4879.33	2994.02	2159.11	5617.58	4700.88	2768.48	2382.2	0	0.4992	-1.0022	KO Over WT
Col1a1	86	158	24450	9267.7	85.8051	152.222	22608.2	10225.3	0	137.091	7.099	KO Over WT
Col1a2	47	8	5507.01	623.98	46.8935	7.70742	5092.17	688.454	0	103.093	6.6878	KO Over WT
Col27a1	304	340	143	136	303.311	327.565	132.228	150.052	0	0.4487	-1.1561	KO Over WT
Col6a1	549	1163.98	4473.01	4128	547.756	1121.41	4136.06	4554.53	0	5.2028	2.3793	KO Over WT
Col6a2	173	243	1628	1425	172.608	234.113	1505.36	1572.24	0	7.543	2.9151	KO Over WT
Comt	1486.37	1563.15	2796.83	2211.9	1483	1505.98	2586.14	2440.45	0	1.6814	0.7496	KO Over WT
Copg	3916	3669.03	5554	4624.92	3907.13	3534.84	5135.62	5102.8	0	1.3757	0.4602	KO Over WT
Copz2	78	97	300	179	77.8232	93.4525	277.401	197.496	0	2.7575	1.4633	KO Over WT
Coq10b	664	773	588	477	662.495	744.729	543.706	526.287	0	0.7606	-0.3948	KO Over WT
Coq6	392	417	689	580	391.112	401.749	637.098	639.93	0	1.6095	0.6866	KO Over WT
Coq9	686.08	724	1234	867	684.525	697.521	1141.04	956.585	0	1.5172	0.6014	KO Over WT
Coro2b	3	56	232	195	2.9932	53.9519	214.523	215.149	0	7.379	2.8834	KO Over WT
Cox18	252	326.01	589	502	251.429	314.087	544.631	553.87	0	1.94	0.9561	KO Over WT
Cox6b1	2320	2305	3003	2481	2314.74	2220.7	2776.78	2737.35	0	1.2157	0.2818	KO Over WT
Cox7a2l	1906.68	1890	2777.69	2064	1902.36	1820.88	2568.45	2277.27	0	1.3014	0.38	KO Over WT
Cox7c	1657.44	1868.24	2253.21	2007.53	1653.68	1799.91	2083.48	2214.96	0	1.2445	0.3156	KO Over WT
Cpne2	605	711.41	2564.4	2228.93	603.629	685.392	2371.22	2459.24	0	3.7442	1.9047	KO Over WT
Cpox	753.37	913	1221.22	1042.48	751.663	879.609	1129.23	1150.2	0	1.397	0.4823	KO Over WT
Cpsf3l	2440.95	2687.94	1889.26	1665.26	2435.42	2589.64	1746.94	1837.33	0	0.7134	-0.4873	KO Over WT
Cpsf6	2125.08	2347	2043.38	1728.03	2120.26	2261.16	1889.45	1906.58	0	0.8664	-0.2068	KO Over WT
Cpt1a	1215	799	4621.86	3709.98	1212.25	769.778	4273.69	4093.32	0	4.219	2.0769	KO Over WT
Creb1	880	777.17	487	459.95	878.006	748.747	450.314	507.475	0	0.5891	-0.7633	KO Over WT
Creb3l1	289	184	1831.99	1012	288.345	177.271	1693.99	1116.57	0	6.0202	2.5898	KO Over WT
Creg1	153	227	594	516	152.653	218.698	549.254	569.317	0	3.0041	1.587	KO Over WT
Crip2	3396.58	2247.94	614	548	3388.88	2165.73	567.747	604.623	0	0.2113	-2.2428	KO Over WT
Crlf1	564	457	263	92	562.722	440.286	243.188	101.506	0	0.3446	-1.5369	KO Over WT
Crlf3	1060	979	535	455	1057.6	943.195	494.698	502.014	0	0.4985	-1.0042	KO Over WT
Crtap	945	904.55	1497	1190	942.858	871.468	1384.23	1312.96	0	1.4862	0.5716	KO Over WT
Crtc1	554.32	692.85	1017.2	768.17	553.064	667.511	940.574	847.543	0	1.4644	0.5503	KO Over WT
Cryab	461.01	464.08	1041	832	459.965	447.107	962.581	917.968	0	2.0715	1.0506	KO Over WT
Cs	8443.89	8345.34	11962.9	10104.1	8424.75	8040.13	11061.8	11148.2	0	1.3489	0.4318	KO Over WT
Csk	1241.13	1154	1619	1373	1238.32	1111.8	1497.04	1514.87	0	1.2814	0.3577	KO Over WT
Csn3	13	115	0	0	12.9705	110.794	0	0	0	0.0119	-6.398	KO Over WT
Csnk1d	4062.19	4201.27	5269.8	4354.78	4052.98	4047.62	4872.83	4804.75	0	1.1946	0.2566	KO Over WT
Csnk1g3	729.04	831.77	643.87	549.09	727.388	801.35	595.367	605.826	0	0.7859	-0.3475	KO Over WT
Csnk2b	1641.89	1637	2812	2149	1638.17	1577.13	2600.17	2371.05	0	1.5459	0.6284	KO Over WT
Cspg4	5	5	5147.2	25	4.98867	4.81714	4759.46	27.5832	0	424.1	8.7283	KO Over WT
Csrnp1	247	318	507.07	372	246.44	306.37	468.872	410.438	0	1.589	0.6682	KO Over WT
Cst3	1333	1804	2855	2229	1329.98	1738.02	2639.93	2459.32	0	1.6618	0.7327	KO Over WT
Cstf1	827.09	882.8	1280.79	1068.14	825.216	850.514	1184.31	1178.51	0	1.4097	0.4953	KO Over WT
Ctbp1	2592.77	3894.96	6028.12	4909.95	2586.89	3752.51	5574.02	5417.28	0	1.7336	0.7938	KO Over WT
Ctdnep1	2885.14	2969.78	3899.05	3380.66	2878.6	2861.17	3605.33	3729.97	0	1.2779	0.3538	KO Over WT
Ctdsp1	2134	2584.84	3713.13	3029.27	2129.16	2490.31	3433.42	3342.28	0	1.4666	0.5525	KO Over WT
Cth	454	480	744.03	710	452.971	462.445	687.982	783.362	0	1.6063	0.6838	KO Over WT
Ctnnbip1	505.01	538	895.01	677.02	503.866	518.324	827.589	746.975	0	1.5396	0.6226	KO Over WT
Ctps	4374.1	4657.15	4005	3357.98	4364.19	4486.83	3703.3	3704.95	0	0.837	-0.2567	KO Over WT
Ctsa	2298.7	2596.58	4108.24	3358.43	2293.49	2501.62	3798.77	3705.45	0	1.5648	0.646	KO Over WT
Ctsb	7182.57	7656.74	11264.7	10603.4	7166.29	7376.71	10416.1	11699	0	1.5206	0.6047	KO Over WT
Ctsc	789	732	493	409.38	787.212	705.229	455.862	451.68	0	0.6085	-0.7167	KO Over WT
Ctsd	5963.03	6176.19	10642.4	9968.98	5949.52	5950.31	9840.74	10999	0	1.7512	0.8083	KO Over WT
Ctsl	4948.16	5653	3808.01	3663.08	4936.95	5446.26	3521.15	4041.58	0	0.7284	-0.4572	KO Over WT
Cttn	6339.01	7074.26	9572.74	7273.39	6324.64	6815.54	8851.62	8024.93	0	1.2843	0.361	KO Over WT
Cttnbp2nl	1964.08	1794	958	782.98	1959.63	1728.39	885.834	863.883	0	0.4746	-1.0751	KO Over WT
Cul1	1968.99	2270.98	2968.03	2634.05	1964.53	2187.92	2744.45	2906.22	0	1.3607	0.4443	KO Over WT
Cux1	1403.41	1530.35	3038.03	2515.18	1400.23	1474.38	2809.17	2775.07	0	1.9421	0.9576	KO Over WT
Cxadr	2490	1615	381	414	2484.36	1555.94	352.299	456.777	0	0.2005	-2.318	KO Over WT
Cxcl12	296	57	12580	10720.2	295.329	54.9154	11632.4	11827.9	0	66.7038	6.0597	KO Over WT
Cxxc5	274.27	392	62	31	273.648	377.664	57.3295	34.2031	0	0.1425	-2.8111	KO Over WT
Cyb5r1	845.28	961	1450.02	1393	843.364	925.854	1340.79	1536.93	0	1.626	0.7014	KO Over WT
Cyb5r3	6583.29	10045.1	18952.6	14947.4	6568.37	9677.71	17524.9	16491.9	0	2.0937	1.0661	KO Over WT
Cyb5r4	814.98	826	571	527	813.133	795.791	527.986	581.453	0	0.6898	-0.5357	KO Over WT
Cyp1b1	12	49	2802	2749.99	11.9728	47.2079	2590.92	3034.14	0	92.7464	6.5352	KO Over WT
Cyp26b1	10	13	215	175	9.97734	12.5246	198.804	193.082	0	16.3993	4.0356	KO Over WT
D0H4S114	92	162	549	388.95	91.7915	156.075	507.644	429.139	0	3.7628	1.9118	KO Over WT
D4Wsu53e	687	740	264	317	685.443	712.936	244.113	349.755	0	0.4253	-1.2335	KO Over WT
D630045J12Rik	291.39	356.88	157.35	123.91	290.73	343.828	145.497	136.713	0	0.446	-1.1648	KO Over WT
Dad1	1422.99	1334.95	1862	1536.15	1419.77	1286.13	1721.74	1694.88	0	1.2625	0.3363	KO Over WT
Dbf4	2214.93	2242.99	1781	1669	2209.91	2160.96	1646.84	1841.45	0	0.7981	-0.3253	KO Over WT
Dbi	1429.36	1405	2004	1524	1426.12	1353.62	1853.04	1681.47	0	1.2714	0.3464	KO Over WT
Dbndd2	439	356	1057.21	715	438.005	342.98	977.57	788.879	0	2.2594	1.176	KO Over WT
Dcaf7	3631.9	3677	3058	2746.02	3623.67	3542.52	2827.64	3029.76	0	0.8174	-0.2909	KO Over WT
Dcakd	1562.37	1620	1430	1092	1558.83	1560.75	1322.28	1204.83	0	0.8102	-0.3037	KO Over WT
Dcp2	1080.29	1085.84	659.66	532.3	1077.84	1046.13	609.968	587.301	0	0.564	-0.8262	KO Over WT
Dctn2	2743.27	2696.03	4607	3477	2737.05	2597.43	4259.95	3836.27	0	1.5176	0.6018	KO Over WT
Ddhd1	400.22	361	259	237.61	399.313	347.797	239.489	262.162	0	0.6721	-0.5732	KO Over WT
Ddi2	923.81	1150.64	662.57	551.29	921.716	1108.56	612.658	608.253	0	0.6016	-0.733	KO Over WT
Ddit3	186.24	231	399.01	370.03	185.818	222.552	368.953	408.264	0	1.8999	0.926	KO Over WT
Ddost	5430.02	6534.04	4547.08	3741.28	5417.71	6295.07	4204.55	4127.86	0	0.7114	-0.4912	KO Over WT
Ddrgk1	397.99	438	824.05	648.06	397.088	421.981	761.974	715.022	0	1.8018	0.8494	KO Over WT
Ddx19a	1813.18	2058.69	2493.36	2076.18	1809.07	1983.4	2305.53	2290.71	0	1.2119	0.2772	KO Over WT
Ddx21	5005.17	5465	7106.39	6112.93	4993.83	5265.13	6571.06	6744.56	0	1.2979	0.3762	KO Over WT
Ddx39	5570.34	5320.17	8032.6	6815.8	5557.72	5125.6	7427.5	7520.06	0	1.3991	0.4845	KO Over WT
Ddx42	1898	1863.83	1539	1329.95	1893.7	1795.66	1423.07	1467.37	0	0.7835	-0.3519	KO Over WT
Ddx52	1594.46	1847	1061	988	1590.85	1779.45	981.075	1090.09	0	0.6147	-0.702	KO Over WT
Dem1	352	350	137	194	351.202	337.2	126.68	214.045	0	0.496	-1.0115	KO Over WT
Dennd4c	1160	1078	778	696	1157.37	1038.57	719.393	767.916	0	0.6775	-0.5617	KO Over WT
Depdc1a	617.01	648.58	378	397.96	615.612	624.86	349.525	439.08	0	0.6362	-0.6525	KO Over WT
Depdc7	196	119	853	730.68	195.556	114.648	788.743	806.179	0	5.1218	2.3567	KO Over WT
Dfna5	83	130.01	3	3	82.8119	125.255	2.77401	3.30998	0	0.0361	-4.791	KO Over WT
Dgcr2	2114.02	2044	2594	2314	2109.23	1969.25	2398.59	2553.1	0	1.214	0.2798	KO Over WT
Dgcr6	374.05	335	543.93	419	373.202	322.748	502.956	462.294	0	1.3861	0.4711	KO Over WT
Dgke	360.46	377.87	143.66	140.28	359.643	364.05	132.838	154.775	0	0.3987	-1.3268	KO Over WT
Dgkz	1302.23	1298.02	1823.87	1497	1299.28	1250.55	1686.48	1651.68	0	1.309	0.3885	KO Over WT
Dhcr7	440.02	574.99	786	674	439.023	553.961	726.79	743.643	0	1.4801	0.5657	KO Over WT
Dhx32	1294.65	1252.3	1842.93	1403.05	1291.72	1206.5	1704.1	1548.02	0	1.3016	0.3803	KO Over WT
Dhx37	720.13	1013.79	1580.86	1275.39	718.498	976.713	1461.77	1407.17	0	1.6918	0.7585	KO Over WT
Dhx40	1052.06	1142.54	575.46	470.06	1049.68	1100.75	532.111	518.63	0	0.489	-1.0322	KO Over WT
Dhx8	1514.61	1609.74	1076.74	864.2	1511.18	1550.87	995.629	953.495	0	0.6367	-0.6513	KO Over WT
Diap3	848	771	1066	911	846.078	742.803	985.698	1005.13	0	1.2527	0.3251	KO Over WT
Dis3l	572.23	653.01	1017.27	777.01	570.933	629.128	940.639	857.296	0	1.4976	0.5826	KO Over WT
Dlc1	357.65	314.01	596.4	431.89	356.839	302.526	551.473	476.516	0	1.5578	0.6395	KO Over WT
Dlg2	2	1	66	28	1.99547	0.963427	61.0282	30.8932	0	21.018	4.3936	KO Over WT
Dlg3	642	626.04	379.94	350	640.545	603.144	351.319	386.165	0	0.5935	-0.7528	KO Over WT
Dlk2	246	76	767.73	666.98	245.443	73.2205	709.897	735.897	0	4.5207	2.1765	KO Over WT
Dll1	3	7	173	152	2.9932	6.74399	159.968	167.706	0	29.3305	4.8743	KO Over WT
Dlst	3560.1	3550	4485.25	3610.92	3552.03	3420.17	4147.38	3984.03	0	1.1662	0.2218	KO Over WT
Dlx3	90	82	12	8	89.796	79.001	11.096	8.82662	0	0.1257	-2.9917	KO Over WT
Dmap1	447.97	524	379	331	446.955	504.836	350.45	365.201	0	0.7523	-0.4106	KO Over WT
Dmtf1	864.88	929.14	598.41	496.86	862.92	895.159	553.332	548.199	0	0.6269	-0.6738	KO Over WT
Dmxl1	885	855.32	531.01	424	882.994	824.039	491.009	467.811	0	0.5621	-0.8312	KO Over WT
Dnaja4	300.87	283	168	113	300.188	272.65	155.345	124.676	0	0.4902	-1.0287	KO Over WT
Dnajc10	2876.06	3483.51	2059.97	1975.91	2869.54	3356.11	1904.79	2180.08	0	0.6562	-0.6078	KO Over WT
Dnajc2	1838	2113.24	1555.03	1404	1833.83	2035.95	1437.89	1549.07	0	0.772	-0.3734	KO Over WT
Dnajc22	594.03	586	132	117	592.684	564.568	122.056	129.089	0	0.218	-2.1975	KO Over WT
Dnajc5	1555.19	1601.99	2469.35	2152	1551.67	1543.4	2283.33	2374.36	0	1.5046	0.5894	KO Over WT
Dnajc7	2248.28	2898	1549.07	1266	2243.18	2792.01	1432.38	1396.81	0	0.562	-0.8313	KO Over WT
Dnajc8	2093.24	2148.05	1760.08	1429.25	2088.5	2069.49	1627.49	1576.93	0	0.7707	-0.3757	KO Over WT
Dnlz	367.11	319.9	542.56	414.12	366.278	308.2	501.689	456.91	0	1.4203	0.5062	KO Over WT
Dock6	175	163	89	44	174.603	157.039	82.2956	48.5464	0	0.3972	-1.332	KO Over WT
Dock7	2208	2077.95	1532	1249.65	2203	2001.95	1416.59	1378.77	0	0.6649	-0.5888	KO Over WT
Dock9	1016.96	978	660	574	1014.66	942.232	610.282	633.31	0	0.6358	-0.6534	KO Over WT
Dok7	11	10	222	182	10.9751	9.63427	205.277	200.806	0	18.4465	4.2053	KO Over WT
Dolk	324	361.82	577	430.56	323.266	348.587	533.534	475.049	0	1.5001	0.585	KO Over WT
Dos	296	260	159.84	130	295.329	250.491	147.799	143.433	0	0.5348	-0.9028	KO Over WT
Dpf2	1701	1242	2697.99	2241	1697.15	1196.58	2494.75	2472.56	0	1.7162	0.7792	KO Over WT
Dph3	1105	1312.57	1613.91	1451.06	1102.5	1264.57	1492.33	1600.99	0	1.3066	0.3859	KO Over WT
Dpp7	208.94	217	400	361.9	208.466	209.064	369.868	399.294	0	1.8392	0.8791	KO Over WT
Dpy19l4	405	488.01	271	261	404.082	470.162	250.586	287.968	0	0.6167	-0.6974	KO Over WT
Dpysl3	1536.19	1433.97	2208.92	1677.06	1532.71	1381.53	2042.52	1850.35	0	1.3356	0.4175	KO Over WT
Drap1	2024.72	1573	3450.1	2569	2020.13	1515.47	3190.2	2834.45	0	1.7037	0.7687	KO Over WT
Dsg2	518.2	605.7	189	225	517.026	583.548	174.763	248.249	0	0.3852	-1.3764	KO Over WT
Dtna	275.92	331.29	123	153	275.295	319.174	113.734	168.809	0	0.4766	-1.0692	KO Over WT
Dtnb	533.5	635	412	338	532.291	611.776	380.964	372.925	0	0.6594	-0.6008	KO Over WT
Dtnbp1	497	576	1092.34	890	495.874	554.934	1010.05	981.961	0	1.8944	0.9218	KO Over WT
Dub1a	1.47	8.72	59.74	64.13	1.46667	8.40109	55.2398	70.7564	0	11.2289	3.4891	KO Over WT
Dusp1	398.1	331	749	595	397.198	318.894	692.578	656.48	0	1.8821	0.9123	KO Over WT
Dusp10	397	298	618	507	396.1	287.101	571.446	559.387	0	1.6538	0.7258	KO Over WT
Dusp4	1135	951	599	393	1132.43	916.219	553.877	433.608	0	0.4824	-1.0517	KO Over WT
Dusp6	1716.1	1994.02	616	520	1712.21	1921.09	569.597	573.73	0	0.315	-1.6668	KO Over WT
Dusp8	129.01	135	329	268.07	128.718	130.063	304.216	295.769	0	2.311	1.2085	KO Over WT
Dusp9	734	773	412	334	732.337	744.729	380.964	368.511	0	0.5079	-0.9774	KO Over WT
Dync2h1	274	242	150	129	273.379	233.149	138.7	142.329	0	0.5561	-0.8465	KO Over WT
Dysf	24.53	17	91	106	24.4744	16.3783	84.145	116.953	0	4.7849	2.2585	KO Over WT
Dzip3	447	617.97	257.12	236.76	445.987	595.369	237.751	261.224	0	0.4799	-1.0592	KO Over WT
E130309D02Rik	395.7	614.5	1067.2	801.65	394.803	592.026	986.808	884.482	0	1.8949	0.9221	KO Over WT
E2f5	406	374.27	191	173.96	405.08	360.582	176.612	191.935	0	0.4823	-1.0519	KO Over WT
Ebp	904	728	1549	1100	901.951	701.375	1432.31	1213.66	0	1.6497	0.7222	KO Over WT
Ece1	1078.31	928.19	602.2	412.16	1075.87	894.244	556.836	454.747	0	0.5138	-0.9606	KO Over WT
Ece2	275.7	235	441	390	275.075	226.405	407.779	430.298	0	1.6692	0.7392	KO Over WT
Ech1	730	652	1477	1141	728.346	628.155	1365.74	1258.9	0	1.9338	0.9515	KO Over WT
Ecsit	419.68	400.73	816.1	599.65	418.729	386.074	754.623	661.61	0	1.7583	0.8142	KO Over WT
Eef1a1	220777	227135	323733	256258	220277	218828	299346	282737	0	1.3256	0.4067	KO Over WT
Eef1b2	13855.3	12850.7	19861.8	15445.1	13823.9	12380.7	18365.7	17041	0	1.3511	0.4342	KO Over WT
Eef2	76706.3	74384.2	119837	87855	76532.5	71663.7	110809	96932.8	0	1.4018	0.4873	KO Over WT
Eef2k	638.93	433.24	1223.76	1051.08	637.482	417.395	1131.57	1159.69	0	2.1704	1.118	KO Over WT
Efcab7	174	208.81	123	79	173.606	201.173	113.734	87.1628	0	0.5379	-0.8947	KO Over WT
Efhd2	994	1102.01	650	471	991.747	1061.71	601.035	519.667	0	0.5461	-0.8728	KO Over WT
Egln2	628	755	1245.99	875.01	626.577	727.388	1152.13	965.422	0	1.5633	0.6446	KO Over WT
Ehd2	2957.97	2801	4936	3956.89	2951.27	2698.56	4564.17	4365.74	0	1.5804	0.6603	KO Over WT
Ehd3	15.98	12.6	143.03	98.96	15.9438	12.1392	132.256	109.185	0	8.2158	3.0384	KO Over WT
Eif3c	10510	10742.4	14270	12435.9	10486.2	10349.5	13195	13720.9	0	1.2918	0.3694	KO Over WT
Eif3f	2695.97	2169.69	4368.01	4100.69	2689.86	2090.34	4038.97	4524.4	0	1.7912	0.8409	KO Over WT
Eif4a3	3142	3323.03	4998.32	3890.82	3134.88	3201.5	4621.8	4292.85	0	1.4068	0.4924	KO Over WT
Eif4ebp1	3463.31	3291.99	4715	3748.1	3455.46	3171.59	4359.82	4135.38	0	1.2818	0.3582	KO Over WT
Eif5a	33510.1	37621.6	47673.6	41006.7	33434.2	36245.7	44082.3	45243.8	0	1.2819	0.3583	KO Over WT
Elac2	1027	1183.96	1636.22	1368.94	1024.67	1140.66	1512.96	1510.39	0	1.396	0.4813	KO Over WT
Elavl2	264	241.89	113.99	90	263.402	233.043	105.403	99.2994	0	0.4141	-1.272	KO Over WT
Elk4	368	310	206	192	367.166	298.662	190.482	211.839	0	0.6051	-0.7247	KO Over WT
Elmo1	137.03	159	846	539	136.719	153.185	782.271	594.693	0	4.7306	2.242	KO Over WT
Elmo3	90.43	71	15	18.09	90.2251	68.4033	13.87	19.9592	0	0.2206	-2.1808	KO Over WT
Elovl4	190.09	249.22	87	59	189.659	240.105	80.4463	65.0963	0	0.3409	-1.5524	KO Over WT
Emb	649	719	87	75	647.529	692.704	80.4463	82.7495	0	0.1227	-3.0263	KO Over WT
Eme1	660.25	789.3	306.66	247.53	658.754	760.433	283.559	273.107	0	0.3929	-1.3478	KO Over WT
Emilin1	29	32	1229.05	715	28.9343	30.8297	1136.47	788.879	0	31.4589	4.9754	KO Over WT
Emp2	1527.66	1022.91	2977.17	2819.66	1524.2	985.5	2752.9	3111.01	0	2.3357	1.2239	KO Over WT
Emp3	2427	2423.02	3782.2	2822.16	2421.5	2334.4	3497.29	3113.77	0	1.39	0.475	KO Over WT
Enpp1	610	480	275	170	608.618	462.445	254.284	187.566	0	0.4133	-1.2746	KO Over WT
Ensa	2269.96	2302	3127.04	2692.98	2264.82	2217.81	2891.48	2971.24	0	1.3078	0.3871	KO Over WT
Entpd5	250	271	481	462	249.433	261.089	444.766	509.737	0	1.8671	0.9008	KO Over WT
Eomes	116.02	99.01	44	26	115.757	95.3889	40.6855	28.6865	0	0.3332	-1.5854	KO Over WT
Ep300	2572.68	2952	2232.12	1836	2566.85	2844.04	2063.97	2025.71	0	0.7559	-0.4037	KO Over WT
Epb4.1l1	1332.48	1450.31	3073	2903.96	1329.46	1397.27	2841.51	3204.02	0	2.2165	1.1483	KO Over WT
Epdr1	517	507	1086	918.03	515.828	488.458	1004.19	1012.89	0	2.007	1.005	KO Over WT
Ephb3	158.17	227.13	457.78	510.1	157.812	218.823	423.295	562.807	0	2.6118	1.3851	KO Over WT
Ephx1	135	166	661	390	134.694	159.929	611.207	430.298	0	3.5223	1.8165	KO Over WT
Ephx2	130	125	57	23	129.705	120.428	52.7062	25.3765	0	0.3162	-1.661	KO Over WT
Epn2	2647.19	2556.79	1353.93	1227.94	2641.19	2463.28	1251.94	1354.82	0	0.5108	-0.9691	KO Over WT
Epn3	105	210	467.82	368	104.762	202.32	432.579	406.024	0	2.7225	1.445	KO Over WT
Eprs	6156.85	6100.59	7767.2	6873.83	6142.9	5877.48	7182.1	7584.08	0	1.2284	0.2968	KO Over WT
Ergic1	4506	3637.19	6553.45	5803.53	4495.79	3504.17	6059.78	6403.19	0	1.5578	0.6395	KO Over WT
Ergic2	1072.59	1188.07	840.25	799.59	1070.16	1144.62	776.954	882.209	0	0.7493	-0.4164	KO Over WT
Eri3	941	957	1438.03	1053	938.867	922	1329.7	1161.8	0	1.3386	0.4208	KO Over WT
Ern1	1277	920.06	382	306	1274.11	886.411	353.224	337.618	0	0.3202	-1.6428	KO Over WT
Errfi1	8412.72	6262.15	1891.05	1408.05	8393.65	6033.13	1748.6	1553.54	0	0.229	-2.1268	KO Over WT
Esd	3504.64	3983.45	7910.25	7922.01	3496.7	3837.76	7314.37	8740.57	0	2.1887	1.1301	KO Over WT
Esrrb	1	0	329.02	128	0.997734	0	304.235	141.226	0	180.005	7.4919	KO Over WT
Etfa	1043	1132	1591	1322.98	1040.64	1090.6	1471.15	1459.68	0	1.3749	0.4593	KO Over WT
Etfb	801	893	1551	1146	799.185	860.341	1434.16	1264.41	0	1.6256	0.7009	KO Over WT
Etfdh	862	1058	1766	1362.25	860.047	1019.31	1632.97	1503.01	0	1.6681	0.7382	KO Over WT
Etnk1	1826.71	1919	956	798	1822.57	1848.82	883.984	880.455	0	0.4808	-1.0565	KO Over WT
Etv1	126	153	17	20	125.714	147.404	15.7194	22.0665	0	0.143	-2.8058	KO Over WT
Etv4	1347.01	1628.5	202	174	1343.96	1568.94	186.783	191.979	0	0.1305	-2.9382	KO Over WT
Etv5	2042.87	1470	319.89	292	2038.24	1416.24	295.793	322.172	0	0.1792	-2.48	KO Over WT
Evc	668.61	725.99	1519	1206.07	667.095	699.439	1404.57	1330.69	0	2.0005	1.0004	KO Over WT
Exo1	873	912	630	561	871.022	878.646	582.542	618.967	0	0.687	-0.5417	KO Over WT
Exoc6	811	727	408.01	405.01	809.162	700.412	377.275	446.859	0	0.5464	-0.872	KO Over WT
Ext2	1341	1087	2038	1760	1337.96	1047.25	1884.48	1941.86	0	1.6038	0.6815	KO Over WT
Eya1	39.08	76	4.18	0	38.9914	73.2205	3.86512	0	0	0.0471	-4.4094	KO Over WT
Eya3	1686	1962.59	1297	1103.77	1682.18	1890.81	1199.3	1217.82	0	0.6766	-0.5636	KO Over WT
Ezh2	1131.48	1388	1865	1493.92	1128.92	1337.24	1724.51	1648.28	0	1.3674	0.4514	KO Over WT
Ezr	9299.05	9968.9	1660.71	1693.02	9277.98	9604.31	1535.61	1867.96	0	0.1803	-2.4714	KO Over WT
F11r	1198.58	1190.02	2184.76	1869.62	1195.86	1146.5	2020.18	2062.8	0	1.7426	0.8013	KO Over WT
Fads3	2857.44	1863.84	7814.21	6406.53	2850.96	1795.67	7225.56	7068.5	0	3.0756	1.6208	KO Over WT
Fam102b	1015	1271.95	633.94	528.96	1012.7	1225.43	586.185	583.616	0	0.523	-0.9352	KO Over WT
Fam107b	3100.96	2971.04	4156.95	3691.52	3093.93	2862.38	3843.81	4072.95	0	1.3291	0.4104	KO Over WT
Fam108c	585	547	985	928	583.674	526.995	910.8	1023.89	0	1.7409	0.7999	KO Over WT
Fam111a	772	935.61	555	517	770.25	901.392	513.192	570.42	0	0.6485	-0.6247	KO Over WT
Fam113b	39	26	0	1	38.9116	25.0491	0	1.10333	0	0.0396	-4.6601	KO Over WT
Fam114a1	310.65	412.92	867.03	674.97	309.946	397.818	801.716	744.713	0	2.1825	1.126	KO Over WT
Fam114a2	1039.94	1170	1461	1318	1037.58	1127.21	1350.94	1454.19	0	1.2956	0.3736	KO Over WT
Fam115a	618	473	1043	858.95	616.599	455.701	964.431	947.703	0	1.7821	0.8336	KO Over WT
Fam118a	510.2	632.51	346.78	309.3	509.044	609.377	320.657	341.259	0	0.5924	-0.7554	KO Over WT
Fam123a	9.6	9.67	89.39	42	9.57824	9.31634	82.6562	46.3397	0	6.4025	2.6786	KO Over WT
Fam126b	240.05	231.96	106.04	97	239.506	223.477	98.052	107.023	0	0.4447	-1.169	KO Over WT
Fam134a	1110.01	1055	1498	1204.83	1107.49	1016.42	1385.16	1329.32	0	1.2779	0.3537	KO Over WT
Fam134c	1272	1220	1009	839.82	1269.12	1175.38	932.992	926.596	0	0.7609	-0.3943	KO Over WT
Fam149a	1135	1148.93	931	681	1132.43	1106.91	860.868	751.366	0	0.7201	-0.4736	KO Over WT
Fam167a	79	96	300	275	78.821	92.489	277.401	303.415	0	3.3699	1.7527	KO Over WT
Fam179b	647	707.91	457.98	386	645.534	682.02	423.48	425.884	0	0.6402	-0.6434	KO Over WT
Fam180a	0	6	51.34	29	0	5.78056	47.4725	31.9965	0	11.1418	3.4779	KO Over WT
Fam189a2	7	13	68	87	6.98414	12.5246	62.8775	95.9895	0	7.638	2.9332	KO Over WT
Fam18b	497	584	404	308	495.874	562.642	373.567	339.825	0	0.6744	-0.5683	KO Over WT
Fam190a	11.81	7	43	53	11.7832	6.74399	39.7608	58.4763	0	4.983	2.317	KO Over WT
Fam19a5	157	100	284.54	277	156.644	96.3427	263.106	305.622	0	2.2408	1.164	KO Over WT
Fam20a	2	4	91	41	1.99547	3.85371	84.145	45.2364	0	17.8428	4.1573	KO Over WT
Fam33a	600.04	701	344	312.01	598.68	675.363	318.086	344.249	0	0.5204	-0.9422	KO Over WT
Fam38b	460.79	610.53	206	146	459.746	588.201	190.482	161.086	0	0.3364	-1.5717	KO Over WT
Fam40a	1296.74	1384.01	2025	1670	1293.8	1333.39	1872.46	1842.56	0	1.4138	0.4996	KO Over WT
Fam43a	134	193.14	402.72	324	133.696	186.076	372.383	357.478	0	2.2765	1.1868	KO Over WT
Fam50a	579	503	1006.77	715	577.688	484.604	930.93	788.879	0	1.6181	0.6943	KO Over WT
Fam60a	2268.23	1943.62	1080.93	1097.48	2263.09	1872.54	999.503	1210.88	0	0.5346	-0.9034	KO Over WT
Fam65a	1747.05	1566	3115	2487.37	1743.09	1508.73	2880.35	2744.38	0	1.7294	0.7903	KO Over WT
Fam73a	738	686.16	218	214	736.328	661.065	201.578	236.112	0	0.3139	-1.6714	KO Over WT
Fam81a	20.12	7.01	51.33	65.29	20.0744	6.75363	47.4633	72.0362	0	4.2731	2.0953	KO Over WT
Fam83d	459	342	668	578	457.96	329.492	617.679	637.723	0	1.5931	0.6719	KO Over WT
Fam83h	657	647	1110	807	655.511	623.338	1026.38	890.385	0	1.4982	0.5833	KO Over WT
Fam84a	108.89	158	48	38	108.643	152.222	44.3842	41.9264	0	0.3347	-1.5793	KO Over WT
Fam86	304.34	288.54	219.97	140.64	303.65	277.987	203.4	155.172	0	0.6175	-0.6956	KO Over WT
Fam98a	1099	1135	1440	1303	1096.51	1093.49	1331.52	1437.64	0	1.2643	0.3383	KO Over WT
Fancm	372.97	444	285.01	237.06	372.125	427.762	263.54	261.555	0	0.6571	-0.6058	KO Over WT
Farp1	2629.22	2198.87	3941.8	3486.01	2623.26	2118.45	3644.86	3846.21	0	1.5796	0.6596	KO Over WT
Farsa	1955.99	2029	2792.1	2121	1951.56	1954.79	2581.77	2340.16	0	1.2599	0.3333	KO Over WT
Fblim1	1229.5	1377.04	403.03	252.14	1226.71	1326.68	372.67	278.193	0	0.2553	-1.9695	KO Over WT
Fbln2	21313.9	14631.4	35501.9	32979.1	21265.6	14096.3	32827.5	36386.7	0	1.9573	0.9688	KO Over WT
Fbln5	5	0	729	65	4.98867	0	674.084	71.7163	0	115.431	6.8509	KO Over WT
Fbxl17	347.55	371.46	503.08	489.58	346.762	357.875	465.183	540.167	0	1.4259	0.5118	KO Over WT
Fbxo48	58	81.23	25	30	57.8686	78.2592	23.1167	33.0998	0	0.4193	-1.2539	KO Over WT
Fbxw11	2528.33	2500.01	3295.91	2879.05	2522.6	2408.58	3047.63	3176.53	0	1.2621	0.3359	KO Over WT
Fbxw4	407	266	767	633	406.078	256.272	709.222	698.406	0	2.1227	1.0859	KO Over WT
Fbxw5	456	494	698.62	520	454.967	475.933	645.993	573.73	0	1.3098	0.3893	KO Over WT
Fcho1	82.01	61.88	11.01	21	81.8241	59.6169	10.1806	23.1699	0	0.2437	-2.0366	KO Over WT
Fcho2	637.99	636	437	429	636.544	612.74	404.081	473.327	0	0.7027	-0.5091	KO Over WT
Fermt1	974.89	920.37	15.02	5	972.681	886.71	13.8885	5.51664	0	0.0112	-6.477	KO Over WT
Fgd1	314.27	242.52	467.09	374.38	313.558	233.65	431.904	413.064	0	1.5427	0.6254	KO Over WT
Fgd6	422.57	379.03	268	224.18	421.612	365.168	247.812	247.344	0	0.63	-0.6665	KO Over WT
Fgf5	309.98	143.42	1079.9	856.54	309.278	138.175	998.551	945.044	0	4.3326	2.1152	KO Over WT
Fgfr1	2184	1787	1097	901	2179.05	1721.64	1014.36	994.098	0	0.5151	-0.9571	KO Over WT
Fgfr2	152	0	685	880.99	151.656	0	633.399	972.02	0	10.493	3.3914	KO Over WT
Fhdc1	108	148.92	391	255	107.755	143.474	361.546	281.348	0	2.5498	1.3504	KO Over WT
Fhl1	45	4	1404	1657	44.898	3.85371	1298.24	1828.21	0	62.2636	5.9603	KO Over WT
Filip1l	770	702.88	1015	906.81	768.255	677.174	938.54	1000.51	0	1.3412	0.4235	KO Over WT
Fkbp2	749.85	628	1228.95	1101.02	748.151	605.032	1136.37	1214.79	0	1.7367	0.7963	KO Over WT
Fkbp3	1012.05	1153.39	720.67	586.09	1009.76	1111.21	666.382	646.649	0	0.6193	-0.6912	KO Over WT
Flcn	619.35	792.06	1357	1117.01	617.946	763.092	1254.78	1232.43	0	1.8001	0.8481	KO Over WT
Flrt3	197	277	594	517.07	196.554	266.869	549.254	570.497	0	2.4117	1.2701	KO Over WT
Flt1	667.01	895.98	82.58	106	665.498	863.212	76.3592	116.953	0	0.1273	-2.9737	KO Over WT
Fmn1	528	470	1178.02	775	526.803	452.811	1089.28	855.079	0	1.9833	0.9879	KO Over WT
Fnbp1l	2668.91	2488.68	1717	1357	2662.86	2397.66	1587.66	1497.22	0	0.6097	-0.7138	KO Over WT
Fndc3a	982.13	1035.14	645	486.03	979.904	997.282	596.412	536.25	0	0.5732	-0.8029	KO Over WT
Fndc4	58	160	346	290	57.8686	154.148	319.936	319.965	0	3.0041	1.5869	KO Over WT
Fosl2	2137.02	1746.89	5154.05	4418.99	2132.18	1683	4765.79	4875.59	0	2.5265	1.3372	KO Over WT
Foxc1	55	54	182.98	187	54.8754	52.0251	169.196	206.322	0	3.4784	1.7984	KO Over WT
Foxd1	139	89	284	265.8	138.685	85.745	262.606	293.264	0	2.4671	1.3028	KO Over WT
Foxj3	1041.13	1219.13	848.03	740.75	1038.77	1174.54	784.148	817.29	0	0.7237	-0.4665	KO Over WT
Foxo1	366.15	430	837.96	610.32	365.32	414.274	774.836	673.383	0	1.856	0.8922	KO Over WT
Foxo6	6	3	43	25	5.9864	2.89028	39.7608	27.5832	0	6.6425	2.7317	KO Over WT
Foxq1	183	183.99	459.04	383.08	182.585	177.261	424.46	422.663	0	2.3486	1.2318	KO Over WT
Foxred2	160	245.19	884	590	159.637	236.223	817.408	650.963	0	3.6992	1.8872	KO Over WT
Frmd4a	1872.72	1621.01	1020.95	835	1868.48	1561.73	944.042	921.278	0	0.544	-0.8783	KO Over WT
Fscn1	6772.77	8599.77	16543.9	13350.5	6757.42	8285.25	15297.6	14730	0	1.9961	0.9972	KO Over WT
Fsd1l	166.82	123.72	37.31	30.86	166.442	119.195	34.4994	34.0487	0	0.2439	-2.0356	KO Over WT
Fstl1	4095.08	3843	7995.59	6912.15	4085.8	3702.45	7393.28	7626.36	0	1.9283	0.9473	KO Over WT
Fth1	10629.1	8879.58	33535.4	32954.3	10605	8554.83	31009.2	36359.4	0	3.5159	1.8139	KO Over WT
Ftl1	35533	29857.9	55168.1	52955.8	35452.5	28765.9	51012.2	58427.6	0	1.7042	0.7691	KO Over WT
Fto	1841.56	1622.74	2822.05	2410.01	1837.39	1563.39	2609.46	2659.03	0	1.549	0.6313	KO Over WT
Ftsj3	4635.38	5155.93	3492	2846.2	4624.88	4967.36	3228.95	3140.29	0	0.6641	-0.5906	KO Over WT
Fus	6141.07	6545.07	9196.98	7314.46	6127.15	6305.7	8504.17	8070.24	0	1.3331	0.4148	KO Over WT
Fut4	78	89	7	10	77.8232	85.745	6.47269	11.0333	0	0.1151	-3.1195	KO Over WT
Fxr1	3084.53	3055.2	2454.26	2065.81	3077.54	2943.46	2269.38	2279.26	0	0.7555	-0.4045	KO Over WT
Fyn	717.61	790.24	555.85	543.38	715.984	761.339	513.978	599.526	0	0.754	-0.4074	KO Over WT
Fzd7	477.86	380.85	678.49	600.05	476.777	366.921	627.379	662.051	0	1.5274	0.6111	KO Over WT
G6pc3	750.64	877	633	450.15	748.939	844.926	585.316	496.663	0	0.6791	-0.5582	KO Over WT
Gaa	1829.55	2311.24	4358.54	3314.13	1825.4	2226.71	4030.21	3656.57	0	1.8967	0.9235	KO Over WT
Gabarap	3560.93	3661.04	6756	5369.88	3552.86	3527.15	6247.07	5924.73	0	1.719	0.7816	KO Over WT
Gabarapl1	739	833.86	1843	1303	737.325	803.364	1704.17	1437.64	0	2.0382	1.0273	KO Over WT
Gak	2287.97	2823	3602	3016.19	2282.78	2719.76	3330.66	3327.84	0	1.3309	0.4124	KO Over WT
Galnt1	2305.72	2621.84	1515.08	1379.08	2300.49	2525.95	1400.95	1521.58	0	0.6056	-0.7235	KO Over WT
Galnt10	2035.07	2094.81	4608.49	3513.16	2030.46	2018.2	4261.33	3876.16	0	2.0096	1.0069	KO Over WT
Galntl4	2	23	421	177	1.99547	22.1588	389.286	195.289	0	22.8577	4.5146	KO Over WT
Gamt	117	65	231	171	116.735	62.6228	213.599	188.669	0	2.2326	1.1587	KO Over WT
Gap43	287	336	75	46	286.35	323.712	69.3502	50.7531	0	0.1988	-2.3305	KO Over WT
Gata4	335.99	313	682.98	624.87	335.229	301.553	631.531	689.436	0	2.0719	1.051	KO Over WT
Gcfc1	532	598.75	319.97	344	530.794	576.852	295.867	379.545	0	0.6103	-0.7124	KO Over WT
Gclc	381	557	863.29	859.07	380.137	536.629	798.258	947.835	0	1.9032	0.9284	KO Over WT
Gclm	816.51	969.04	1363.6	1256.17	814.66	933.6	1260.88	1385.97	0	1.5136	0.5979	KO Over WT
Gcsh	1682.98	1675.85	2469.87	2037.84	1679.17	1614.56	2283.81	2248.4	0	1.3758	0.4603	KO Over WT
Gde1	635.86	708	988	884	634.419	682.107	913.574	975.341	0	1.4343	0.5203	KO Over WT
Gdi1	1911.26	1856.03	1683.03	1441.37	1906.93	1788.15	1556.25	1590.3	0	0.8516	-0.2317	KO Over WT
Gdpd1	499	455	230	195	497.869	438.359	212.674	215.149	0	0.4578	-1.1271	KO Over WT
Gdpd5	503.05	446.54	211	139	501.91	430.209	195.105	153.362	0	0.3748	-1.4156	KO Over WT
Gfm1	2078.99	2342.99	2927	2452	2074.28	2257.3	2706.51	2705.36	0	1.2493	0.3211	KO Over WT
Gga2	899.68	1099.9	1783.91	1453.73	897.641	1059.67	1649.53	1603.94	0	1.6617	0.7327	KO Over WT
Ggh	344	319	185	187	343.22	307.333	171.064	206.322	0	0.5811	-0.7833	KO Over WT
Ghitm	4162.87	4690.15	7987.19	6871.52	4153.44	4518.62	7385.51	7581.53	0	1.7258	0.7872	KO Over WT
Ghr	808.77	1121.98	366	270	806.937	1080.95	338.429	297.898	0	0.3376	-1.5667	KO Over WT
Gjc1	714.1	647.52	344.34	317.05	712.482	623.839	318.401	349.81	0	0.5006	-0.9983	KO Over WT
Gle1	1066.03	1075	1423.34	1362.99	1063.61	1035.68	1316.12	1503.82	0	1.343	0.4255	KO Over WT
Glipr1	685.51	529.6	1502.19	1117.6	683.956	510.231	1389.03	1233.08	0	2.1942	1.1337	KO Over WT
Glo1	1276.04	1224.99	1891	1560	1273.15	1180.19	1748.55	1721.19	0	1.414	0.4998	KO Over WT
Glrp1	359.06	351.5	180.96	142.34	358.246	338.645	167.328	157.048	0	0.4666	-1.0997	KO Over WT
Gls2	403	320	188	130	402.087	308.297	173.838	143.433	0	0.4478	-1.1592	KO Over WT
Glt25d1	4018.85	3857.1	5081.99	4133.98	4009.74	3716.04	4699.16	4561.13	0	1.1986	0.2613	KO Over WT
Gltp	746.03	1108.96	1630.63	1411.09	744.339	1068.4	1507.79	1556.89	0	1.6901	0.7571	KO Over WT
Glud1	6145.48	5559.27	7875.02	6915.27	6131.55	5355.95	7281.79	7629.81	0	1.298	0.3763	KO Over WT
Gm10696	2.4	12.02	176.08	249.13	2.39456	11.5804	162.816	274.872	0	28.4067	4.8282	KO Over WT
Gm10825	78.84	58.32	2.51	6.01	78.6613	56.1871	2.32092	6.631	0	0.0766	-3.7073	KO Over WT
Gm11544	0	8	42.09	51.04	0	7.70742	38.9194	56.3138	0	10.5213	3.3952	KO Over WT
Gm12603	484	466.78	249.93	275	482.903	449.709	231.103	303.415	0	0.5738	-0.8013	KO Over WT
Gm12794	2	4.46	57.82	34.46	1.99547	4.29689	53.4644	38.0207	0	11.9536	3.5794	KO Over WT
Gm12824	0	1	53	143	0	0.963427	49.0075	157.776	0	85.0543	6.4103	KO Over WT
Gm13032	18.39	10.94	0.64	0	18.3483	10.5399	0.591789	0	0	0.0684	-3.8702	KO Over WT
Gm13109	0	14.26	67.92	67.81	0	13.7385	62.8036	74.8166	0	9.1374	3.1918	KO Over WT
Gm13119	0	4.8	66.41	50.04	0	4.62445	61.4073	55.2105	0	19.3305	4.2728	KO Over WT
Gm14322	318.99	347.79	175.17	168.07	318.267	335.07	161.974	185.436	0	0.5328	-0.9083	KO Over WT
Gm19589	132.07	153.82	31.31	20	131.771	148.194	28.9514	22.0665	0	0.1865	-2.4224	KO Over WT
Gm2016	1.22	5.64	33.02	17.25	1.21724	5.43373	30.5326	19.0324	0	6.2745	2.6495	KO Over WT
Gm2a	521	215	1609	1033.77	519.819	207.137	1487.79	1140.59	0	3.6103	1.8521	KO Over WT
Gm3002	326.04	385	142.18	197.43	325.301	370.92	131.47	217.83	0	0.5028	-0.992	KO Over WT
Gm3219	166.51	99.69	303.01	303.44	166.133	96.0441	280.184	334.794	0	2.3381	1.2253	KO Over WT
Gm3286	1.46	5.37	51.03	55.69	1.45669	5.17361	47.1859	61.4443	0	13.5685	3.7622	KO Over WT
Gm3776	5.94	30.57	1379.87	1733.76	5.92654	29.452	1275.92	1912.9	0	86.5434	6.4354	KO Over WT
Gm4027	0	12.35	57.13	79.81	0	11.8983	52.8264	88.0565	0	10.6375	3.4111	KO Over WT
Gm428	0	3.9	30.47	15.63	0	3.75737	28.1747	17.245	0	8.9469	3.1614	KO Over WT
Gm4340	3.05	34.23	429.72	570.5	3.04309	32.9781	397.349	629.448	0	27.4162	4.777	KO Over WT
Gm4567	0.07	2.39	22.9	35.2	0.0698414	2.30259	21.1749	38.8371	0	15.9416	3.9947	KO Over WT
Gm4858	0	6.38	76.2	95.56	0	6.14667	70.4598	105.434	0	23.2418	4.5387	KO Over WT
Gm5039	1.67	7.39	48.81	58.5	1.66622	7.11973	45.1331	64.5446	0	10.8228	3.436	KO Over WT
Gm5662	0	2.7	44.03	57.96	0	2.60125	40.7132	63.9488	0	25.9752	4.6991	KO Over WT
Gm5801	1102.84	1231.87	1010.43	822.11	1100.34	1186.82	934.314	907.056	0	0.8052	-0.3125	KO Over WT
Gm6644	2433.89	2969.7	8276.57	7521.78	2428.37	2861.09	7653.09	8298.98	0	3.0153	1.5923	KO Over WT
Gm7102	176.88	229.46	495.71	522.45	176.479	221.068	458.368	576.433	0	2.597	1.3768	KO Over WT
Gm7104	0	1.34	12.01	18.33	0	1.29099	11.1053	20.224	0	11.8199	3.5631	KO Over WT
Gm7334	945	916	580.99	556	942.858	882.499	537.224	613.45	0	0.6307	-0.665	KO Over WT
Gm7367	1095.33	1095.04	838.85	600.92	1092.85	1054.99	775.659	663.011	0	0.6701	-0.5777	KO Over WT
Gm805	10.33	15.39	60.47	79.45	10.3066	14.8271	55.9148	87.6593	0	5.4495	2.4461	KO Over WT
Gm8300	0	9.47	39.49	63.95	0	9.12366	36.5152	70.5578	0	10.2328	3.3551	KO Over WT
Gm9846	8688.56	8868.31	11641.5	10271.7	8668.87	8543.97	10764.5	11333.1	0	1.2838	0.3604	KO Over WT
Gmds	336	357.02	894	780	335.239	343.963	826.655	860.595	0	2.4809	1.3109	KO Over WT
Gna13	1514.27	1465.4	1013.38	924.7	1510.84	1411.81	937.042	1020.25	0	0.6699	-0.5781	KO Over WT
Gnai2	6162.14	5107	9028.05	7415	6148.18	4920.22	8347.97	8181.17	0	1.4933	0.5785	KO Over WT
Gnai3	3323.03	3425.45	2545	2352.39	3315.5	3300.17	2353.28	2595.46	0	0.7481	-0.4187	KO Over WT
Gnb1	11370.3	11291.4	9761.59	8828.09	11344.6	10878.5	9026.25	9740.27	0	0.8445	-0.2439	KO Over WT
Gnb2l1	45043.1	46701.5	65350.2	50708.9	44941	44993.5	60427.4	55948.5	0	1.294	0.3718	KO Over WT
Gng10	956.94	1163	715	649	954.771	1120.47	661.139	716.059	0	0.6639	-0.591	KO Over WT
Gnl2	1515.03	1663.96	1307.91	1046.04	1511.6	1603.1	1209.38	1154.12	0	0.7589	-0.3979	KO Over WT
Gnpat	2197.95	2039.8	1794	1466	2192.97	1965.2	1658.86	1617.48	0	0.788	-0.3437	KO Over WT
Golga2	1232.97	1297.11	1962.96	1512.02	1230.18	1249.67	1815.09	1668.25	0	1.4044	0.49	KO Over WT
Golm1	2210	2561	1457	1125	2204.99	2467.34	1347.24	1241.24	0	0.5541	-0.8517	KO Over WT
Gon4l	2444.92	2338.51	1904.29	1522.06	2439.38	2252.98	1760.84	1679.33	0	0.7332	-0.4477	KO Over WT
Gopc	489	489	390	267	487.892	471.116	360.621	294.588	0	0.6837	-0.5486	KO Over WT
Gorasp2	2440	2460.94	3540.01	2839	2434.47	2370.94	3273.34	3132.35	0	1.3329	0.4146	KO Over WT
Got2	7106.54	6415.33	10729	8715.55	7090.43	6180.7	9920.8	9616.1	0	1.4721	0.5579	KO Over WT
Gpbp1	1415.89	1690.01	931.07	892	1412.68	1628.2	860.932	984.168	0	0.607	-0.7203	KO Over WT
Gpbp1l1	767.7	998.53	542.54	462.91	765.96	962.011	501.67	510.741	0	0.5863	-0.7704	KO Over WT
Gpc1	4984.22	4237	8520.08	8007.18	4972.92	4082.04	7878.26	8834.54	0	1.8456	0.8841	KO Over WT
Gpd1l	368.09	380	667	559	367.256	366.102	616.755	616.76	0	1.6806	0.749	KO Over WT
Gpi1	7526.05	6826.6	10793.7	9182.4	7508.99	6576.93	9980.63	10131.2	0	1.4278	0.5137	KO Over WT
Gpr124	214	324	87	60.96	213.515	312.15	80.4463	67.2588	0	0.283	-1.8211	KO Over WT
Gpr126	1266.12	1250.04	861.1	685.06	1263.25	1204.32	796.233	755.845	0	0.6292	-0.6684	KO Over WT
Gpr137b	561.84	478.43	965.43	970.74	560.567	460.933	892.704	1071.04	0	1.9211	0.9419	KO Over WT
Gpr64	118	108	230	245	117.733	104.05	212.674	270.315	0	2.1699	1.1176	KO Over WT
Gpr98	64	85	0	10	63.855	81.8913	0	11.0333	0	0.085	-3.556	KO Over WT
Gps1	5004.12	4792.96	5967.96	5126.02	4992.78	4617.67	5518.39	5655.68	0	1.1627	0.2174	KO Over WT
Gpx8	1118.02	1276.1	892.97	761.91	1115.49	1229.43	825.702	840.636	0	0.7108	-0.4925	KO Over WT
Grb7	193	62	0	1	192.563	59.7325	0	1.10333	0	0.0102	-6.6153	KO Over WT
Greb1	22.05	40.01	3.01	4.04	22	38.5467	2.78326	4.45744	0	0.1407	-2.8296	KO Over WT
Grem1	99	696	5228.73	4967.98	98.7756	670.545	4834.85	5481.31	0	13.3855	3.7426	KO Over WT
Grwd1	1632.92	1782	2361	1950	1629.22	1716.83	2183.15	2151.49	0	1.2953	0.3733	KO Over WT
Gsk3a	1797.68	1806.39	2539.03	1938.97	1793.61	1740.33	2347.76	2139.32	0	1.2696	0.3444	KO Over WT
Gsn	6323.99	2992	13000.4	10215.9	6309.66	2882.57	12021.1	11271.5	0	2.5337	1.3412	KO Over WT
Gss	504	579	877	674	502.858	557.824	810.935	743.643	0	1.465	0.5509	KO Over WT
Gsta1	3.06	5.43	980.8	1630.98	3.05307	5.23141	906.916	1799.5	0	277.174	8.1146	KO Over WT
Gsta2	0	0	33.33	104.91	0	0	30.8192	115.75	0	99.6849	6.6393	KO Over WT
Gsta4	58	71	2109	1984.67	57.8686	68.4033	1950.13	2189.74	0	32.4158	5.0186	KO Over WT
Gsto1	4770	4426.01	9725.42	9768.6	4759.19	4264.14	8992.8	10778	0	2.1909	1.1315	KO Over WT
Gstp1	3455.02	2105	6088.13	6297.34	3447.19	2028.01	5629.51	6948.03	0	2.2968	1.1996	KO Over WT
Gtf2ird2	147.34	207.94	325.1	278.23	147.006	200.335	300.61	306.979	0	1.7461	0.8041	KO Over WT
Guk1	963	1014	1523	1354.06	960.818	976.915	1408.27	1493.97	0	1.4974	0.5824	KO Over WT
Gxylt2	269	345	875.02	678	268.39	332.382	809.105	748.056	0	2.588	1.3718	KO Over WT
H1fx	124	110	263	172	123.719	105.977	243.188	189.772	0	1.8792	0.9102	KO Over WT
H2-Ke6	152.03	122	288.95	211.93	151.685	117.538	267.183	233.828	0	1.8562	0.8924	KO Over WT
H60b	60	53	0	10	59.864	51.0617	0	11.0333	0	0.1114	-3.1666	KO Over WT
Habp4	471	337.1	901	721.01	469.933	324.771	833.128	795.51	0	2.0474	1.0338	KO Over WT
Hadh	1399.86	1213.98	2030.07	1641.79	1396.69	1169.58	1877.14	1811.43	0	1.4371	0.5231	KO Over WT
Hadha	1936.62	2776	5250.08	4179.06	1932.23	2674.47	4854.59	4610.87	0	2.0544	1.0387	KO Over WT
Hadhb	1007	1605	2757	2500	1004.72	1546.3	2549.31	2758.32	0	2.08	1.0566	KO Over WT
Hap1	329	428	61	31	328.254	412.347	56.4049	34.2031	0	0.1241	-3.0104	KO Over WT
Has2	331.29	231.49	42	56.84	330.539	223.024	38.8361	62.7131	0	0.1856	-2.4295	KO Over WT
Haus6	825.59	763	466	428	823.719	735.095	430.896	472.224	0	0.5798	-0.7865	KO Over WT
Haus7	604	834	1317.01	1091	602.631	803.498	1217.8	1203.73	0	1.7214	0.7836	KO Over WT
Hbegf	2172.28	1982.98	1478.39	1067.99	2167.36	1910.46	1367.02	1178.34	0	0.6243	-0.6796	KO Over WT
Hbxip	768	773	1003	924	766.26	744.729	927.444	1019.47	0	1.2882	0.3654	KO Over WT
Hcfc1r1	1315.47	1345.39	1998.04	1496.28	1312.49	1296.19	1847.53	1650.89	0	1.3409	0.4232	KO Over WT
Hdac1	3597.86	4084.28	2598.29	2139.43	3589.71	3934.91	2402.56	2360.49	0	0.6331	-0.6596	KO Over WT
Hdac7	2563.06	2537	3305.49	2939	2557.25	2444.22	3056.49	3242.68	0	1.2594	0.3327	KO Over WT
Hdgf	12960.8	11643.3	18901.7	16179	12931.4	11217.5	17477.8	17850.7	0	1.4629	0.5488	KO Over WT
Heatr3	1778	1810	2811	2580.03	1773.97	1743.8	2599.25	2846.62	0	1.5479	0.6303	KO Over WT
Hectd1	3982.86	3835.35	3482.7	2815.48	3973.83	3695.08	3220.35	3106.4	0	0.825	-0.2775	KO Over WT
Helz	1370.98	1142	821	660.99	1367.87	1100.23	759.154	729.288	0	0.6033	-0.729	KO Over WT
Herpud1	1268	1120	1791.04	1666	1265.13	1079.04	1656.12	1838.14	0	1.4903	0.5756	KO Over WT
Hes1	373.71	437.17	280.13	270.49	372.863	421.182	259.028	298.439	0	0.7026	-0.5092	KO Over WT
Hexa	875.99	872.94	1481	1442	874.005	841.014	1369.44	1591	0	1.7256	0.7871	KO Over WT
Hip1	1529.72	2029	4199.77	3363.72	1526.25	1954.79	3883.4	3711.28	0	2.1812	1.1251	KO Over WT
Hist1h1c	220.92	126.02	721.88	596.96	220.419	121.411	667.501	658.642	0	3.8671	1.9512	KO Over WT
Hist1h2bc	63.88	49.56	293.95	255.7	63.7352	47.7475	271.807	282.121	0	4.9166	2.2976	KO Over WT
Hlf	20	5	57	42	19.9547	4.81714	52.7062	46.3397	0	3.8287	1.9369	KO Over WT
Hmg20a	669.97	677	401.94	355.98	668.452	652.24	371.662	392.762	0	0.5793	-0.7877	KO Over WT
Hmga1	1211.86	839.99	287.92	255.45	1209.11	809.269	266.231	281.845	0	0.2721	-1.8779	KO Over WT
Hmga1-rs1	33548.2	32918.7	10808.3	10204.6	33472.2	31714.8	9994.11	11259	0	0.326	-1.6168	KO Over WT
Hmga2	8749.41	6110.92	865.29	1297.98	8729.58	5887.43	800.108	1432.1	0	0.1528	-2.7103	KO Over WT
Hmga2-ps1	368.84	329.9	251.8	198.8	368.004	317.835	232.832	219.341	0	0.66	-0.5994	KO Over WT
Hmgb3	1157	1159	1645.02	1449.04	1154.38	1116.61	1521.1	1598.77	0	1.3735	0.4579	KO Over WT
Hmox1	497	498	3762.24	3939.9	495.874	479.787	3478.83	4347	0	8.0104	3.0019	KO Over WT
Hnrnpd	2608.54	2701.68	3457.39	2984.81	2602.63	2602.87	3196.94	3293.22	0	1.2467	0.3181	KO Over WT
Hnrnpf	9859	10916.7	13412	11133.3	9836.66	10517.5	12401.7	12283.6	0	1.2128	0.2783	KO Over WT
Hnrnph1	5946.7	7260.61	4617.04	4088.5	5933.22	6995.07	4269.24	4510.95	0	0.6792	-0.5581	KO Over WT
Hnrnpl	5093.97	4946.04	6478.26	5912.5	5082.43	4765.15	5990.25	6523.42	0	1.2707	0.3456	KO Over WT
Homer1	237.03	214.07	134.01	135.01	236.493	206.241	123.915	148.96	0	0.6176	-0.6952	KO Over WT
Hook1	320	464.92	44	37	319.275	447.917	40.6855	40.8231	0	0.108	-3.2113	KO Over WT
Hr	153	229	1010.25	767.17	152.653	220.625	934.148	846.44	0	4.7552	2.2495	KO Over WT
Hras1	1469	1637	2246	1681	1465.67	1577.13	2076.81	1854.69	0	1.2919	0.3695	KO Over WT
Hrct1	28	22	132	93	27.9365	21.1954	122.056	102.609	0	4.4679	2.1596	KO Over WT
Hs3st3a1	36.49	47.4	196.62	104.02	36.4073	45.6665	181.809	114.768	0	3.5671	1.8347	KO Over WT
Hs6st2	1654.86	868.99	161.64	62	1651.11	837.209	149.464	68.4063	0	0.0881	-3.5047	KO Over WT
Hsd17b10	857.99	788	1266	977	856.046	759.181	1170.63	1077.95	0	1.3918	0.4769	KO Over WT
Hsd17b14	13.91	33.7	161.85	156.01	13.8785	32.4675	149.658	172.13	0	6.7586	2.7567	KO Over WT
Hsp90ab1	86191	82541	105758	87430.2	85995.7	79522.3	97791	96464.1	0	1.1736	0.231	KO Over WT
Hspa13	1158	1375	864.01	713	1155.38	1324.71	798.924	786.672	0	0.6395	-0.6449	KO Over WT
Hspa5	13031.1	13063	12481	10779.3	13001.6	12585.2	11540.8	11893.1	0	0.9159	-0.1268	KO Over WT
Hspa8	62584.3	64527.6	84254.9	69294.6	62442.5	62167.7	77908	76454.6	0	1.2388	0.3089	KO Over WT
Hspb1	2183	2301.09	4507	3006	2178.05	2216.93	4167.49	3316.6	0	1.7026	0.7678	KO Over WT
Hspb6	363	347	910	884	362.177	334.309	841.45	975.341	0	2.6051	1.3813	KO Over WT
Hspe1	3315.88	3394	4400	3812.89	3308.37	3269.87	4068.55	4206.87	0	1.2579	0.3311	KO Over WT
Htatip2	404	312	579.04	489	403.084	300.589	535.421	539.527	0	1.5265	0.6102	KO Over WT
Ick	243.85	294	510.14	370	243.297	283.248	471.711	408.231	0	1.6693	0.7392	KO Over WT
Id3	947.99	995.54	1655	1496.59	945.842	959.131	1530.33	1651.23	0	1.6696	0.7395	KO Over WT
Id4	5	4	93	62	4.98867	3.85371	85.9943	68.4063	0	15.0941	3.9159	KO Over WT
Idh2	3216	3394	5094.16	4328.99	3208.71	3269.87	4710.42	4776.29	0	1.4642	0.5501	KO Over WT
Idh3a	1882.9	1962	2452.28	2185.99	1878.63	1890.24	2267.55	2411.86	0	1.2415	0.3121	KO Over WT
Ifi30	490	580.05	1042	773.17	488.89	558.836	963.506	853.059	0	1.7328	0.7931	KO Over WT
Ifitm1	824.17	518.21	90.55	11.3	822.302	499.258	83.7289	12.4676	0	0.0738	-3.7596	KO Over WT
Ift74	479.98	569	258	241	478.892	548.19	238.565	265.902	0	0.4919	-1.0236	KO Over WT
Igf2bp2	1220.99	1115	117	255	1218.22	1074.22	108.186	281.348	0	0.1705	-2.5525	KO Over WT
Igf2bp3	830.86	875	186.01	270	828.977	842.999	171.998	297.898	0	0.2817	-1.8279	KO Over WT
Igfbp3	7675.1	11558.4	1667	1654.99	7657.71	11135.7	1541.42	1826	0	0.1792	-2.48	KO Over WT
Igsf9	109.06	126.17	14.01	25.03	108.813	121.556	12.9546	27.6163	0	0.1814	-2.4628	KO Over WT
Ikbkap	2353.5	2338.43	1541.13	1435.01	2348.17	2252.91	1425.04	1583.29	0	0.6539	-0.6128	KO Over WT
Il17rc	384	236	1070.28	757	383.13	227.369	989.656	835.219	0	2.9843	1.5774	KO Over WT
Il1r1	351	431	247	194	350.205	415.237	228.393	214.045	0	0.5788	-0.7888	KO Over WT
Il1rap	242	290	148	113	241.452	279.394	136.851	124.676	0	0.5035	-0.9898	KO Over WT
Il34	417.92	405.68	223.98	234	416.973	390.843	207.108	258.179	0	0.5768	-0.794	KO Over WT
Il4ra	1346.01	1035.03	2201.99	1804.43	1342.96	997.176	2036.11	1990.88	0	1.7204	0.7827	KO Over WT
Il6ra	128	191	347	289	127.71	184.015	320.86	318.862	0	2.0472	1.0337	KO Over WT
Ilk	2780.21	2725.3	4097.27	3160.25	2773.91	2625.63	3788.62	3486.79	0	1.3473	0.4301	KO Over WT
Ilvbl	258.01	280	498	405.14	257.425	269.76	460.486	447.002	0	1.7194	0.7819	KO Over WT
Impa2	172	133	292.99	249	171.61	128.136	270.919	274.728	0	1.8163	0.861	KO Over WT
Impad1	1909	1846.2	1129	1083	1904.67	1778.68	1043.95	1194.9	0	0.608	-0.7179	KO Over WT
Inf2	2470.01	2179.48	3743.82	2842	2464.41	2099.77	3461.8	3135.66	0	1.4453	0.5314	KO Over WT
Inpp4b	301.01	350	104	84	300.328	337.2	96.1657	92.6795	0	0.2979	-1.7473	KO Over WT
Ints2	1350.9	1521.17	775	759.66	1347.84	1465.54	716.619	838.154	0	0.5529	-0.855	KO Over WT
Ints8	1109.64	1173.61	697.46	633.37	1107.13	1130.69	644.92	698.814	0	0.6007	-0.7352	KO Over WT
Intu	249.56	246.23	122.77	143.75	248.994	237.225	113.522	158.603	0	0.561	-0.8339	KO Over WT
Ipo13	1412	1462.95	2958.01	2307.69	1408.8	1409.45	2735.18	2546.14	0	1.8735	0.9057	KO Over WT
Ipo4	3007.01	3292.94	4935	4018	3000.2	3172.51	4563.25	4433.17	0	1.4573	0.5433	KO Over WT
Ipo7	4092.06	4539.77	2753.82	2394.02	4082.79	4373.74	2546.37	2641.39	0	0.6135	-0.7048	KO Over WT
Iqce	392.47	370	582	436	391.581	356.468	538.158	481.051	0	1.3618	0.4455	KO Over WT
Iqgap2	247	237	103	92	246.44	228.332	95.241	101.506	0	0.4162	-1.2646	KO Over WT
Irf2bp2	1138.76	922	542.03	462	1136.18	888.28	501.199	509.737	0	0.4997	-1.0008	KO Over WT
Irf6	70	60	6	18	69.8414	57.8056	5.54802	19.8599	0	0.2083	-2.2635	KO Over WT
Ism1	57	43	11	8	56.8708	41.4274	10.1714	8.82662	0	0.2053	-2.2844	KO Over WT
Itfg3	627.96	575	1358.01	961	626.537	553.971	1255.71	1060.3	0	1.9607	0.9713	KO Over WT
Itga3	22354.1	17640.4	8925.85	7333.93	22303.4	16995.3	8253.46	8091.72	0	0.4159	-1.2655	KO Over WT
Itga4	76.56	112.04	34.76	27.9	76.3865	107.942	32.1415	30.7828	0	0.3466	-1.5285	KO Over WT
Itgb1	13797.2	14904	8491.75	7243.11	13765.9	14358.9	7852.07	7991.52	0	0.5634	-0.8279	KO Over WT
Itgb3bp	210	263	158	134	209.524	253.381	146.098	147.846	0	0.6362	-0.6525	KO Over WT
Itgb4	1121.89	735	154	94	1119.35	708.119	142.399	103.713	0	0.1354	-2.885	KO Over WT
Itgb6	40	13	80	68.64	39.9094	12.5246	73.9736	75.7324	0	2.804	1.4875	KO Over WT
Itgb7	290	456	729	667	289.343	439.323	674.084	735.919	0	1.9331	0.951	KO Over WT
Itm2c	1253	1258	994	670	1250.16	1211.99	919.122	739.229	0	0.6737	-0.5697	KO Over WT
Itpk1	638.94	552.4	1903.98	1436.73	637.492	532.197	1760.55	1585.18	0	2.858	1.515	KO Over WT
Itprip	1644	1337	3134.89	2750	1640.27	1288.1	2898.74	3034.15	0	2.0255	1.0183	KO Over WT
Jag2	565	683	427.97	263	563.72	658.021	395.731	290.175	0	0.5619	-0.8315	KO Over WT
Jagn1	604	715	911.75	799	602.631	688.851	843.068	881.558	0	1.335	0.4168	KO Over WT
Jub	2246.44	1746.45	3862.88	2988.9	2241.35	1682.58	3571.89	3297.73	0	1.7504	0.8077	KO Over WT
Junb	1374.44	1657	854	469	1371.33	1596.4	789.668	517.46	0	0.4407	-1.182	KO Over WT
Kcnf1	721	703	151	189	719.366	677.289	139.625	208.529	0	0.2501	-1.9996	KO Over WT
Kcnk5	429	509	257	184	428.028	490.385	237.64	203.012	0	0.4806	-1.057	KO Over WT
Kctd10	5480.72	8305.64	16750	12836.9	5468.3	8001.88	15488.2	14163.3	0	2.2011	1.1383	KO Over WT
Kctd20	646.97	591	982	785	645.504	569.386	908.026	866.112	0	1.4598	0.5457	KO Over WT
Kctd9	532	545	956	833	530.794	525.068	883.984	919.072	0	1.7067	0.7712	KO Over WT
Kdelr1	2025.45	1942.41	3031.85	2327.96	2020.86	1871.37	2803.46	2568.5	0	1.38	0.4647	KO Over WT
Kdelr3	387.33	395	916.03	580	386.452	380.554	847.025	639.93	0	1.9368	0.9537	KO Over WT
Kdm1a	2833.56	3039.72	2134	1860.39	2827.14	2928.55	1973.25	2052.62	0	0.6995	-0.5155	KO Over WT
Kdm2b	670.03	833	1115	892.6	668.512	802.535	1031.01	984.83	0	1.37	0.4541	KO Over WT
Kdr	35	24	3	3	34.9207	23.1223	2.77401	3.30998	0	0.1272	-2.9754	KO Over WT
Kidins220	1442.8	1253	3022.93	2182.8	1439.53	1207.17	2795.21	2408.34	0	1.9655	0.9749	KO Over WT
Kif13a	525.82	478	704.03	616	524.628	460.518	650.995	679.65	0	1.3502	0.4332	KO Over WT
Kif18b	1749	1656.8	1266.98	1054	1745.04	1596.21	1171.54	1162.91	0	0.6988	-0.517	KO Over WT
Kif1c	4413.25	3381.67	7265.85	6099.99	4403.25	3257.99	6718.51	6730.28	0	1.7553	0.8117	KO Over WT
Kif22	1829	1829	2454.04	2003	1824.86	1762.11	2269.18	2209.96	0	1.2486	0.3203	KO Over WT
Kif26b	27	8	85	49	26.9388	7.70742	78.5969	54.063	0	3.7127	1.8925	KO Over WT
Kif2c	2259.97	2688.99	1895.87	1578	2254.85	2590.65	1753.05	1741.05	0	0.7212	-0.4716	KO Over WT
Kif7	116	165	272.09	198.8	115.737	158.966	251.593	219.341	0	1.7105	0.7744	KO Over WT
Kifc3	623	494	1891	1229	621.588	475.933	1748.55	1355.99	0	2.8262	1.4989	KO Over WT
Klf16	602	527.18	815.11	687	600.636	507.9	753.708	757.986	0	1.3632	0.447	KO Over WT
Klf5	496	440	943	642.04	494.876	423.908	871.964	708.38	0	1.7189	0.7815	KO Over WT
Klf6	1956.34	1617	2733.12	2274.27	1951.91	1557.86	2527.23	2509.26	0	1.4348	0.5209	KO Over WT
Klhl22	1858	1775.8	2975	2345	1853.79	1710.85	2750.89	2587.3	0	1.4973	0.5824	KO Over WT
Klhl30	292	84	4746.98	2987	291.338	80.9279	4389.39	3295.64	0	20.5658	4.3622	KO Over WT
Klra18	499.51	422.43	253.95	229.29	498.378	406.981	234.82	252.982	0	0.5395	-0.8902	KO Over WT
Kpna2	8872.09	9337.01	8462.85	7330.95	8851.98	8995.53	7825.34	8088.44	0	0.8917	-0.1654	KO Over WT
Kpnb1	24451.9	25124.8	20170.7	17170.2	24396.5	24205.9	18651.2	18944.4	0	0.7735	-0.3705	KO Over WT
Kras	1553.02	1437.12	952.03	676.15	1549.5	1384.56	880.313	746.015	0	0.5545	-0.8507	KO Over WT
Krt14	5.54	5.67	73.21	61.53	5.52745	5.46263	67.6951	67.8877	0	10.9871	3.4577	KO Over WT
Krt16	4.46	10.33	54.77	63.47	4.44989	9.9522	50.6442	70.0282	0	7.689	2.9428	KO Over WT
Krt18	31998.6	33297.9	27396	22848.8	31926.1	32080.1	25332.3	25209.7	0	0.7896	-0.3407	KO Over WT
Krt19	11409	9132.06	1999.03	896	11383.2	8798.08	1848.44	988.581	0	0.1406	-2.8299	KO Over WT
Krt20	153	164	2	2	152.653	158.002	1.84934	2.20665	0	0.0178	-5.8158	KO Over WT
Krt80	976.93	1109.99	3307.23	2182.95	974.716	1069.39	3058.1	2408.51	0	2.6731	1.4185	KO Over WT
Ktn1	2501.8	2745.64	2126.79	1867.28	2496.13	2645.22	1966.58	2060.22	0	0.7833	-0.3524	KO Over WT
LOC100502924	0	2.1	51.64	60.36	0	2.0232	47.75	66.5968	0	33.0154	5.0451	KO Over WT
Lactb	97	172	309	280	96.7802	165.71	285.723	308.932	0	2.2583	1.1752	KO Over WT
Lamb1	6099.16	5509.09	2679	2765.99	6085.34	5307.61	2477.19	3051.79	0	0.4854	-1.0429	KO Over WT
Lamb2	1311.96	1104	4865.07	3767.91	1308.99	1063.62	4498.58	4157.24	0	3.6466	1.8665	KO Over WT
Lamc1	4638.97	4444.03	7600.94	6220.88	4628.46	4281.5	7028.36	6863.67	0	1.5591	0.6407	KO Over WT
Lamp1	10465	13584.1	18870.1	16168	10441.3	13087.3	17448.6	17838.6	0	1.4997	0.5847	KO Over WT
Lamtor3	816	1082	1518.91	1365	814.151	1042.43	1404.49	1506.04	0	1.5672	0.6482	KO Over WT
Laptm4a	2620	2793	4139.2	3517.31	2614.06	2690.85	3827.39	3880.74	0	1.4529	0.5389	KO Over WT
Lass2	4757.65	4936	6473	5704.1	4746.87	4755.48	5985.39	6293.49	0	1.2921	0.3698	KO Over WT
Lats1	1413.86	1303.85	1035.07	910	1410.66	1256.16	957.098	1004.03	0	0.7355	-0.4431	KO Over WT
Layn	197	158	91	71	196.554	152.222	84.145	78.3362	0	0.4681	-1.095	KO Over WT
Ldhd	69	60	12	23	68.8436	57.8056	11.096	25.3765	0	0.2962	-1.7552	KO Over WT
Ldlrap1	586	589	377	380	584.672	567.459	348.601	419.264	0	0.6669	-0.5845	KO Over WT
Lemd2	630	667	1045	840	628.572	642.606	966.28	926.795	0	1.4887	0.574	KO Over WT
Leprel1	205	142	330	263	204.535	136.807	305.141	290.175	0	1.7408	0.7998	KO Over WT
Leprot	1100	1233.52	886.04	613.97	1097.51	1188.41	819.294	677.41	0	0.655	-0.6105	KO Over WT
Lgals3bp	1752	2110	4177.02	3168.23	1748.03	2032.83	3862.36	3495.59	0	1.9457	0.9603	KO Over WT
Lgals8	390	543	817.9	741.76	389.116	523.141	756.287	818.404	0	1.725	0.7866	KO Over WT
Lgr4	200	270	654	443	199.547	260.125	604.734	488.774	0	2.3744	1.2476	KO Over WT
Lgr6	1490.99	1624.04	141	172	1487.61	1564.64	130.378	189.772	0	0.1053	-3.2471	KO Over WT
Lif	1360	1529	263.81	270	1356.92	1473.08	243.937	297.898	0	0.1919	-2.3817	KO Over WT
Lifr	179.64	150.87	360.64	280.66	179.233	145.352	333.473	309.66	0	1.9769	0.9833	KO Over WT
Lig1	3140.59	2921.34	4125.53	3555.56	3133.47	2814.5	3814.75	3922.95	0	1.3008	0.3794	KO Over WT
Lig3	1559.97	1657.25	1059.15	904.66	1556.43	1596.64	979.364	998.136	0	0.6273	-0.6727	KO Over WT
Limd2	1936.62	2213.8	803	577.01	1932.23	2132.84	742.51	636.631	0	0.3395	-1.5585	KO Over WT
Lin28b	83	63	7	3	82.8119	60.6959	6.47269	3.30998	0	0.0777	-3.6857	KO Over WT
Lipa	1283.98	881	3075.12	2524	1281.07	848.78	2843.47	2784.8	0	2.6414	1.4013	KO Over WT
Lmf2	2224.08	2539	3422.82	2746.17	2219.04	2446.14	3164.98	3029.92	0	1.3278	0.409	KO Over WT
Lmnb1	2793.85	2821.58	3808.9	3258.02	2787.52	2718.39	3521.97	3594.66	0	1.2925	0.3701	KO Over WT
Lmo1	226	155	31	0	225.488	149.331	28.6648	0	0	0.0801	-3.6417	KO Over WT
Lmo4	770	622.77	1463.79	1136.55	768.255	599.994	1353.52	1253.99	0	1.9047	0.9296	KO Over WT
Lonp1	3257.21	3531	5469.46	4510	3249.83	3401.86	5057.44	4976.01	0	1.5083	0.5929	KO Over WT
Lonp2	999.75	1024	1448	1175	997.484	986.55	1338.92	1296.41	0	1.328	0.4093	KO Over WT
Lonrf3	370	406	194	161.01	369.161	391.152	179.386	177.647	0	0.4706	-1.0874	KO Over WT
Loxl1	70	93	187	128	69.8414	89.5987	172.913	141.226	0	1.9613	0.9718	KO Over WT
Lpar2	508.93	622.01	1005.85	903.69	507.777	599.261	930.079	997.066	0	1.7398	0.7989	KO Over WT
Lpl	346.32	306.98	3034.11	2345.92	345.535	295.753	2805.55	2588.32	0	8.3939	3.0693	KO Over WT
Lrch2	734	712	85	79	732.337	685.96	78.5969	87.1628	0	0.1178	-3.0856	KO Over WT
Lrig1	1841.25	1887.66	1274.93	1291.19	1837.08	1818.62	1178.89	1424.61	0	0.7123	-0.4895	KO Over WT
Lrp11	396	327	175	159	395.103	315.041	161.817	175.429	0	0.476	-1.071	KO Over WT
Lrp8	1258.5	1364.71	806.41	697.52	1255.65	1314.8	745.663	769.593	0	0.5897	-0.7619	KO Over WT
Lrpap1	472	786	1634	1179	470.93	757.254	1510.91	1300.82	0	2.2878	1.194	KO Over WT
Lrrc16a	455.99	402.04	291	231	454.957	387.336	269.079	254.869	0	0.6227	-0.6834	KO Over WT
Lrrc39	24.67	45.22	306.7	320.57	24.6141	43.5662	283.596	353.694	0	9.1692	3.1968	KO Over WT
Lrrcc1	337	344	164	152	336.236	331.419	151.646	167.706	0	0.4795	-1.0605	KO Over WT
Lrrk2	1057.38	1164	786.05	732	1054.98	1121.43	726.837	807.636	0	0.7052	-0.5038	KO Over WT
Lsm12	839.32	895.53	564	474.12	837.418	862.778	521.514	523.109	0	0.6147	-0.7019	KO Over WT
Lsr	1640.08	1612	794.97	133	1636.36	1553.04	735.085	146.743	0	0.2768	-1.853	KO Over WT
Ltbr	1138.95	1179.68	2148	1683	1136.37	1136.54	1986.19	1856.9	0	1.6904	0.7573	KO Over WT
Luc7l3	1285.99	1495.96	684.97	672.1	1283.08	1441.25	633.371	741.546	0	0.505	-0.9858	KO Over WT
Ly6a	955.01	3856.95	13792.4	12286.6	952.846	3715.89	12753.4	13556.1	0	5.6338	2.4941	KO Over WT
Ly6c1	304	772.01	3576.34	2450.34	303.311	743.776	3306.93	2703.53	0	5.7335	2.5194	KO Over WT
Lyn	268	395	121	126	267.393	380.554	111.885	139.019	0	0.3886	-1.3635	KO Over WT
Lypd6	24	27	328	182.08	23.9456	26.0125	303.292	200.894	0	9.8297	3.2971	KO Over WT
Lyrm2	171.84	211.61	115.25	107.14	171.451	203.871	106.568	118.21	0	0.6005	-0.7358	KO Over WT
Lztr1	1468	1288	2051	1683	1464.67	1240.89	1896.5	1856.9	0	1.3871	0.472	KO Over WT
Macrod1	29.99	24	113	73	29.922	23.1223	104.488	80.5429	0	3.4205	1.7742	KO Over WT
Mad1l1	1067	1634	2549.94	2116	1064.58	1574.24	2357.85	2334.64	0	1.7778	0.8301	KO Over WT
Mad2l1	1423.01	1487.96	1173.01	1104	1419.79	1433.54	1084.65	1218.07	0	0.8071	-0.3091	KO Over WT
Mad2l2	781.95	922.98	619.85	512	780.178	889.224	573.157	564.904	0	0.682	-0.5522	KO Over WT
Mafb	97.01	91.14	692.03	495.19	96.7902	87.8068	639.899	546.357	0	6.3829	2.6742	KO Over WT
Maged1	4346.06	4812.3	7120.25	5183.96	4336.21	4636.3	6583.88	5719.6	0	1.3712	0.4554	KO Over WT
Magi1	319	391	175	193.06	318.277	376.7	161.817	213.008	0	0.5403	-0.8881	KO Over WT
Mal	93	20	428	400	92.7892	19.2685	395.759	441.331	0	7.3855	2.8847	KO Over WT
Man2a1	1076	1010	1350.02	1173	1073.56	973.062	1248.32	1294.2	0	1.2421	0.3128	KO Over WT
Maoa	1251.72	1105.47	3787.01	3560.27	1248.88	1065.04	3501.73	3928.14	0	3.2095	1.6824	KO Over WT
Map1lc3a	193	184	391	302	192.563	177.271	361.546	333.205	0	1.875	0.9069	KO Over WT
Map2k2	2063.83	2032.79	3353.25	2589.39	2059.15	1958.45	3100.65	2856.94	0	1.4827	0.5682	KO Over WT
Map2k3	2012.5	2426.38	4789.49	4220.53	2007.94	2337.64	4428.7	4656.63	0	2.0903	1.0637	KO Over WT
Map2k6	255	294.89	140	95	254.422	284.105	129.454	104.816	0	0.4366	-1.1957	KO Over WT
Map2k7	1229.95	1460.77	2276.81	1746.99	1227.16	1407.35	2105.3	1927.5	0	1.5305	0.614	KO Over WT
Map3k12	643.2	655.82	412.14	329.8	641.742	631.835	381.093	363.877	0	0.5854	-0.7724	KO Over WT
Map3k2	1131.98	1150.05	514	517	1129.41	1107.99	475.28	570.42	0	0.4677	-1.0963	KO Over WT
Map3k7	1780.27	2033.98	1432.85	1319.13	1776.24	1959.59	1324.91	1455.43	0	0.7443	-0.426	KO Over WT
Map4k5	1046.97	1007.95	747	675.73	1044.6	971.087	690.728	745.551	0	0.7128	-0.4885	KO Over WT
Mapk11	575.14	579.05	309.03	191	573.837	557.873	285.751	210.735	0	0.4394	-1.1863	KO Over WT
Mapk12	634	605	384	172.03	632.563	582.874	355.073	189.805	0	0.449	-1.1553	KO Over WT
Mapk3	3491.01	3585	4704	3636.98	3483.1	3453.89	4349.65	4012.78	0	1.2054	0.2696	KO Over WT
Mapk4	9	3	42	25	8.9796	2.89028	38.8361	27.5832	0	5.0845	2.3461	KO Over WT
Mapre3	188	206.01	526.93	351	187.574	198.476	487.236	387.268	0	2.2604	1.1766	KO Over WT
March5	2187.35	2461.03	3180.26	2910.52	2182.39	2371.02	2940.69	3211.26	0	1.3509	0.434	KO Over WT
Marveld1	1076	794	2113.01	1679	1073.56	764.961	1953.84	1852.49	0	2.0695	1.0492	KO Over WT
Matn2	192	169	433	292.96	191.565	162.819	400.382	323.231	0	2.0375	1.0268	KO Over WT
Maz	1765.02	2163.01	3419	2620.98	1761.02	2083.9	3161.45	2891.8	0	1.5741	0.6546	KO Over WT
Mbd3	2111.15	2587.66	4069.3	3222.92	2106.37	2493.02	3762.76	3555.94	0	1.591	0.67	KO Over WT
Mbd4	154.48	207.64	86.65	67.4	154.13	200.046	80.1226	74.3643	0	0.4385	-1.1892	KO Over WT
Mbnl1	2975.06	2721.03	5128	4290.09	2968.32	2621.51	4741.71	4733.37	0	1.6949	0.7612	KO Over WT
Mboat7	792	793	1088	837.03	790.205	763.998	1006.04	923.518	0	1.2413	0.3118	KO Over WT
Mbtd1	463.05	452	258.34	252	462.001	435.469	238.879	278.038	0	0.5767	-0.7942	KO Over WT
Mcam	193.95	133	445.06	339.28	193.51	128.136	411.534	374.337	0	2.4366	1.2849	KO Over WT
Mcf2l	39	33	120	132	38.9116	31.7931	110.96	145.639	0	3.5751	1.838	KO Over WT
Mcm2	4998.28	5402.63	6855.84	5592	4986.95	5205.04	6339.39	6169.81	0	1.2273	0.2955	KO Over WT
Mcm5	5670.78	7297.37	9947.75	8236.87	5657.93	7030.49	9198.38	9087.96	0	1.4411	0.5272	KO Over WT
Mcm6	4055	3981.16	5243.63	4660.76	4045.81	3835.56	4848.63	5142.34	0	1.2676	0.3421	KO Over WT
Mcoln1	760.02	874	1104.17	891.55	758.298	842.036	1020.99	983.671	0	1.2524	0.3247	KO Over WT
Mdc1	2007.09	1917.32	1534.5	1418.22	2002.54	1847.2	1418.91	1564.76	0	0.7751	-0.3675	KO Over WT
Mdh1	3368.65	3439	4397	3755.91	3361.02	3313.23	4065.77	4144	0	1.23	0.2987	KO Over WT
Mdm1	371	385	192.55	217	370.159	370.92	178.045	239.422	0	0.5642	-0.8257	KO Over WT
Mdm4	327.6	294.01	216	198.05	326.858	283.257	199.729	218.514	0	0.6863	-0.5431	KO Over WT
Mdn1	3407.55	3297.01	2200	1979.32	3399.83	3176.43	2034.27	2183.84	0	0.6415	-0.6405	KO Over WT
Me1	1623.01	1766.57	2123.07	1947.32	1619.33	1701.96	1963.14	2148.53	0	1.2379	0.3079	KO Over WT
Me3	28.72	23.04	187.17	149.01	28.6549	22.1974	173.07	164.407	0	6.4765	2.6952	KO Over WT
Med1	1556.58	1433	831.98	799.95	1553.05	1380.59	769.307	882.607	0	0.5633	-0.828	KO Over WT
Med13	1883.98	1541.01	777.19	789.98	1879.71	1484.65	718.644	871.606	0	0.4729	-1.0804	KO Over WT
Med16	486.95	459.29	849.47	605.93	485.846	442.493	785.479	668.539	0	1.5654	0.6465	KO Over WT
Med22	1453	1620.95	2691	2379.95	1449.71	1561.67	2488.29	2625.86	0	1.6979	0.7638	KO Over WT
Med24	1843.65	2072.14	1371	1093.03	1839.47	1996.36	1267.72	1205.97	0	0.645	-0.6326	KO Over WT
Med27	285	395.96	616	493	284.354	381.479	569.597	543.94	0	1.6709	0.7406	KO Over WT
Meis2	547.28	555.95	864.84	634.01	546.04	535.617	799.691	699.52	0	1.3855	0.4704	KO Over WT
Melk	1843.23	1915.56	1192.2	1081	1839.05	1845.5	1102.39	1192.7	0	0.623	-0.6826	KO Over WT
Metrnl	352.92	365	653	531	352.12	351.651	603.809	585.867	0	1.689	0.7561	KO Over WT
Mettl1	306	333	607	447	305.307	320.821	561.275	493.187	0	1.6825	0.7506	KO Over WT
Mex3a	996.95	892.08	477.79	391.1	994.691	859.454	441.798	431.511	0	0.4714	-1.0849	KO Over WT
Mfge8	5141.94	4594.07	7952	7257.22	5130.29	4426.05	7352.97	8007.09	0	1.6072	0.6846	KO Over WT
Mfn1	1023.72	1157.56	1434.55	1241.55	1021.4	1115.23	1326.49	1369.84	0	1.2618	0.3355	KO Over WT
Mfn2	2080.69	1967.26	3021.12	2437.98	2075.97	1895.31	2793.54	2689.89	0	1.3806	0.4653	KO Over WT
Mfsd2a	457.14	450.01	109	103	456.104	433.552	100.789	113.643	0	0.2423	-2.0452	KO Over WT
Mga	1454.71	1461.47	810.65	807.74	1451.41	1408.02	749.584	891.202	0	0.574	-0.8008	KO Over WT
Mgat3	1910.9	2604.93	1046.66	875.74	1906.57	2509.66	967.815	966.228	0	0.4381	-1.1906	KO Over WT
Mgat4a	161	120	44	53	160.635	115.611	40.6855	58.4763	0	0.3624	-1.4644	KO Over WT
Mgat4b	2306	1889	3369	3098	2300.77	1819.91	3115.21	3418.11	0	1.5853	0.6647	KO Over WT
Mgat5	313.02	284	162	129.01	312.311	273.613	149.797	142.34	0	0.4999	-1.0004	KO Over WT
Mgp	1	0	20	9	0.997734	0	18.4934	9.92994	0	12.0455	3.5904	KO Over WT
Mgst1	69	60	229	286	68.8436	57.8056	211.749	315.552	0	4.1268	2.045	KO Over WT
Mgst2	249.89	250.99	526.17	464.06	249.324	241.811	486.534	512.01	0	2.03	1.0215	KO Over WT
Mgst3	976.03	783	1921.01	1380.4	973.818	754.364	1776.3	1523.03	0	1.9084	0.9323	KO Over WT
Mib1	808	752	585	482	806.169	724.497	540.932	531.804	0	0.7011	-0.5123	KO Over WT
Micu1	2450.01	2159	3265	2795.98	2444.46	2080.04	3019.05	3084.88	0	1.349	0.4319	KO Over WT
Mier1	1159.88	1327	671	710.93	1157.25	1278.47	620.453	784.388	0	0.577	-0.7933	KO Over WT
Mks1	74.6	102.3	1	8	74.4309	98.5586	0.92467	8.82662	0	0.0644	-3.9568	KO Over WT
Mlec	6183.27	7691.9	10737	9696.18	6169.26	7410.59	9928.15	10698.1	0	1.5188	0.603	KO Over WT
Mlf2	4224.59	4483.96	6544.69	4806.1	4215.02	4319.97	6051.68	5302.7	0	1.3303	0.4117	KO Over WT
Mll2	1956.65	1825.65	1235.2	1228.86	1952.22	1758.88	1142.15	1355.83	0	0.6732	-0.5708	KO Over WT
Mllt6	1234.62	1031.08	550.01	593	1231.82	993.371	508.578	654.273	0	0.5229	-0.9354	KO Over WT
Mlxip	706.58	778.65	1241.1	1020.54	704.979	750.173	1147.61	1125.99	0	1.5619	0.6433	KO Over WT
Mlycd	98	101	279	191	97.7779	97.3062	257.983	210.735	0	2.3921	1.2582	KO Over WT
Mmadhc	1065	1106.8	1544	1354.87	1062.59	1066.32	1427.69	1494.86	0	1.3725	0.4568	KO Over WT
Mmp15	133	74	894	490	132.699	71.2936	826.655	540.63	0	6.6614	2.7358	KO Over WT
Mmp28	59	16	164.01	118.05	58.8663	15.4148	151.655	130.248	0	3.7403	1.9031	KO Over WT
Mms22l	839.02	909.94	588	519	837.119	876.661	543.706	572.627	0	0.6517	-0.6177	KO Over WT
Mns1	307.6	371.03	247.52	178.18	306.903	357.46	228.874	196.591	0	0.6412	-0.6411	KO Over WT
Mnt	551	496	1061	780	549.751	477.86	981.075	860.595	0	1.791	0.8408	KO Over WT
Moap1	161.17	79.38	322.45	254.24	160.805	76.4769	298.16	280.51	0	2.4298	1.2808	KO Over WT
Mocs1	134.42	136.01	351.86	331.99	134.115	131.036	325.354	366.294	0	2.5995	1.3783	KO Over WT
Mon2	1234	1135.99	1565.47	1339	1231.2	1094.44	1447.54	1477.36	0	1.2575	0.3306	KO Over WT
Morf4l2	5067.82	5677.21	6714.26	5763.63	5056.34	5469.58	6208.47	6359.17	0	1.1939	0.2557	KO Over WT
Mpp1	1397	2089.09	5023.51	4489.17	1393.83	2012.69	4645.09	4953.02	0	2.8168	1.494	KO Over WT
Mpp5	581	700.58	493	389	579.683	674.958	455.862	429.194	0	0.7058	-0.5027	KO Over WT
Mpp6	760	910	464	512	758.278	876.719	429.047	564.904	0	0.6083	-0.7172	KO Over WT
Mpv17l2	425.14	321.3	629	512	424.177	309.549	581.617	564.904	0	1.5615	0.6429	KO Over WT
Mpzl1	825	765.99	570	419	823.13	737.976	527.062	462.294	0	0.6341	-0.6572	KO Over WT
Mras	699.99	572	1318	993.76	698.404	551.08	1218.71	1096.44	0	1.8519	0.889	KO Over WT
Mrc1	209.01	452	23	25	208.536	435.469	21.2674	27.5832	0	0.078	-3.6807	KO Over WT
Mrgprf	2	2	50	28	1.99547	1.92685	46.2335	30.8932	0	14.5374	3.8617	KO Over WT
Mrpl10	1877.76	2043.98	1549.69	1195.48	1873.5	1969.23	1432.95	1319.01	0	0.7163	-0.4815	KO Over WT
Mrpl12	3575.33	3896.99	4994	4016	3567.23	3754.47	4617.8	4430.96	0	1.2358	0.3055	KO Over WT
Mrpl16	626.01	491	1220.06	1017	624.591	473.043	1128.15	1122.08	0	2.0487	1.0347	KO Over WT
Mrpl21	538.99	485	727	611	537.769	467.262	672.235	674.133	0	1.3391	0.4213	KO Over WT
Mrpl28	1262	1263.13	1728	1326	1259.14	1216.93	1597.83	1463.01	0	1.236	0.3057	KO Over WT
Mrpl4	736	744	1115	825	734.332	716.79	1031.01	910.245	0	1.3374	0.4194	KO Over WT
Mrpl43	866.19	804.07	1320.08	978.04	864.227	774.663	1220.64	1079.1	0	1.4029	0.4884	KO Over WT
Mrpl45	2129.9	2247.13	1464.96	1380.9	2125.07	2164.95	1354.6	1523.58	0	0.671	-0.5756	KO Over WT
Mrpl54	535	662	871	708	533.788	637.789	805.387	781.156	0	1.3537	0.437	KO Over WT
Mrps18a	563.79	643	991	787	562.512	619.484	916.348	868.319	0	1.5092	0.5938	KO Over WT
Mrps7	1513.03	1857.06	2460.67	2080	1509.6	1789.14	2275.31	2294.92	0	1.3853	0.4702	KO Over WT
Mrto4	1527	1793.9	2157.94	1857	1523.54	1728.29	1995.38	2048.88	0	1.2436	0.3145	KO Over WT
Msh2	1148.41	1107.92	904	813	1145.81	1067.4	835.902	897.005	0	0.7831	-0.3527	KO Over WT
Msh6	2668.89	2631.09	2253	2009	2662.84	2534.86	2083.28	2216.58	0	0.8273	-0.2735	KO Over WT
Msl1	1001.68	1036.52	703.87	591.66	999.41	998.612	650.847	652.795	0	0.6527	-0.6155	KO Over WT
Msra	84	145	260	235	83.8096	139.697	240.414	259.282	0	2.2276	1.1555	KO Over WT
Msrb3	211	174	406.14	306.09	210.522	167.636	375.545	337.717	0	1.8827	0.9128	KO Over WT
Mt1	2332	2859.82	3786.95	3085	2326.72	2755.23	3501.68	3403.76	0	1.3587	0.4422	KO Over WT
Mt2	1403	1733.06	2348.11	2262.22	1399.82	1669.68	2171.23	2495.97	0	1.5203	0.6043	KO Over WT
Mtap	4177	3973	2676	2684.36	4167.53	3827.7	2474.42	2961.73	0	0.68	-0.5564	KO Over WT
Mtap2	552	461.98	220	217	550.749	445.084	203.427	239.422	0	0.4455	-1.1664	KO Over WT
Mtap9	284	265	102.05	97	283.356	255.308	94.3626	107.023	0	0.3756	-1.4128	KO Over WT
Mtch1	2890.81	2469.35	4258.19	3254.58	2884.26	2379.04	3937.42	3590.87	0	1.4302	0.5162	KO Over WT
Mtch2	2252	2128	2774	2485	2246.9	2050.17	2565.03	2741.77	0	1.2349	0.3044	KO Over WT
Mthfr	816.89	834	493.97	488	815.039	803.498	456.759	538.424	0	0.6152	-0.7008	KO Over WT
Mthfsd	525	511	396.05	283	523.81	492.311	366.215	312.242	0	0.6682	-0.5817	KO Over WT
Mtmr14	671	606	465	414	669.479	583.837	429.971	456.777	0	0.7079	-0.4984	KO Over WT
Mtmr7	327.82	334.66	31.91	33.68	327.077	322.421	29.5062	37.1601	0	0.1047	-3.2558	KO Over WT
Mtus1	88	72	342	227	87.8006	69.3668	316.237	250.455	0	3.5813	1.8405	KO Over WT
Mtus2	0	1	79	101	0	0.963427	73.0489	111.436	0	75.948	6.2469	KO Over WT
Mum1	931.08	845.28	664.92	573.02	928.97	814.366	614.831	632.229	0	0.7156	-0.4828	KO Over WT
Mvk	425	468	987.98	763	424.037	450.884	913.555	841.839	0	2.0046	1.0033	KO Over WT
Mxd4	10	26	175	81	9.97734	25.0491	161.817	89.3695	0	6.9203	2.7908	KO Over WT
Mybbp1a	19321.1	20319.2	24482	20733	19277.3	19576.1	22637.8	22875.2	0	1.1714	0.2282	KO Over WT
Myef2	2045.35	2123.39	1480	1352.81	2040.71	2045.73	1368.51	1492.59	0	0.7003	-0.5141	KO Over WT
Myh10	2119.21	2308.87	7146.7	6447.12	2114.41	2224.43	6608.34	7113.28	0	3.1618	1.6607	KO Over WT
Myl12a	7054.96	6727.28	9737.39	7477.41	7038.97	6481.25	9003.87	8250.03	0	1.2761	0.3518	KO Over WT
Myl6	7464.06	7975.64	11256.4	8356.91	7447.14	7683.95	10408.4	9220.41	0	1.2972	0.3754	KO Over WT
Myo10	3531	3609.96	5180	4316.7	3523	3477.93	4789.79	4762.73	0	1.3644	0.4483	KO Over WT
Myo5b	201	139	43	31	200.544	133.916	39.7608	34.2031	0	0.2246	-2.1547	KO Over WT
Myo5c	1727.97	1629.37	879.72	685	1724.05	1569.78	813.451	755.779	0	0.4767	-1.069	KO Over WT
Mysm1	525.56	582.39	269.87	287.07	524.369	561.09	249.541	316.732	0	0.5223	-0.9369	KO Over WT
Naa10	1150	1188.98	1913.9	1457.02	1147.39	1145.5	1769.73	1607.57	0	1.4726	0.5584	KO Over WT
Naaa	395.94	402.17	1426.06	1194.93	395.043	387.462	1318.63	1318.4	0	3.3655	1.7508	KO Over WT
Nacc2	591.29	411.11	1278.82	958.31	589.95	396.075	1182.49	1057.33	0	2.2696	1.1825	KO Over WT
Nans	2117.99	2281	1700	1307.16	2113.19	2197.58	1571.94	1442.23	0	0.6993	-0.516	KO Over WT
Napa	1776.96	1730.35	2630.85	2211	1772.93	1667.07	2432.67	2439.46	0	1.4161	0.502	KO Over WT
Nars	6508.98	6979.98	7955.78	6942.49	6494.23	6724.7	7356.47	7659.84	0	1.136	0.1839	KO Over WT
Nat10	1459.03	1576	2020	1724.02	1455.72	1518.36	1867.83	1902.16	0	1.2675	0.342	KO Over WT
Nbr1	2036.91	2019	1247.01	943	2032.29	1945.16	1153.07	1040.44	0	0.5517	-0.8582	KO Over WT
Ncapd2	5257.85	4996.01	6782.91	6156.74	5245.93	4813.29	6271.95	6792.9	0	1.2987	0.3771	KO Over WT
Ncoa4	2403.02	2486.91	3891.99	3638.78	2397.57	2395.96	3598.81	4014.76	0	1.5881	0.6673	KO Over WT
Ncs1	952.98	1016.51	1476	1299.04	950.82	979.334	1364.81	1433.27	0	1.4493	0.5354	KO Over WT
Ndp	84	81.4	224	203.69	83.8096	78.423	207.126	224.737	0	2.6469	1.4043	KO Over WT
Ndrg1	1868	1538.99	5752.01	4251.53	1863.77	1482.71	5318.71	4690.83	0	2.9902	1.5802	KO Over WT
Ndrg3	611	692	1101.16	885	609.615	666.692	1018.21	976.445	0	1.5622	0.6436	KO Over WT
Ndst3	65.99	49	17.74	7	65.8405	47.2079	16.4036	7.72329	0	0.2236	-2.1609	KO Over WT
Ndufa10	1404.97	1608.01	2279	1884.02	1401.79	1549.2	2107.32	2078.69	0	1.4183	0.5042	KO Over WT
Ndufa8	848	836.63	1463	1192	846.078	806.032	1352.79	1315.17	0	1.6143	0.6909	KO Over WT
Ndufa9	1407	1433	2100	1591	1403.81	1380.59	1941.81	1755.39	0	1.3277	0.4089	KO Over WT
Ndufb10	782	965	1499.45	1150	780.228	929.707	1386.5	1268.83	0	1.5524	0.6345	KO Over WT
Ndufb4	609	555	881	672	607.62	534.702	814.634	741.436	0	1.3617	0.4454	KO Over WT
Ndufs2	3177.17	3261.07	4133.14	3288.57	3169.97	3141.8	3821.79	3628.37	0	1.1803	0.2392	KO Over WT
Nedd4	20861.4	20092.7	26911.6	23487.4	20814.1	19357.9	24884.3	25914.2	0	1.2645	0.3386	KO Over WT
Nek9	1564.83	1464.01	1920	1614	1561.28	1410.47	1775.37	1780.77	0	1.1965	0.2589	KO Over WT
Nemf	807.01	842	526	474	805.181	811.206	486.376	522.977	0	0.6248	-0.6785	KO Over WT
Nes	5384.1	6015.78	406	386	5371.9	5795.77	375.416	425.884	0	0.0719	-3.7984	KO Over WT
Neurl1a	398	337	82	56	397.098	324.675	75.8229	61.7863	0	0.1923	-2.3784	KO Over WT
Neurl4	1219	1341.57	1163	904.97	1216.24	1292.51	1075.39	998.478	0	0.8268	-0.2745	KO Over WT
Nfat5	3666.38	3821.34	2695.46	2236.41	3658.07	3681.58	2492.41	2467.49	0	0.6758	-0.5653	KO Over WT
Nfatc1	472	379	904.95	686	470.93	365.139	836.78	756.882	0	1.9045	0.9294	KO Over WT
Nfic	3039.91	2543.99	5216.04	4142.27	3033.02	2450.95	4823.11	4570.28	0	1.7127	0.7763	KO Over WT
Nfkbie	125	177	69	39	124.717	170.527	63.8022	43.0298	0	0.365	-1.4539	KO Over WT
Ngf	403	288.9	1281	1001	402.087	278.334	1184.5	1104.43	0	3.3588	1.748	KO Over WT
Nid1	4932.34	5222.89	10814.2	11313.6	4921.16	5031.88	9999.54	12482.7	0	2.2586	1.1755	KO Over WT
Nipal1	201.17	301.91	650.01	676.89	200.714	290.868	601.045	746.831	0	2.7367	1.4524	KO Over WT
Nipsnap1	1204	1294	777	569	1201.27	1246.68	718.468	627.793	0	0.5502	-0.8619	KO Over WT
Nipsnap3b	483	521	316	334	481.905	501.946	292.196	368.511	0	0.672	-0.5734	KO Over WT
Nisch	10094.8	10695	12519	10042.1	10071.9	10303.8	11576	11079.7	0	1.1119	0.153	KO Over WT
Nlk	612	623.95	258.95	246	610.613	601.131	239.443	271.418	0	0.4223	-1.2437	KO Over WT
Nmt1	3264.83	3409.88	2480.2	2058.99	3257.43	3285.17	2293.37	2271.74	0	0.6978	-0.5191	KO Over WT
Nol10	886.36	780.8	1219.15	1031.9	884.351	752.244	1127.31	1138.52	0	1.3841	0.469	KO Over WT
Nol11	1892.96	2125.61	1472.2	1335.4	1888.67	2047.87	1361.3	1473.38	0	0.7202	-0.4735	KO Over WT
Nol4	38	26	0	7	37.9139	25.0491	0	7.72329	0	0.1429	-2.8071	KO Over WT
Nolc1	8096.63	7235.93	10370.2	8915.59	8078.28	6971.29	9588.97	9836.81	0	1.2908	0.3682	KO Over WT
Nono	9581.41	9735.29	11076.3	9081.87	9559.7	9379.25	10241.9	10020.3	0	1.0699	0.0974	KO Over WT
Nop2	2918.99	3079.08	4158.96	3571	2912.37	2966.47	3845.66	3939.98	0	1.3243	0.4052	KO Over WT
Nova1	50	78	5	4	49.8867	75.1473	4.62335	4.41331	0	0.0832	-3.5879	KO Over WT
Npc2	2256	1978	3014	2615	2250.89	1905.66	2786.95	2885.2	0	1.3645	0.4484	KO Over WT
Npepl1	1023	926	1608	1241	1020.68	892.134	1486.87	1369.23	0	1.4928	0.578	KO Over WT
Nploc4	3747.47	3465.87	4935.84	4167.1	3738.98	3339.11	4564.02	4597.67	0	1.2943	0.3722	KO Over WT
Npm3	1918.33	1632.06	3279.42	2568.29	1913.98	1572.37	3032.38	2833.66	0	1.6823	0.7504	KO Over WT
Npr2	100	31	407	227	99.7734	29.8662	376.341	250.455	0	4.7915	2.2605	KO Over WT
Nprl3	884.46	808.09	531.74	386.09	882.456	778.536	491.684	425.984	0	0.5529	-0.855	KO Over WT
Nr1h4	18	80	189.18	179	17.9592	77.0742	174.929	197.496	0	3.874	1.9538	KO Over WT
Nr2f2	289.44	280.94	446.35	450.65	288.784	270.665	412.726	497.214	0	1.6248	0.7003	KO Over WT
Nrarp	329	216	60	43	328.254	208.1	55.4802	47.4431	0	0.1941	-2.3649	KO Over WT
Nrk	251	199	62	78	250.431	191.722	57.3295	86.0595	0	0.3266	-1.6146	KO Over WT
Nrp1	623.53	581.02	1502	1405.01	622.117	559.771	1388.85	1550.19	0	2.4849	1.3132	KO Over WT
Nt5dc2	2045.84	2389.45	4262.85	3106.84	2041.2	2302.06	3941.73	3427.86	0	1.6965	0.7626	KO Over WT
Ntng1	3	1002.98	2	3	2.9932	966.298	1.84934	3.30998	0	0.0068	-7.1908	KO Over WT
Nuak1	479.93	230	2223.52	1329.77	478.842	221.588	2056.02	1467.17	0	5.0215	2.3281	KO Over WT
Nubp1	893.46	783.72	1315.35	1081.54	891.435	755.057	1216.26	1193.29	0	1.463	0.549	KO Over WT
Nudc	4290.96	5137.01	3553.76	2741.83	4281.24	4949.14	3286.05	3025.14	0	0.6838	-0.5484	KO Over WT
Nudt19	222	283	540	450	221.497	272.65	499.322	496.497	0	2.0122	1.0088	KO Over WT
Nup133	2584.33	2447.22	1960.75	1595.43	2578.47	2357.72	1813.05	1760.28	0	0.724	-0.466	KO Over WT
Nup88	3261	3323	2844.99	2418.8	3253.61	3201.47	2630.68	2668.73	0	0.821	-0.2845	KO Over WT
Nupr1	1099.92	1281	814.81	680.56	1097.43	1234.15	753.43	750.88	0	0.6454	-0.6317	KO Over WT
Nxn	812.98	566	1662	1237	811.138	545.3	1536.8	1364.82	0	2.1379	1.0962	KO Over WT
Obfc2a	324.18	298.47	157.29	171	323.445	287.554	145.441	188.669	0	0.5479	-0.868	KO Over WT
Obsl1	631	623	914.98	701	629.57	600.215	846.054	773.432	0	1.3165	0.3967	KO Over WT
Ociad1	2168.87	3236.02	4919.11	4264	2163.95	3117.67	4548.55	4704.59	0	1.7517	0.8088	KO Over WT
Odz3	319	277	11	2	318.277	266.869	10.1714	2.20665	0	0.0236	-5.4031	KO Over WT
Ogdhl	208	124	25	16	207.529	119.465	23.1167	17.6532	0	0.1286	-2.9586	KO Over WT
Ogfr	842.14	715	1407.18	1228	840.232	688.851	1301.18	1354.89	0	1.7363	0.796	KO Over WT
Oma1	508	462	329	263	506.849	445.103	304.216	290.175	0	0.625	-0.6781	KO Over WT
Opa3	649.77	737.86	1054.21	816.28	648.297	710.875	974.796	900.624	0	1.3794	0.4641	KO Over WT
Oplah	96.57	128.11	42.88	53.13	96.3512	123.425	39.6498	58.6198	0	0.4508	-1.1493	KO Over WT
Optn	273.01	266	554.51	434	272.391	256.272	512.739	478.844	0	1.8732	0.9055	KO Over WT
Orc3	1027.82	1186.02	765.82	674.22	1025.49	1142.64	708.131	743.885	0	0.6699	-0.5779	KO Over WT
Orc4	608.08	642.77	408.09	409.94	606.702	619.262	377.349	452.298	0	0.6771	-0.5625	KO Over WT
Osbp	1499	1052.07	2393	2044.99	1495.6	1013.59	2212.73	2256.29	0	1.7806	0.8324	KO Over WT
Osbpl3	1748.97	1370	3761.39	2863.01	1745.01	1319.9	3478.04	3158.84	0	2.1649	1.1143	KO Over WT
Osbpl6	48	69	20	20	47.8912	66.4765	18.4934	22.0665	0	0.3629	-1.4623	KO Over WT
Osbpl9	2276.95	2328.09	2905.35	2281.41	2271.79	2242.95	2686.49	2517.14	0	1.1525	0.2048	KO Over WT
Osgin2	195	240	132	125	194.558	231.223	122.056	137.916	0	0.6119	-0.7086	KO Over WT
Osmr	3	23	79	69	2.9932	22.1588	73.0489	76.1296	0	5.6561	2.4998	KO Over WT
Osr2	20	35	96	60	19.9547	33.72	88.7683	66.1996	0	2.8364	1.504	KO Over WT
Otud4	6837	6528.82	4447.09	4161.19	6821.51	6290.04	4112.09	4591.15	0	0.6638	-0.5911	KO Over WT
Otud5	941.46	897	733	562	939.326	864.194	677.783	620.07	0	0.7199	-0.4742	KO Over WT
P2rx3	10	13.04	296.44	380	9.97734	12.5631	274.109	419.264	0	28.9215	4.8541	KO Over WT
P2ry1	75	112	3	5	74.83	107.904	2.77401	5.51664	0	0.0531	-4.2361	KO Over WT
P2ry2	201.14	174	84	87	200.684	167.636	77.6723	95.9895	0	0.4736	-1.0782	KO Over WT
P4ha3	128.14	134.04	504.43	310.09	127.85	129.138	466.431	342.131	0	3.134	1.648	KO Over WT
P4hb	23793.2	24010.8	32109	26544.7	23739.3	23132.7	29690.2	29287.5	0	1.2583	0.3314	KO Over WT
Pacs2	1125.56	1112.09	1619.26	1479.7	1123.01	1071.42	1497.28	1632.59	0	1.426	0.512	KO Over WT
Pacsin2	4371.92	5145.31	6921.79	5361.73	4362.01	4957.13	6400.37	5915.74	0	1.3215	0.4022	KO Over WT
Padi2	665.35	900.67	82.2	40.1	663.842	867.73	76.0079	44.2434	0	0.0794	-3.6546	KO Over WT
Pafah1b2	2954.04	2847.59	2385.63	2180.07	2947.35	2743.45	2205.92	2405.33	0	0.8103	-0.3034	KO Over WT
Pak6	102.25	70.03	211.64	143.9	102.018	67.4688	195.697	158.769	0	2.0819	1.0579	KO Over WT
Palld	332.93	382	1779.93	1745.01	332.176	368.029	1645.85	1925.32	0	5.0915	2.3481	KO Over WT
Pank3	2277.26	2046.67	1646	1263	2272.1	1971.82	1522.01	1393.5	0	0.6871	-0.5414	KO Over WT
Paox	629.98	448	129	94	628.552	431.615	119.282	103.713	0	0.2114	-2.2417	KO Over WT
Pappa	4	3.24	51	59	3.99094	3.1215	47.1582	65.0963	0	13.2291	3.7256	KO Over WT
Papss2	118.01	112.46	312.99	256	117.743	108.347	289.412	282.452	0	2.5194	1.3331	KO Over WT
Paqr5	19.99	32	6	2	19.9447	30.8297	5.54802	2.20665	0	0.1768	-2.4997	KO Over WT
Paqr7	405.14	411.66	265.03	181	404.222	396.605	245.065	199.702	0	0.5562	-0.8463	KO Over WT
Parm1	6	62	911	493	5.9864	59.7325	842.374	543.94	0	20.6505	4.3681	KO Over WT
Parp1	2655	2849.99	3540	2905.8	2648.98	2745.76	3273.33	3206.05	0	1.201	0.2642	KO Over WT
Parp14	166	113	44	37	165.624	108.867	40.6855	40.8231	0	0.3007	-1.7335	KO Over WT
Parva	4638.39	4142.94	7291.21	6321.51	4627.88	3991.42	6741.96	6974.69	0	1.5913	0.6702	KO Over WT
Pawr	251	322	130	105	250.431	310.224	120.207	115.849	0	0.4226	-1.2427	KO Over WT
Pbx1	689.97	1593.73	3862.71	3314.62	688.406	1535.44	3571.73	3657.11	0	3.2491	1.7	KO Over WT
Pcbp4	643	746.86	1310.98	1095	641.543	719.545	1212.22	1208.14	0	1.7774	0.8298	KO Over WT
Pcca	296	329	541	399	295.329	316.968	500.246	440.228	0	1.5347	0.6179	KO Over WT
Pcdh7	1018	943	116	156	1015.69	908.512	107.262	172.119	0	0.1459	-2.7774	KO Over WT
Pcdhga10	226.84	196.26	17.85	31.28	226.326	189.082	16.5054	34.5121	0	0.1259	-2.9892	KO Over WT
Pcdhgb1	25.62	39.25	0	4.47	25.5619	37.8145	0	4.93187	0	0.0989	-3.3374	KO Over WT
Pcm1	2236.1	2364.58	2122.01	1652.87	2231.03	2278.1	1962.16	1823.66	0	0.8396	-0.2522	KO Over WT
Pcolce	5340.66	8371	22116.9	15765.9	5328.56	8064.85	20450.8	17394.9	0	2.8255	1.4985	KO Over WT
Pcsk7	502.17	605.48	768.65	627.88	501.032	583.336	710.747	692.757	0	1.2939	0.3717	KO Over WT
Pctp	180.47	165.7	49	70.8	180.061	159.64	45.3088	78.1156	0	0.3661	-1.4497	KO Over WT
Pcx	171	223	755.99	573	170.612	214.844	699.041	632.206	0	3.4443	1.7842	KO Over WT
Pcyt1a	1032.06	1124	1593.73	1252	1029.72	1082.89	1473.67	1381.37	0	1.3512	0.4342	KO Over WT
Pdcd6ip	3731.99	3909.02	4957.01	4120	3723.53	3766.06	4583.6	4545.71	0	1.2189	0.2856	KO Over WT
Pde1b	10	3	199	270	9.97734	2.89028	184.009	297.898	0	33.6792	5.0738	KO Over WT
Pde2a	27	39.15	320.48	167	26.9388	37.7182	296.338	184.256	0	7.2885	2.8656	KO Over WT
Pde3b	356.01	546.04	119	89	355.203	526.07	110.036	98.1961	0	0.2376	-2.0736	KO Over WT
Pde5a	461.34	409.65	183.44	153.55	460.294	394.668	169.621	169.416	0	0.3976	-1.3306	KO Over WT
Pdgfa	314	376	644.01	533	313.288	362.249	595.497	588.073	0	1.7504	0.8077	KO Over WT
Pdgfb	1042.75	1482.86	501.39	456.96	1040.39	1428.63	463.62	504.176	0	0.3923	-1.3498	KO Over WT
Pdgfc	756	692	2859	2272.01	754.287	666.692	2643.63	2506.77	0	3.6218	1.8567	KO Over WT
Pdgfrb	15	15	1051.01	676.01	14.966	14.4514	971.837	745.86	0	55.6322	5.7978	KO Over WT
Pdha1	3427.77	3567.07	4531.36	3819.45	3420	3436.61	4190.01	4214.1	0	1.2256	0.2935	KO Over WT
Pdik1l	238.83	283	168	164	238.289	272.65	155.345	180.946	0	0.6592	-0.6013	KO Over WT
Pdlim1	4201	2987.94	7618.99	6973.95	4191.48	2878.66	7045.05	7694.55	0	2.0845	1.0597	KO Over WT
Pdp2	311.01	264.02	182	132	310.305	254.364	168.29	145.639	0	0.5571	-0.8439	KO Over WT
Pdrg1	348.71	423	628	586	347.92	407.53	580.693	646.55	0	1.6233	0.6989	KO Over WT
Pdxp	319.05	412.12	221	188	318.327	397.048	204.352	207.426	0	0.5765	-0.7946	KO Over WT
Pdzd4	8	1	46	24	7.98187	0.963427	42.5348	26.4799	0	6.759	2.7568	KO Over WT
Pdzrn3	320	306.13	954	677.07	319.275	294.934	882.135	747.03	0	2.6485	1.4052	KO Over WT
Pebp1	5431.82	7377.9	16475.3	13579	5419.51	7108.07	15234.3	14982.1	0	2.4118	1.2701	KO Over WT
Peli2	221	203	543	513	220.499	195.576	502.096	566.007	0	2.5615	1.357	KO Over WT
Pemt	93	124.97	227	154.97	92.7892	120.4	209.9	170.983	0	1.7812	0.8328	KO Over WT
Pgk1	17676.3	17908.5	22167.3	19649	17636.2	17253.6	20497.4	21679.3	0	1.2088	0.2736	KO Over WT
Pgm2l1	384.7	304.03	182.87	153.45	383.828	292.911	169.094	169.306	0	0.5011	-0.9967	KO Over WT
Pgpep1	767	842.01	574.93	474.04	765.262	811.215	531.62	523.021	0	0.6693	-0.5793	KO Over WT
Pgrmc1	1116	1278	1766.01	1685.06	1113.47	1231.26	1632.98	1859.17	0	1.4891	0.5744	KO Over WT
Pgrmc2	1376.07	1401.88	2483	2082.41	1372.95	1350.61	2295.96	2297.58	0	1.6862	0.7538	KO Over WT
Phb2	3509	3339.05	5306	4394.01	3501.05	3216.93	4906.3	4848.03	0	1.4519	0.5379	KO Over WT
Phf10	984.21	1127.61	1362.47	1206.66	981.98	1086.37	1259.83	1331.34	0	1.2526	0.3249	KO Over WT
Phf17	900	1081	2561	2065	897.96	1041.47	2368.08	2278.37	0	2.3947	1.2599	KO Over WT
Phf2	937	1024	1600	1215	934.877	986.55	1479.47	1340.54	0	1.4673	0.5532	KO Over WT
Phgdh	16926.5	18481.5	26955.4	24306.6	16888.2	17805.6	24924.8	26818.1	0	1.4914	0.5767	KO Over WT
Phip	1460.1	1355.79	915.98	857.88	1456.79	1306.21	846.979	946.522	0	0.6493	-0.623	KO Over WT
Phlda2	134	101	9	10	133.696	97.3062	8.32203	11.0333	0	0.0896	-3.4797	KO Over WT
Phlda3	583	515	1093	961	581.679	496.165	1010.66	1060.3	0	1.9201	0.9412	KO Over WT
Phldb2	2501.09	2078.01	3610	2842.84	2495.42	2002.01	3338.06	3136.58	0	1.4395	0.5256	KO Over WT
Phlpp1	897.17	897	641	631.66	895.137	864.194	592.713	696.928	0	0.7333	-0.4476	KO Over WT
Phospho1	33.73	54.48	435.01	274.32	33.6536	52.4875	402.241	302.665	0	8.0614	3.011	KO Over WT
Phpt1	430	447	682.76	508	429.026	430.652	631.328	560.49	0	1.3857	0.4706	KO Over WT
Pi4ka	1107.01	928.57	1732.7	1442	1104.5	894.61	1602.18	1591	0	1.5969	0.6752	KO Over WT
Pi4kb	1223.54	1249.8	1706.45	1450.29	1220.77	1204.09	1577.9	1600.14	0	1.3104	0.39	KO Over WT
Pias1	525	557.03	378	375	523.81	536.658	349.525	413.748	0	0.7201	-0.4736	KO Over WT
Pigm	557.79	587.92	356.3	383.23	556.526	566.418	329.46	422.828	0	0.6704	-0.577	KO Over WT
Pik3ca	1551.3	1593.35	1087.36	975.65	1547.78	1535.08	1005.45	1076.46	0	0.6755	-0.566	KO Over WT
Pik3r1	336.58	279	976	730	335.817	268.796	902.478	805.429	0	2.8203	1.4959	KO Over WT
Pim3	1974	1587	747	650	1969.53	1528.96	690.728	717.163	0	0.4027	-1.3123	KO Over WT
Pion	131	119	27	51	130.703	114.648	24.9661	56.2697	0	0.3351	-1.5772	KO Over WT
Pip5k1b	367	405	129	119	366.168	390.188	119.282	131.296	0	0.3326	-1.5881	KO Over WT
Pisd-ps1	352.18	197.72	0	0	351.382	190.489	0	0	0	0.0027	-8.5151	KO Over WT
Pitpna	3135.91	3386.97	4576.81	4091.9	3128.8	3263.1	4232.04	4514.7	0	1.3683	0.4524	KO Over WT
Pitpnc1	269.01	273.34	55	65.87	268.4	263.343	50.8568	72.6762	0	0.2345	-2.0926	KO Over WT
Pitpnm2	310	358	667	487	309.297	344.907	616.755	537.32	0	1.7624	0.8175	KO Over WT
Pitrm1	2715.45	2848.18	3288.42	2897.01	2709.3	2744.01	3040.7	3196.35	0	1.1437	0.1937	KO Over WT
Pkhd1	51	18	231	229	50.8844	17.3417	213.599	252.662	0	6.7098	2.7463	KO Over WT
Pkm2	64457.8	63487.9	90722.3	76512.2	64311.7	61166	83888.2	84418	0	1.3413	0.4237	KO Over WT
Pkn1	980.12	807.57	1669.68	1346.64	977.899	778.035	1543.9	1485.78	0	1.7248	0.7864	KO Over WT
Pkn2	3391.91	3057.25	2009.88	1922.08	3384.22	2945.44	1858.48	2120.68	0	0.6287	-0.6695	KO Over WT
Pkp1	803	631	1648	1463	801.18	607.923	1523.86	1614.17	0	2.2257	1.1542	KO Over WT
Plac8	9225.34	11475.1	6831.99	5466.07	9204.43	11055.4	6317.34	6030.86	0	0.6095	-0.7143	KO Over WT
Plagl2	721	676.07	412	347	719.366	651.344	380.964	382.855	0	0.5577	-0.8424	KO Over WT
Plau	507	504	857.31	709.01	505.851	485.567	792.729	782.27	0	1.5878	0.667	KO Over WT
Plbd2	1067.83	1470.83	2596.91	2079	1065.41	1417.04	2401.28	2293.82	0	1.8908	0.919	KO Over WT
Plcd3	890.59	816	409	331	888.572	786.157	378.19	365.201	0	0.4444	-1.1701	KO Over WT
Plch1	668	819	164	180	666.486	789.047	151.646	198.599	0	0.2414	-2.0505	KO Over WT
Plcxd2	193	169	90	92	192.563	162.819	83.2203	101.506	0	0.5218	-0.9384	KO Over WT
Pld1	235	198	358	275	234.467	190.759	331.032	303.415	0	1.4903	0.5756	KO Over WT
Plekhf1	325	343	984	650	324.263	330.456	909.875	717.163	0	2.4817	1.3113	KO Over WT
Plekhg4	60	58	198	126	59.864	55.8788	183.085	139.019	0	2.7603	1.4648	KO Over WT
Plekhn1	188	231	111	122	187.574	222.552	102.638	134.606	0	0.58	-0.7859	KO Over WT
Plekho2	1291	875	2003.99	1747.91	1288.07	842.999	1853.03	1928.52	0	1.7739	0.827	KO Over WT
Plin4	32	45	656	619	31.9275	43.3542	606.583	682.96	0	16.8175	4.0719	KO Over WT
Plk1	2201.16	2060	3453.41	2504.63	2196.17	1984.66	3193.26	2763.43	0	1.4246	0.5106	KO Over WT
Plk2	1538	1351.19	3421.98	3147.98	1534.51	1301.77	3164.2	3473.25	0	2.3395	1.2262	KO Over WT
Plk3	410.02	488.95	270.06	237.99	409.091	471.068	249.716	262.581	0	0.5828	-0.779	KO Over WT
Plk4	1543.93	1556	1065	918.8	1540.43	1499.09	984.773	1013.74	0	0.6577	-0.6046	KO Over WT
Plod2	827.78	720.6	465.4	396.96	825.904	694.246	430.341	437.977	0	0.5716	-0.8069	KO Over WT
Plod3	1801.33	2416.78	4924.64	3523.3	1797.25	2328.39	4553.67	3887.35	0	2.0456	1.0325	KO Over WT
Plp2	4144.22	4586.01	7545.56	5903.62	4134.83	4418.29	6977.15	6513.62	0	1.5772	0.6574	KO Over WT
Pls1	401	676.98	102	105	400.091	652.221	94.3163	115.849	0	0.2008	-2.3158	KO Over WT
Plxnb1	258	323.95	160	169	257.415	312.102	147.947	186.462	0	0.5883	-0.7655	KO Over WT
Plxnb2	11885.4	12393	11487	9360	11858.4	11939.7	10621.6	10327.1	0	0.8803	-0.184	KO Over WT
Pmm1	710	729	1866	1509	708.391	702.339	1725.43	1664.92	0	2.4018	1.2641	KO Over WT
Pmpcb	2149.01	2218.01	3020	2409	2144.14	2136.89	2792.5	2657.92	0	1.2731	0.3483	KO Over WT
Pnpla2	967.99	968	1427.11	1120	965.796	932.598	1319.61	1235.73	0	1.3458	0.4284	KO Over WT
Polk	362.99	306.62	207.07	135.02	362.167	295.406	191.471	148.971	0	0.5188	-0.9467	KO Over WT
Ppap2a	281.31	203	433	371	280.672	195.576	400.382	409.334	0	1.698	0.7639	KO Over WT
Pparg	304	438	1462	1154	303.311	421.981	1351.87	1273.24	0	3.614	1.8536	KO Over WT
Ppargc1a	53.94	73.01	199.23	183.94	53.8178	70.3398	184.222	202.946	0	3.0933	1.6292	KO Over WT
Ppfibp1	3180.02	2971.69	2487.11	1826.12	3172.81	2863.01	2299.76	2014.81	0	0.7149	-0.4842	KO Over WT
Ppl	707.99	761	237	145.14	706.386	733.168	219.147	160.137	0	0.2642	-1.9201	KO Over WT
Ppm1f	893	1043	1400.44	1209.73	890.976	1004.85	1294.94	1334.73	0	1.3868	0.4717	KO Over WT
Ppm1h	45	53.84	172.58	149.68	44.898	51.8709	159.58	165.146	0	3.3201	1.7312	KO Over WT
Ppp1r15a	553	650	1185	897.01	551.747	626.228	1095.73	989.696	0	1.7694	0.8232	KO Over WT
Ppp1r8	1884	2183	1693	1369.71	1879.73	2103.16	1565.47	1511.24	0	0.7726	-0.3723	KO Over WT
Ppp2r1a	5167	5070.06	7689.36	6344.72	5155.29	4884.63	7110.12	7000.3	0	1.4054	0.491	KO Over WT
Ppp2r1b	1314.3	1352.18	996.11	905.38	1311.32	1302.73	921.073	998.93	0	0.7346	-0.4449	KO Over WT
Ppp2r4	2876.01	2415.09	4057.98	3624.07	2869.49	2326.76	3752.29	3998.53	0	1.4915	0.5767	KO Over WT
Ppp2r5d	3168.34	2988.67	4315.28	3492.9	3161.16	2879.37	3990.21	3853.81	0	1.2985	0.3768	KO Over WT
Ppp3ca	907.09	909.14	657.85	512.16	905.034	875.89	608.294	565.08	0	0.6591	-0.6013	KO Over WT
Ppp4r1	1743.71	1763	2181	1959	1739.76	1698.52	2016.7	2161.42	0	1.2151	0.2811	KO Over WT
Ppt1	1207.06	1329.99	913.99	896.67	1204.32	1281.35	845.139	989.32	0	0.7382	-0.438	KO Over WT
Ppt2	390	489	650	545	389.116	471.116	601.035	601.313	0	1.397	0.4823	KO Over WT
Prdm2	1426.25	1542.17	1185.87	904.73	1423.02	1485.77	1096.54	998.213	0	0.7203	-0.4734	KO Over WT
Prelp	0	3	59	45	0	2.89028	54.5555	49.6497	0	24.155	4.5943	KO Over WT
Prep	2766	2701.02	3676.03	2919.16	2759.73	2602.24	3399.11	3220.79	0	1.2345	0.304	KO Over WT
Prex1	8	18	98	71	7.98187	17.3417	90.6176	78.3362	0	6.3576	2.6685	KO Over WT
Prickle3	1108.09	1204	1942.87	1589.37	1105.58	1159.97	1796.51	1753.6	0	1.5666	0.6477	KO Over WT
Prkaa2	178	146.94	27	43	177.597	141.566	24.9661	47.4431	0	0.2305	-2.1175	KO Over WT
Prkaca	2079.89	2149.33	2903.25	2355.34	2075.18	2070.72	2684.55	2598.71	0	1.2742	0.3496	KO Over WT
Prkag2	421	353	594.91	540.02	420.046	340.09	550.095	595.819	0	1.5065	0.5912	KO Over WT
Prkag3	11.07	12.03	112.2	79.88	11.0449	11.59	103.748	88.1338	0	8.0168	3.003	KO Over WT
Prkar1a	6642.83	7224.6	5778.99	4845.04	6627.78	6960.38	5343.66	5345.66	0	0.7867	-0.3461	KO Over WT
Prkci	2991.91	2969.66	3851.52	3065.99	2985.13	2861.05	3561.38	3382.79	0	1.1878	0.2483	KO Over WT
Prkdc	577.01	486.03	360	292	575.702	468.255	332.881	322.172	0	0.628	-0.6712	KO Over WT
Prl2c2	135.7	81.15	6309.19	14160.9	135.392	78.1821	5833.92	15624.1	0	99.7839	6.6407	KO Over WT
Prl2c3	0	0	31.78	145.57	0	0	29.386	160.611	0	128.925	7.0104	KO Over WT
Prl2c4	20.3	15.72	592.77	1353.44	20.254	15.1451	548.117	1493.29	0	55.3864	5.7915	KO Over WT
Prmt1	5011.72	5747	7060.72	5866	5000.36	5536.82	6528.83	6472.12	0	1.2338	0.3031	KO Over WT
Prnp	1409	982.01	2221.05	2184.06	1405.81	946.095	2053.74	2409.73	0	1.8972	0.9239	KO Over WT
Prokr1	22	36	1	6	21.9501	34.6834	0.92467	6.61996	0	0.1554	-2.6862	KO Over WT
Pros1	359	345	269	187	358.186	332.382	248.736	206.322	0	0.6597	-0.6001	KO Over WT
Prpf38a	1089.97	1262	843	726	1087.5	1215.85	779.497	801.016	0	0.6864	-0.5429	KO Over WT
Prpf40a	1988.99	2148.39	1696	1384	1984.48	2069.82	1568.24	1527	0	0.7635	-0.3892	KO Over WT
Prps2	612.33	546.01	920.56	739.04	610.942	526.041	851.214	815.403	0	1.4652	0.5511	KO Over WT
Prpsap1	1883	1608	2553	2295	1878.73	1549.19	2360.68	2532.14	0	1.4272	0.5131	KO Over WT
Prpsap2	896	1117	655	573	893.969	1076.15	605.659	632.206	0	0.6286	-0.6698	KO Over WT
Prr11	2213.37	1893.32	1188.95	1060.22	2208.35	1824.08	1099.39	1169.77	0	0.5629	-0.8291	KO Over WT
Prrg1	187	155	56	80	186.576	149.331	51.7815	88.2662	0	0.4195	-1.2533	KO Over WT
Prrx1	221.45	151.04	842.68	846.53	220.948	145.516	779.201	934	0	4.6601	2.2204	KO Over WT
Prss22	55.66	85.78	3.61	3	55.5339	82.6428	3.33806	3.30998	0	0.0582	-4.102	KO Over WT
Prss23	725	435	3650.07	2843	723.357	419.091	3375.11	3136.76	0	5.6938	2.5094	KO Over WT
Prune	1045.13	1184	1625	1323	1042.76	1140.7	1502.59	1459.7	0	1.3565	0.4398	KO Over WT
Psap	9875.01	8781.63	15667.9	13091.8	9852.63	8460.46	14487.7	14444.5	0	1.5798	0.6598	KO Over WT
Psenen	681.4	741	1110.99	968	679.856	713.9	1027.3	1068.02	0	1.5028	0.5877	KO Over WT
Psma5	3698.96	3986	5168	4524	3690.58	3840.22	4778.69	4991.45	0	1.2973	0.3755	KO Over WT
Psma7	3288.79	3638.97	4372.01	3523.99	3281.34	3505.88	4042.67	3888.11	0	1.1685	0.2246	KO Over WT
Psmb1	3348.04	3670	4285	3626	3340.45	3535.78	3962.21	4000.66	0	1.158	0.2116	KO Over WT
Psmb2	2717.72	3073.59	2535.39	2038.65	2711.56	2961.18	2344.4	2249.3	0	0.8098	-0.3043	KO Over WT
Psmb3	3924.99	4355.97	3684	3078.99	3916.1	4196.66	3406.48	3397.13	0	0.8387	-0.2538	KO Over WT
Psmb4	4426.89	4708	6050.02	5171.62	4416.86	4535.82	5594.27	5705.99	0	1.2622	0.3359	KO Over WT
Psmb5	2224.33	2341.42	3285.35	2571.11	2219.29	2255.79	3037.86	2836.78	0	1.3126	0.3925	KO Over WT
Psmc1	3047	3193	3635.01	3216	3040.09	3076.22	3361.18	3548.3	0	1.1296	0.1759	KO Over WT
Psmc2	3912.2	4328.09	5175.95	4598.07	3903.33	4169.8	4786.04	5073.18	0	1.2212	0.2883	KO Over WT
Psmc3	4059.22	4269.15	5558.28	4675.48	4050.02	4113.02	5139.57	5158.58	0	1.2615	0.3352	KO Over WT
Psmc5	4188.11	4401	3857	3197	4178.62	4240.04	3566.45	3527.34	0	0.8427	-0.247	KO Over WT
Psmd1	5875.1	5668.18	7343	6178	5861.79	5460.88	6789.85	6816.36	0	1.2017	0.265	KO Over WT
Psmd11	3079.22	3252.98	2723.1	2493.05	3072.24	3134.01	2517.97	2750.65	0	0.849	-0.2362	KO Over WT
Psmd12	3066	3673.02	2271.42	2044.31	3059.05	3538.69	2100.31	2255.54	0	0.6603	-0.5988	KO Over WT
Psmd13	2513.37	2445	3326	2766.23	2507.67	2355.58	3075.45	3052.06	0	1.2599	0.3333	KO Over WT
Psmd2	10188.1	10099.9	13552.3	11702	10165.1	9730.51	12531.4	12911.1	0	1.2788	0.3548	KO Over WT
Psmd7	3627.5	4394.66	5856.87	4851.68	3619.28	4233.94	5415.67	5352.99	0	1.3712	0.4554	KO Over WT
Psph	1172	1605	2594.95	2571.36	1169.34	1546.3	2399.47	2837.05	0	1.9278	0.9469	KO Over WT
Ptdss1	1063.24	903.49	1500	1298	1060.83	870.447	1387	1432.12	0	1.4594	0.5453	KO Over WT
Ptger1	194.88	130.05	418.13	333.24	194.438	125.294	386.632	367.673	0	2.3529	1.2344	KO Over WT
Ptgfrn	6077.28	5278.98	8778.45	7607.93	6063.51	5085.91	8117.17	8394.04	0	1.4808	0.5664	KO Over WT
Ptgs1	70.36	317.01	3489.96	3317.84	70.2005	305.416	3227.06	3660.66	0	18.2688	4.1913	KO Over WT
Ptpmt1	499	464.99	656	590.4	497.869	447.984	606.583	651.404	0	1.3295	0.4109	KO Over WT
Ptpn1	822.73	932	1508.01	1138.52	820.866	897.914	1394.41	1256.16	0	1.5417	0.6245	KO Over WT
Ptpn22	1454	1221	134	205	1450.7	1176.34	123.906	226.182	0	0.1338	-2.9024	KO Over WT
Ptprb	480.04	2	0.96	0	478.952	1.92685	0.887683	0	0	0.0049	-7.6673	KO Over WT
Ptprk	1959.14	1902.25	3444.96	2704.81	1954.7	1832.68	3185.45	2984.29	0	1.6288	0.7038	KO Over WT
Ptprn	806	1510	135	116	804.173	1454.78	124.83	127.986	0	0.1125	-3.152	KO Over WT
Pum2	2909.07	3176.75	2475.98	2267.73	2902.48	3060.57	2289.46	2502.05	0	0.8036	-0.3155	KO Over WT
Pvrl2	513	531.79	371	239	511.837	512.341	343.053	263.695	0	0.593	-0.7539	KO Over WT
Pwp2	1267	1351	1975	1630	1264.13	1301.59	1826.22	1798.42	0	1.4125	0.4982	KO Over WT
Pycr1	201.46	191.21	356.1	245	201.003	184.217	329.275	270.315	0	1.5543	0.6363	KO Over WT
Rab11b	1982.51	2019.53	2800.01	2169.68	1978.02	1945.67	2589.08	2393.87	0	1.2699	0.3447	KO Over WT
Rab14	1927.03	1942.97	2387.15	2143.13	1922.66	1871.91	2207.33	2364.57	0	1.2048	0.2688	KO Over WT
Rab3gap2	1454.91	1568.67	2370.02	2051.78	1451.61	1511.3	2191.49	2263.78	0	1.5034	0.5883	KO Over WT
Rab5c	3640.27	3624.83	2733	2117.09	3632.02	3492.26	2527.12	2335.84	0	0.6827	-0.5508	KO Over WT
Rab8a	1510	1602	2208.41	1892	1506.58	1543.41	2042.05	2087.5	0	1.3538	0.437	KO Over WT
Rabep2	323.13	372.99	572	423	322.398	359.349	528.911	466.707	0	1.4594	0.5454	KO Over WT
Rabgef1	365	585	925	799	364.173	563.605	855.32	881.558	0	1.8707	0.9036	KO Over WT
Rac3	68	27	177	167	67.8459	26.0125	163.667	184.256	0	3.6647	1.8737	KO Over WT
Rad51l3	671.08	610.55	418.21	376.8	669.559	588.221	386.706	415.734	0	0.6384	-0.6474	KO Over WT
Rad54b	447.61	538.58	172.82	169.27	446.596	518.883	159.801	186.76	0	0.3599	-1.4742	KO Over WT
Rad54l	678.2	780.94	476.84	441.01	676.663	752.379	440.92	486.578	0	0.6494	-0.6228	KO Over WT
Raet1d	225.2	171.32	53	61.84	224.69	165.054	49.0075	68.2298	0	0.3035	-1.7204	KO Over WT
Raet1e	591.24	487.48	214.89	237.34	589.9	469.652	198.702	261.864	0	0.4355	-1.1994	KO Over WT
Rai14	3203.69	4041.6	1769.87	1903	3196.43	3893.79	1636.55	2099.63	0	0.527	-0.924	KO Over WT
Ralgapa2	646.23	698.57	373.11	309.9	644.765	673.021	345.004	341.921	0	0.5218	-0.9384	KO Over WT
Ralgps2	458	452.19	89	85	456.962	435.652	82.2956	93.7828	0	0.1986	-2.3321	KO Over WT
Ranbp2	2917.94	2831	2211	1925	2911.33	2727.46	2044.45	2123.9	0	0.7393	-0.4358	KO Over WT
Rap1gap	248	197	60	47	247.438	189.795	55.4802	51.8564	0	0.248	-2.0113	KO Over WT
Rap2b	793.1	803.86	409.94	348.24	791.303	774.461	379.059	384.223	0	0.488	-1.0351	KO Over WT
Rap2c	647	645	486	470	645.534	621.411	449.39	518.564	0	0.7643	-0.3878	KO Over WT
Rapgef1	2685.04	2333.67	4261	3741.94	2678.96	2248.32	3940.02	4128.58	0	1.6373	0.7114	KO Over WT
Rara	982.17	857.29	622.57	555.03	979.944	825.937	575.672	612.38	0	0.6582	-0.6035	KO Over WT
Rasal2	1574.32	1542.68	1213.48	1103.74	1570.75	1486.26	1122.07	1217.79	0	0.7655	-0.3855	KO Over WT
Rasgef1b	423.69	460	632	596	422.73	443.177	584.391	657.583	0	1.4336	0.5196	KO Over WT
Rasgrf2	25	12	62	74	24.9433	11.5611	57.3295	81.6462	0	3.6973	1.8865	KO Over WT
Rasl10a	26	42	8.78	3	25.9411	40.464	8.1186	3.30998	0	0.1902	-2.3943	KO Over WT
Rasl11a	41	106	209	169	40.9071	102.123	193.256	186.462	0	2.6378	1.3993	KO Over WT
Rassf2	34.49	41.79	185.52	125.91	34.4118	40.2616	171.545	138.92	0	4.0961	2.0342	KO Over WT
Rassf6	130.01	184	31	52	129.715	177.271	28.6648	57.373	0	0.2837	-1.8174	KO Over WT
Rassf9	122	183	18	0	121.724	176.307	16.6441	0	0	0.0605	-4.0462	KO Over WT
Rbbp4	6157.13	6570.78	5459.6	4892.14	6143.18	6330.47	5048.33	5397.63	0	0.8375	-0.2559	KO Over WT
Rbbp7	4252.97	4525.92	5840.09	4660.89	4243.33	4360.4	5400.16	5142.49	0	1.2253	0.2932	KO Over WT
Rbm27	1140.01	1132.64	810.97	703	1137.43	1091.22	749.88	775.639	0	0.6847	-0.5464	KO Over WT
Rbm3	6900.88	7789.17	10875.7	9803.52	6885.24	7504.3	10056.5	10816.5	0	1.4505	0.5366	KO Over WT
Rbm39	2526.06	2971.03	2139.01	1788.99	2520.34	2862.37	1977.88	1973.84	0	0.7342	-0.4457	KO Over WT
Rbm41	194	214.28	114.54	129.19	193.56	206.443	105.912	142.539	0	0.6225	-0.6838	KO Over WT
Rbpms	609	747	66	70	607.62	719.68	61.0282	77.2329	0	0.1052	-3.2492	KO Over WT
Rcan1	202	257	682	593	201.542	247.601	630.625	654.273	0	2.8546	1.5133	KO Over WT
Rcan3	590	690	391	303	588.663	664.765	361.546	334.308	0	0.5557	-0.8477	KO Over WT
Rcc1	3325.01	3737.07	2990	2609.99	3317.47	3600.4	2764.76	2879.67	0	0.816	-0.2934	KO Over WT
Rce1	544.94	469	993.13	807	543.705	451.847	918.317	890.385	0	1.8156	0.8604	KO Over WT
Rcn3	146	85	407	335	145.669	81.8913	376.341	369.615	0	3.2633	1.7063	KO Over WT
Rdh13	326.93	372.07	590.49	531.02	326.189	358.462	546.008	585.889	0	1.6518	0.7241	KO Over WT
Reln	264	359	0	0	263.402	345.87	0	0	0	0.0024	-8.6838	KO Over WT
Relt	134	169	278	202	133.696	162.819	257.058	222.872	0	1.6155	0.692	KO Over WT
Rexo2	1010	895	1600.01	1563	1007.71	862.268	1479.48	1724.5	0	1.7128	0.7764	KO Over WT
Rffl	186.02	195.46	79.85	58.35	185.598	188.312	73.8349	64.3791	0	0.3721	-1.4261	KO Over WT
Rfng	435	414	889.31	720.9	434.014	398.859	822.318	795.389	0	1.9406	0.9565	KO Over WT
Rfwd3	3882.98	4210.98	3207.83	2849.67	3874.18	4056.97	2966.18	3144.12	0	0.7705	-0.3762	KO Over WT
Rfx7	974.45	890	715	617.82	972.242	857.45	661.139	681.658	0	0.7341	-0.4459	KO Over WT
Rgs10	281	184	623.99	516.98	280.363	177.271	576.985	570.398	0	2.5023	1.3233	KO Over WT
Rgs12	276	339.02	484.94	441	275.375	326.621	448.409	486.567	0	1.5518	0.6339	KO Over WT
Rgs19	735	619	341	88	733.334	596.362	315.312	97.0928	0	0.3109	-1.6854	KO Over WT
Rhbdf1	1310	1349	2096	1517	1307.03	1299.66	1938.11	1673.75	0	1.3854	0.4703	KO Over WT
Rhbdf2	540	628	414	324	538.776	605.032	382.813	357.478	0	0.6477	-0.6267	KO Over WT
Rhoq	702.47	742.48	1020.89	778.36	700.878	715.326	943.986	858.786	0	1.2727	0.3479	KO Over WT
Rhot1	1224	1378	1006	882	1221.23	1327.6	930.218	973.135	0	0.7469	-0.421	KO Over WT
Rictor	994.01	1223.14	508	475.63	991.757	1178.41	469.732	524.776	0	0.4586	-1.1246	KO Over WT
Rif1	1443.01	1519.94	938	841.93	1439.74	1464.35	867.34	928.924	0	0.6187	-0.6926	KO Over WT
Rims2	473	539	389	280	471.928	519.287	359.697	308.932	0	0.675	-0.567	KO Over WT
Rin2	510	592.66	130	209	508.844	570.985	120.207	230.595	0	0.3258	-1.618	KO Over WT
Rin3	623	651	982	715	621.588	627.191	908.026	788.879	0	1.3584	0.4419	KO Over WT
Rlf	753	731	419	374	751.294	704.265	387.437	412.644	0	0.5501	-0.8622	KO Over WT
Rnasek	691	645	1388	1129	689.434	621.411	1283.44	1245.66	0	1.9283	0.9473	KO Over WT
Rnd3	370.06	410.92	735.86	680.03	369.221	395.892	680.428	750.296	0	1.8683	0.9017	KO Over WT
Rnf10	5471.16	7776.92	11264.3	9762.1	5458.76	7492.5	10415.8	10770.8	0	1.6358	0.71	KO Over WT
Rnf11	1632.79	1625.14	1340.81	1229.09	1629.09	1565.7	1239.81	1356.09	0	0.8126	-0.2993	KO Over WT
Rnf166	293	274	645	469	292.336	263.979	596.412	517.46	0	1.9996	0.9997	KO Over WT
Rnf187	3224.92	3393	5898.04	4469.85	3217.61	3268.91	5453.74	4931.71	0	1.6009	0.6789	KO Over WT
Rnf19b	1589.97	1705	1144	919	1586.37	1642.64	1057.82	1013.96	0	0.6418	-0.6399	KO Over WT
Rnf20	1568.97	1521.96	1071.3	954.85	1565.41	1466.3	990.599	1053.51	0	0.6744	-0.5683	KO Over WT
Rnf38	920.91	870.95	514	437	918.823	839.097	475.28	482.154	0	0.545	-0.8756	KO Over WT
Rnf43	65	77.95	5	5	64.8527	75.0992	4.62335	5.51664	0	0.0822	-3.6048	KO Over WT
Rngtt	453	501	279	272	451.973	482.677	257.983	300.105	0	0.5977	-0.7424	KO Over WT
Rnh1	4906.22	4133.12	8203.83	6939	4895.1	3981.96	7585.83	7655.99	0	1.7169	0.7798	KO Over WT
Rnps1	2922	3139.95	3904.03	3131	2915.38	3025.11	3609.94	3454.52	0	1.1892	0.2499	KO Over WT
Rock2	2793.83	2711.04	1615	1434	2787.5	2611.89	1493.34	1582.17	0	0.5697	-0.8117	KO Over WT
Rod1	2975.67	3044.99	1904	1521	2968.93	2933.63	1760.57	1678.16	0	0.5827	-0.7792	KO Over WT
Rpa1	4479.08	4084.31	6072.44	5750.02	4468.93	3934.94	5615	6344.15	0	1.423	0.5089	KO Over WT
Rpap3	703	861	577	434	701.407	829.511	533.534	478.844	0	0.6616	-0.5959	KO Over WT
Rpl10	19668.4	18098.7	25626.4	21921.7	19623.8	17436.8	23695.9	24186.8	0	1.292	0.3696	KO Over WT
Rpl13a	20560	20027.4	29168.4	22826.1	20513.4	19294.9	26971.1	25184.7	0	1.3102	0.3897	KO Over WT
Rpl14	11362.9	10433.5	19018.5	16128.3	11337.1	10051.9	17585.8	17794.8	0	1.6541	0.726	KO Over WT
Rpl15	23152.8	25197.7	32926.3	27683.6	23100.3	24276.2	30445.9	30544.1	0	1.2873	0.3644	KO Over WT
Rpl17	12453.6	13215.4	15775.8	12559.5	12425.4	12732.1	14587.4	13857.2	0	1.1307	0.1772	KO Over WT
Rpl23	17481.4	18607.2	12977.1	11198.3	17441.8	17926.7	11999.5	12355.4	0	0.6886	-0.5382	KO Over WT
Rpl23a	21079.4	21919	18313.9	14427.3	21031.6	21117.4	16934.3	15918	0	0.7794	-0.3595	KO Over WT
Rpl27	11894	12757	11440.1	9188.49	11867	12290.5	10578.3	10137.9	0	0.8576	-0.2217	KO Over WT
Rpl28	8279.64	7693	13690.8	11997.8	8260.88	7411.65	12659.5	13237.4	0	1.6523	0.7245	KO Over WT
Rpl29	9535.49	10314	12837.4	10131.8	9513.88	9936.83	11870.3	11178.7	0	1.185	0.2449	KO Over WT
Rpl32	13353.1	13557.3	19160.6	15180.2	13322.9	13061.5	17717.2	16748.7	0	1.3063	0.3855	KO Over WT
Rpl34	9724.33	9905.22	14273.5	12776.9	9702.29	9542.96	13198.3	14097.1	0	1.4183	0.5041	KO Over WT
Rpl35	8126.99	8663.11	12548.5	11004.9	8108.57	8346.28	11603.2	12142	0	1.443	0.5291	KO Over WT
Rpl35a	6459.96	7288.47	9121.03	7385.22	6445.32	7021.91	8433.94	8148.31	0	1.2313	0.3002	KO Over WT
Rpl37a	6654.31	6230.73	9295.08	7747.89	6639.23	6002.86	8594.88	8548.46	0	1.356	0.4394	KO Over WT
Rpl38	6734.53	6440	8399.14	7242.19	6719.27	6204.47	7766.43	7990.51	0	1.2192	0.2859	KO Over WT
Rpl4	31848.2	34661.2	42230.5	35040.7	31776	33393.5	39049.3	38661.4	0	1.1924	0.2539	KO Over WT
Rpl41	25969.2	23841.4	35835.3	28239.7	25910.3	22969.5	33135.8	31157.6	0	1.3153	0.3954	KO Over WT
Rpl7a	24584.4	28044.1	34747.3	28545.4	24528.7	27018.4	32129.7	31494.9	0	1.2343	0.3037	KO Over WT
Rpp14	684	766	964.99	896.01	682.45	737.985	892.297	988.592	0	1.3238	0.4047	KO Over WT
Rps11	11820	12002	17141.7	15934.5	11793.2	11563.1	15850.4	17580.9	0	1.4313	0.5174	KO Over WT
Rps13	8626.92	8511.56	10929.2	8929.14	8607.37	8200.27	10105.9	9851.76	0	1.1874	0.2478	KO Over WT
Rps14	13283	14035.5	18672.2	15217.5	13252.9	13522.2	17265.7	16789.9	0	1.2719	0.347	KO Over WT
Rps15	9246.77	9162.38	17950	14148.5	9225.81	8827.29	16597.8	15610.4	0	1.784	0.8351	KO Over WT
Rps16	14086.7	14414	19013.4	14559.6	14054.8	13886.8	17581.1	16064	0	1.2041	0.268	KO Over WT
Rps17	6962.06	7955.76	11319.1	8490.27	6946.28	7664.8	10466.5	9367.55	0	1.3574	0.4409	KO Over WT
Rps19	8512.77	8104.1	13215.5	12550.4	8493.48	7807.71	12219.9	13847.2	0	1.599	0.6772	KO Over WT
Rps2	53308	51520.7	79035.5	62981.9	53187.2	49636.4	73081.7	69489.7	0	1.3866	0.4715	KO Over WT
Rps21	4562	4681	5768.88	4547.07	4551.66	4509.8	5334.31	5016.91	0	1.1423	0.192	KO Over WT
Rps25	7971.03	8766.08	10717	9317.73	7952.97	8445.48	9909.7	10280.5	0	1.2312	0.3001	KO Over WT
Rps27a	16677.4	18445.8	21685.2	17958.6	16639.6	17771.2	20051.7	19814.3	0	1.1585	0.2123	KO Over WT
Rps3	21220.8	21516.1	28180.1	23899.7	21172.7	20729.2	26057.3	26369.1	0	1.2512	0.3233	KO Over WT
Rps5	16000.1	16870.6	22879.3	17799.6	15963.9	16253.6	21155.8	19638.8	0	1.2662	0.3405	KO Over WT
Rps6ka6	573	580.91	143	142	571.701	559.665	132.228	156.672	0	0.2563	-1.9639	KO Over WT
Rps6kb1	1262.52	1403.24	894.83	709.97	1259.66	1351.92	827.422	783.329	0	0.617	-0.6967	KO Over WT
Rps7	11616.6	12794	15813.8	13127	11590.2	12326.1	14622.6	14483.4	0	1.217	0.2833	KO Over WT
Rps9	17101.5	17168.8	23495.8	19941.8	17062.7	16540.9	21725.9	22002.3	0	1.3013	0.3799	KO Over WT
Rpsa	46391.8	49940.8	77641.3	60430.3	46286.7	48114.3	71792.6	66674.4	0	1.4668	0.5527	KO Over WT
Rrm1	6873.24	6866.57	9466.46	8293.26	6857.66	6615.44	8753.35	9150.18	0	1.3288	0.4101	KO Over WT
Rrm2	4502.99	5135.98	7806.95	7164.95	4492.79	4948.14	7218.85	7905.28	0	1.6019	0.6798	KO Over WT
Rrm2b	315	329	159	157	314.286	316.968	147.023	173.222	0	0.5085	-0.9758	KO Over WT
Rrp12	2263.13	1958	3628.98	3030.12	2258	1886.39	3355.61	3343.21	0	1.6161	0.6925	KO Over WT
Rrp7a	2458.13	3202.75	4367.11	3606.27	2452.56	3085.62	4038.13	3978.9	0	1.4475	0.5335	KO Over WT
Rsbn1	571.32	594.5	293.82	285.27	570.025	572.758	271.686	314.746	0	0.5138	-0.9607	KO Over WT
Rsc1a1	328.19	341.36	167.43	185.71	327.446	328.876	154.817	204.899	0	0.5491	-0.8649	KO Over WT
Rttn	713	627	343	338	711.384	604.069	317.162	372.925	0	0.5251	-0.9292	KO Over WT
Runx3	113.76	29.07	621.72	475.47	113.502	28.0068	574.886	524.599	0	7.6994	2.9447	KO Over WT
Rxra	465	555	967	926	463.946	534.702	894.156	1021.68	0	1.9171	0.9389	KO Over WT
Ryk	2063	1657	3485.67	3337.48	2058.32	1596.4	3223.09	3682.33	0	1.8891	0.9177	KO Over WT
S100a10	9982.17	9180.98	14042.4	13147.8	9959.55	8845.21	12984.6	14506.3	0	1.4619	0.5478	KO Over WT
S100a11	21793.2	21005.8	37469.1	30409.4	21743.8	20237.5	34646.5	33551.6	0	1.6245	0.7	KO Over WT
S100a4	8627.52	6730	16735	18208.3	8607.97	6483.87	15474.3	20089.8	0	2.3564	1.2366	KO Over WT
S100pbp	277.82	332	146	103.99	277.19	319.858	135.002	114.735	0	0.4197	-1.2525	KO Over WT
Sars	6866	6344.67	10879.5	9574.13	6850.44	6112.63	10060	10563.4	0	1.5909	0.6698	KO Over WT
Sat1	731	677	1399	1258	729.343	652.24	1293.61	1387.99	0	1.9399	0.956	KO Over WT
Sbsn	15	23	273.97	129	14.966	22.1588	253.332	142.329	0	10.2861	3.3626	KO Over WT
Scai	268.08	232	129	127.01	267.472	223.515	119.282	140.134	0	0.5298	-0.9165	KO Over WT
Scap	1269	1126	1737	1382.04	1266.12	1084.82	1606.15	1524.84	0	1.3316	0.4132	KO Over WT
Scarb1	1152	1647.99	2831	2135	1149.39	1587.72	2617.74	2355.6	0	1.8166	0.8612	KO Over WT
Scarb2	691	1038	2239	1932	689.434	1000.04	2070.34	2131.63	0	2.4858	1.3137	KO Over WT
Schip1	830.55	787	683.02	548	828.668	758.217	631.568	604.623	0	0.7792	-0.3599	KO Over WT
Scmh1	388.33	356	513.96	472.84	387.45	342.98	475.243	521.697	0	1.3641	0.448	KO Over WT
Scrn1	499	532	1246.08	864	497.869	512.543	1152.21	953.275	0	2.0822	1.0581	KO Over WT
Scx	341	445	751.97	552	340.227	428.725	695.324	609.037	0	1.6949	0.7612	KO Over WT
Sdcbp2	824.04	452	39	50	822.173	435.469	36.0621	55.1664	0	0.0736	-3.7635	KO Over WT
Sdhc	1482.35	1620	2295.97	1836	1478.99	1560.75	2123.01	2025.71	0	1.3646	0.4485	KO Over WT
Sdr39u1	384	371	147	159.98	383.13	357.432	135.926	176.51	0	0.423	-1.2411	KO Over WT
Sec13	1903.9	2291.31	3272.03	2505.42	1899.59	2207.51	3025.55	2764.3	0	1.4096	0.4953	KO Over WT
Sec14l1	2303.76	2456.96	3033	2713.87	2298.54	2367.1	2804.52	2994.29	0	1.2428	0.3136	KO Over WT
Sec16b	8	1	59	47	7.98187	0.963427	54.5555	51.8564	0	10.3444	3.3708	KO Over WT
Sec23b	2215.44	2252.92	1873	1542.93	2210.42	2170.52	1731.91	1702.36	0	0.784	-0.3511	KO Over WT
Sec24d	2484.74	2715	4596.24	3874	2479.11	2615.71	4250	4274.29	0	1.6729	0.7424	KO Over WT
Sec31a	4087.31	5290.96	9091.5	7340.2	4078.05	5097.46	8406.64	8098.64	0	1.7987	0.847	KO Over WT
Sec61b	1459.76	1667.02	1248	970.09	1456.45	1606.05	1153.99	1070.33	0	0.7264	-0.4611	KO Over WT
Secisbp2l	790	745.02	561	493	788.21	717.773	518.74	543.94	0	0.7059	-0.5024	KO Over WT
Sema3f	56	17	260	270	55.8731	16.3783	240.414	297.898	0	7.3206	2.872	KO Over WT
Senp8	118	140	50	66.81	117.733	134.88	46.2335	73.7133	0	0.4779	-1.0652	KO Over WT
Sept11	3285.01	3738.88	6685.79	5565.5	3277.57	3602.14	6182.15	6140.57	0	1.791	0.8408	KO Over WT
Sept6	598.11	594	386	312	596.755	572.276	356.923	344.238	0	0.6003	-0.7363	KO Over WT
Serf2	2626.26	2845.29	4754.43	3468.87	2620.31	2741.23	4396.28	3827.3	0	1.5337	0.617	KO Over WT
Serhl	249.54	315.26	462.02	404.98	248.974	303.73	427.216	446.825	0	1.5798	0.6598	KO Over WT
Serinc3	1767.32	1889.01	2344.94	1845.97	1763.31	1819.92	2168.3	2036.71	0	1.1734	0.2308	KO Over WT
Serp1	3835	4098.98	3170	3005	3826.31	3949.07	2931.2	3315.5	0	0.8034	-0.3158	KO Over WT
Serpinb1a	10	7	256.1	159.62	9.97734	6.74399	236.808	176.113	0	22.7614	4.5085	KO Over WT
Serpinb6b	1033.73	496.37	4673.47	3634.11	1031.39	478.216	4321.42	4009.61	0	5.5142	2.4632	KO Over WT
Serpinb9	369.2	240.42	2199.67	1485.88	368.363	231.627	2033.97	1639.41	0	6.1097	2.6111	KO Over WT
Serpinb9b	150.42	186.58	1802.19	1684.02	150.079	179.756	1666.43	1858.03	0	10.6421	3.4117	KO Over WT
Serpinf1	4	7	87	85	3.99094	6.74399	80.4463	93.7828	0	14.3791	3.8459	KO Over WT
Sertad4	131	247	598	535	130.703	237.967	552.953	590.28	0	3.0925	1.6288	KO Over WT
Sestd1	919.83	1105.21	681	617.68	917.745	1064.79	629.7	681.503	0	0.6616	-0.5959	KO Over WT
Setx	1392	1208	927.9	758	1388.85	1163.82	858.001	836.322	0	0.6639	-0.5909	KO Over WT
Sf3a3	2381.49	2788	2048.65	1735	2376.09	2686.04	1894.32	1914.27	0	0.7524	-0.4103	KO Over WT
Sfrp2	13.04	5	672.98	708.73	13.0104	4.81714	622.284	781.961	0	72.7875	6.1856	KO Over WT
Sfxn3	1417.3	1096.33	2203.22	1723.32	1414.09	1056.23	2037.25	1901.39	0	1.594	0.6727	KO Over WT
Sgcb	260	159	639	413.18	259.411	153.185	590.864	455.873	0	2.5314	1.34	KO Over WT
Sgk2	12	48	152	112	11.9728	46.2445	140.55	123.573	0	4.4489	2.1534	KO Over WT
Sgms2	1442.33	1529.48	1207.17	1142.2	1439.06	1473.54	1116.23	1260.22	0	0.816	-0.2933	KO Over WT
Sgol2	844.81	842.56	506.14	474.4	842.895	811.745	468.012	523.418	0	0.5995	-0.7381	KO Over WT
Sgpp1	359	428.03	782	624	358.186	412.376	723.092	688.476	0	1.8303	0.8721	KO Over WT
Sh3bgrl	862.54	925.27	697.62	662.61	860.585	891.43	645.068	731.076	0	0.7856	-0.3481	KO Over WT
Sh3bgrl2	967.99	1148	280	388	965.796	1106.01	258.908	428.091	0	0.3321	-1.5904	KO Over WT
Sh3gl1	1424	1453.24	1984	1688	1420.77	1400.09	1834.54	1862.42	0	1.3104	0.39	KO Over WT
Sh3rf2	210.53	473.13	1790.83	1469.16	210.053	455.826	1655.93	1620.96	0	4.9124	2.2964	KO Over WT
Sh3tc1	104	182	375	313	103.764	175.344	346.751	345.341	0	2.4718	1.3056	KO Over WT
Shank3	117	101	37	22	116.735	97.3062	34.2128	24.2732	0	0.2783	-1.8455	KO Over WT
Shc1	5988.79	5497.11	4066.09	3899.94	5975.22	5296.07	3759.79	4302.91	0	0.7154	-0.4832	KO Over WT
Shmt2	5258.56	5649.81	8111	6791.13	5246.64	5443.18	7500	7492.84	0	1.4025	0.488	KO Over WT
Shprh	472	510	313.89	315	470.93	491.348	290.245	347.548	0	0.6633	-0.5922	KO Over WT
Siae	142	161	49	43	141.678	155.112	45.3088	47.4431	0	0.3159	-1.6623	KO Over WT
Sidt2	1358.98	1287	1947	1562	1355.9	1239.93	1800.33	1723.4	0	1.3573	0.4407	KO Over WT
Sigirr	1381.2	1452	963	937.99	1378.07	1398.9	890.457	1034.91	0	0.6935	-0.528	KO Over WT
Sin3a	1866.98	1742	1415.78	1179	1862.75	1678.29	1309.13	1300.82	0	0.7372	-0.4399	KO Over WT
Sin3b	2146	1982	2996	2587.59	2141.14	1909.51	2770.31	2854.96	0	1.3886	0.4736	KO Over WT
Sipa1l2	387	438	926	766.92	386.123	421.981	856.244	846.164	0	2.1046	1.0736	KO Over WT
Sirt2	802.99	865	1268.94	1036.24	801.17	833.365	1173.35	1143.31	0	1.4169	0.5028	KO Over WT
Skil	1862.88	1876	1168.61	1014	1858.66	1807.39	1080.58	1118.77	0	0.6001	-0.7368	KO Over WT
Slc12a2	3577	3300.94	1218.97	1116.95	3568.89	3180.22	1127.14	1232.36	0	0.3497	-1.5156	KO Over WT
Slc12a6	700.79	616.85	405.6	371.59	699.202	594.29	375.046	409.985	0	0.6074	-0.7194	KO Over WT
Slc12a7	600	402	1658	1252	598.64	387.298	1533.1	1381.37	0	2.9531	1.5622	KO Over WT
Slc12a9	387	475.82	681	547	386.123	458.418	629.7	603.52	0	1.4594	0.5454	KO Over WT
Slc14a1	116	101	6.08	1.02	115.737	97.3062	5.62199	1.12539	0	0.0384	-4.7037	KO Over WT
Slc16a3	5768.07	3502.5	516	749	5755	3374.4	477.13	826.392	0	0.1429	-2.8067	KO Over WT
Slc19a1	418	494	1251.88	853	417.053	475.933	1157.58	941.138	0	2.348	1.2314	KO Over WT
Slc20a1	1374.29	1305	1980.01	1509.9	1371.18	1257.27	1830.86	1665.91	0	1.3302	0.4116	KO Over WT
Slc25a10	1752.99	1788	2608	1969	1749.02	1722.61	2411.54	2172.45	0	1.3203	0.4008	KO Over WT
Slc25a12	686.02	687.29	1156.35	1010.4	684.465	662.154	1069.24	1114.8	0	1.6212	0.6971	KO Over WT
Slc25a24	3367.04	3328.88	2708.03	2371.97	3359.41	3207.13	2504.03	2617.06	0	0.7799	-0.3586	KO Over WT
Slc25a3	8841.52	8333.07	11640.5	10597.9	8821.48	8028.31	10763.6	11693	0	1.3327	0.4144	KO Over WT
Slc25a30	714.95	660	562	449	713.33	635.862	519.664	495.394	0	0.7526	-0.41	KO Over WT
Slc25a5	8337.05	9824.39	14423.4	12246.8	8318.16	9465.09	13336.8	13512.2	0	1.5098	0.5943	KO Over WT
Slc27a3	50	35	14	8	49.8867	33.72	12.9454	8.82662	0	0.2733	-1.8713	KO Over WT
Slc27a4	900	909	1648	1150	897.96	875.756	1523.86	1268.83	0	1.574	0.6544	KO Over WT
Slc35a3	788.72	876.84	606	506	786.933	844.772	560.35	558.284	0	0.6858	-0.544	KO Over WT
Slc35a4	2287.83	2426.93	3041.82	2383.81	2282.65	2338.17	2812.68	2630.12	0	1.1778	0.2361	KO Over WT
Slc35b1	1404.91	1529	1219.01	936	1401.73	1473.08	1127.18	1032.71	0	0.7514	-0.4123	KO Over WT
Slc35b2	998.12	1183.78	1482.5	1316.2	995.858	1140.49	1370.82	1452.2	0	1.3212	0.4019	KO Over WT
Slc35e2	511.71	484.38	278.58	297.42	510.55	466.665	257.595	328.152	0	0.6	-0.7369	KO Over WT
Slc35f2	140	213	2	20.57	139.683	205.21	1.84934	22.6954	0	0.0751	-3.7341	KO Over WT
Slc39a1	3042.48	2813.02	4206	3444.43	3035.59	2710.14	3889.16	3800.33	0	1.3382	0.4203	KO Over WT
Slc39a13	1056.08	897.16	1548.07	1294	1053.69	864.349	1431.45	1427.71	0	1.4903	0.5756	KO Over WT
Slc39a14	812.23	719.97	1066.5	926.59	810.389	693.639	986.16	1022.33	0	1.3351	0.4169	KO Over WT
Slc39a7	2920.99	2759	4557	3410	2914.37	2658.1	4213.72	3762.35	0	1.4312	0.5172	KO Over WT
Slc39a9	850.98	834.54	1266.85	1074.12	849.051	804.019	1171.42	1185.11	0	1.4252	0.5111	KO Over WT
Slc3a2	5006.79	4623.68	7443.11	6290.15	4995.44	4454.58	6882.42	6940.09	0	1.4626	0.5486	KO Over WT
Slc46a1	187	170	38	34	186.576	163.783	35.1375	37.5131	0	0.2107	-2.2467	KO Over WT
Slc48a1	1461	1654	4101	3588	1457.69	1593.51	3792.07	3958.74	0	2.5395	1.3445	KO Over WT
Slc4a4	258.01	345.25	617.59	561.82	257.425	332.623	571.067	619.871	0	2.0158	1.0114	KO Over WT
Slc5a3	1233.6	1008.27	423.38	506.07	1230.8	971.395	391.487	558.361	0	0.4317	-1.2119	KO Over WT
Slc5a6	271	435	799	714	270.386	419.091	738.811	787.776	0	2.2115	1.145	KO Over WT
Slc6a6	5465.24	4706.22	9592.45	8453.27	5452.85	4534.1	8869.85	9326.72	0	1.8219	0.8655	KO Over WT
Slc6a8	703	919.16	2520.8	2372.06	701.407	885.544	2330.91	2617.16	0	3.116	1.6397	KO Over WT
Slc6a9	854	483.76	1478.01	1491	852.065	466.068	1366.67	1645.06	0	2.2834	1.1912	KO Over WT
Slc7a1	3621.73	4239.41	5779.21	5327.24	3613.52	4084.36	5343.86	5877.69	0	1.4577	0.5437	KO Over WT
Slc9a2	264	292	96	66	263.402	281.321	88.7683	72.8196	0	0.2986	-1.7439	KO Over WT
Slc9a6	296.73	311	420	406	296.058	299.626	388.361	447.951	0	1.4029	0.4885	KO Over WT
Slco4a1	840	752	150	144	838.096	724.497	138.7	158.879	0	0.1912	-2.3868	KO Over WT
Slfn2	70.87	131.38	2	9	70.7094	126.575	1.84934	9.92994	0	0.0667	-3.9055	KO Over WT
Slitrk5	86	146.99	13	19	85.8051	141.614	12.0207	20.9632	0	0.1506	-2.7314	KO Over WT
Slmap	1755.28	1932.99	1410.21	1182.99	1751.3	1862.3	1303.98	1305.23	0	0.7222	-0.4696	KO Over WT
Sltm	1209.57	1393.93	1080	883.99	1206.83	1342.95	998.643	975.33	0	0.7743	-0.369	KO Over WT
Smad3	2175.75	1992.87	1493.7	1222.48	2170.82	1919.99	1381.18	1348.8	0	0.6675	-0.5832	KO Over WT
Smad9	31	45.84	354.37	286.31	30.9297	44.1635	327.675	315.894	0	8.4234	3.0744	KO Over WT
Smap1	748.24	651.3	1099.48	865.63	746.544	627.48	1016.66	955.073	0	1.4345	0.5206	KO Over WT
Smarcb1	1391	1348	2249.12	1800	1387.85	1298.7	2079.69	1985.99	0	1.5131	0.5975	KO Over WT
Smarcd3	295.02	241.96	571	447.25	294.351	233.111	527.986	493.463	0	1.9339	0.9515	KO Over WT
Smarce1	3266.26	3833	2666.13	2127	3258.86	3692.82	2465.29	2346.78	0	0.6923	-0.5306	KO Over WT
Smc2	2695.2	3373.93	1811.16	1631.56	2689.09	3250.54	1674.73	1800.14	0	0.5851	-0.7732	KO Over WT
Smc4	4428.8	4474.15	3701.97	3350.07	4418.76	4310.52	3423.1	3696.22	0	0.8156	-0.2941	KO Over WT
Smchd1	1908	1809	1573	1337	1903.68	1742.84	1454.51	1475.15	0	0.8035	-0.3156	KO Over WT
Smek2	1461.88	1664.03	1269.89	1061.05	1458.57	1603.17	1174.23	1170.69	0	0.766	-0.3846	KO Over WT
Smo	1108.18	1088.99	1875.02	1551.29	1105.67	1049.16	1733.77	1711.58	0	1.5985	0.6767	KO Over WT
Smpd1	462	517	1044	880.95	460.953	498.092	965.355	971.976	0	2.0185	1.0133	KO Over WT
Smug1	463	552	290	284	461.951	531.812	268.154	313.345	0	0.5858	-0.7716	KO Over WT
Smurf2	1096.96	1032.55	598.98	495	1094.47	994.787	553.859	546.147	0	0.5268	-0.9246	KO Over WT
Smyd5	1053	1199	1542	1332.97	1050.61	1155.15	1425.84	1470.7	0	1.313	0.3928	KO Over WT
Snai2	178.08	153.67	294.56	277.94	177.676	148.05	272.371	306.659	0	1.7741	0.8271	KO Over WT
Snapc2	738.07	708.99	1265	999	736.397	683.06	1169.71	1102.22	0	1.5999	0.678	KO Over WT
Snrnp40	1835.57	2089	1474	1321	1831.41	2012.6	1362.96	1457.5	0	0.7338	-0.4465	KO Over WT
Snrpb2	865	1014	728	638	863.04	976.915	673.16	703.923	0	0.7486	-0.4177	KO Over WT
Snta1	360	249	721	513	359.184	239.893	666.687	566.007	0	2.055	1.0392	KO Over WT
Snx15	386	254	705.93	506	385.125	244.711	652.752	558.284	0	1.9206	0.9416	KO Over WT
Snx17	1412	1793	2757	2398.04	1408.8	1727.43	2549.31	2645.82	0	1.6562	0.7279	KO Over WT
Snx18	678.82	620	1097	858.74	677.282	597.325	1014.36	947.471	0	1.5385	0.6216	KO Over WT
Snx3	1829.58	1975	2896	2538.21	1825.43	1902.77	2677.84	2800.48	0	1.4692	0.5551	KO Over WT
Snx5	4795.95	5519	3295.99	2951	4785.08	5317.16	3047.7	3255.92	0	0.624	-0.6803	KO Over WT
Snx6	1619.63	1651.04	1264	1037	1615.96	1590.66	1168.78	1144.15	0	0.7214	-0.4711	KO Over WT
Snx8	617	957	1845.01	1432	615.602	922	1706.03	1579.96	0	2.136	1.0949	KO Over WT
Socs6	971.01	926	663	514	968.809	892.134	613.056	567.11	0	0.6345	-0.6564	KO Over WT
Sod2	502.33	540.91	799.53	709.72	501.192	521.128	739.301	783.053	0	1.4884	0.5738	KO Over WT
Sorcs2	226	182	2180	1742	225.488	175.344	2015.78	1922	0	9.7914	3.2915	KO Over WT
Sord	130	210	783.02	573.9	129.705	202.32	724.035	633.199	0	4.074	2.0264	KO Over WT
Sowahc	172	215	105	112	171.61	207.137	97.0903	123.573	0	0.5842	-0.7754	KO Over WT
Sox4	1473.89	1379	1224	990.03	1470.55	1328.57	1131.8	1092.33	0	0.7947	-0.3315	KO Over WT
Sox6	7	12	122	92	6.98414	11.5611	112.81	101.506	0	10.7736	3.4294	KO Over WT
Sp110	6.98	6.34	63.69	55.68	6.96418	6.10813	58.8922	61.4333	0	8.3675	3.0648	KO Over WT
Spag9	2569.37	2478	1628	1274	2563.55	2387.37	1505.36	1405.64	0	0.5881	-0.7659	KO Over WT
Sparc	6114.04	6409.22	40850.8	28451.7	6100.18	6174.82	37773.5	31391.6	0	5.6341	2.4942	KO Over WT
Spata13	478.83	420.1	330.04	267.01	477.745	404.736	305.178	294.599	0	0.6802	-0.556	KO Over WT
Spata2	420	363	640	564.99	419.048	349.724	591.789	623.369	0	1.5795	0.6595	KO Over WT
Spata6	365	371	185	126	364.173	357.432	171.064	139.019	0	0.4309	-1.2146	KO Over WT
Spats2	796.7	894	710.33	540	794.894	861.304	656.821	595.797	0	0.7565	-0.4025	KO Over WT
Spice1	320	272	152	157	319.275	262.052	140.55	173.222	0	0.5409	-0.8865	KO Over WT
Spint2	639	849	434.99	334	637.552	817.95	402.222	368.511	0	0.53	-0.9159	KO Over WT
Spop	1936.78	1935.16	1094.45	969.11	1932.39	1864.39	1012	1069.25	0	0.5483	-0.8669	KO Over WT
Spp1	13664.2	15628	24521	19116.9	13633.3	15056.4	22673.8	21092.2	0	1.5255	0.6093	KO Over WT
Spred1	751	896.01	468	462.99	749.298	863.241	432.745	510.829	0	0.5855	-0.7722	KO Over WT
Spred2	1154.99	1022	781.96	638	1152.37	984.623	723.055	703.923	0	0.668	-0.5821	KO Over WT
Spred3	283	244	78	63	282.359	235.076	72.1242	69.5096	0	0.2758	-1.8583	KO Over WT
Sprr2a1	7.14	20.4	351.57	203.88	7.12382	19.6539	325.086	224.946	0	19.5138	4.2864	KO Over WT
Sprr2a2	7.14	20.4	351.57	203.88	7.12382	19.6539	325.086	224.946	0	19.5138	4.2864	KO Over WT
Spry4	211	294	100	101	210.522	283.248	92.467	111.436	0	0.4147	-1.2698	KO Over WT
Spsb1	300	247	137	120	299.32	237.967	126.68	132.399	0	0.4836	-1.048	KO Over WT
Spsb3	367	374	612.17	441	366.168	360.322	566.055	486.567	0	1.448	0.5341	KO Over WT
Spty2d1	820	783	601.27	559.28	818.142	754.364	555.976	617.069	0	0.7462	-0.4223	KO Over WT
Sqrdl	172	342	578.89	471	171.61	329.492	535.282	519.667	0	2.102	1.0718	KO Over WT
Sqstm1	8752.76	9607.03	15632.2	14449.4	8732.92	9255.68	14454.6	15942.4	0	1.6897	0.7568	KO Over WT
Srd5a3	199.01	342	614	529.72	198.559	329.492	567.747	584.454	0	2.1787	1.1235	KO Over WT
Srek1	683.48	782.25	490.03	481.14	681.931	753.641	453.116	530.855	0	0.6857	-0.5443	KO Over WT
Srgap1	82	118	235	198.33	81.8142	113.684	217.297	218.823	0	2.2215	1.1516	KO Over WT
Srprb	1533	1507.98	2479	2005	1529.53	1452.83	2292.26	2212.17	0	1.5101	0.5946	KO Over WT
Srsf1	6585.68	7192.71	5585.61	5127.18	6570.76	6929.65	5164.85	5656.96	0	0.8016	-0.319	KO Over WT
Srsf10	2296.02	2883.83	1394.98	1404.01	2290.82	2778.36	1289.9	1549.08	0	0.5602	-0.836	KO Over WT
Srsf2	6212.39	6277.14	7353.28	6471.04	6198.31	6047.57	6799.36	7139.67	0	1.1382	0.1868	KO Over WT
Srsf5	2106	2363.02	2869.99	2580.05	2101.23	2276.6	2653.79	2846.64	0	1.2563	0.3292	KO Over WT
Srxn1	614	639	1119	1143	612.609	615.63	1034.71	1261.1	0	1.8681	0.9016	KO Over WT
Ssbp2	166	169	386	379	165.624	162.819	356.923	418.161	0	2.3538	1.235	KO Over WT
Ssfa2	1024.02	1083	1514	1226	1021.7	1043.39	1399.95	1352.68	0	1.3327	0.4143	KO Over WT
Ssh2	796.35	683.05	472	433.98	794.545	658.069	436.444	478.822	0	0.6305	-0.6655	KO Over WT
Ssr3	9181.8	8528.48	6268.47	5525.88	9160.99	8216.57	5796.27	6096.85	0	0.6844	-0.547	KO Over WT
Ssu72	1249	1436	1124	846.99	1246.17	1383.48	1039.33	934.507	0	0.7507	-0.4136	KO Over WT
Ssx2ip	899	830	671	584	896.963	799.645	620.453	644.343	0	0.7457	-0.4233	KO Over WT
St3gal1	722.22	601.62	353.84	331.26	720.583	579.617	327.185	365.488	0	0.5333	-0.907	KO Over WT
St3gal2	1395.03	1316	2999	2287.06	1391.87	1267.87	2773.08	2523.38	0	1.9908	0.9933	KO Over WT
St3gal5	574.96	489.36	956.95	768.58	573.657	471.463	884.863	847.995	0	1.6571	0.7287	KO Over WT
Stac2	114	92	44	9	113.742	88.6353	40.6855	9.92994	0	0.2556	-1.9682	KO Over WT
Stag2	1548.99	1716.31	1338	1064	1545.48	1653.54	1237.21	1173.94	0	0.7538	-0.4077	KO Over WT
Stard10	822.86	1005.17	561.96	495	820.995	968.408	519.627	546.147	0	0.5959	-0.7468	KO Over WT
Stard5	63.06	51	166.32	111	62.9171	49.1348	153.791	122.469	0	2.4463	1.2906	KO Over WT
Stat3	919.91	853	2281.14	1622	917.825	821.804	2109.3	1789.6	0	2.2402	1.1636	KO Over WT
Stat6	1210.82	1220	2139.03	1731.13	1208.08	1175.38	1977.9	1910	0	1.6308	0.7056	KO Over WT
Steap3	813.31	732.05	1391.47	1084.1	811.467	705.277	1286.65	1196.12	0	1.6363	0.7104	KO Over WT
Stim1	572	503	860	795	570.704	484.604	795.216	877.145	0	1.5839	0.6635	KO Over WT
Stk16	931.83	1049.37	1322.95	1174.51	929.718	1010.99	1223.29	1295.87	0	1.2978	0.3761	KO Over WT
Stk32b	2	0	198.94	62.02	1.99547	0	183.954	68.4284	0	72.9359	6.1886	KO Over WT
Stk4	996	978	791	739.06	993.743	942.232	731.414	815.425	0	0.7992	-0.3235	KO Over WT
Stom	1549.07	1552.08	2062	1932.9	1545.56	1495.32	1906.67	2132.62	0	1.3282	0.4094	KO Over WT
Stoml2	2075	2321.32	1703	1283.4	2070.3	2236.42	1574.71	1416.01	0	0.6945	-0.5259	KO Over WT
Stt3a	4877.02	4781.18	5795	5024.01	4865.97	4606.32	5358.46	5543.13	0	1.1509	0.2027	KO Over WT
Stub1	1849.45	2099.84	2791.57	2156.27	1845.26	2023.04	2581.28	2379.07	0	1.2822	0.3586	KO Over WT
Stx12	1317	1461	1082.66	884	1314.02	1407.57	1001.1	975.341	0	0.7264	-0.4612	KO Over WT
Stx2	560	693	926.21	814	558.731	667.655	856.438	898.108	0	1.4301	0.5162	KO Over WT
Stxbp4	455.78	394.67	193.36	183.83	454.747	380.236	178.794	202.825	0	0.458	-1.1266	KO Over WT
Styk1	469	497	192.02	179	467.937	478.823	177.555	197.496	0	0.3971	-1.3325	KO Over WT
Styx	895.63	810.48	401.36	381.01	893.6	780.839	371.125	420.379	0	0.4732	-1.0796	KO Over WT
Suclg1	1374	1595.96	2074.08	1632.15	1370.89	1537.59	1917.84	1800.8	0	1.2784	0.3543	KO Over WT
Sulf2	8.61	71	1221	1165	8.59049	68.4033	1129.02	1285.38	0	30.7838	4.9441	KO Over WT
Sun2	1667.04	2228	3447.01	3006.01	1663.26	2146.52	3187.35	3316.61	0	1.7069	0.7714	KO Over WT
Supt6h	4561.55	4603.57	3857	3130	4551.21	4435.21	3566.45	3453.41	0	0.7812	-0.3562	KO Over WT
Suv39h2	357.16	429.12	288.31	244.01	356.351	413.426	266.592	269.223	0	0.6967	-0.5215	KO Over WT
Suz12	2714.96	2869	1364.99	1048	2708.81	2764.07	1262.17	1156.29	0	0.442	-1.1777	KO Over WT
Syne1	1201.66	968.66	580.9	540.38	1198.94	933.234	537.141	596.216	0	0.5319	-0.9108	KO Over WT
Syngr2	2378.98	2534.21	4044.78	3090.99	2373.59	2441.53	3740.09	3410.37	0	1.4849	0.5703	KO Over WT
Synm	27	24	113	92	26.9388	23.1223	104.488	101.506	0	4.0251	2.009	KO Over WT
Synpo	566	774	1400	1089	564.717	745.693	1294.54	1201.52	0	1.9038	0.9289	KO Over WT
Syt12	76.12	203.2	668.01	512.31	75.9475	195.768	617.689	565.246	0	4.3353	2.1161	KO Over WT
Syt9	100	0	0	0	99.7734	0	0	0	0	0.0147	-6.0912	KO Over WT
Szt2	1023.14	998	759.3	604	1020.82	961.501	702.102	666.41	0	0.6906	-0.5341	KO Over WT
Tacc2	1344.08	1299.98	2095.03	1914.96	1341.03	1252.44	1937.21	2112.83	0	1.5613	0.6428	KO Over WT
Tada2a	711.11	655	489	416	709.498	631.045	452.164	458.984	0	0.68	-0.5563	KO Over WT
Taf15	2876.66	2950.53	2133.58	1770.62	2870.14	2842.62	1972.86	1953.57	0	0.6874	-0.5408	KO Over WT
Taf5l	1511.01	1723	1213	1073	1507.59	1659.99	1121.62	1183.87	0	0.728	-0.458	KO Over WT
Tagln	16.37	13.1	45.76	54.52	16.3329	12.6209	42.3129	60.1534	0	3.4151	1.7719	KO Over WT
Tagln2	9315	8566.22	17031.1	14906.9	9293.89	8252.93	15748.1	16447.2	0	1.8348	0.8756	KO Over WT
Taok1	2267	2181.93	1672	1550.06	2261.86	2102.13	1546.05	1710.22	0	0.7463	-0.4223	KO Over WT
Taok3	404.24	561.23	818.14	707.02	403.324	540.704	756.509	780.074	0	1.6267	0.702	KO Over WT
Tapbpl	144.3	102.92	267.64	197.95	143.973	99.1559	247.479	218.404	0	1.9106	0.934	KO Over WT
Tatdn2	1003.12	986.08	1521.71	1395.02	1000.85	950.016	1407.08	1539.16	0	1.5098	0.5944	KO Over WT
Tax1bp3	1986.04	2434	3249	2656	1981.54	2344.98	3004.25	2930.44	0	1.3716	0.4558	KO Over WT
Tbc1d20	563	482	771	649	561.724	464.372	712.92	716.059	0	1.3921	0.4772	KO Over WT
Tbc1d9	401	505.63	142	154	400.091	487.138	131.303	169.912	0	0.3406	-1.5538	KO Over WT
Tbl1xr1	1013.66	922.38	684.92	646.12	1011.36	888.646	633.325	712.882	0	0.7088	-0.4966	KO Over WT
Tbl2	637	813	1236.63	1044	635.556	783.266	1143.47	1151.87	0	1.6171	0.6934	KO Over WT
Tbl3	1667.93	1806.9	2384.02	1848.86	1664.15	1740.82	2204.43	2039.9	0	1.2464	0.3178	KO Over WT
Tcf20	2288.71	2393.8	1566.04	1364.99	2283.52	2306.25	1448.07	1506.03	0	0.6437	-0.6354	KO Over WT
Tcf7	1159.89	960.99	1693.04	1427.02	1157.26	925.844	1565.5	1574.47	0	1.507	0.5917	KO Over WT
Tcp11l1	308.07	128	911.94	771	307.372	123.319	843.243	850.665	0	3.9229	1.9719	KO Over WT
Tdpoz4	1	6.25	56.44	62.49	0.997734	6.02142	52.1884	68.9469	0	14.4185	3.8499	KO Over WT
Tdrkh	323	341	96	95	322.268	328.529	88.7683	104.816	0	0.2991	-1.7415	KO Over WT
Tert	62	72	0	10	61.8595	69.3668	0	11.0333	0	0.0943	-3.4062	KO Over WT
Tes	3870.54	4708.52	1120	1107	3861.77	4536.32	1035.63	1221.38	0	0.2689	-1.895	KO Over WT
Tesk2	172.75	171.48	367.47	295.7	172.359	165.209	339.788	326.254	0	1.9688	0.9773	KO Over WT
Tex264	825.98	704	1764	1519.97	824.108	678.253	1631.12	1677.02	0	2.2008	1.138	KO Over WT
Tfe3	856	889.98	1367	1057	854.06	857.431	1264.02	1166.22	0	1.4196	0.5055	KO Over WT
Tgfa	240	292	93	69	239.456	281.321	85.9943	76.1296	0	0.3133	-1.6745	KO Over WT
Tgfb2	141	47	1002.14	748.13	140.68	45.2811	926.649	825.432	0	9.355	3.2257	KO Over WT
Tgfbi	242	147	1683	844	241.452	141.624	1556.22	931.208	0	6.4721	2.6942	KO Over WT
Tgfbrap1	525	512	816	752	523.81	493.275	754.531	829.702	0	1.5568	0.6386	KO Over WT
Tgs1	697	886.01	455.87	441.84	695.42	853.606	421.529	487.494	0	0.5872	-0.768	KO Over WT
Thap4	538	523	825	748.88	536.781	503.873	762.853	826.26	0	1.5263	0.61	KO Over WT
Thbs1	2989.7	1385	12999	14053.5	2982.92	1334.35	12019.8	15505.6	0	6.3738	2.6722	KO Over WT
Thoc2	915.89	933.43	559.32	447.8	913.814	899.292	517.186	494.07	0	0.5581	-0.8414	KO Over WT
Thra	647.03	640	484	309	645.564	616.594	447.54	340.928	0	0.6251	-0.6777	KO Over WT
Thsd4	36.25	73	1	8.02	36.1678	70.3302	0.92467	8.84868	0	0.1043	-3.2617	KO Over WT
Tigit	114.13	133.8	27.98	25.95	113.871	128.907	25.8723	28.6313	0	0.2292	-2.1252	KO Over WT
Timm22	719.76	864.73	1148.22	957.89	718.129	833.105	1061.72	1056.87	0	1.3654	0.4493	KO Over WT
Timm50	1241	1189	1775.72	1436	1238.19	1145.52	1641.95	1584.38	0	1.3533	0.4365	KO Over WT
Timp1	1032	1169.17	1601.17	1340.09	1029.66	1126.41	1480.55	1478.56	0	1.3722	0.4565	KO Over WT
Timp2	19783.5	15190.5	37355.9	34951.5	19738.6	14634.9	34541.9	38562.9	0	2.1267	1.0886	KO Over WT
Timp3	1913.09	1904.79	18038	10495.4	1908.75	1835.13	16679.2	11579.9	0	7.5455	2.9156	KO Over WT
Tiparp	1145.99	987	493.08	504.91	1143.39	950.903	455.936	557.081	0	0.4841	-1.0467	KO Over WT
Tjap1	1248.05	952.06	2130.93	1749.92	1245.22	917.241	1970.41	1930.73	0	1.8035	0.8508	KO Over WT
Tle6	122	164	66	27	121.724	158.002	61.0282	29.7898	0	0.3282	-1.6072	KO Over WT
Tlk2	1266.9	1487	887	697	1264.03	1432.62	820.182	769.019	0	0.5896	-0.7623	KO Over WT
Tm2d2	995	935	1542	1206	992.745	900.805	1425.84	1330.61	0	1.4553	0.5414	KO Over WT
Tm4sf1	4630.29	6022.8	9151.69	7757.34	4619.8	5802.53	8462.29	8558.88	0	1.6331	0.7076	KO Over WT
Tm9sf1	1155.99	1281	1704.86	1318.05	1153.37	1234.15	1576.43	1454.24	0	1.2692	0.3439	KO Over WT
Tm9sf4	1350	1342	2131.07	1638	1346.94	1292.92	1970.54	1807.25	0	1.4308	0.5168	KO Over WT
Tmbim6	7517.54	8018.06	10419.9	8258	7500.5	7724.82	9634.99	9111.28	0	1.2312	0.3001	KO Over WT
Tmco4	135	190	361	279	134.694	183.051	333.806	307.828	0	2.0146	1.0105	KO Over WT
Tmco6	222.04	175.14	97	77.97	221.537	168.735	89.693	86.0264	0	0.4523	-1.1445	KO Over WT
Tmed1	821.52	981.11	1266.6	1106.83	819.658	945.228	1171.19	1221.2	0	1.3552	0.4386	KO Over WT
Tmed9	2123	2247	3096	2413.02	2118.19	2164.82	2862.78	2662.35	0	1.2899	0.3673	KO Over WT
Tmem106b	1002	1250.7	1721	1587	999.729	1204.96	1591.36	1750.98	0	1.5157	0.6	KO Over WT
Tmem109	2422.29	2072.35	6382.13	5096.42	2416.8	1996.56	5901.36	5623.02	0	2.6107	1.3844	KO Over WT
Tmem11	594.37	643.36	994.24	845.59	593.023	619.831	919.344	932.962	0	1.5266	0.6103	KO Over WT
Tmem111	1211.99	1403	1799	1592	1209.24	1351.69	1663.48	1756.5	0	1.3352	0.4171	KO Over WT
Tmem117	57	66	215	157	56.8708	63.5862	198.804	173.222	0	3.063	1.615	KO Over WT
Tmem119	1	0	30	14	0.997734	0	27.7401	15.4466	0	17.9914	4.1692	KO Over WT
Tmem120a	803	1128	1692.04	1386.01	801.18	1086.75	1564.58	1529.22	0	1.6382	0.7121	KO Over WT
Tmem125	1	4	49.82	30	0.997734	3.85371	46.0671	33.0998	0	12.7278	3.6699	KO Over WT
Tmem140	50.27	42.04	147.57	133.26	50.1561	40.5025	136.454	147.029	0	3.0926	1.6288	KO Over WT
Tmem147	844	897.01	1481	1123	842.087	864.204	1369.44	1239.04	0	1.5283	0.6119	KO Over WT
Tmem150a	172	183	317.01	221	171.61	176.307	293.13	243.835	0	1.5411	0.6239	KO Over WT
Tmem198b	369.17	319.13	223.03	197.99	368.333	307.459	206.229	218.448	0	0.6292	-0.6683	KO Over WT
Tmem199	760	958	354.66	342	758.278	922.963	327.943	377.338	0	0.42	-1.2515	KO Over WT
Tmem201	963	1143	760	687.97	960.818	1101.2	702.749	759.056	0	0.7091	-0.4959	KO Over WT
Tmem206	623.58	753.6	457.01	407.77	622.167	726.039	422.583	449.904	0	0.6475	-0.627	KO Over WT
Tmem214	1442.02	2039	3215	2432.14	1438.75	1964.43	2972.81	2683.45	0	1.6618	0.7327	KO Over WT
Tmem219	229.97	215	394	374	229.449	207.137	364.32	412.644	0	1.777	0.8294	KO Over WT
Tmem22	77	69	8	4	76.8255	66.4765	7.39736	4.41331	0	0.0918	-3.4449	KO Over WT
Tmem229b	10	38	212	102	9.97734	36.6102	196.03	112.539	0	6.4497	2.6892	KO Over WT
Tmem231	201	177	334.08	237	200.544	170.527	308.914	261.489	0	1.535	0.6183	KO Over WT
Tmem30a	1579	1699	1387	1260	1575.42	1636.86	1282.52	1390.19	0	0.8321	-0.2652	KO Over WT
Tmem47	238	168	10	5	237.461	161.856	9.2467	5.51664	0	0.0405	-4.6245	KO Over WT
Tmem48	1545.9	1655	1385	1260	1542.4	1594.47	1280.67	1390.19	0	0.8515	-0.2319	KO Over WT
Tmem51	628	509.67	218	119	626.577	491.03	201.578	131.296	0	0.2988	-1.7429	KO Over WT
Tmem65	1619.93	1541.99	1320.31	1146	1616.26	1485.6	1220.85	1264.41	0	0.8013	-0.3196	KO Over WT
Tmem66	1699	1949	2342	1991	1695.15	1877.72	2165.58	2196.72	0	1.2209	0.2879	KO Over WT
Tmem67	207	175	111	107	206.531	168.6	102.638	118.056	0	0.5899	-0.7614	KO Over WT
Tmem74	70	59	9	6	69.8414	56.8422	8.32203	6.61996	0	0.1282	-2.9639	KO Over WT
Tmem92	0	5	39.84	51	0	4.81714	36.8388	56.2697	0	15.0093	3.9078	KO Over WT
Tmem9b	273	354	689	634.01	272.381	341.053	637.098	699.52	0	2.1761	1.1217	KO Over WT
Tmod2	169.35	208.66	92.98	91.14	168.966	201.029	85.9758	100.557	0	0.5061	-0.9824	KO Over WT
Tmsb10	10950	10754.7	9248.07	8005.22	10925.2	10361.4	8551.41	8832.38	0	0.8167	-0.2922	KO Over WT
Tmx3	1291	1244.08	882.63	733	1288.07	1198.58	816.141	808.739	0	0.6536	-0.6134	KO Over WT
Tnc	323	369	3265.97	1716.12	322.268	355.505	3019.94	1893.44	0	7.2356	2.8551	KO Over WT
Tnfaip3	776	746	264	248	774.241	718.717	244.113	273.625	0	0.3474	-1.5252	KO Over WT
Tnfrsf1a	784	944	1806.98	1392	782.223	909.475	1670.86	1535.83	0	1.8948	0.922	KO Over WT
Tnfrsf21	394.55	412.58	1262.85	976.54	393.656	397.491	1167.72	1077.44	0	2.8344	1.5031	KO Over WT
Tnfrsf9	126.71	167	34	32.05	126.423	160.892	31.4388	35.3616	0	0.2364	-2.0804	KO Over WT
Tnfsf11	294	303.88	18	8	293.334	292.766	16.6441	8.82662	0	0.0459	-4.4461	KO Over WT
Tnfsf9	147	150	56	40	146.667	144.514	51.7815	44.1331	0	0.3328	-1.5873	KO Over WT
Tnnt2	734.06	1249.04	2142.94	1613.32	732.396	1203.36	1981.51	1780.02	0	1.9425	0.9579	KO Over WT
Tnrc18	1344.06	1227	2116	1573.39	1341.01	1182.13	1956.6	1735.96	0	1.4632	0.5491	KO Over WT
Tnrc6a	2038.57	2032.11	1425.9	1249.62	2033.95	1957.79	1318.49	1378.74	0	0.6758	-0.5653	KO Over WT
Tnrc6b	1391.77	1572.51	1121.4	998.04	1388.62	1515	1036.92	1101.16	0	0.7365	-0.4413	KO Over WT
Tnrc6c	781	714	1001	833	779.23	687.887	925.595	919.072	0	1.2571	0.3301	KO Over WT
Tns3	4707.6	5793.24	8875.11	8450.07	4696.93	5581.37	8206.55	9323.19	0	1.7054	0.7701	KO Over WT
Tollip	1109	993	1731	1378.93	1106.49	956.683	1600.6	1521.41	0	1.5128	0.5973	KO Over WT
Tom1	533	688.69	1670	1301	531.792	663.503	1544.2	1435.43	0	2.4909	1.3167	KO Over WT
Tom1l1	856.84	660.96	278.65	258.83	854.898	636.787	257.659	285.574	0	0.3648	-1.4548	KO Over WT
Tom1l2	919	989.03	1732.01	1443	916.917	952.859	1601.54	1592.1	0	1.7075	0.7719	KO Over WT
Tomm40l	527.06	550.63	901.4	738.24	525.866	530.492	833.497	814.52	0	1.5593	0.6409	KO Over WT
Top2a	18200.6	15681.1	9416.29	7993.06	18159.4	15107.6	8706.96	8818.96	0	0.5268	-0.9245	KO Over WT
Topbp1	3215.05	3312	2800	2455.99	3207.76	3190.87	2589.08	2709.76	0	0.8282	-0.272	KO Over WT
Tpd52l2	1347	1337.9	1765.02	1384.23	1343.95	1288.97	1632.06	1527.26	0	1.1998	0.2628	KO Over WT
Tprn	220	170	388	325	219.501	163.783	358.772	358.581	0	1.8682	0.9017	KO Over WT
Tpt1	27721.1	29517.7	40533.9	30508	27658.2	28438.2	37480.5	33660.3	0	1.2682	0.3428	KO Over WT
Tra2a	1861.15	1915.05	1387	1224	1856.93	1845.01	1282.52	1350.47	0	0.7114	-0.4913	KO Over WT
Traf1	344.04	377.73	94	153	343.26	363.915	86.919	168.809	0	0.363	-1.4621	KO Over WT
Traf4	1702	1972	1422	1050.01	1698.14	1899.88	1314.88	1158.5	0	0.6876	-0.5404	KO Over WT
Trak1	556	520	960	771.92	554.74	500.982	887.683	851.68	0	1.6466	0.7195	KO Over WT
Trappc9	707.59	778.65	1364.61	1079.25	705.986	750.173	1261.81	1190.77	0	1.6836	0.7515	KO Over WT
Trim25	1363.91	1375.12	1051.24	906.29	1360.82	1324.83	972.05	999.934	0	0.7344	-0.4453	KO Over WT
Trim28	8877.79	9045.88	11892	10355.9	8857.67	8715.05	10996.2	11425.9	0	1.2759	0.3516	KO Over WT
Trim33	1443	1471	1137	958.46	1439.73	1417.2	1051.35	1057.49	0	0.7383	-0.4377	KO Over WT
Trim35	2575.99	2174	3601	3127	2570.15	2094.49	3329.74	3450.1	0	1.4533	0.5393	KO Over WT
Trim47	1043.99	863	1713	1455	1041.62	831.438	1583.96	1605.34	0	1.7022	0.7674	KO Over WT
Trio	2121	2544.28	3471.3	2739.38	2116.19	2451.23	3209.81	3022.43	0	1.3644	0.4482	KO Over WT
Triobp	1918.22	2035.33	1558.44	1017.32	1913.87	1960.89	1441.04	1122.44	0	0.6617	-0.5957	KO Over WT
Trip6	823	959	2249.78	2065.6	821.135	923.927	2080.3	2279.03	0	2.4968	1.3201	KO Over WT
Trp53bp1	1730.51	1603.9	1201.57	1008.71	1726.59	1545.24	1111.06	1112.94	0	0.6799	-0.5566	KO Over WT
Trp53inp2	264	218	441	356.99	263.402	210.027	407.779	393.877	0	1.6911	0.758	KO Over WT
Trpa1	170	450	1	2	169.615	433.542	0.92467	2.20665	0	0.0076	-7.0331	KO Over WT
Trpc4ap	2783	2908	3855.85	3121.02	2776.69	2801.65	3565.39	3443.51	0	1.2564	0.3293	KO Over WT
Trpm6	302	327	158	76	301.316	315.041	146.098	83.8529	0	0.3746	-1.4166	KO Over WT
Tsku	548.19	503.1	1162	1158	546.948	484.7	1074.47	1277.65	0	2.2781	1.1878	KO Over WT
Tsnax	1683.15	1858	1468	1172	1679.34	1790.05	1357.42	1293.1	0	0.7641	-0.3882	KO Over WT
Tspan13	159.93	159.27	31.2	30.09	159.568	153.445	28.8497	33.1991	0	0.202	-2.3074	KO Over WT
Tspan14	2189.38	2158	1768.08	1229.07	2184.42	2079.08	1634.89	1356.07	0	0.7016	-0.5112	KO Over WT
Tspan2	233	240	107	76	232.472	231.223	98.9397	83.8529	0	0.3961	-1.3359	KO Over WT
Tspan3	1441	1660.99	1160	1052	1437.73	1600.24	1072.62	1160.7	0	0.7353	-0.4437	KO Over WT
Tspan4	2392.31	2840.3	4723.52	3826.07	2386.89	2736.42	4367.7	4221.41	0	1.6763	0.7453	KO Over WT
Ttbk2	358.73	415.89	226.03	229.39	357.917	400.68	209.003	253.092	0	0.6099	-0.7133	KO Over WT
Ttc1	698	821	1045	892	696.418	790.974	966.28	984.168	0	1.311	0.3907	KO Over WT
Ttc21b	894.82	850	449.96	431	892.792	818.913	416.064	475.534	0	0.5213	-0.9398	KO Over WT
Ttc3	1377.05	1379.34	927	809	1373.93	1328.89	857.169	892.592	0	0.6476	-0.6269	KO Over WT
Ttl	398	475	716	523	397.098	457.628	662.064	577.04	0	1.4489	0.535	KO Over WT
Ttll4	1042.01	988	670	624	1039.65	951.866	619.529	688.476	0	0.657	-0.6059	KO Over WT
Ttpal	606.04	723	926	845	604.667	696.558	856.244	932.311	0	1.3741	0.4585	KO Over WT
Ttyh2	541.83	756.16	1868.65	1439.74	540.602	728.505	1727.88	1588.5	0	2.6113	1.3848	KO Over WT
Tubb4b	10200	9712.97	13877.6	10757.1	10176.8	9357.74	12832.2	11868.6	0	1.2644	0.3385	KO Over WT
Tubb5	42692.2	42525.7	57370.5	44339.1	42595.4	40970.4	53048.8	48920.5	0	1.2202	0.2871	KO Over WT
Tubg1	2634.77	2594.56	2203.78	1617.43	2628.8	2499.67	2037.77	1784.55	0	0.7454	-0.4239	KO Over WT
Tubg2	16.78	28.4	1.22	1.21	16.742	27.3613	1.1281	1.33503	0	0.0866	-3.5293	KO Over WT
Tufm	2802.01	2777	4468.99	3497.17	2795.66	2675.44	4132.34	3858.52	0	1.4604	0.5464	KO Over WT
Tuft1	858	1099	1735	1273	856.056	1058.81	1604.3	1404.54	0	1.5709	0.6516	KO Over WT
Txndc16	46	83	152	115	45.8958	79.9645	140.55	126.883	0	2.1117	1.0784	KO Over WT
Txndc5	5258.99	5325.56	6580.03	5728	5247.07	5130.79	6084.36	6319.86	0	1.1952	0.2573	KO Over WT
Txnl4a	2623.22	2621.09	3687.75	3147.2	2617.28	2525.23	3409.95	3472.39	0	1.3382	0.4203	KO Over WT
Txnrd1	3306.26	3189.69	5315.83	5246.05	3298.77	3073.03	4915.39	5788.11	0	1.6797	0.7482	KO Over WT
U2af1	1829.17	2075.26	2875	2295.62	1825.02	1999.36	2658.43	2532.82	0	1.3573	0.4407	KO Over WT
U2af1l4	290	345	549	411	289.343	332.382	507.644	453.467	0	1.5446	0.6272	KO Over WT
Uap1l1	1267.01	1302	2353	2094	1264.14	1254.38	2175.75	2310.37	0	1.7808	0.8325	KO Over WT
Uba1	11956	10894.9	15545.7	13362.5	11928.9	10496.4	14374.6	14743.2	0	1.2984	0.3768	KO Over WT
Uba3	1494.98	1733.99	1321.99	1100.95	1491.59	1670.57	1222.4	1214.71	0	0.7708	-0.3755	KO Over WT
Ubap2l	7257.97	7059.85	9316.58	7625.41	7241.52	6801.65	8614.76	8413.32	0	1.2125	0.278	KO Over WT
Ubc	16487.8	19389.6	28356	23975	16450.4	18680.5	26220	26452.2	0	1.4993	0.5843	KO Over WT
Ube2a	421	387	618	564	420.046	372.846	571.446	622.277	0	1.5046	0.5894	KO Over WT
Ube2g2	971	1164	1536.03	1204	968.799	1121.43	1420.32	1328.41	0	1.3148	0.3949	KO Over WT
Ube2h	665	764.98	1014.07	978.61	663.493	737.003	937.68	1079.73	0	1.44	0.5261	KO Over WT
Ube2l3	3505	3544.03	4516.4	4023.99	3497.06	3414.42	4176.18	4439.78	0	1.2466	0.318	KO Over WT
Ube2m	2351.42	2255.52	3399.94	2803.99	2346.09	2173.03	3143.82	3093.72	0	1.3801	0.4648	KO Over WT
Ube2o	1512.9	1445.31	1925.99	1652.98	1509.47	1392.45	1780.9	1823.78	0	1.242	0.3127	KO Over WT
Ube2s	4679.97	4978.95	5984.11	5067.03	4669.36	4796.86	5533.33	5590.59	0	1.1751	0.2328	KO Over WT
Ube2t	325.99	334	184	196	325.251	321.785	170.139	216.252	0	0.5981	-0.7416	KO Over WT
Ube2v1	3122	3399	4681.99	3649	3114.92	3274.69	4329.29	4026.04	0	1.3076	0.3869	KO Over WT
Ube2z	4631.23	4596.17	3474.9	3051	4620.73	4428.08	3213.14	3366.25	0	0.7271	-0.4597	KO Over WT
Ube3b	2095.62	2772.33	5088.16	4151.95	2090.87	2670.94	4704.87	4580.96	0	1.9498	0.9633	KO Over WT
Ubl4	368	497	1086	883	367.166	478.823	1004.19	974.238	0	2.3363	1.2242	KO Over WT
Ubl7	624.18	589	937.92	730	622.765	567.459	867.266	805.429	0	1.4049	0.4904	KO Over WT
Ubxn6	540.74	620	882.11	697.86	539.515	597.325	815.661	769.968	0	1.3943	0.4795	KO Over WT
Ubxn7	773.43	702	456	427.79	771.677	676.326	421.649	471.992	0	0.6175	-0.6954	KO Over WT
Ufm1	890	1041.98	1299	1122	887.983	1003.87	1201.15	1237.93	0	1.289	0.3663	KO Over WT
Ugcg	2292	2130	1023.06	724.98	2286.81	2052.1	945.993	799.89	0	0.4026	-1.3126	KO Over WT
Ugdh	4153.05	5957.84	10804.4	10570	4143.64	5739.95	9990.47	11662.2	0	2.1906	1.1313	KO Over WT
Ugt1a6a	0	2.99	106.79	91.18	0	2.88065	98.7455	100.601	0	46.0004	5.5236	KO Over WT
Ugt1a6b	1	0	80.78	91.2	0.997734	0	74.6948	100.623	0	71.2068	6.1539	KO Over WT
Ulk1	599.58	772	1087	922	598.221	743.766	1005.12	1017.27	0	1.5064	0.5911	KO Over WT
Ulk2	356.82	310	550	440	356.011	298.662	508.568	485.464	0	1.5172	0.6014	KO Over WT
Umps	1493.14	1482.05	2179	1714	1489.76	1427.85	2014.86	1891.1	0	1.3386	0.4207	KO Over WT
Unc119	574	510	413.12	323	572.699	491.348	382	356.375	0	0.6944	-0.5263	KO Over WT
Unc119b	1209	1559.02	2419.99	2177	1206.26	1502	2237.69	2401.94	0	1.7127	0.7763	KO Over WT
Upf3a	556.07	702.1	1034	795	554.81	676.422	956.109	877.145	0	1.4884	0.5737	KO Over WT
Uqcrc2	2869.96	3022.99	3838.87	3253	2863.46	2912.43	3549.69	3589.12	0	1.2359	0.3056	KO Over WT
Uqcrfs1	1639	1572	2217	1789	1635.29	1514.51	2049.99	1973.85	0	1.2774	0.3532	KO Over WT
Urb2	1747.42	1599.67	1187.47	1101.14	1743.46	1541.17	1098.02	1214.92	0	0.7043	-0.5057	KO Over WT
Use1	717.91	692.42	1082.02	794.07	716.283	667.096	1000.51	876.119	0	1.3562	0.4395	KO Over WT
Usf2	802.93	794.93	1326.67	967.43	801.11	765.857	1226.73	1067.39	0	1.4636	0.5495	KO Over WT
Uso1	1945.01	2505.85	3448.99	2926.21	1940.6	2414.2	3189.18	3228.57	0	1.4736	0.5593	KO Over WT
Usp10	2520.01	2270.18	1782	1568.1	2514.3	2187.15	1647.76	1730.13	0	0.7186	-0.4768	KO Over WT
Usp17l5	1.71	8.44	117.78	99.96	1.70612	8.13133	108.908	110.289	0	19.4902	4.2847	KO Over WT
Usp19	2215.98	2282.62	2947.11	2314	2210.96	2199.14	2725.1	2553.1	0	1.1968	0.2592	KO Over WT
Usp20	484	515.83	827	737.01	482.903	496.965	764.702	813.163	0	1.6094	0.6865	KO Over WT
Usp22	2920.82	2717	4127.01	3546.25	2914.2	2617.63	3816.12	3912.67	0	1.397	0.4824	KO Over WT
Usp24	2372	2249.97	1826	1663.97	2366.62	2167.68	1688.45	1835.9	0	0.7773	-0.3634	KO Over WT
Usp32	1071	1052	576.07	562.74	1068.57	1013.53	532.675	620.886	0	0.5544	-0.8511	KO Over WT
Usp33	1196	1291.99	1036	948	1193.29	1244.74	957.958	1045.95	0	0.822	-0.2827	KO Over WT
Usp4	2092	2380.26	3269.99	2758	2087.26	2293.21	3023.66	3042.98	0	1.3848	0.4697	KO Over WT
Usp5	3066.65	3309.44	4670.01	3998.11	3059.7	3188.41	4318.22	4411.22	0	1.397	0.4824	KO Over WT
Usp9x	4260.96	3902.99	3002	2645.34	4251.3	3760.25	2775.86	2918.68	0	0.7108	-0.4924	KO Over WT
Utp11l	968.45	1030	650	497.26	966.255	992.33	601.035	548.64	0	0.5873	-0.7678	KO Over WT
Utp14b	205.74	265.79	78.56	68.81	205.274	256.069	72.6421	75.9199	0	0.3242	-1.6251	KO Over WT
Utp18	1168.98	1331.05	969.42	807.93	1166.33	1282.37	896.393	891.411	0	0.7303	-0.4535	KO Over WT
Utp6	1858.44	2058.83	1385.66	1205.58	1854.23	1983.53	1281.28	1330.15	0	0.6806	-0.5552	KO Over WT
Vamp5	323.07	276.96	810.62	591.79	322.338	266.831	749.556	652.938	0	2.377	1.2491	KO Over WT
Vamp8	794	918	1639	1156.23	792.201	884.426	1515.53	1275.7	0	1.6642	0.7348	KO Over WT
Vangl2	128	102.09	55	31.99	127.71	98.3563	50.8568	35.2954	0	0.3851	-1.3766	KO Over WT
Vars	5585.9	4835.83	7853.78	6563.23	5573.24	4658.97	7262.15	7241.39	0	1.4174	0.5032	KO Over WT
Vars2	748	804	667	491.01	746.305	774.596	616.755	541.745	0	0.762	-0.3922	KO Over WT
Vasn	618	712	2566	1594	616.599	685.96	2372.7	1758.7	0	3.1693	1.6642	KO Over WT
Vdac1	6391.28	6277.6	11278.6	9943.14	6376.8	6048.01	10429	10970.5	0	1.7222	0.7843	KO Over WT
Vgll3	35	40.79	394	284	34.9207	39.2982	364.32	313.345	0	8.9711	3.1653	KO Over WT
Vipr1	5	8	74	108	4.98867	7.70742	68.4256	119.159	0	13.3323	3.7369	KO Over WT
[truncated: 20,486 more rows]
