# Supplementary material for: Survival of pancreatic cancer cells lacking KRAS function
Source: Nat Commun. 2017 Oct 23;8:1090. doi: 10.1038/s41467-017-00942-5 (PMC5653666; doi:10.1038/s41467-017-00942-5)
Supplement: Supplementary file 9 — Supplementary Data 7 [file 41467_2017_942_MOESM9_ESM.xlsx]

## Sheet: Sheet1
Supplementary Data 7. ICA analysis for 8988T clones
Gene	8988T E1	8988T E2	8988T E4	8988T E5	8988T P1	8988T P2	8988T P3	KO_over_WT_LFC	ICA Sig1 Z-score
OAS1	0	0	3.28015	3.08644	12.0326	6.46504	11.8071	8.50996	7.21966
IFI44	0	0	0	1.32123	9.67085	3.81777	9.52814	7.34194	6.07368
TMX2-CTNND1	0	0	0	7.3232	2.26379	10.8696	9.00312	5.54803	5.74709
MAGED4	0	0	0	5.57008	6.86382	4.93108	7.35445	4.9906	5.57515
NNMT	6.12633	1.58916	4.36512	5.32079	11.6256	10.4526	11.6615	6.89623	5.37034
IFIT1	4.69292	4.64989	4.51011	5.3739	13.7526	7.42053	12.9334	6.56213	5.33028
OAS2	5.14683	4.39831	5.4058	4.95307	14.0006	6.46456	13.3878	6.30832	5.19681
TRIM22	0	0	1.66841	0	8.89307	2.42415	9.51775	6.52789	5.15338
ALPP	5.22047	5.69435	3.15165	4.63754	14.013	10.8901	11.9601	7.61175	4.83684
RSAD2	3.26983	2.82097	2.77374	1.47693	11.6122	5.22075	11.5343	6.8704	4.83348
MX2	2.27064	2.33273	1.66841	0	11.0093	4.32486	10.9879	7.20606	4.8221
IFIT3	4.31589	3.92426	3.76937	4.40216	11.9748	6.16953	11.4474	5.76098	4.64338
OASL	4.46202	3.17552	2.91379	4.45832	10.6683	6.28849	10.6267	5.44209	4.50231
MFAP5	1.4645	1.93822	0	0	10.5823	8.31339	7.66987	8.00451	4.45694
SAMD9	2.75233	1.58916	1.66841	2.45848	9.8096	2.77037	9.00139	5.07669	4.42863
CXCR7	1.54235	0	0	1.32123	6.27219	7.06037	7.80544	6.3301	4.42524
TMEM189-UBE2V1	0	0	0	5.77114	6.41164	8.47864	3.37086	4.64426	4.25127
TNS3	6.12633	6.19603	6.62993	5.74032	13.5325	12.5788	13.0421	6.87798	4.22093
MCTP2	4.18396	0	3.81474	6.3081	7.69766	6.85073	7.58185	3.80005	4.20633
SLCO3A1	0	1.58916	0	2.80636	5.10335	5.99085	7.79855	5.19871	4.16991
CMPK2	3.84687	5.21557	4.36512	4.80623	11.4332	6.74506	11.4971	5.33335	4.12717
NPHP3-ACAD11	4.50276	0	0	5.75921	7.30237	5.75184	5.67443	3.67739	4.04273
FRMD3	0	2.81275	0	2.45848	7.57388	6.44107	7.02163	5.69438	3.95393
IFI44L	0	0	1.66841	0	7.39079	1.29614	7.29725	4.91096	3.93581
SAA2	3.21442	2.72342	3.62398	2.63245	8.44811	7.41845	10.4986	5.73981	3.91879
FLJ39739	0	0	0	5.06194	5.00984	0	4.94204	2.05181	3.90353
ALPPL2	0	0	2.63389	0	7.79998	6.76528	6.57638	6.38874	3.83071
IFI6	7.60154	7.37257	7.24422	7.32806	14.271	8.59867	13.753	4.82094	3.82768
SLFN5	4.03031	4.64989	4.30279	4.55439	10.6044	6.82929	10.6848	4.98849	3.775
ANXA8	0	0	0	0	5.84313	5.19059	6.24011	5.75795	3.76368
PDZD2	3.11282	4.39831	2.42151	4.4593	9.86752	5.77772	9.1383	4.66319	3.72027
CASP1	0	0	0	1.99913	5.33401	1.30467	5.81595	3.65176	3.71462
XAF1	3.14437	3.78194	3.78996	3.47467	9.89722	5.55683	9.91835	4.90973	3.70802
IFIH1	6.80653	5.13539	5.4058	7.11778	11.3334	8.11679	11.4387	4.17992	3.70398
CDH1	4.66492	4.89944	4.50319	5.07611	11.4121	9.40578	9.9904	5.48349	3.65908
SAMD9L	0	0	1.66841	0	7.32871	0	6.7356	4.271	3.65223
IFITM1	4.14081	2.66522	3.85223	2.7464	10.4141	4.46743	9.51899	4.78233	3.64935
GLRB	0	0	0	0	6.95161	4.98048	5.13332	5.68847	3.61743
LRRN1	0	4.25389	3.57207	1.32123	9.30578	7.33206	9.24628	6.34124	3.60226
GBP1	1.54235	0	2.56119	1.29503	6.78959	2.94416	7.37571	4.35351	3.59415
TRIM29	2.27064	0	4.20392	1.99913	7.46129	4.91237	7.71322	4.5772	3.57061
PSG6	0	0	2.09355	1.58899	8.4111	4.53603	4.46446	4.88323	3.55973
STX16-NPEPL1	0	0	0	0	5.96184	4.98645	5.57828	5.50886	3.54253
DDX58	6.75278	6.79047	6.09148	7.0011	12.6073	8.4889	12.2716	4.46364	3.51907
IFI27	3.11282	3.17552	2.42151	2.45848	9.76886	3.04938	8.87294	4.43831	3.51195
HECW2	0	0	2.42151	3.08644	5.41686	5.27979	5.48182	4.01584	3.49337
MAP2	0	0	0	2.45848	3.81887	5.33286	5.21836	4.17541	3.43959
C10orf10	1.54235	0	0	1.32123	5.64018	2.77037	6.09023	4.1177	3.43689
MX1	9.4423	9.47592	7.75946	9.21558	15.2491	9.39848	14.5871	4.10491	3.41622
PSG8	4.60948	0	0	3.11417	7.43151	5.63033	5.45614	4.24175	3.40235
PLA2G4B	5.25484	0	0	4.739	6.0669	5.54609	5.84459	3.32073	3.39761
IFIT2	5.76964	4.25389	4.64184	6.6427	10.3125	6.48862	9.62868	3.48292	3.39496
CD70	0	1.58916	2.42151	2.80636	6.15642	4.84089	6.58248	4.15567	3.37068
KCNB1	4.18699	3.91276	5.6755	4.45832	11.1428	9.15159	9.09707	5.23876	3.36089
PLXNC1	3.6411	3.17552	3.28015	4.24682	7.88159	7.30576	8.92431	4.45132	3.34913
DDX60	4.89192	5.05049	5.54694	5.78022	10.5246	6.77144	10.6309	3.99157	3.34131
TRANK1	7.21215	5.78754	5.79354	7.54574	11.5138	6.89376	11.4574	3.37023	3.34112
DDX60L	5.76964	6.07228	5.61266	6.57628	11.0007	7.76405	11.3489	4.03016	3.30597
CDKN2B	4.19002	5.3658	4.87608	5.0219	11.1364	8.87911	9.65411	5.02641	3.28534
LOC100506895	0	0	1.66841	0	7.15715	5.27002	5.08386	5.41991	3.2826
C2orf55	1.54235	0	1.66841	1.32123	7.03265	4.68634	5.51582	4.61194	3.27806
TLR3	3.40101	2.32696	2.42151	4.80623	7.26283	4.60237	7.56685	3.23842	3.27581
KRT4	0	1.58916	0	0	8.52878	6.14719	4.67288	6.05232	3.27139
C6orf174	4.03705	0	5.23438	4.53401	7.00894	5.80727	7.41704	3.29306	3.26647
ZBED2	5.42892	3.17552	1.66841	5.65707	8.45229	6.11725	7.85276	3.49162	3.26242
ADAMTS12	0	2.81275	0	1.99913	4.14472	4.68634	7.8123	4.34481	3.23568
PTGER4	0	0	1.79155	2.80636	4.67691	4.08855	5.13332	3.48345	3.21499
ITM2A	1.54235	1.58916	8.31779	3.8569	8.22988	8.69971	8.39512	4.61502	3.21205
CCL2	0	0	0	0	3.5519	6.0235	6.06749	5.2143	3.19749
CFB	3.6411	2.32696	2.91379	1.99913	8.4175	4.08855	8.64597	4.33043	3.14906
PSG1	5.16541	4.06942	4.20563	5.6545	11.2859	7.87771	7.75417	4.19886	3.13146
FAM84B	6.51311	7.23641	2.12991	7.67737	10.3481	9.48976	9.95681	4.04235	3.12887
SUSD3	0	1.58916	2.42151	2.80636	7.61832	1.29614	5.37474	3.05881	3.10268
GOLGA6L5	2.63285	0	3.13386	4.11077	5.75989	4.88775	5.85685	3.03213	3.09482
GCNT4	1.54235	0	0	1.32123	5.10335	4.207	5.17647	4.11304	3.05188
ABCA1	3.6411	3.46515	5.07381	4.80623	8.63044	6.68509	8.78781	3.78788	3.04383
CCDC64	2.27064	5.88883	3.81474	3.08644	9.7549	8.97875	9.58335	5.67384	3.03963
NPHS1	1.54235	2.34988	0	2.52385	6.45109	3.15689	6.18856	3.66149	3.0305
FILIP1	0	0	1.66841	1.99913	3.69155	5.22469	5.48182	3.88247	3.02101
ZFP91-CNTF	5.50623	0	0	6.12937	4.46744	5.44991	5.20925	2.1333	3.01411
C3	4.02693	2.32696	7.26215	3.08644	8.20083	6.23345	10.4688	4.1254	3.00759
FLJ44054	0	0	1.66841	0	7.05791	5.52754	4.33487	5.223	3.00147
EPSTI1	4.58209	5.49608	2.42151	3.69936	10.1596	6.2611	9.50934	4.59357	3.00004
AGAP4	5.33223	0	5.38338	5.66434	7.19015	6.33215	6.76671	2.66802	2.98683
FGFBP1	3.6411	1.58916	2.42151	4.80623	7.29604	4.98048	5.97276	2.96859	2.95335
TGFB2	5.49159	6.87808	9.41096	5.81942	12.8028	12.3248	12.0286	5.48541	2.94296
NTN4	5.14683	4.96028	3.81474	5.56872	10.3978	7.57169	8.57519	3.97558	2.93163
PLCB4	5.55165	6.63558	6.09883	6.24678	11.1282	10.6221	10.7572	4.70262	2.92309
ANO9	0	2.32696	0	1.32123	5.4952	4.08855	5.99703	4.28155	2.91601
MALAT1	7.58698	7.65731	9.13723	8.82176	13.0217	11.3649	12.2778	3.92067	2.91525
PLEKHA4	3.11282	3.17552	4.97733	2.45848	9.29462	4.41819	8.9413	4.12033	2.91003
MMP28	0	2.32696	0	0	7.39131	4.68634	5.41132	5.24792	2.9072
STAT1	10.1824	9.78272	10.4419	11.0242	14.9046	11.4476	14.5702	3.28299	2.90143
GGT8P	0	0	2.95085	1.32986	5.71444	3.35667	5.27266	3.71108	2.89845
ANO2	0	1.58916	0	0	5.05243	6.90904	5.81786	5.52916	2.89504
CCL5	2.89642	4.13191	4.50735	3.24992	8.9599	5.27545	9.06479	4.07032	2.87648
PLA2R1	4.02693	3.70625	3.81474	4.35644	8.94284	7.3579	8.01011	4.12753	2.87509
VWA5A	0	4.09338	0	3.5225	6.15642	5.43348	5.84486	3.90761	2.86931
IFI16	8.04958	6.41561	5.4058	9.54284	10.5123	5.8155	10.7885	1.6853	2.86724
CAPN6	5.22269	0	2.91379	5.4746	5.92126	5.04551	5.92295	2.22714	2.86453
UPB1	0	0	0	0	3.69155	5.48128	5.08884	4.75389	2.8497
TNNT2	4.18699	3.46515	3.81474	3.5225	10.0308	8.12433	7.39484	4.7693	2.82842
THBD	5.76964	6.7477	10.8957	5.78022	11.8246	11.922	13.4165	5.08938	2.82538
HERC2P4	4.78588	0	3.73909	4.73738	6.7174	5.61627	5.85393	2.74695	2.82193
DKK1	5.66476	7.84547	6.18776	7.30718	12.1944	11.0272	10.5147	4.49414	2.81823
PARP14	8.55026	8.00254	8.27368	9.38815	12.9047	9.9809	12.4204	3.21503	2.81396
HDX	3.11282	1.58916	4.20392	3.08644	7.41165	5.48128	7.20992	3.70286	2.81306
GBP4	3.81194	3.66343	4.35287	3.61893	7.80129	5.4709	9.38467	3.6905	2.79436
DHX58	6.56562	3.91276	2.91379	5.78022	9.60399	4.60237	8.23596	2.68768	2.77429
SLPI	5.66476	4.39831	6.00407	6.09688	9.58172	7.93135	9.4424	3.44415	2.77048
ZFP2	0	0	2.91379	1.32123	5.38058	3.81777	5.04295	3.68834	2.76596
REC8	3.6411	1.58916	2.42151	3.69936	6.72652	4.207	6.58248	3.00089	2.76427
ITGB8	3.12553	0	3.73673	2.96984	5.49215	2.69129	6.81324	2.54087	2.76413
C1S	1.54235	2.81275	5.6755	1.32123	9.1568	5.99085	8.04546	4.89308	2.76172
LARGE	1.54235	1.58916	8.29795	6.09688	6.55424	7.22383	7.0979	2.57707	2.74757
FER1L4	3.19044	1.62718	2.99488	2.77511	7.79558	4.50214	6.40828	3.58843	2.74132
BIRC3	4.70037	4.76094	4.64184	5.26509	8.36933	7.15977	9.59979	3.53423	2.73168
ISG15	9.06242	8.41141	8.88803	8.68008	13.6757	9.10658	13.3511	3.28398	2.71476
KRT16	2.32121	1.63653	2.42151	1.32123	8.06197	4.05735	6.10505	4.14967	2.70682
ATXN1	4.33105	3.17552	5.4058	4.55347	9.00106	5.33286	8.31634	3.18362	2.70559
FRAS1	7.54327	5.43241	5.24933	7.34757	10.5853	8.67454	9.66704	3.24914	2.7015
PSG7	5.10815	3.26264	2.11548	5.64675	8.69949	7.18178	6.1486	3.31003	2.70117
TNF	1.54235	1.58916	0	0	5.7719	4.60237	6.15638	4.72734	2.69072
ANKS1B	2.42248	2.52121	1.74543	3.65714	7.12782	5.25525	5.72675	3.45004	2.68964
BST2	1.54235	3.91276	1.66841	1.32123	8.67058	1.96769	7.36717	3.89062	2.68485
TGM1	4.89192	3.17552	3.28015	4.64274	9.15397	7.04455	6.89818	3.70131	2.68219
PARP9	7.81264	7.33717	7.24132	7.96895	12.383	8.80202	11.5104	3.30845	2.67575
IRF9	7.49819	6.11472	6.66132	6.84434	11.078	9.30549	11.0568	3.70046	2.67147
CD24	3.94509	3.26566	2.81005	4.02703	8.20561	7.61347	6.90999	4.0644	2.66518
KAZN	4.02693	4.56184	0	4.24682	7.91046	7.60141	6.62982	4.17167	2.65887
VWDE	4.58209	1.58916	4.51011	5.02124	7.75308	6.17652	6.51685	2.88983	2.65625
DAPK1	10.1439	9.12262	9.87317	10.294	14.6591	12.3413	13.2097	3.54493	2.63707
EGR1	5.66476	6.54538	7.80276	5.14862	11.0128	8.45453	12.0149	4.2037	2.62551
C4BPB	6.50615	6.15595	1.66841	6.40824	8.71627	8.3535	9.08588	3.53386	2.62406
CREB5	0	1.58916	1.66841	0	7.18342	5.95778	4.82976	5.17593	2.61705
ZNF608	0	1.58916	0	1.32123	4.70223	4.08855	4.8958	3.8346	2.61471
CYP26A1	2.75233	1.58916	0	0	8.63208	4.51322	4.8958	4.92833	2.61385
IFIT5	6.75636	6.23502	6.94257	8.04836	10.9156	7.50389	10.3259	2.58621	2.6044
PI3	3.6411	1.58916	5.07381	4.12819	7.04572	4.76568	7.24074	2.74265	2.59213
PLEKHH2	4.55417	5.18722	4.2393	5.1547	9.47032	8.0589	8.50066	3.89278	2.58243
FLRT3	1.54235	0	0	0	5.45656	5.04551	4.2566	4.53397	2.56681
SAA1	6.03333	8.34354	9.78841	5.30666	11.7471	12.6683	14.1004	5.47061	2.56162
SYNC	2.30455	2.47504	3.49611	4.16361	7.44233	4.52238	5.94682	2.86068	2.56157
SSPN	0	1.58916	2.42151	2.45848	5.73718	3.28307	5.04108	3.06983	2.56112
BAZ2B	5.55165	4.64989	6.14398	6.38255	9.377	8.77863	8.98931	3.36629	2.56019
HERC6	6.78166	6.82641	6.29011	7.10998	11.0364	7.60001	10.8978	3.0927	2.55984
ZNF224	3.84687	3.87376	0	4.64274	6.60353	5.40601	6.37255	3.03652	2.5373
COL4A3	0	2.32696	0	0	6.08221	3.48413	5.41132	4.41082	2.53402
GIMAP2	0	3.70625	1.66841	3.08644	5.41686	3.81777	6.49996	3.12959	2.52438
PPT2-EGFL8	0	3.64502	4.71667	6.09182	6.21916	5.55281	5.80279	2.24488	2.51622
PPP4R4	2.27064	1.58916	2.91379	3.32088	5.70754	4.84089	6.01971	2.9991	2.49628
C8orf44-SGK3	5.71868	0	0	0	6.84674	6.01898	5.85976	4.81216	2.49556
TP53INP1	4.89192	5.62087	5.32969	5.52242	10.3406	7.69843	8.89868	3.63801	2.49314
TMEM2	7.29285	6.15595	5.84912	8.13583	10.3991	9.49501	9.6072	2.97533	2.48902
SCN9A	3.68467	1.77845	1.66841	3.08644	7.03396	4.61185	5.64677	3.2097	2.47823
NBEAL1	5.49159	4.25389	6.23024	7.02121	8.90028	7.30576	8.49223	2.48353	2.47568
KIAA1217	4.02693	1.58916	1.66841	2.45848	5.83261	3.9595	6.91101	3.13196	2.47122
CEACAM1	1.54235	3.18511	0	1.32123	5.67189	3.27875	6.67355	3.69589	2.4484
HMGCS1	9.40903	9.11741	9.12602	10.1663	12.372	12.3199	13.2715	3.19977	2.44001
CLIC3	3.11282	1.58916	2.42151	2.80636	7.10938	4.41819	5.54903	3.20974	2.43441
NEAT1	8.60465	8.30548	8.33735	9.62455	12.19	10.976	11.9586	2.99021	2.43219
LCN2	8.00731	4.86405	6.66132	7.93842	9.84929	6.44107	9.97464	1.88722	2.43186
ZNF502	4.33242	0	3.28015	4.12819	4.70223	5.33286	5.89248	2.374	2.42883
RBMS3	2.75233	2.81275	2.91379	4.24682	7.22941	4.98048	5.89661	2.85408	2.42519
PIK3R3	4.89192	5.69267	4.76255	5.56872	9.60619	7.93993	8.8396	3.56628	2.42043
ETV7	4.02693	4.52958	1.66841	3.5225	7.93266	4.41819	7.83859	3.29296	2.41748
CYP4F35P	2.75233	0	1.97863	0	7.2911	4.00207	4.84909	4.19801	2.41486
BMP2	1.54235	3.17552	0	1.32123	6.15642	4.31645	6.09023	4.01126	2.40966
CAV1	8.54243	9.45357	10.3453	8.86757	13.3017	13.3055	13.7265	4.14237	2.40697
LBH	2.27064	3.91276	3.28015	3.8569	7.17034	6.89376	6.92373	3.66583	2.40654
KRT17	6.27306	5.36016	5.07381	4.64274	11.5711	7.70156	8.85867	4.03966	2.40424
F7	1.54235	2.32696	0	1.32123	6.87163	5.65804	4.4797	4.37216	2.39496
RBP5	3.40101	1.58916	0	2.44663	5.57023	3.81777	5.37066	3.06036	2.37777
MMP19	2.84358	2.79615	3.05285	1.79618	8.75977	6.11391	6.16069	4.38926	2.37653
FAM46A	4.33105	4.39831	3.28015	3.69936	8.25233	5.27979	8.35342	3.36796	2.36885
STK31	0	2.81275	3.28015	1.32123	6.74235	5.04551	6.11262	4.1133	2.36729
TET1	2.75233	0	3.57207	4.35644	5.4952	2.42415	4.54701	1.48524	2.35582
KIAA1407	2.27064	2.81275	0	3.32088	6.03079	4.41819	4.94653	3.03077	2.3555
HIST1H2AC	5.22269	3.17552	5.79354	5.6993	9.22394	6.53261	7.21137	2.68321	2.35443
MGC16121	3.40101	3.91276	4.20392	2.45848	9.5591	8.05495	7.20649	4.77947	2.3513
TMEFF1	0	0	3.35885	0	4.67556	4.67487	5.28178	4.03769	2.34658
LENG9	0	0	2.98698	0	5.80949	5.09244	4.23472	4.29881	2.34473
IL7	2.27064	2.81275	0	3.8569	4.41036	4.76568	5.61325	2.69469	2.34117
F5	2.3807	0	2.90542	2.79082	4.89777	4.0836	4.90763	2.61043	2.34057
TLR2	1.70353	4.96028	1.66841	3.99891	6.15642	4.68634	7.34861	2.981	2.33855
ZNF385B	0	0	0	1.99913	5.92126	5.33286	1.04654	3.60044	2.33654
MAMDC2	4.58209	6.41561	3.81474	5.08633	9.23308	9.01213	8.94629	4.08914	2.33545
SEMA5A	3.88286	3.99866	1.67827	4.03892	6.78243	7.81707	6.91063	3.77036	2.32896
DNAH5	3.11282	5.29153	5.79354	4.24682	9.08262	7.86983	8.70978	3.9429	2.3247
MCTP1	5.55165	1.58916	1.66841	6.18868	4.63461	5.22469	5.97276	1.52788	2.32398
PSG2	3.4498	2.99827	0	3.0685	7.78079	4.77722	4.79972	3.40677	2.32151
SLC15A3	6.07035	7.45003	5.28282	5.52477	11.0023	6.89693	10.8314	3.49486	2.32061
NR4A3	2.27064	2.32696	0	3.8569	5.20055	4.84089	4.46516	2.72191	2.30662
ICAM1	10.1561	9.34386	6.24937	9.67353	11.6102	10.733	12.8456	2.87386	2.30386
IKZF2	2.27064	1.58916	2.42151	3.69936	6.03053	4.41819	4.78864	2.58395	2.29951
LOC100126784	0	5.75033	3.02994	2.54624	5.23109	5.51336	9.10641	3.78533	2.29181
LOXL4	10.3713	9.46776	9.93869	9.81899	14.0349	12.4972	13.4873	3.44063	2.29128
GOLGA6L10	4.54001	0	3.30898	4.6462	5.15832	4.67075	5.1503	1.86933	2.28759
ZBED6	5.06676	5.13539	6.00407	6.15872	9.22736	7.3579	8.76028	2.85728	2.28596
FLJ43681	3.3532	0	4.07558	4.53214	4.86687	5.39157	4.9737	2.08715	2.28496
C1orf233	5.55165	3.46515	0	5.4746	6.77444	6.08667	5.70451	2.56569	2.28456
LYST	4.98199	5.13539	6.23024	6.24678	8.9671	7.20971	8.97658	2.73586	2.28248
SEMA3B	3.84687	2.81275	3.28015	3.32088	7.85212	4.68634	6.64526	3.07941	2.27929
C5orf41	6.0883	5.29449	6.56568	7.15011	9.51641	7.78668	9.12495	2.5347	2.27625
SLC2A12	5.66476	5.78754	3.57207	5.26565	9.63676	7.71851	8.50499	3.54758	2.27553
TRIM34	6.29008	4.46018	4.82154	5.78022	9.37605	6.02641	8.38425	2.5909	2.26682
PLEKHG7	1.54235	2.81275	0	0	7.14627	5.48128	5.25907	4.87343	2.26537
DST	8.99896	8.17117	9.69074	10.1067	12.5938	11.0119	11.9005	2.59352	2.25715
F3	6.57057	6.29604	7.46024	7.49881	9.71821	10.1836	10.3607	3.13111	2.25564
CAV2	7.06329	7.7825	8.21555	7.40062	11.3939	11.0759	11.5912	3.73816	2.25489
ANXA8L1	7.16467	8.68357	10.2633	7.6141	12.4517	11.7343	13.0003	3.96401	2.25375
LOC100507577	3.27839	3.09979	0	4.69209	5.56479	4.35288	5.17008	2.26168	2.25212
ANO5	4.33105	4.96028	3.81474	5.92959	8.25255	6.2611	7.50895	2.58195	2.24628
RBM43	4.70778	4.24015	4.80814	5.38274	8.39948	5.45135	7.94548	2.48073	2.24109
NPNT	2.27064	1.58916	1.66841	2.45848	5.53283	3.04938	5.37474	2.65565	2.23221
TNFSF13B	2.27064	1.58916	3.28015	1.32123	5.94937	2.77037	6.80502	3.05962	2.22555
ZNF431	6.85214	7.51658	5.74103	7.68054	10.3195	10.1809	10.1827	3.28014	2.22339
RORA	3.11282	4.09338	2.91379	5.6993	6.69367	5.52754	6.37588	2.24421	2.22121
ZNF577	1.63411	3.17552	3.90773	4.0906	6.55662	5.28464	6.07389	2.76973	2.2202
PROS1	8.74632	7.12519	8.91433	9.86147	11.9368	10.183	10.7053	2.27985	2.21905
SEC16B	3.11282	2.32696	1.66841	1.99913	6.20385	3.66057	6.44403	3.15932	2.21881
FGD6	7.01183	6.55682	7.70266	7.70851	10.4196	9.3667	10.521	2.85748	2.21838
LOC100505806	6.27626	2.81275	0	6.09688	5.4952	6.41669	5.7337	2.08539	2.21219
CDH3	4.07357	5.39571	0	3.77239	6.92	5.77963	7.50388	3.42409	2.21126
IMPACT	9.38253	8.72498	7.93912	10.1688	9.87346	8.99572	13.5313	1.7463	2.19905
APOL1	6.31629	4.30022	6.43701	5.91855	8.92692	5.66799	9.32906	2.23164	2.19894
RUNX2	3.84687	5.56074	6.14398	4.3575	9.1387	7.73832	9.28534	3.74351	2.19732
PBX1	7.09593	2.32696	5.95678	6.91251	8.15933	6.64369	7.1995	1.76112	2.18735
FAM134B	4.33105	4.09338	3.28015	5.32079	6.95161	6.36667	7.27091	2.60672	2.18416
SATB1	6.41207	3.91276	6.18776	6.91771	9.05058	6.83463	7.94928	2.08725	2.18393
C4orf33	3.6411	3.70625	1.66841	3.8569	6.88041	4.207	6.57444	2.66912	2.18393
ZNF432	1.54235	1.58916	3.57207	1.99913	5.86336	4.68634	5.7623	3.26166	2.18249
CTSK	3.6411	1.58916	3.28015	3.8569	6.10737	4.08855	5.84486	2.2551	2.18163
SEMA3C	6.34577	5.93692	5.79354	7.32077	9.47419	8.46468	9.06586	2.65232	2.17942
RND3	7.49819	6.66444	7.4173	8.58282	10.4823	9.817	10.0618	2.57969	2.17875
KLF5	7.51337	7.08306	6.38868	7.95594	10.8117	10.0995	9.98027	3.06189	2.17844
CDK18	6.59446	5.56074	5.6755	4.88152	11.3133	8.25382	8.99832	3.84377	2.17758
MEF2C	1.54235	4.39831	0	3.69936	5.56951	5.33286	5.5815	3.08462	2.16774
HIST1H2BC	3.43712	1.61777	5.46036	3.53188	8.16425	5.06258	5.76795	2.81981	2.16674
ARPC4-TTLL3	5.89967	0	3.30263	2.04176	6.30083	5.08812	6.43872	3.13154	2.1611
TNNC1	7.65701	5.88883	6.62993	7.20844	12.1508	9.56807	8.52599	3.23557	2.15877
FAM171B	4.79585	3.70625	4.51011	6.21802	6.88041	6.48862	7.34833	2.09823	2.14565
PCDHB13	5.554	2.42735	4.36512	5.25946	7.93927	6.44902	6.26271	2.48218	2.14182
BTNL9	2.04183	3.71289	0	2.45848	6.31126	5.66551	5.30296	3.70661	2.14016
ADAM1	1.54235	1.58916	4.36512	3.32088	5.41686	5.04551	5.61325	2.65416	2.13925
ANXA8L2	6.32904	8.74983	10.17	7.36013	12.0473	11.5301	12.5635	3.89471	2.1374
PRIC285	10.0175	9.64236	10.3341	9.23027	14.0489	11.3856	13.7278	3.24803	2.12995
DSC2	6.8006	5.13539	4.97733	7.74878	9.04271	7.27382	8.05537	1.95844	2.12569
CCDC169-SOHLH2	0	4.86405	0	4.15877	5.37479	4.31329	4.90763	2.60953	2.1239
GOLGA8A	6.72044	5.88245	6.90555	7.39806	10.1751	8.86985	9.24319	2.70274	2.12234
DTX3L	8.32674	8.23181	8.45102	8.76891	12.3074	9.55112	11.5204	2.68171	2.11957
CYBRD1	9.25988	8.87355	9.67978	9.8498	13.3845	11.0931	12.0557	2.76202	2.1177
CRMP1	2.75233	5.56074	0	3.69936	6.80552	5.1674	6.72008	3.22789	2.11663
BATF2	7.3197	6.41527	6.23024	6.50664	10.728	6.31485	10.2924	2.49377	2.11451
ZNF117	3.82757	3.81113	4.42195	4.38674	7.88654	6.55958	7.0545	3.05502	2.11401
GOLGA8B	0	5.88049	3.77626	3.78028	7.24412	6.49095	7.02151	3.5596	2.10874
NXNL2	3.84111	0	3.33725	2.83088	5.35055	4.60324	5.12937	2.52541	2.10436
EIF3CL	2.31012	0.445274	0.204774	9.85829	1.49153	9.96676	0.253144	0.699197	2.10338
ABAT	2.27064	1.58916	1.66841	1.99913	6.45971	4.41819	4.4797	3.23737	2.10222
FAM110C	5.07497	5.36369	3.64423	5.78689	7.93899	7.43747	8.06419	2.8461	2.10081
HIVEP2	7.15521	7.35498	7.30253	7.97325	10.2433	9.68813	10.7763	2.78941	2.08796
SETX	7.8124	7.9429	8.54313	9.22645	11.1609	10.0841	11.242	2.44779	2.0874
HLA-F	8.45006	7.89233	7.93656	8.17002	11.7116	8.35702	11.7221	2.48467	2.08124
MBNL2	8.11075	8.08863	8.61896	8.92662	11.6717	10.3437	11.4307	2.71248	2.07971
MUC1	7.07562	5.73409	6.86379	6.12814	10.869	7.34504	9.67398	2.84559	2.07633
REV3L	6.96953	6.77442	7.63849	7.89366	9.87149	9.9757	10.4557	2.78194	2.07516
IBTK	7.89587	7.22561	8.47622	8.71137	10.8373	10.0429	10.9643	2.53755	2.07107
SPOCK2	3.6411	2.81275	3.28015	3.32088	7.34974	6.05543	6.03057	3.21486	2.0579
KIAA1109	7.45166	6.54538	7.74489	8.4209	10.3287	9.09895	10.0674	2.29096	2.05619
PHOSPHO2-KLHL23	4.49176	0	4.17289	0	7.42131	7.5728	5.83223	4.77595	2.05241
DSC3	4.37027	6.25641	1.6485	5.83957	7.5968	7.00765	7.39621	2.80486	2.05113
DDO	2.27064	1.58916	5.25016	1.32123	7.52821	5.38405	6.15638	3.74842	2.05099
LUST	4.70143	4.0113	1.72656	5.43316	6.88231	5.0075	6.25045	2.07864	2.04849
PRODH	4.58209	3.91276	2.42151	3.32088	8.60222	5.38405	6.55004	3.28612	2.04785
SLC18A2	1.54235	3.17552	3.28015	4.74142	5.64018	5.43348	5.33721	2.28543	2.04678
ADAM10	8.31518	8.51802	8.84767	9.28308	11.7357	10.7641	11.7631	2.68001	2.04304
ARRDC3	5.55165	5.498	7.71528	6.48266	10.2088	8.58441	8.87605	2.91119	2.04215
CYP1B1	3.6411	3.88361	3.81474	3.69936	7.01945	5.77772	7.50049	3.00618	2.03974
GBP2	2.27064	2.32696	3.75779	2.45848	6.08879	4.39342	6.38988	2.92056	2.03752
SYCP2	3.6411	5.62087	5.24933	4.80623	8.34531	7.67807	8.45767	3.33097	2.03279
LOC647859	4.34876	3.94511	3.53459	5.32942	7.47314	6.79905	6.44368	2.61582	2.02842
CLIC5	6.44412	6.8766	1.66841	6.48266	9.93084	8.94553	7.23054	3.33435	2.02566
SLC2A3	4.214	2.32696	4.97833	5.39821	6.89276	5.66675	6.02326	1.96489	2.02527
MTUS1	4.02693	4.64989	4.97733	4.95307	7.36024	7.549	8.06281	3.00554	2.0224
NAALADL2	0	2.32696	2.42151	1.99913	5.45656	4.91237	4.54701	3.28508	2.01585
LHFP	5.60932	6.41561	6.27151	6.38307	9.98972	9.73679	8.9495	3.38879	2.01404
UTRN	9.29545	8.81041	9.33512	10.3314	12.312	11.4625	11.8762	2.44047	2.01221
ZNF600	0	4.38866	4.98529	2.57192	6.76071	5.94147	7.02305	3.58861	2.01186
PLEKHA8P1	4.61849	4.75452	3.03762	4.42549	8.35532	6.59129	7.09464	3.13805	2.00555
ABCC9	3.20548	4.69086	4.77293	5.03119	7.50075	6.52624	7.36968	2.70711	2.00367
LOC653501	0	4.79683	0	3.96331	4.91726	5.4422	4.75658	2.84864	2.00231
SLC5A3	7.97871	8.21348	8.73637	8.98043	11.7465	10.3821	11.2453	2.64738	2.00139
LOC100133161	0	0	2.01796	5.46728	5.12618	4.5123	0	1.34151	2.0008
DNM3	4.69292	4.09338	4.20392	4.88152	8.19497	7.50389	6.85899	3.05135	1.99647
TMC5	3.33964	3.45989	2.42736	4.01103	6.64948	4.37734	6.09945	2.39928	1.99518
ABCA5	2.75233	3.56157	4.02242	3.72902	6.68518	5.92325	6.7356	2.93167	1.99413
NFKBIZ	5.14683	5.43241	4.15888	5.95037	7.20572	6.7837	8.69531	2.38945	1.99359
HERC5	8.00731	7.37222	8.27784	8.56489	10.6931	8.95403	11.1779	2.21943	1.98852
ZNF699	3.11282	2.82097	3.28015	4.55347	5.7719	5.48175	5.87136	2.26648	1.98323
PDGFRB	1.54235	2.81275	3.57207	0	7.53732	5.43348	6.48288	4.50277	1.9832
ZNF765	3.01039	4.09338	4.30597	4.18991	7.17535	6.28983	6.97351	2.91299	1.97887
C5orf42	7.48285	7.20592	7.81635	8.45827	10.5242	9.57921	10.4051	2.42867	1.9775
SP110	7.19342	6.48195	6.80879	7.25151	10.3398	7.37065	9.9323	2.28034	1.9766
FAM35B2	4.10918	3.39801	0	4.33946	5.69896	5.34479	5.26508	2.47462	1.97367
FAM214A	5.14683	4.76094	5.07381	5.85684	8.40233	6.62253	7.78468	2.39357	1.97299
ZNF382	1.54235	2.32696	2.42151	2.45848	5.53283	4.207	5.26228	2.81338	1.97292
ZNF391	4.33105	2.81275	3.57207	4.55347	6.75864	4.98048	6.26031	2.18247	1.96922
RGPD8	0	0	4.71547	5.65278	7.02475	6.32011	0	1.85622	1.96906
HLA-G	2.81249	3.41441	2.28629	4.72517	5.95714	3.68364	5.66385	1.79196	1.96862
CLSTN2	4.02693	3.17552	0	2.45848	4.56366	5.73892	6.74895	3.26861	1.96743
PGM5P2	5.10174	3.92807	5.61394	5.85235	7.80875	6.89022	7.54282	2.2899	1.96699
PNPT1	8.46833	8.43773	9.23733	9.53639	11.8102	10.1029	11.708	2.2871	1.96522
ADRA1B	1.54235	2.81275	2.91379	0	7.79905	6.51182	5.67473	4.84465	1.95868
ZNF20	0	4.42284	4.44954	4.53587	6.67073	5.14976	5.59301	2.45244	1.95824
STOX2	4.02693	4.25389	3.28015	4.35644	7.07152	5.92325	7.15704	2.73792	1.95796
GUSBP2	0	3.61695	4.11783	4.2683	5.85209	5.13669	5.2134	2.39996	1.95624
CPEB2	6.04508	4.64989	5.84912	6.12814	8.40259	6.68509	8.54257	2.20869	1.9517
SLC43A3	2.27064	2.32696	1.66841	2.80636	4.76683	4.207	5.51582	2.56179	1.94753
SEMA3E	4.94395	4.77053	5.36062	5.22576	8.96403	8.18966	7.5304	3.15282	1.9421
PAQR6	4.02693	2.81275	3.57207	3.5225	6.89493	5.92325	6.35725	2.90825	1.94157
LOC645638	7.33687	6.94875	5.43079	7.76029	10.5023	9.93845	8.79184	2.87502	1.93993
ZDBF2	6.99203	5.74764	6.54698	7.66283	9.38188	8.30995	8.99983	2.15985	1.93985
FRS2	6.59446	6.48195	6.59784	7.55726	9.74293	8.68018	9.29956	2.43301	1.93306
UGCG	9.41345	9.1837	9.22913	9.53703	12.8075	11.6562	12.1797	2.87364	1.93227
NBPF24	7.12903	6.30303	7.84233	8.42764	9.61447	8.81527	9.81085	1.98802	1.93149
LOC100379224	0	2.4906	4.81932	4.03892	4.76998	4.85111	5.26708	2.12552	1.93044
SPINLW1	2.21823	1.62718	3.81921	3.78656	4.88444	5.05312	5.26947	2.20622	1.93005
KIAA1383	4.02693	4.76094	3.81474	5.08633	7.38103	6.82132	7.1995	2.71171	1.929
TDRD7	7.65701	7.87045	7.57397	8.10475	10.931	8.88889	10.9834	2.4662	1.92855
PCDHB14	3.50917	1.60829	1.77328	3.16327	5.74618	4.03831	4.7741	2.33936	1.92838
WDR72	4.33105	3.17552	3.81474	5.26565	6.69367	4.76568	6.33419	1.78444	1.92447
PARD3B	6.00267	5.498	7.06499	7.11778	9.90775	7.92272	8.36279	2.31023	1.92276
C1RL	6.04758	5.27141	5.03982	5.79898	9.19021	6.87294	8.25511	2.56664	1.91902
LAMB1	6.27626	7.67159	8.41307	7.13327	10.6742	9.65985	10.9585	3.05731	1.91841
VANGL2	4.89192	5.56074	2.91379	5.20832	8.70395	5.88822	7.23054	2.63054	1.91642
TMEM173	3.40101	5.21557	1.66841	3.08644	8.1533	5.1674	6.74895	3.34703	1.91135
TTC3P1	2.55985	0	4.35441	0	5.24839	5.25415	5.98154	3.76613	1.90611
C3orf32	1.54235	1.58916	1.66841	1.32123	4.99966	4.08855	4.84321	3.11352	1.90509
BTN3A3	6.18515	3.95448	3.71056	5.90346	7.74244	6.004	7.07163	2.00094	1.90329
DHRS3	0	5.62087	4.02242	1.32123	7.74701	7.25538	7.32943	4.70281	1.9026
ARHGEF37	3.11282	2.81275	2.42151	3.99891	6.64295	4.76568	4.94653	2.36523	1.90212
MYLK	4.69292	6.07228	5.62481	4.65309	9.57456	8.38857	8.71091	3.63057	1.90093
CDKL5	3.84687	1.58916	4.51011	4.80623	6.1321	4.60237	5.33721	1.66913	1.89973
STARD4	7.35451	7.40713	6.87026	8.06848	10.36	8.91987	10.1418	2.38215	1.89692
ZNF222	3.55215	1.58916	4.33585	4.77182	5.43804	4.65667	5.48182	1.62993	1.89453
ZNF546	3.40362	1.62718	2.42151	4.22502	5.3306	4.427	4.62882	1.87614	1.89215
ADCY5	0	4.25389	3.28015	2.45848	7.15836	5.43348	5.33721	3.47822	1.88905
PNMA2	7.59128	5.76373	5.3728	8.10569	9.56001	8.45543	8.14407	2.01146	1.88802
GADD45A	7.51337	7.18616	8.22629	8.01565	10.203	10.3992	10.7713	2.72246	1.88777
JHDM1D	4.58209	5.05049	5.16424	6.21802	7.83716	6.62253	7.69107	2.12988	1.88766
IL18	5.55165	4.83896	3.03378	7.26998	7.05907	6.52442	6.6755	1.5794	1.88152
GOLGA8E	0	3.22285	3.14456	3.83888	4.46589	4.65166	5.20008	2.22097	1.88003
ZNF321P	0	3.17231	4.65438	3.27471	5.26548	4.90678	5.86636	2.57086	1.87995
MC5R	2.75233	1.58916	2.42151	2.80636	5.60528	4.08855	4.80633	2.44105	1.87983
HIVEP1	7.11596	6.44916	7.68505	7.67832	9.69808	8.60613	10.1291	2.24564	1.87972
ATP10D	5.91392	6.07228	4.87393	6.76703	8.4175	7.67807	8.63062	2.33527	1.87719
ZBTB38	8.37483	8.64514	8.73792	9.11079	11.9247	10.9792	11.3574	2.70326	1.8771
LAD1	2.75233	1.58916	1.66841	1.32123	5.53283	3.9595	5.25907	3.08435	1.87708
CALD1	8.77179	9.97351	9.72505	9.70447	13.3612	12.4769	12.1591	3.12204	1.87361
ZNF28	4.26226	5.23571	4.58666	5.28685	7.65265	6.77605	7.91179	2.60396	1.87322
GRAMD3	5.06759	5.43241	4.02242	5.3739	8.44243	6.34099	7.80544	2.55554	1.87314
APOL6	7.14881	6.79544	6.92715	7.37336	9.92092	7.60541	10.1956	2.17946	1.87227
JAKMIP3	3.40101	4.34083	1.66841	3.32088	6.77444	6.70536	6.2585	3.39665	1.87182
CCDC68	1.62519	2.81275	2.91379	4.12323	4.48905	4.68634	5.51582	2.02833	1.8716
ZNF675	4.20206	4.97326	5.0942	5.52712	7.29044	7.19244	7.94267	2.52603	1.87068
CPEB3	4.69292	3.91276	3.81474	5.32079	7.20572	6.34099	6.62982	2.29021	1.87042
C12orf35	6.75636	6.51402	7.81635	7.89366	9.44036	8.5343	10.0588	2.09938	1.86854
LCA5	3.40101	3.70625	3.81474	5.26565	6.45971	5.8155	6.11262	2.08236	1.86629
PRR16	2.33221	3.91468	3.28661	1.32986	8.61832	6.58518	6.04298	4.36632	1.86564
LPHN2	4.46202	4.86405	3.57207	5.42513	7.93878	5.77772	6.85899	2.27767	1.86563
RFX7	7.13572	6.72048	7.24152	7.84746	9.96909	9.21304	9.74435	2.40587	1.86333
ENPP4	6.67768	6.48195	6.90739	7.42511	9.79417	8.74965	9.3861	2.43694	1.86092
KLF6	8.24733	8.73317	9.18283	9.11388	11.6719	10.5413	11.8254	2.52689	1.8602
LOC100130238	0	3.91276	1.66841	2.45848	4.04406	4.76568	6.0209	2.93363	1.85945
VPS13C	7.3469	6.93342	7.28329	8.49853	9.80628	8.36577	9.97511	1.86685	1.8585
ITGAV	9.06752	8.57992	9.77556	9.99884	11.5335	11.4241	12.0356	2.30894	1.85684
TACSTD2	6.41207	5.78754	4.97733	3.5225	6.0566	12.7327	11.4178	4.89419	1.85515
EMBP1	2.93301	1.99748	3.35885	3.76605	5.07404	4.89976	5.56503	2.16576	1.85511
ATM	8.32442	8.37076	8.57224	9.5958	11.0683	9.99698	11.2822	2.06667	1.85493
YPEL2	4.46202	4.76094	5.07381	4.95307	8.13506	5.99085	7.77769	2.48874	1.85247
KLF12	5.22269	4.64989	4.87393	5.08633	8.38186	5.73892	7.84609	2.36408	1.85216
OXTR	3.63888	3.70625	4.72976	3.08898	6.96695	7.32121	7.53015	3.4818	1.84764
MLL5	6.99138	7.03966	8.07132	7.7579	10.5307	9.7008	10.0745	2.63695	1.8451
NMNAT2	6.34915	6.57608	4.76255	6.88277	9.86574	6.85818	8.38605	2.22735	1.83987
COL4A4	2.75233	4.39831	0	1.32123	6.60812	5.22469	6.21963	3.89951	1.83827
PRSS23	9.76381	10.3	11.4515	10.4917	14.7055	12.1895	12.8702	2.75333	1.83772
TPI1P2	3.1568	0	3.36802	2.47802	5.01569	4.39641	4.39456	2.35151	1.83586
IDI1	9.28164	9.6207	8.88032	9.98337	11.806	11.7194	12.4601	2.55368	1.83553
CDK14	6.31143	7.01747	6.53143	7.05413	9.78642	9.2337	9.54669	2.79366	1.83216
FGD4	5.07988	5.22413	5.40283	6.41383	8.22488	7.7064	7.68675	2.34251	1.83051
OAS3	11.6032	11.5681	11.6448	11.3869	14.9478	11.6291	14.9787	2.30114	1.82906
SP100	8.40827	7.98183	8.2598	8.94129	11.2599	9.10407	11.0356	2.06874	1.82874
ZNF519	4.71095	5.44177	5.46535	5.82133	8.3332	6.84618	8.09852	2.39945	1.82856
ZNF429	4.48808	4.27799	3.79902	5.21357	7.24661	5.9177	6.84528	2.2252	1.82661
CXCL2	3.6411	2.81275	4.20392	2.80636	5.52314	4.68634	7.67213	2.59451	1.8262
EVI5	5.83781	6.05365	6.08455	6.97881	8.85936	7.86795	8.72621	2.2458	1.82131
PIK3C2A	8.83013	8.54845	9.02875	9.82126	11.65	10.602	11.4089	2.16316	1.82006
LOC100271836	6.29922	6.17292	5.98881	7.15771	8.86103	8.43264	8.92003	2.33324	1.82005
ANKRD26	6.1653	5.78754	6.46182	7.45005	8.64606	7.81493	8.76152	1.94133	1.81629
ZNF468	4.32693	4.94907	5.20656	5.10907	7.77892	7.16344	7.84362	2.69742	1.81428
TIAM2	6.33076	5.14934	5.43951	6.4194	8.66275	8.53039	8.03125	2.57338	1.8141
ARID4B	6.80653	6.82641	7.36106	8.17377	9.67931	8.76904	9.63079	2.06777	1.81273
ZNF229	5.3634	4.39831	5.58017	6.50664	7.53732	7.3191	7.50566	1.99189	1.81026
ARHGAP42	5.29476	5.05049	5.07381	5.42513	7.59182	6.7837	8.50921	2.41719	1.80976
ZNF354B	4.64741	5.46427	4.9141	6.10287	7.84765	7.51254	7.7405	2.41807	1.80971
WDFY1	8.27119	7.79664	8.61094	9.34757	10.8164	10.2189	10.8075	2.1077	1.80868
FAM155A	3.40101	3.70625	4.02242	3.70766	6.88041	5.73892	6.72008	2.73714	1.80501
EPB41L4A	4.22733	3.90891	3.00666	4.6436	7.02051	6.0386	6.17416	2.46447	1.80381
SPDYE6	4.35012	0.643807	3.73437	3.82216	4.98616	5.74793	5.07659	2.13261	1.80097
PTBP3	9.18714	9.39214	9.57171	9.93619	12.3115	11.5994	12.197	2.51415	1.79889
LAMP3	10.0392	9.0069	8.26594	10.1138	12.1144	9.96712	11.781	1.93105	1.7929
BTC	1.54235	2.32696	2.42151	1.32123	5.92126	2.77037	5.37474	2.78578	1.79242
MGAT4A	5.22638	4.98794	5.96234	6.69394	8.04045	6.9993	7.83819	1.90833	1.79215
ADAMTS13	4.46202	3.70625	2.42151	3.8569	7.33916	4.68634	6.15638	2.44896	1.7921
NCOA3	8.71993	8.87861	9.09692	9.01729	12.521	10.9687	11.4947	2.73329	1.79106
GYG2	6.11363	5.43241	0	5.42513	8.1221	6.3919	5.92295	2.56952	1.78969
LOC653075	4.70037	3.20095	3.51548	5.08251	6.24252	5.46139	6.358	1.89581	1.78938
MAP1B	5.29476	5.98347	8.35666	5.32079	9.45025	9.22713	10.0089	3.32317	1.78655
TTC33	6.80653	6.7477	7.3223	7.76039	10.281	8.98337	9.25891	2.34854	1.78455
IL1A	2.27064	2.81275	2.91379	3.08644	2.7991	6.14719	7.23054	2.62137	1.78364
ZNF518A	5.06676	5.62087	5.07381	6.12814	8.17726	7.65741	7.96776	2.46175	1.78249
FLJ41484	1.54235	1.58916	2.27334	1.32123	4.82259	4.84089	4.8958	3.17157	1.7821
ZNF782	2.75233	3.5418	3.57207	4.30486	6.08221	6.08667	5.87136	2.47065	1.77879
ALDH1A3	6.94734	7.95463	6.72213	7.63547	9.4649	9.54084	10.7823	2.61446	1.7773
JMJD1C	7.91257	7.64288	8.21576	8.80518	10.754	10.1262	10.4308	2.29291	1.77644
ZNF846	3.84687	3.17552	2.42151	3.8569	6.39987	5.8155	5.5815	2.60709	1.77521
C4orf34	4.78788	4.69535	5.64254	5.36344	8.00414	6.49119	7.84743	2.32528	1.7739
NBPF10	8.4638	9.07377	9.21471	9.91504	11.6575	10.7047	11.6352	2.16561	1.77337
APC	7.11596	6.69273	7.39879	8.32976	9.78803	8.82104	9.44242	1.96619	1.77297
BLZF1	6.25474	6.24843	6.08963	7.04433	8.99917	7.40128	9.02294	2.06518	1.77248
ZNF235	2.75233	3.46515	3.28015	3.69936	6.03053	5.43348	6.06749	2.54458	1.77223
NAV2	5.02669	7.86673	7.66521	5.59981	9.55958	9.99299	11.0177	3.65047	1.77016
ZFC3H1	7.64327	7.24465	7.75946	8.69058	10.476	9.0116	9.92113	1.96843	1.76986
PTPRE	3.11282	3.70625	4.64184	2.45848	6.39987	7.02855	7.68361	3.5575	1.76954
ALPK2	5.49159	8.81041	9.57241	8.21073	10.7455	10.5857	11.1517	2.80637	1.76883
LIG4	5.49159	6.44916	5.6755	6.72677	9.17774	7.65741	8.47073	2.34954	1.76663
ZNF528	4.76878	5.29005	5.30843	5.6007	8.09543	7.18149	7.94329	2.49808	1.7664
SUSD2	2.75233	2.81275	1.66841	3.32088	6.66074	4.60237	4.2566	2.53464	1.76618
ZNF181	5.45116	4.73179	6.14975	6.19045	7.98057	7.40488	8.03764	2.17691	1.76485
ERBB2IP	9.6134	9.56279	10.1381	10.5257	12.5723	11.8817	12.373	2.31566	1.76324
TAOK1	8.74632	8.52591	8.84083	9.86377	11.3487	10.6221	11.2189	2.06903	1.76192
NBPF14	8.07498	8.12147	8.57884	9.2111	10.9026	10.3871	10.87	2.22331	1.76154
FZD4	6.18363	6.64024	6.59881	6.39185	9.95708	8.02592	9.34054	2.65421	1.75897
C2orf54	2.75233	2.80447	0	2.45848	4.82076	4.20358	4.94952	2.65413	1.75897
HPS5	9.0844	9.30887	8.76721	9.70068	11.9973	11.1589	11.8253	2.4452	1.75866
JAZF1	4.33105	3.46515	4.97733	5.89367	6.66006	6.3919	6.33838	1.79664	1.7562
ARHGAP12	6.65047	6.57608	7.04132	7.99036	9.51512	8.61686	9.13308	2.0238	1.75561
KIAA1598	6.85501	7.62831	6.7516	7.63547	10.1358	9.75603	9.8514	2.69683	1.75426
EPAS1	8.35786	7.5061	8.50246	8.5536	10.9043	10.3867	10.7118	2.4376	1.75133
WNT5A	4.58209	5.21557	2.42151	5.20832	6.95161	6.34099	6.97351	2.3985	1.75127
GPR75	1.54235	1.58916	2.42151	2.45848	4.14472	4.91237	4.67288	2.57378	1.7505
GCC2	6.54921	5.78281	6.89265	7.38905	8.68715	8.03891	9.07905	1.94827	1.748
LOC100132707	2.99662	3.33047	3.52096	4.52839	6.51322	5.41539	5.37326	2.17317	1.7479
BEND6	1.54235	2.32696	3.81474	2.45848	5.86955	5.04551	5.17647	2.82821	1.74692
ZNF790	3.40101	4.88872	5.07381	5.56826	7.28505	6.76219	6.98727	2.27855	1.74627
ZNF407	5.06676	5.36369	7.11119	6.50664	8.10415	8.28108	8.61494	2.32132	1.74532
TMEM144	5.55165	4.76094	4.02242	6.27497	7.51868	6.6439	7.10216	1.93575	1.74531
ZNF345	4.33105	3.73917	4.17637	5.35501	6.2099	5.65096	6.80927	1.82298	1.74404
TRIM37	7.65701	8.02252	7.9108	8.71636	10.6991	9.90508	10.4967	2.2903	1.74289
ZCCHC6	6.62274	6.23502	6.53143	7.49869	9.073	8.07066	9.04555	2.00777	1.74195
ARL4C	7.62913	7.47386	7.38005	8.12789	10.4344	9.43559	10.1369	2.34955	1.7417
INO80D	6.73061	6.19603	5.95425	7.58004	8.78045	7.94845	8.85628	1.91316	1.735
KRCC1	4.02693	5.98439	4.36512	5.85684	7.80676	6.99601	7.55872	2.39551	1.73316
TBCEL	6.59446	6.44916	6.46182	7.68011	9.24163	8.32758	8.93211	2.03738	1.73262
CHD2	8.44817	8.45335	8.25744	9.18407	11.277	10.2725	10.9824	2.2582	1.73257
ZNF354C	5.55165	5.29153	4.97733	6.29659	7.67175	7.60444	7.98606	2.22481	1.73129
RBM7	7.8124	7.97781	8.24713	8.82539	10.5999	9.91828	10.7248	2.19865	1.72758
LIFR	6.50615	6.11472	5.07381	7.74031	8.84899	7.77713	7.91777	1.82255	1.7253
ST3GAL5	2.27064	3.17552	3.28015	3.5225	5.94937	4.76568	5.54903	2.35916	1.72525
LOC100506123	4.19756	4.67734	4.10693	4.71367	7.47179	6.87688	6.99331	2.69012	1.72367
SPATA6	3.84687	2.81687	3.28015	4.45832	5.89	5.10713	5.67804	1.95784	1.72269
ZNF559	4.46202	4.96028	3.57207	5.20891	7.10589	6.48721	7.13982	2.36015	1.7216
RNF144B	4.96176	2.34419	4.49764	4.7268	6.06998	6.13558	6.27706	2.02827	1.72092
ZC3H12C	7.2489	6.79622	7.03989	8.05683	9.15375	8.74005	9.85639	1.96461	1.71845
APBB2	9.0192	9.04602	9.05541	9.5673	12.1183	10.9054	11.6014	2.3697	1.71756
LOC441666	4.19153	4.58134	4.78096	5.18473	7.0316	7.23934	7.25711	2.49138	1.717
DMXL2	6.47547	6.72048	6.94257	7.41247	9.53843	8.59531	9.32509	2.2652	1.717
MAP3K8	6.27626	5.498	4.51011	6.55344	7.55571	7.18106	8.35342	1.98728	1.71695
KIAA1462	5.62729	4.53334	3.57735	4.24682	9.60036	6.70496	6.355	3.05724	1.71648
ANKIB1	7.67062	8.31461	8.09451	8.52436	10.8707	9.98402	10.8456	2.41577	1.7149
HKDC1	2.75233	2.32696	1.66841	1.99913	5.20008	6.28822	5.08884	3.33901	1.7126
PTPN13	6.04508	5.02758	5.6755	6.68472	8.69978	7.69843	7.50895	2.11084	1.71193
TTN	6.27127	5.55151	6.36256	6.95287	8.99477	7.86209	8.27911	2.0941	1.71015
MCOLN3	6.12672	5.62087	5.42422	7.35366	7.79905	7.4081	8.2751	1.69605	1.70836
CLIC4	10.7519	11.2502	11.2009	11.5722	13.9634	12.5132	13.8537	2.2496	1.70668
NLRP5	0	2.32696	1.66841	0	5.60528	6.34099	4.08606	4.34526	1.70617
C7orf60	4.33105	4.96028	5.84912	5.6993	7.95273	6.7837	7.55054	2.21905	1.70349
ZNF334	3.84687	4.39831	1.66841	3.74524	6.49827	6.14719	6.17096	2.85743	1.70346
ZNF136	3.84879	4.05902	4.92345	5.1883	6.70245	6.39888	6.84194	2.14287	1.70084
RAB33B	3.82757	4.98337	5.28685	5.41351	7.32775	6.64579	7.46656	2.26887	1.70035
CLSTN3	6.80653	6.19603	5.4781	6.59876	9.31372	7.69843	8.76383	2.32214	1.69823
COQ10B	7.15734	6.61	7.36411	8.27838	9.54524	8.82725	9.33878	1.88463	1.69681
CCDC88A	7.49819	7.35498	7.40678	8.45211	10.1369	9.60786	9.78962	2.16677	1.69495
AGAP7	4.47449	5.2856	0	5.01055	6.29471	5.89034	5.90048	2.33585	1.69428
LY75	4.36492	3.0055	5.00696	6.02167	6.42651	4.90608	5.99293	1.17541	1.69005
KIF27	4.04877	3.55419	4.83372	5.28741	6.55149	5.52754	6.51483	1.76693	1.68983
BTN3A1	7.57675	5.81662	6.61108	7.62663	9.59534	7.64582	8.79517	1.77101	1.68967
KLHL24	7.59799	7.42815	7.70251	8.55412	10.6305	8.83117	9.82874	1.94279	1.68843
SMG1	9.345	9.18295	9.59819	10.2079	11.8967	11.1602	11.9674	2.09125	1.68821
SOX6	4.46202	4.64989	0	5.32079	7.10938	4.41819	4.67288	1.79197	1.68494
PRICKLE1	6.80653	6.19603	6.05223	6.93548	9.83242	8.69496	8.40445	2.47971	1.68299
NMI	7.17444	6.69273	6.86379	7.69928	9.33512	8.07066	9.66893	1.91734	1.68288
SYNPO	6.47485	5.29227	8.57834	4.55531	10.4171	8.37453	9.85801	3.32468	1.68268
MATL2963	4.67143	5.4277	4.93788	5.35025	8.01754	6.51228	7.84342	2.36093	1.68004
CXADR	5.81054	6.28605	5.29248	7.42473	8.92459	7.69631	7.78481	1.93179	1.67997
MGA	8.47105	7.84572	8.50246	9.43813	10.5432	9.91391	10.7255	1.82988	1.67399
RWDD2A	5.49159	5.498	5.90264	6.15872	8.23548	7.74812	8.27619	2.32386	1.6724
LOC729987	2.94022	3.61695	4.32177	4.89757	6.29405	5.50875	5.84833	1.93959	1.67049
ZKSCAN1	7.21976	7.29479	8.20844	8.02879	10.6272	9.34051	9.93	2.27796	1.6685
PGAP1	5.84743	5.9655	6.60657	7.14508	8.81063	8.27336	8.41835	2.10964	1.66692
GPRC5B	6.75636	6.15595	6.18776	6.59876	7.85212	9.15159	9.80232	2.51064	1.66481
TANK	5.86742	5.67859	6.56502	6.76703	8.45229	7.68829	8.63058	2.03754	1.66398
RBM20	3.11282	3.17552	0	2.80636	5.56951	5.27924	4.4797	2.83581	1.66344
ZNF615	2.27064	3.95074	4.89204	4.24682	6.23706	5.93015	6.44156	2.36286	1.66094
DDR2	2.27064	1.58916	3.57207	3.08644	5.20008	5.1674	4.54701	2.34192	1.66011
IL6ST	9.34054	8.8877	9.86088	10.3344	11.5284	11.2074	11.8961	1.93808	1.65924
ZNF525	3.80997	4.87792	4.63174	5.31102	6.86072	6.36361	7.22027	2.1572	1.65865
PIKFYVE	8.12999	7.76328	8.23675	9.1217	10.3744	9.92564	10.4887	1.94997	1.65857
ZNF430	6.25402	6.48065	5.6197	6.76663	8.75941	9.36326	8.70205	2.66132	1.65792
LOC100507463	2.97923	5.11547	3.56412	4.22039	6.97763	4.46838	7.05669	2.19777	1.65706
ELF1	7.62941	8.4616	7.45362	8.4272	10.7501	9.20239	10.6547	2.20942	1.65638
NAT1	3.84687	4.25389	4.20392	4.7268	6.72652	5.1674	6.89818	2.00616	1.65585
KIAA0232	6.85501	7.28237	7.98711	8.34951	9.74002	9.53236	9.86135	2.09274	1.65522
CPEB4	6.27626	6.19603	5.54694	6.53023	8.94633	7.69843	8.60707	2.27991	1.65475
INPP4B	6.70439	6.97202	4.87393	7.17875	9.21004	8.18332	8.68182	2.25945	1.65406
TRAF1	5.76964	5.21557	6.35067	5.14862	7.43171	7.52685	9.54887	2.54802	1.65393
PHLDB2	8.94975	9.09109	9.80804	9.98397	11.7743	11.4275	11.8072	2.21145	1.65262
ZNF302	5.75183	6.58486	6.68809	7.27878	9.17447	8.55271	8.6701	2.2232	1.6524
FAM45B	2.61043	6.49743	8.11789	7.82237	7.25046	7.36033	8.44969	1.4248	1.65185
MED13	8.96087	8.5493	8.71184	9.85416	11.2046	10.6207	11.1032	1.9571	1.65105
DSE	7.55799	7.5685	7.97467	8.19606	9.94104	9.96955	10.5194	2.31902	1.64911
C1orf88	4.46202	3.46515	0	4.45832	5.10335	4.41819	5.13332	1.78858	1.64903
PLK2	12.2896	11.1781	11.2572	12.7441	13.9363	13.8022	13.8533	1.99667	1.64897
POLI	3.41142	3.46777	5.07381	4.36066	6.10463	5.92808	6.8057	2.20106	1.64865
C1orf9	7.05501	7.30087	7.59037	7.99036	10.0797	9.31218	9.76393	2.23445	1.64777
LOC401320	3.40882	4.00409	5.35832	4.69041	7.50274	5.75651	6.46106	2.20802	1.64667
TMEM133	3.11282	2.32696	3.28015	1.32123	5.7719	4.84089	6.39427	3.15873	1.64666
FNDC3B	9.04163	8.98642	9.31631	9.64724	12.0939	11.0253	11.4725	2.28265	1.6462
ZNF248	5.71816	6.34642	5.73573	6.68535	8.95675	8.00677	8.33925	2.31285	1.64553
MARCH7	8.04958	7.93108	8.91433	9.11396	10.8121	10.3678	10.6586	2.1106	1.64544
SLFN12	6.53857	7.06066	6.46182	7.37388	9.51761	8.46468	9.28561	2.23056	1.64542
MAB21L3	5.0452	4.90138	6.01237	6.16747	7.93969	7.08083	7.60935	2.01169	1.64502
ZNF12	6.70439	7.03547	7.81635	7.85682	9.68465	9.38617	9.69894	2.23666	1.64335
PUS10	3.11282	3.91276	4.20392	5.08633	6.20385	5.61584	6.06749	1.88343	1.64334
RAB9B	3.40101	4.09338	5.16424	5.02124	6.9927	5.38405	6.61453	1.91046	1.64326
IL15	4.0099	3.92617	4.3202	4.49042	6.58125	6.14333	6.79273	2.3191	1.64276
LINC00410	3.50432	2.96154	3.61118	4.2593	6.23592	4.59022	5.54739	1.87376	1.64263
LTA	4.46202	4.86405	3.57207	3.8569	7.72783	6.0235	7.26093	2.81533	1.64114
SERPINB7	3.84687	5.498	3.57207	4.55347	7.28505	8.26068	7.0796	3.17417	1.63781
ANO6	10.5092	10.9745	10.6286	11.1162	13.7568	12.674	13.2205	2.40996	1.63755
C8orf46	3.40101	3.91276	4.36512	2.80636	7.75117	6.41669	6.5502	3.28471	1.63681
CLDN1	9.91723	8.20398	7.48904	10.4285	10.0813	10.3209	11.0186	1.46392	1.63553
FER	4.89192	4.64989	5.16424	6.15872	7.27398	6.39215	7.21034	1.74263	1.63401
ERBB3	7.14745	7.63722	6.38831	6.74985	10.0578	8.83454	10.198	2.7161	1.63384
PDGFD	4.18699	3.70625	4.36512	4.7268	6.86574	5.99085	6.37588	2.16454	1.6334
ANKRD20A5P	3.04757	4.86306	2.47901	3.61364	7.1177	5.31925	6.22499	2.71982	1.63325
FBN1	4.79585	4.96028	4.51011	5.65707	7.36024	5.57237	7.41299	1.80104	1.63279
PPIG	7.58698	6.7477	8.31779	8.68833	9.67513	9.55207	9.77626	1.83262	1.63244
HOXA13	3.6411	3.70625	2.42151	5.20832	5.74008	2.42415	5.7337	0.888351	1.63193
SLC40A1	4.02693	3.17552	4.02242	4.45832	6.67696	4.60237	5.94807	1.82167	1.62955
MAPK6	7.17444	7.08306	7.6697	7.98183	9.57045	9.23182	9.95883	2.10978	1.6276
SC5DL	8.3539	7.85188	8.08505	8.9349	10.4605	9.9587	10.5977	2.03254	1.62568
ZNF25	4.58209	6.11472	5.4781	5.3739	8.31938	8.04703	8.27812	2.82764	1.62498
SNX14	8.23502	8.69627	8.84083	9.38038	10.9106	10.7075	11.233	2.16224	1.62493
BPTF	8.65103	8.38626	8.47233	9.36607	11.1054	10.6493	10.8346	2.14416	1.62279
LOX	2.27064	3.17552	2.91379	3.69936	5.56951	4.76568	5.17647	2.15573	1.62114
GOLGB1	8.08568	7.86797	8.86914	9.25505	11.0549	9.6641	10.3735	1.84472	1.62025
ZFP112	3.6411	3.17552	3.28015	4.55347	5.86336	5.22469	5.5815	1.89395	1.6196
MORC3	6.31143	6.54538	6.96789	7.7802	8.92526	8.1977	9.00731	1.80886	1.61613
CCDC80	6.50615	8.00062	10.592	6.59876	11.5525	12.9545	11.276	4.0033	1.61561
CTSO	5.06676	6.15595	5.95425	5.81904	8.72035	7.33206	8.50075	2.43539	1.61457
ADAMTS15	4.02693	5.83907	3.57207	3.69936	6.67696	8.4824	8.3721	3.55946	1.61381
GTF2IRD2	6.07813	6.23387	0	5.29349	7.41518	5.23309	6.97681	2.14032	1.6137
PPFIBP2	5.91392	5.43241	1.66841	6.12814	6.55424	6.91131	6.89818	2.00219	1.61205
AFF1	9.48836	8.63198	9.06864	10.2594	11.0272	11.2089	11.4659	1.87192	1.61181
RLF	6.12633	5.83907	6.56502	7.58004	8.29144	8.05495	8.41327	1.72561	1.61181
MYBL1	7.09593	7.59871	8.71932	8.25387	10.5432	9.69828	10.204	2.23154	1.60967
BOD1L	8.32381	7.87045	8.96553	9.28655	10.5317	10.2451	10.8145	1.91885	1.60928
ZNF160	4.36626	5.02669	6.18905	4.81701	8.14518	7.44641	7.88901	2.72711	1.60664
DTX4	7.77509	7.26364	6.96789	7.10213	10.8373	8.20483	9.88431	2.36495	1.6062
SLC26A2	8.68964	8.29749	8.61496	9.71367	10.4968	10.0728	11.0884	1.72375	1.60595
PPP1R9A	5.22269	6.07315	6.56999	6.80775	8.38211	7.49274	8.50244	1.95737	1.60502
KIAA1033	7.82462	7.72736	8.19446	9.09423	10.026	9.12491	10.4226	1.64766	1.60408
MFSD6	6.1436	6.72157	7.48904	6.9369	9.2611	8.80662	9.5638	2.38773	1.60404
KIF13A	8.79061	8.87972	9.53053	9.56869	11.7109	10.9787	11.5093	2.20724	1.6036
CLOCK	6.94734	7.10428	7.5743	8.1227	9.41287	9.11039	9.73717	1.98299	1.60323
KANSL1L	5.75694	5.42905	5.59	6.40926	8.2377	7.01172	7.94971	1.93673	1.60308
MALT1	6.90191	6.90105	8.36622	7.73026	9.3624	9.92691	10.1361	2.33359	1.60292
XIST	8.89799	8.98276	9.642	10.1398	11.3976	10.7349	11.6645	1.85004	1.60164
EP300	7.99308	7.76462	7.7019	8.30611	10.5938	9.99567	10.2241	2.32978	1.60159
CHN2	3.6411	4.64989	2.91379	3.5225	6.72652	6.46504	6.73459	2.96023	1.59978
SECISBP2L	7.0129	7.22542	7.74489	8.45827	9.87144	8.8395	9.54887	1.80957	1.59978
BRWD1	6.80653	7.28237	7.68505	7.92068	9.919	8.80235	9.71723	2.05587	1.59884
CDC42BPA	8.39931	8.53375	8.47622	9.32798	11.0893	10.2944	10.8364	2.05574	1.5977
SERINC1	9.19653	9.2639	10.1366	10.2473	11.9413	11.3814	11.9574	2.04895	1.59729
MATN3	4.02693	4.39831	1.66841	4.35644	7.21733	5.48128	5.25907	2.37337	1.5965
HLA-B	11.849	11.8646	12.1429	11.9115	14.7808	12.0854	14.8686	1.96962	1.59462
MCM3AP-AS1	3.26983	3.33622	2.53973	4.87343	5.59571	4.5567	5.04061	1.55954	1.59259
REXO1L1	5.4562	5.35167	6.09102	6.33004	8.36391	7.36492	7.86111	2.05608	1.59224
EPC2	7.41978	6.60614	7.36106	8.30945	9.44036	9.20595	9.21816	1.86405	1.59146
ENPP5	4.79585	4.52958	3.57207	3.99891	7.82962	5.77772	6.87217	2.6024	1.58954
SLC35A3	5.42892	5.29153	5.6755	6.66418	7.85954	6.96155	7.69842	1.74147	1.58827
DCAF6	8.24415	8.34166	8.38514	8.72676	11.4195	10.5553	10.5375	2.41298	1.58787
GOLGA6L9	2.67235	4.88676	5.46961	5.16317	6.85909	6.65102	6.8305	2.23223	1.5871
ELAC1	3.6411	2.81275	3.28015	3.32088	5.83352	5.1674	5.84486	2.35154	1.58424
ZNF644	6.94734	7.28237	7.43557	8.09663	9.68073	9.3577	9.59134	2.10278	1.5842
ARAP2	6.24021	6.38125	6.59784	7.34757	8.57911	7.81493	8.99531	1.8214	1.5838
BIRC2	7.48177	7.71362	7.59037	8.18874	9.9487	9.31039	10.2873	2.10518	1.5824
YPEL5	8.56053	8.39429	8.76714	8.96173	11.6251	10.0647	10.8301	2.16905	1.58175
EIF2AK2	8.85036	8.9468	9.2781	9.78707	11.5238	9.80857	11.5607	1.74876	1.58117
PLSCR4	4.46202	4.86405	4.87393	5.08633	7.85212	6.60106	7.03341	2.34061	1.58109
PTBP2	4.33105	3.91276	4.97733	5.56872	6.60988	6.66454	6.51685	1.89963	1.58058
RASA1	7.03411	6.63558	7.9238	8.16626	9.36151	9.09925	9.45977	1.8669	1.57964
PLA2G4C	3.40101	3.70625	4.02242	4.64274	5.94937	5.04551	6.26031	1.80863	1.57963
FBXL2	6.1653	5.29153	4.64184	6.21802	8.30237	7.02855	7.48341	2.0256	1.57916
PCMTD1	6.41207	6.8766	6.99279	7.15725	9.64535	8.19053	9.23461	2.16382	1.57898
NEXN	3.40101	4.96028	4.02242	4.7268	7.41165	6.41374	6.39427	2.46226	1.57865
ZNF713	2.92213	3.90311	3.42765	4.22849	6.26662	4.92832	5.80829	2.0474	1.57611
LINC00472	5.06676	4.52958	4.36512	5.4746	6.62564	7.76753	7.16778	2.32797	1.57495
IRF7	9.08292	8.82964	7.73016	8.09687	11.5386	8.81639	11.7184	2.25621	1.57462
LACTB	6.56562	6.19603	7.28248	7.32077	8.82644	8.45872	9.1873	1.98293	1.57429
NBPF7	3.12236	2.83322	3.61375	4.20171	5.71346	4.35185	5.37252	1.70318	1.57399
ITGAM	1.54235	1.58916	1.66841	0	5.10335	4.68634	4.54701	3.57892	1.57359
ACSL3	9.41345	8.96917	9.40596	10.1568	11.6245	10.9283	11.5834	1.89241	1.5717
ZNF442	3.11282	1.58916	2.91379	3.75167	4.46589	5.03594	4.57372	1.84999	1.57109
ZNF550	3.40101	2.32696	4.97733	3.69936	5.83352	5.52754	5.92295	2.16017	1.57089
RHOQ	7.9774	8.01402	8.30691	8.71131	10.9317	9.86116	10.3361	2.12389	1.57079
IL18BP	5.29546	5.83907	4.87393	5.42664	8.58825	6.85799	7.89761	2.42251	1.57071
EIF4G3	9.6653	9.29399	9.95461	10.3777	12.3115	11.4945	11.7847	2.04066	1.57062
ZNF680	4.15327	5.08676	5.64568	5.81904	7.42752	7.19789	7.28153	2.12613	1.56888
SHOC2	6.24021	6.72048	6.99279	7.79	8.93583	8.69496	8.94317	1.92212	1.56699
PPP2R3A	5.7312	5.42636	6.35067	6.53023	8.53741	7.53219	7.95957	2.00011	1.56398
CHIC1	4.58554	4.25389	5.18685	4.88152	6.97927	6.3919	7.33896	2.17643	1.56365
ZNF114	8.27369	7.14682	6.7609	9.16811	10.2185	7.48549	9.15012	1.114	1.56347
PDE8A	6.34577	6.51402	6.38868	7.08631	8.59254	8.85772	9.01328	2.23748	1.56149
HNRNPH2	5.11534	5.08164	6.5355	6.47903	7.87918	7.11199	7.80014	1.79422	1.56059
C9orf72	5.14683	3.46515	5.54694	5.26565	6.51717	6.60106	7.14623	1.89867	1.56028
CD38	2.27064	3.70625	4.02242	1.99913	6.18033	5.22469	6.80502	3.0704	1.5602
WISP2	2.27064	2.32696	4.36512	1.99913	6.33744	4.68634	5.51582	2.77274	1.56016
LACC1	3.40101	4.52958	3.57207	3.08644	6.8379	6.05543	6.98569	2.97907	1.55958
ZFHX2	6.20324	4.64989	5.32969	5.32079	8.88217	6.64369	7.39484	2.26433	1.55792
ALPK1	5.26994	3.80907	5.16073	5.80557	6.76308	4.99701	7.09464	1.27359	1.55761
UPF2	7.75518	7.88266	8.17284	8.71137	10.3913	9.83792	10.2818	2.03982	1.55749
USP34	9.29983	9.18474	9.6202	10.3112	11.7438	11.182	11.6257	1.91321	1.55673
DMXL1	6.73061	6.90105	6.96789	7.61366	9.38998	8.80704	9.21299	2.08337	1.5558
WBP5	6.31143	6.26999	7.9108	7.55726	9.87699	8.0862	8.65744	1.86117	1.5552
RANBP2	8.79776	8.25723	10.0014	10.1437	11.0198	10.5257	11.1929	1.61279	1.55492
TLK1	8.38287	7.40713	8.61896	9.11786	10.27	9.81479	10.3212	1.75361	1.5549
ZNF37BP	6.39381	6.2246	7.02404	6.95129	9.07054	8.43543	8.93421	2.16496	1.55201
TMEM135	8.01746	7.74651	7.31442	8.64518	10.1144	9.11471	10.0805	1.83898	1.5518
N4BP2	6.32733	6.66272	6.75334	7.69636	8.71541	8.01093	9.03881	1.72845	1.54987
TUG1	9.51877	9.52395	9.55576	10.3208	12.1105	11.5067	11.7855	2.07107	1.54976
NIPBL	8.42362	8.15093	8.82012	9.49569	10.6899	10.1185	10.7118	1.78415	1.54771
SESN3	3.11282	3.46515	2.42151	4.24682	5.7719	4.76568	5.08884	1.89723	1.54588
PPM1K	5.726	6.27187	4.76371	6.25501	8.59996	6.48205	8.07432	1.96463	1.54489
HDAC9	7.07562	7.22542	6.62993	7.80941	8.95675	8.57892	9.75503	1.91181	1.54455
PHACTR2	7.38933	6.67639	6.92172	8.10082	9.505	8.37984	9.06094	1.70986	1.5445
MAP3K2	7.55799	7.03966	7.75946	8.73185	9.43251	8.9832	9.68689	1.59529	1.54418
ZNF354A	6.14282	6.59179	6.88043	7.33168	8.7228	8.74603	9.00621	2.08833	1.54406
DMRTA1	4.69292	3.46515	3.28015	5.20832	6.08221	5.61584	5.81786	1.677	1.54382
LOC100499177	4.46202	5.13539	5.84858	5.96429	7.75428	6.88009	7.34512	1.97393	1.54298
JMY	7.09734	6.85172	7.34181	7.96532	9.71609	8.67104	9.20687	1.88395	1.54205
OSTM1	8.07661	8.03152	8.82595	9.31321	10.2019	10.2059	10.7503	1.82421	1.54167
DNAJB9	4.79585	6.38125	6.99279	6.03228	8.97395	7.60444	8.68021	2.36899	1.54157
NEDD4	8.06295	8.25893	8.56188	8.95229	10.7482	10.5266	10.6187	2.17217	1.53991
FHDC1	3.76196	3.47821	2.07129	2.90203	6.177	4.18753	5.91022	2.37155	1.53972
AIM1	3.39052	3.33622	3.11584	3.67925	5.14574	4.22395	6.38161	1.86998	1.53884
THBS1	6.94734	7.06152	6.05223	6.6209	8.75663	10.6316	9.64933	3.00868	1.5384
NEK7	7.87251	7.58369	8.27784	9.10213	10.1114	9.57704	10.0468	1.70273	1.53812
VPS13A	7.64327	7.26364	8.14168	8.62637	9.97786	9.14419	9.88756	1.75113	1.53758
ZNF516	4.58209	4.64989	5.07381	5.08633	7.15836	6.34099	7.38567	2.11364	1.53737
ZNF84	6.13734	6.11639	7.05083	6.56741	9.01976	8.32306	8.89057	2.27647	1.53627
ARID4A	6.20324	5.67859	6.14398	6.57628	8.60142	7.77713	8.23596	2.05432	1.53427
USP9X	10.9691	10.4307	11.192	11.8303	12.6685	12.2726	13.377	1.66718	1.53376
AGGF1	7.46734	7.03966	7.6697	8.4766	9.55908	9.06402	9.59134	1.74149	1.53278
CLIP1	9.04685	8.89197	9.49612	9.91838	11.3572	11.064	11.4962	1.96748	1.53275
ZFP37	3.84687	2.81275	4.02242	4.55715	5.56951	4.76568	5.81786	1.57455	1.5326
PCDHGA10	4.74118	0	2.39784	2.77511	5.14671	4.58672	3.7353	2.01104	1.53164
PDE5A	1.55179	2.33847	1.67827	1.32986	4.7869	4.10938	4.75487	2.82579	1.53079
KIAA2026	6.1653	5.56074	6.09883	6.62309	8.49104	7.57169	8.11924	1.94866	1.53054
MAN2A1	8.92157	8.33808	8.86799	9.56886	11.0638	10.8759	10.8347	2.0007	1.52893
PFN1P2	4.67683	4.2705	3.8544	5.52242	6.65085	5.28948	6.47616	1.55779	1.52834
IFNGR1	6.96953	6.66444	6.91678	7.79974	8.82644	8.43464	9.32748	1.77523	1.5275
KIAA1432	7.86068	7.42411	7.30253	8.31625	10.0908	9.52952	9.70033	2.04766	1.52651
DZIP3	7.26872	7.17075	6.56402	7.97007	9.94102	9.14786	8.91256	2.09042	1.52629
ZNF91	6.08343	5.72754	5.74338	6.66013	8.30591	7.61744	8.09965	1.95405	1.52626
ZNF558	4.98983	4.39831	5.54694	5.3739	7.24048	6.5493	7.41082	1.98962	1.52621
MBTD1	5.3634	6.07444	6.53143	6.70621	8.64503	8.02301	8.16869	2.11004	1.52615
FYN	10.4392	8.68223	10.1104	10.2324	12.2155	11.7375	11.7478	2.0342	1.52614
ZBTB1	7.11596	7.21765	7.17783	8.09687	9.70838	8.93699	9.35357	1.9309	1.52577
SPOPL	6.47547	5.83907	7.06499	7.27961	8.67924	8.45872	8.59114	1.91158	1.52516
CCDC91	5.3634	5.56074	6.01383	6.68556	7.83716	7.51541	7.905	1.84664	1.52504
USP18	9.73819	9.55125	8.3276	9.22273	12.0351	9.21658	12.1356	1.91917	1.52496
RBM11	3.40101	2.32696	2.42151	3.69936	5.56951	5.65804	4.33487	2.22526	1.52409
CHD9	7.51337	7.20592	7.45362	8.40823	9.66262	8.49991	9.6901	1.63892	1.52359
PRKACB	6.80653	6.66444	6.96789	7.65705	8.94981	8.71028	9.19982	1.92933	1.5232
KIAA0040	5.14683	4.25389	0	5.4746	4.24244	4.76568	6.0209	1.29085	1.52285
SLMAP	8.91587	8.44506	8.03715	9.68886	11.0211	10.2206	10.4535	1.7933	1.52268
RABGAP1L	6.52844	6.27972	6.9199	7.44062	8.86103	8.09805	8.83722	1.80659	1.52262
TPR	9.65849	9.62301	10.3193	10.7977	11.9133	11.8083	12.2023	1.87503	1.52256
CDK19	6.97874	7.4776	8.76656	8.3212	10.0658	9.65389	10.0624	2.04131	1.52171
ZMYM2	8.40754	8.91605	8.44949	9.21914	11.421	10.4588	10.8448	2.16017	1.52126
GJA3	6.24021	5.98347	6.78047	6.48266	9.20422	8.37895	8.52599	2.33135	1.52118
SWT1	4.02693	3.46515	4.51011	4.95307	6.37936	4.08855	6.24011	1.33053	1.51933
ZNF292	6.3793	7.03966	7.71528	7.45005	9.40599	8.80394	9.57732	2.11635	1.51902
LOC100130451	3.9682	5.0106	5.24851	5.43366	7.19356	6.18924	7.20607	1.94772	1.51881
ENAH	7.44597	8.41337	9.08482	9.29583	10.8203	10.4921	10.39	2.00747	1.51869
TTC9	5.91392	5.498	4.64184	5.81904	8.39724	7.34504	7.49197	2.27655	1.51869
AFF4	9.75426	9.62228	9.67978	10.5606	12.0252	11.3878	11.9758	1.89205	1.51842
TGFBR3	9.45111	9.12247	9.39681	10.16	11.8854	10.6966	11.4787	1.82097	1.51842
JRKL	6.08627	5.29153	6.53143	6.68535	8.18909	7.0915	8.24105	1.6919	1.51631
DYNC2H1	7.69745	6.94875	7.38005	8.84433	9.21872	8.72032	9.4795	1.42187	1.51605
RICTOR	6.9248	6.69273	7.3223	7.62455	9.21872	8.43464	9.39526	1.87511	1.51599
ZNF711	4.69292	3.97858	5.32969	5.52242	7.50927	6.19985	6.37588	1.8141	1.51541
DENND4A	6.47547	6.34606	6.46182	7.68884	8.68736	7.81493	8.57115	1.61477	1.51517
HERC2P2	7.13788	6.71993	6.91496	7.83341	9.28787	8.22111	9.17243	1.74226	1.51513
CTBS	5.29476	5.62087	5.8138	6.32842	7.93906	7.07243	7.9696	1.8959	1.51388
ZNF737	4.98286	6.55188	5.74631	6.24478	8.8877	7.9209	8.01119	2.39181	1.5126
ZZZ3	6.9248	7.03966	7.15595	8.23246	9.32443	9.09126	9.13311	1.84472	1.51222
IGIP	4.02693	3.70625	4.36512	5.14862	6.24977	5.65804	6.13467	1.70243	1.5113
ZNF514	5.55987	5.59232	6.53279	6.55044	8.2156	7.21354	8.23443	1.829	1.51117
TAX1BP1	8.61172	9.50812	9.63305	9.5075	11.9065	11.2497	11.7341	2.31501	1.50988
CSAD	4.472	4.76094	4.64562	5.3739	7.36693	5.89776	6.83818	1.88784	1.50955
ARRDC4	4.89192	4.09338	3.81474	4.95307	6.45971	5.65804	6.76317	1.85536	1.50918
LIF	8.56876	8.11102	9.10334	8.33646	10.7471	10.2118	11.4683	2.27916	1.50899
PHF3	8.65343	8.23027	9.72876	9.59689	10.6919	10.6848	11.2798	1.83317	1.50881
ZNF616	3.6411	4.09338	4.02242	4.86677	6.40313	5.7239	6.11262	1.92396	1.50725
STAM2	6.62302	6.54538	7.04132	7.87711	9.03614	8.08921	8.8497	1.63664	1.50693
ZNF879	4.18699	4.09338	4.87393	4.66166	6.39539	6.44107	7.0451	2.17319	1.50621
LEPROT	9.67022	9.16403	8.93207	10.2347	12.0682	10.7806	11.1681	1.83871	1.50573
UHMK1	9.51319	9.95862	9.93987	10.5123	11.9848	11.0982	12.3951	1.84504	1.50533
ARHGAP21	8.39931	8.02307	8.99663	9.23365	10.5819	10.2224	10.7613	1.85869	1.50486
IL1R1	5.10655	4.96493	4.66433	5.52007	7.2834	7.28031	7.26353	2.21178	1.50461
FAM63B	6.14126	5.56013	5.98534	7.0494	8.27393	7.02646	7.92823	1.55884	1.50435
DOCK11	3.11282	3.46515	4.02242	3.5225	5.70754	4.41819	6.49996	2.01118	1.50404
CD164	10.1584	9.97357	10.7036	10.8952	12.2953	12.124	12.756	1.95904	1.50349
ATP8B1	9.11955	8.81588	9.38402	9.59697	11.0905	12.4392	11.4828	2.44173	1.5033
ATRX	7.00541	7.10428	8.28521	7.92958	9.94429	8.86219	9.74503	1.93605	1.50272
TTBK2	6.53619	5.29153	6.7516	7.3857	8.42752	7.56061	8.01005	1.50814	1.50045
FAM22D	4.08986	2.81275	1.82742	4.15271	5.34463	4.5841	4.91885	1.72851	1.50024
PLSCR1	8.51697	8.65373	8.15089	8.73185	11.3655	8.92407	10.9272	1.89222	1.49925
ZNF493	4.69612	5.24491	4.84251	5.22749	7.88144	7.21961	7.16542	2.4194	1.49907
BMPR2	9.02446	8.36303	8.56039	9.56436	11.1893	10.1398	10.6777	1.79087	1.49887
ZNF451	7.15946	7.30087	8.572	8.24798	10.1646	9.09219	9.86497	1.88716	1.49807
C1orf27	6.04508	6.31182	6.46182	7.32077	8.4939	7.88377	8.5244	1.76582	1.4973
MYO9A	6.50615	5.88883	6.86379	7.42511	8.387	7.90531	8.64616	1.64185	1.4971
GPR126	9.09811	9.39214	8.40382	10.0031	10.7689	11.6501	11.534	2.09339	1.4969
KIAA1009	4.02693	4.52958	5.16424	5.02124	6.82233	6.44782	7.06268	2.09211	1.49526
FOXN2	6.53619	6.51402	7.01726	7.5913	9.00775	8.06283	8.89232	1.73961	1.4928
TJP3	4.46202	2.32696	4.20392	3.69936	6.10737	5.52754	5.7623	2.126	1.49262
OTUD4	8.63966	8.4698	8.88138	9.58849	10.7857	10.3208	10.9386	1.78688	1.49168
ZNF287	3.6411	5.56074	2.42151	5.20832	6.20385	6.0235	6.51685	2.04015	1.4907
MED12L	3.52124	5.67859	3.28015	4.88152	7.22815	6.51182	6.55004	2.42296	1.4906
AKR1C3	3.11282	2.32696	2.42151	2.41454	5.85744	3.85888	4.85972	2.28972	1.4901
ANKRD13C	6.99138	6.82641	6.80879	7.97325	9.10237	8.78341	9.01006	1.81532	1.48963
BDP1	7.94148	7.65731	8.24713	8.85972	10.0531	9.52952	10.2053	1.7529	1.48923
GOLGA4	8.92157	8.30548	8.52823	10.0384	10.5672	9.71587	10.6906	1.37614	1.48905
PAPD4	7.09593	7.06152	7.45362	8.07402	9.31715	8.90646	9.51985	1.82654	1.48863
FLJ34690	2.27064	2.81275	3.34963	2.80944	5.34633	5.20944	5.3014	2.47511	1.48824
FNDC3A	7.2489	7.5061	7.36106	8.06493	9.75375	8.83472	9.76745	1.90673	1.48788
RNF207	6.64027	5.23571	6.17389	6.37528	8.10033	7.5509	8.43044	1.92093	1.48769
PBLD	5.07988	5.36439	5.77472	5.44512	8.07453	7.26565	7.84736	2.31316	1.48614
SIPA1L2	5.06676	6.11472	3.57207	5.32079	7.8961	7.33206	7.42198	2.53146	1.48245
ZNF467	1.54235	4.09338	5.32969	2.45848	7.37067	5.04551	6.29987	2.88271	1.48132
C6orf170	4.80081	4.26749	4.83151	5.50443	6.59537	5.99316	6.9921	1.67582	1.48106
LYSMD3	6.20324	6.57608	6.72213	7.83804	8.52887	8.27431	8.65298	1.65051	1.48069
TIGD2	5.22269	4.86405	4.76255	6.21802	6.96543	6.53465	7.13534	1.61165	1.48026
RBAK	6.29114	7.03702	7.44516	7.43101	9.24574	8.88467	9.34182	2.10633	1.48024
ZNF75A	3.84687	4.44695	5.24933	4.12819	7.14627	7.12197	7.07699	2.69724	1.47994
ZNF791	5.03007	5.61969	4.76371	5.84108	7.59182	6.95817	7.55905	2.05604	1.47927
FGFR2	4.52929	5.4524	3.98915	4.6384	7.81228	8.08357	6.94297	2.96063	1.47708
PION	4.89192	4.64989	4.64184	5.26565	7.52803	5.88822	6.87217	1.90048	1.47698
NKTR	7.7281	7.69975	7.65402	8.71713	10.0216	9.47352	9.80404	1.81664	1.47534
PCDHAC2	4.18699	5.96966	4.64184	5.68382	7.6856	7.25345	7.25852	2.27861	1.47534
EFNA1	9.90001	9.7325	8.8409	9.67568	12.109	10.9781	12.0649	2.18007	1.47522
TTC14	6.65047	6.51402	6.9147	7.45005	9.81152	8.56235	8.33892	2.02195	1.47518
STX11	4.79486	4.54952	2.91795	4.40726	6.65682	6.24346	6.63199	2.34336	1.47509
MSMO1	9.02546	8.86736	8.74658	9.6246	11.0146	10.4456	11.3009	1.85438	1.47274
C5orf4	3.40101	1.58916	3.57207	1.32123	6.33744	4.51322	5.17647	2.87151	1.47266
GFOD1	4.58209	3.91468	3.28983	4.3701	7.27487	5.04551	5.81704	2.00663	1.47263
XRCC4	6.53619	7.68574	6.62993	7.47458	9.93464	9.19158	9.14489	2.34209	1.4726
SCML1	6.99138	6.63558	3.29304	8.19598	7.53732	7.59361	7.60652	1.30015	1.47223
PNPLA8	5.5802	6.89157	6.49844	6.80639	8.7717	8.15663	8.86026	2.15205	1.47193
ZNF33B	6.53023	6.5776	7.10298	7.35631	9.04352	8.58375	8.99317	1.9817	1.47182
ZNF182	4.98199	3.91276	5.95425	6.53023	7.05791	6.36667	6.45756	1.28257	1.47068
LOC100289495	1.95909	3.7018	4.3374	4.04679	5.60386	4.81202	5.77667	1.88625	1.47047
CAMSAP2	8.9098	9.02587	9.1428	9.90937	11.3227	10.8812	11.203	1.88868	1.47005
NAIP	4.27371	4.63714	4.41754	5.14251	7.35699	6.06738	6.43375	2.00165	1.46966
CCDC82	5.49159	5.62087	6.62993	6.78675	7.70329	7.72845	8.29099	1.77529	1.46931
CROCCP3	4.76167	3.72609	4.32491	5.18116	6.84045	5.31345	6.15509	1.60454	1.46893
TBC1D8B	3.40101	3.46515	4.02242	4.35644	6.20385	3.9595	5.84486	1.52482	1.46772
LRRC49	4.58209	2.81275	3.81474	5.65707	4.48905	5.1674	6.0209	1.00912	1.46743
WDR52	1.54235	3.17552	2.97103	3.37399	5.80427	4.55223	4.35454	2.13796	1.46726
CEP290	5.74722	5.6575	6.61654	7.3259	7.75674	7.36836	8.19017	1.43497	1.46719
ZC3H6	4.46952	4.69535	5.22601	4.54052	7.38905	6.23986	7.43892	2.28976	1.46642
ZNF816	2.55517	4.18386	4.82154	3.76605	6.34635	5.48644	6.57267	2.3035	1.46567
TET2	6.27306	6.57578	5.82659	6.88167	8.8783	8.16126	8.43702	2.10292	1.46504
INTU	4.46202	3.70625	3.28015	4.88152	6.31602	5.22469	5.79035	1.69453	1.46428
PLD1	3.11282	5.05049	4.64184	4.12819	7.64434	5.95745	6.62982	2.51053	1.46423
ZNF566	6.36531	7.00714	7.38983	7.70126	9.14597	9.34323	9.12291	2.08815	1.46376
ANKRD12	7.19906	6.77706	7.26092	8.17877	9.22333	8.51428	9.15074	1.60883	1.46375
GABBR1	5.3634	3.91276	6.42572	5.56872	7.7197	6.74506	7.06819	1.86	1.46301
NR1D2	8.1789	8.07773	8.28793	9.39972	10.6993	9.94193	9.96957	1.71754	1.46273
GLCCI1	4.89192	5.29153	6.00407	5.52242	8.54728	7.12197	7.38319	2.25666	1.46249
PTPN4	6.34577	5.13539	6.14398	6.79203	7.8961	7.38328	7.94404	1.63685	1.46135
CCNT2	6.99138	6.54538	7.39879	7.76039	9.31099	8.58441	9.0166	1.79668	1.46069
ZNF260	7.3447	7.60557	7.39879	8.1917	9.89338	9.17747	9.6717	1.94566	1.46007
NAB1	7.30232	7.24465	7.73016	8.1435	9.51258	9.10658	9.75336	1.85235	1.45952
ITSN2	7.64327	7.72736	7.87108	8.62089	9.92554	9.45622	9.99085	1.82522	1.45941
TRIM6	4.89748	4.69535	3.5373	6.16838	6.67579	5.11503	6.31867	1.21187	1.45869
OPTN	10.0867	9.99715	9.87772	10.3909	12.4006	11.45	12.4049	1.99709	1.45785
ZNF83	4.09472	6.4088	5.52117	5.3941	8.26948	6.96087	7.99724	2.38783	1.45739
MAML2	4.89285	3.807	6.05223	5.47508	6.48624	6.36692	7.30076	1.66118	1.45628
LOC728643	5.24178	5.3895	5.04554	5.54205	7.82317	7.68768	7.49112	2.36261	1.45618
CACNA2D1	5.49159	5.29227	5.61266	6.48266	8.13952	7.15182	7.23054	1.7875	1.45583
STRN3	7.55799	7.40713	6.77847	8.61539	9.60412	8.80704	9.19199	1.61131	1.45433
SLC35A1	5.60932	5.83907	6.62993	6.89971	8.02046	7.73852	8.28607	1.77051	1.45405
RPS6KC1	7.07562	7.22542	7.38005	7.97325	9.6084	8.27431	9.4945	1.71215	1.45381
ZNF571	3.84687	3.91852	3.57471	4.79926	5.54945	5.56484	6.2577	1.75582	1.45279
NPR3	2.27064	2.81275	1.66841	1.32123	5.33401	4.08855	5.17647	2.84809	1.45183
ZNF658	4.46202	3.84581	4.64184	4.66507	6.59981	6.13289	6.57654	2.03273	1.45159
ZNF277	4.90211	5.36369	6.42754	6.30373	7.87391	7.14649	7.68735	1.81998	1.45138
TOPORS	7.6154	7.37257	7.65418	8.50068	9.59734	9.44466	9.71721	1.8007	1.44997
LOC100190986	5.6217	6.37812	5.1528	6.75086	8.27327	7.11865	7.93427	1.79953	1.44958
ERAP2	7.54401	7.25475	8.3087	8.34353	9.71854	9.24267	9.99502	1.78933	1.44957
AMIGO2	4.58209	3.70625	5.07381	5.02124	5.05243	6.87599	7.48341	1.87476	1.44927
ZDHHC17	6.47547	6.69133	7.34181	7.38686	9.20171	8.51727	9.05211	1.94983	1.44892
EFHA2	4.33105	3.17552	3.81474	4.95307	5.74008	5.65804	5.70451	1.63229	1.44891
ZNF439	3.73734	4.25389	3.72013	4.22618	6.54469	5.72984	6.27785	2.19974	1.4485
PJA2	8.45542	8.42834	9.28057	9.64899	11.019	10.0289	10.7524	1.64679	1.44846
HIPK3	8.34942	8.23989	8.65059	9.26214	10.7461	9.87418	10.5063	1.75002	1.4476
ZFYVE16	7.68396	7.98926	8.03583	8.60986	10.1495	9.47449	10.2234	1.8694	1.4464
DMTF1	6.65678	7.39805	7.05225	7.32091	9.63445	9.53131	9.35195	2.3989	1.44578
TRPM7	7.74492	7.60245	7.88431	8.37716	9.95957	9.30167	10.0383	1.8643	1.44543
SLC44A3	4.58209	3.46515	1.66841	4.95307	5.53283	5.04551	5.04295	1.53992	1.44504
PCF11	7.46734	7.84547	7.57397	8.31625	9.78057	9.77459	9.99842	2.05044	1.44482
CPE	6.78166	7.24465	7.11119	7.2083	10.3044	9.46857	8.94005	2.48456	1.44475
HIF1A	9.86199	9.66178	10.0644	10.7876	11.8075	11.1075	12.1788	1.60396	1.44399
BACH1	6.46769	5.98713	6.83655	7.33423	8.36927	7.749	8.6452	1.59809	1.44302
LRRFIP1	8.37516	7.87626	9.00943	9.67456	10.1556	10.4051	10.4158	1.59166	1.44091
ATF2	8.48614	7.79416	8.52831	9.13326	10.5774	9.84479	10.2148	1.72685	1.43994
TMCC3	3.08383	3.97121	3.57998	3.55598	6.26483	5.56529	6.01568	2.40085	1.43962
RASSF8	4.77685	5.56197	5.83817	6.55113	7.47739	7.05942	7.53794	1.67622	1.43949
ZFP3	2.75233	5.3121	3.93058	4.24682	6.11732	6.85799	6.94896	2.58096	1.43646
ZNF564	4.79585	4.26448	5.08218	5.02124	7.07344	6.14719	6.96603	1.93795	1.43637
TMF1	7.67387	7.37222	8.19842	8.58457	9.79225	9.29198	9.90636	1.70626	1.43627
ATAD2B	6.12633	6.19603	6.80879	7.17875	8.62774	7.90531	8.4965	1.76571	1.43574
BCL6	6.96953	5.93692	6.49705	6.55344	9.25295	7.67807	8.58322	2.01551	1.43541
ADAM9	10.9517	11.2524	11.1311	11.7465	13.5783	12.9191	13.2925	1.99284	1.4354
CASP8AP2	6.9248	6.82641	7.74474	7.85682	8.78809	8.92407	9.66136	1.78631	1.43538
PSG5	4.79386	4.25085	4.09961	6.15205	7.48106	5.70912	5.45579	1.39123	1.43499
ZMAT1	2.50743	4.09338	4.52793	3.4863	6.54929	5.21341	6.24093	2.34745	1.43492
ANKRD18A	5.27708	5.94588	5.1052	6.53816	7.50293	7.02501	7.80935	1.72918	1.43428
NUDT12	5.55165	5.73409	6.46182	6.45828	8.26373	7.15182	8.15198	1.80438	1.43357
GPATCH2	5.06676	5.13539	5.24933	5.96464	7.22884	6.94579	7.41281	1.84178	1.43299
FAM13B	8.07026	8.16109	8.11732	8.84433	10.256	10.5027	10.3323	2.06543	1.43256
PIK3R1	6.59446	6.63558	6.53143	7.48668	8.93094	8.07066	8.69939	1.75496	1.43247
DENND4C	7.27176	7.10911	7.26133	7.78678	9.32213	8.60968	9.61888	1.82632	1.43175
SNX13	6.9248	7.06152	7.4173	7.81221	9.36673	8.84407	9.35122	1.88338	1.43149
NFAT5	10.0392	10.3288	10.0462	11.0817	12.6205	11.1483	12.2523	1.63307	1.43095
HOOK1	6.41207	6.07228	6.42572	7.46237	8.38361	8.09483	8.27127	1.65679	1.43058
PDE6A	3.41918	4.56307	0	3.27471	5.39985	4.77875	5.43887	2.39159	1.43054
ZNF638	7.96376	8.07773	8.78492	8.96464	10.557	10.0142	10.3856	1.87119	1.43042
ZBTB33	6.50615	6.19603	7.83023	7.42687	9.16991	7.63645	8.92108	1.586	1.43035
GBAS	7.90741	8.89806	8.98427	9.29001	10.9441	10.4867	10.8381	1.98637	1.43
STON1	4.02862	3.47039	5.47315	4.92701	6.54488	5.25305	6.34992	1.57449	1.42996
FAM82A1	3.40101	4.76094	1.66841	4.45832	5.60528	4.51322	5.89739	1.76645	1.42937
PTPRG	8.30055	7.63998	8.4273	8.822	10.604	9.16237	10.0897	1.65455	1.42906
KAT2B	6.94734	6.19603	6.86379	7.75038	8.87487	8.3406	8.51342	1.63691	1.4286
C6orf162	2.27064	3.91276	4.36512	4.24682	5.86336	5.48128	5.7337	1.99394	1.42827
PSG4	8.96915	7.92166	5.93588	8.82915	10.7508	8.85241	9.21403	1.69177	1.42785
EIF2AK3	6.73061	6.27149	7.11119	7.89366	8.69153	8.46468	8.61885	1.58995	1.42747
ERCC5	6.06087	5.35875	6.12924	6.53046	8.558	7.7065	7.55586	1.92029	1.42726
TTC3	8.57919	8.30612	9.14402	9.40929	11.0428	10.1065	10.6747	1.74832	1.42715
HACE1	6.12633	6.30999	6.81354	6.93548	8.35059	8.42844	8.84954	1.99652	1.42713
PHIP	8.66027	8.45335	9.80804	9.74512	10.6369	10.6165	11.305	1.68613	1.42661
REST	8.17899	8.13028	8.29795	8.89062	10.5404	9.71796	10.3665	1.83383	1.42646
SLC4A4	3.40101	3.70625	4.02242	4.64274	6.49827	5.48128	5.41132	1.85386	1.42595
LTB	7.88423	8.17117	8.70433	7.45005	10.0013	10.334	11.5769	2.58496	1.42586
CHD6	8.29774	8.22263	9.06864	9.11778	10.958	9.93766	10.5919	1.81914	1.42575
EFCAB7	3.11282	3.46515	4.64184	5.42513	5.37603	5.57237	5.61325	1.35931	1.42471
DISC1	3.85262	5.3658	4.79235	4.66336	6.84943	5.91352	7.67552	2.14429	1.42448
PNRC1	8.85758	7.79403	9.18655	8.54187	10.8307	10.1299	10.9788	2.05144	1.42378
TNFAIP3	6.04508	6.07228	6.42572	6.27497	7.50927	8.13677	9.26527	2.09926	1.42268
ZNF24	8.42362	8.56469	8.93374	9.35749	10.9052	10.4478	10.7728	1.8887	1.42251
CCDC132	6.00267	5.73409	6.59784	6.82539	8.34531	7.58269	8.18405	1.74735	1.4218
ZNF131	7.33687	7.52195	7.59037	8.30262	9.72479	9.57704	9.57933	1.9391	1.42088
REV1	7.51337	6.9251	8.25744	8.58755	9.48678	9.32206	9.50723	1.61782	1.42063
IGF2BP3	7.89587	8.12001	8.18369	8.73693	10.5616	9.70073	10.1508	1.90356	1.42013
C21orf7	4.18699	5.67859	4.02242	5.02124	7.79131	5.77848	6.92651	2.10479	1.41937
ZBTB41	5.3634	6.15595	6.53143	6.86303	8.29034	7.15182	8.22058	1.65913	1.4177
PEAK1	7.1731	7.19251	7.67509	7.74081	9.66472	8.82392	9.62959	1.92736	1.41613
RASEF	3.6411	5.83907	4.51011	5.08633	6.82081	7.29242	7.41299	2.40626	1.41592
RB1CC1	8.47105	8.63198	9.11472	9.53119	10.9336	10.3562	10.8655	1.78121	1.41584
MKX	4.58209	3.91276	5.07381	5.42513	7.44164	5.61584	5.97276	1.59496	1.4146
ZEB1	6.08627	6.82667	7.32328	7.308	9.0921	8.01492	9.01152	1.82012	1.41385
ZNF613	3.40101	3.92044	2.92211	3.69936	5.6539	5.46995	6.0209	2.22919	1.41281
ADAMTSL4	11.8821	12.0032	12.8325	11.2174	16.1897	13.6578	14.2259	2.70732	1.4122
ESCO1	6.99138	6.63558	6.86379	7.67832	8.97361	8.1688	8.96795	1.66118	1.41136
TBC1D23	6.08627	6.85172	7.26215	7.5687	9.35101	8.58441	8.58723	1.89867	1.41068
FNBP1L	6.75636	6.02856	7.24152	7.34278	8.82644	8.3406	8.66124	1.76712	1.40996
RIMBP3	3.7186	6.37184	0	5.19952	5.46515	5.61498	6.23522	1.9493	1.40974
RSF1	7.87545	7.67159	8.56188	8.73048	10.1903	9.3609	10.1617	1.69443	1.4092
NFE2L2	8.91015	8.73759	9.33998	9.75289	11.1075	10.9487	11.0741	1.85828	1.40899
ATP8A1	7.0129	5.98347	6.27151	7.64068	8.48625	7.81493	8.29589	1.47188	1.40864
LOC400680	5.49098	5.67292	4.54284	5.65235	8.3415	7.0643	7.19468	2.19372	1.40779
ODZ2	4.02693	2.32696	8.40382	1.32123	9.3217	8.08628	6.7912	4.04666	1.40646
ABO	1.65178	4.72194	3.28015	1.32123	5.73976	6.20527	7.12469	3.6128	1.40615
PLCE1	4.74531	5.4623	4.87393	5.44859	7.41548	7.45816	7.3383	2.27145	1.40592
TRAPPC8	7.89587	7.65731	8.10596	8.71754	10.0508	9.48188	9.94483	1.73167	1.40555
MACF1	11.2675	11.1063	11.4255	12.051	13.6777	12.7736	13.2297	1.76442	1.40485
FAM184A	3.6411	4.25389	5.24933	4.55347	6.20385	6.92865	6.91954	2.25957	1.40412
HRH2	3.40101	3.17552	0	2.80636	4.48905	4.41819	4.78864	2.21957	1.40255
SCAPER	5.71816	5.43241	6.49705	6.45828	7.99378	7.59361	7.99235	1.83344	1.40162
CTAGE4	6.12356	6.97364	6.02449	7.12802	8.61801	8.12892	8.74202	1.93389	1.40145
FCHO2	6.70439	6.9251	7.47144	7.62455	9.54995	8.81639	8.99691	1.93971	1.40093
UBE2Q2	6.99138	6.80065	7.74489	7.77033	9.30284	8.65363	9.33229	1.76944	1.40066
NUCB2	7.21215	7.44471	7.70024	7.97729	9.77665	8.75957	9.69513	1.82685	1.40028
ZNF605	5.91392	5.98347	6.05223	6.6427	8.49519	7.63645	7.98606	1.89115	1.39997
SOD2	9.30861	9.21329	9.4384	9.482	10.578	10.1868	12.5081	1.73038	1.39975
ZNF283	3.40362	4.29137	4.2542	4.74223	6.10687	6.11846	6.22293	1.97656	1.39931
USP45	6.27626	5.43241	6.31164	6.8062	7.75196	7.70851	8.18685	1.67581	1.3982
LOC146880	4.47821	3.14636	4.1051	3.74201	6.67831	5.37648	5.94682	2.13262	1.39817
ZNF708	5.04017	5.96874	4.90783	5.96637	7.86943	7.80285	7.42976	2.2299	1.39774
RNF146	6.87865	7.16612	7.75481	7.97325	9.30887	8.98337	9.4708	1.81114	1.39598
DKFZP586I1420	2.75233	3.46515	1.66841	2.45848	5.20008	4.51138	5.41132	2.45483	1.3955
LOC646214	6.51221	7.11832	7.22523	7.5411	9.37561	8.94447	9.04738	2.02327	1.39531
MIER3	7.26693	7.38996	7.80234	8.33646	9.41287	9.31601	9.67312	1.76841	1.39429
EPM2AIP1	7.87121	7.45499	7.69949	8.81611	9.79079	8.97413	9.60366	1.49575	1.3925
AGL	6.70439	6.66444	6.49705	7.55726	8.80737	8.30119	8.68025	1.74049	1.3923
PDIA3P	3.91431	3.82347	3.51548	3.53188	6.52129	5.66675	6.08254	2.39391	1.39179
CD2AP	8.25322	8.62466	9.05688	9.25858	10.9304	10.3491	10.7684	1.8843	1.39175
UPK3B	6.94084	7.41003	6.9987	6.65799	11.4574	8.62231	8.6875	2.58717	1.39124
LOC100506710	7.45166	7.38996	8.11732	8.00727	9.93945	9.17532	9.85352	1.91454	1.39067
ZNF766	4.50883	5.69714	5.36977	4.94817	7.7847	6.86828	7.83166	2.3639	1.39063
RNASEL	4.33105	5.05049	4.20392	5.02124	6.72652	5.65804	7.10216	1.8439	1.38896
TRIM38	7.4151	7.54882	6.9684	7.47409	9.93899	8.02285	9.74114	1.88272	1.38823
ZNF121	4.58209	3.17552	3.57207	5.26565	5.20008	5.61584	5.7337	1.36771	1.38812
ZNF217	10.1366	10.9199	11.1954	10.8688	13.1128	12.3823	13.1855	2.11337	1.38804
ZNF614	3.6411	5.73409	5.90264	5.56872	7.25159	7.30576	7.53405	2.15216	1.388
ZNF471	5.12169	4.60892	5.74631	5.50396	7.6219	6.35671	7.16842	1.80379	1.38775
FAM8A1	7.97477	7.28237	7.38005	8.24677	9.89516	9.12551	9.51777	1.79183	1.38768
JPH2	5.3634	4.64989	4.97733	3.5225	8.87637	5.95745	7.28083	2.74327	1.38766
ZNF701	3.96996	5.88834	4.90259	4.70541	7.53398	6.92209	7.66321	2.50652	1.38704
NEK1	6.24021	5.62087	6.27151	6.74704	7.8513	7.63645	8.28607	1.7047	1.38666
CCT6P3	3.24967	4.96214	4.57616	5.14922	6.56391	6.37175	6.42805	1.97027	1.38633
ZNF350	3.11282	4.52958	4.51011	3.5225	6.77444	6.3919	6.64018	2.68342	1.38616
PER3	5.86742	6.19603	5.90264	6.95304	8.08527	7.76753	8.11918	1.76088	1.38605
USO1	8.62576	8.64681	8.99046	9.58596	10.6873	10.1053	10.9917	1.6325	1.38594
LOC646471	3.93971	3.54925	4.73803	4.43652	6.63432	5.55281	5.973	1.8875	1.38573
RGPD5	7.68209	7.56115	7.62103	8.62369	9.44209	8.92252	9.86895	1.5392	1.38538
ZFP28	4.46202	5.498	5.4058	5.78022	7.29604	6.72535	7.44863	1.87016	1.38501
COL4A3BP	7.45166	7.62831	7.55738	8.28193	9.83618	9.0443	9.66515	1.78539	1.385
KIAA0754	7.8394	8.4409	8.1039	8.59691	11.2295	9.46822	9.98037	1.98075	1.38431
LOC100131564	3.98398	4.02916	2.95491	3.96884	6.57945	5.25964	5.73745	2.12463	1.38388
RAPGEF2	7.37061	7.47386	7.74489	8.52189	9.60622	9.38309	9.52211	1.72599	1.38352
ATP2B4	7.77509	7.49007	8.09451	8.04861	9.89518	8.4407	10.253	1.67757	1.38243
BIRC6	9.70551	9.47596	10.2358	10.5649	12.0701	11.1531	11.7613	1.66594	1.38237
CD274	2.75233	3.70625	3.57207	2.80636	6.20385	4.84089	5.92295	2.44664	1.38231
ZNF611	3.64772	5.06442	5.46036	4.98892	6.87309	6.60904	7.21231	2.10779	1.38186
ZNF654	5.51772	5.43241	5.95425	6.73308	7.7197	7.02549	7.55456	1.52388	1.38075
UCP3	3.40101	3.70625	0	2.80636	4.41036	5.04551	5.25907	2.42658	1.38023
ZBTB26	5.3634	3.70625	5.4781	5.3739	6.82081	6.23345	6.7912	1.63474	1.37757
UBE2H	9.18601	9.99639	10.3267	9.96674	12.4471	11.7641	12.0233	2.20918	1.3775
PIK3CA	6.41207	6.7477	7.52361	8.08895	9.03095	8.14674	8.73885	1.44576	1.37716
SLC30A9	8.14039	8.16109	8.85447	9.4251	10.3578	9.93122	10.3653	1.57285	1.37709
TCP11L2	3.40101	2.81275	3.57207	3.08644	6.16459	3.9595	5.37474	1.94821	1.37499
CCDC144B	4.63079	4.58255	4.98925	5.53227	6.83985	6.24513	6.80625	1.69669	1.37497
ASAH1	8.83358	8.08842	8.87477	9.50465	10.6185	9.57153	10.5994	1.43776	1.37464
B3GNT5	6.75636	6.19603	7.04132	8.04869	8.28594	8.60073	8.52181	1.45889	1.37425
KAT6B	7.76053	7.68602	8.29715	8.53051	10.4826	9.57978	9.72731	1.86134	1.37398
ZNF180	4.02693	4.52958	5.24933	5.78022	6.57513	6.55713	6.48288	1.64186	1.37366
SLC39A10	7.19342	6.8766	7.75946	8.18866	9.5151	8.57925	9.11104	1.56393	1.37348
ZNF780B	5.02754	5.50185	4.63174	6.15296	7.39356	6.47239	7.07014	1.65017	1.37305
PALB2	6.47547	6.66444	6.56502	7.43763	8.40741	8.19053	8.85628	1.6991	1.37061
ZNF268	6.59446	6.34606	6.59784	7.45005	8.52411	8.1688	8.53489	1.66216	1.3702
PGM2L1	5.83588	5.58811	5.64693	6.83603	7.09095	7.13966	8.05387	1.45142	1.37013
RNF19A	7.71069	7.80716	8.24319	8.52436	10.334	9.75324	9.853	1.90874	1.36922
SYT17	6.04508	5.73409	4.36512	5.26565	8.62805	7.06037	7.4574	2.36279	1.36902
MIB1	8.39931	8.87355	8.71932	9.7728	10.7934	9.72334	10.7352	1.47606	1.36874
MFAP3L	3.40101	3.17552	3.57207	4.24682	5.15253	3.9595	5.7337	1.34972	1.36859
CEP350	8.08049	7.59871	8.67155	8.99602	10.0013	9.31515	10.1549	1.48711	1.36814
DAAM1	4.89192	4.25389	5.32969	5.74032	6.53582	5.92325	6.94883	1.41535	1.3667
ZNF148	7.7238	7.6586	8.17284	8.64269	10.378	9.58028	9.57732	1.79573	1.36669
ALS2CR8	3.94509	3.94134	4.40573	4.21225	6.59038	5.15743	6.34992	1.90648	1.3666
MLL3	7.74967	8.23027	8.67248	8.57627	10.5279	10.0271	10.3999	2.01114	1.36659
SHPRH	6.96622	6.79596	7.1189	7.94414	8.95005	8.58309	8.9604	1.62488	1.36628
CUL2	7.88423	8.26874	8.57867	9.21558	10.1024	9.83102	10.4067	1.62658	1.36625
ZNF192	7.82669	8.1789	8.55112	8.66758	10.6656	9.87784	10.1916	1.93895	1.36447
SCAF11	8.7868	9.00853	9.41943	9.78941	11.3071	10.4471	11.1244	1.70846	1.36442
TXNIP	7.96298	7.85801	8.25744	7.87536	10.291	8.21179	10.698	1.74513	1.36325
RAD17	6.73061	6.85172	7.11119	7.80381	9.01485	8.73622	8.86145	1.74651	1.36242
EGLN3	3.40101	2.32696	3.57207	3.32088	6.08221	5.77772	4.4797	2.29131	1.36208
ZNF596	1.54235	2.81275	2.98301	2.45848	4.78003	4.89342	4.84589	2.39063	1.36184
EXTL2	6.04633	6.44916	5.16424	7.08631	8.05326	7.83346	7.91121	1.74614	1.36119
SETDB2	5.3634	5.44577	5.41982	6.75287	7.86862	6.43355	7.0437	1.36983	1.36068
INSIG1	8.98072	9.76617	8.77778	9.09819	11.3547	10.9582	11.9538	2.26651	1.3604
DNAJC10	9.32156	8.51802	9.38298	10.2626	10.8634	10.475	10.9394	1.38794	1.3595
YOD1	6.44412	6.15595	6.72213	7.70965	8.33469	7.94879	8.28119	1.43027	1.35949
GCNT2	8.43092	9.1833	8.04157	9.0816	11.5384	10.0395	10.5029	2.00923	1.35916
ZNF100	6.07158	6.24919	5.70834	7.00514	8.03685	8.00563	8.08466	1.78382	1.35851
GPBP1	8.27119	8.35057	8.84083	9.05005	10.5865	10.363	10.6043	1.88977	1.35799
TTC37	8.32381	8.27773	8.56188	9.3933	10.476	9.65985	10.3548	1.52438	1.35728
USP8	7.71069	7.24465	8.20515	8.33002	9.75335	9.20217	9.76759	1.70174	1.35717
LRRC4C	1.54235	3.91276	1.66841	1.99913	5.53283	6.05543	4.78864	3.17831	1.35673
TIA1	7.89587	7.96627	7.7739	8.63711	10.3166	9.12926	9.85192	1.69763	1.35659
CD46	9.83816	9.56279	9.61713	10.4381	11.7997	11.0472	11.7502	1.66834	1.35653
CBWD2	6.41822	5.48577	6.80148	7.56836	8.07842	7.97382	7.83402	1.39363	1.35588
ETAA1	5.81936	5.13539	5.90264	6.18868	7.6699	7.0915	7.68361	1.72015	1.35588
RHOBTB1	4.18699	3.46515	5.32969	5.02124	7.15583	4.207	5.84486	1.23513	1.35557
IFT88	5.14683	5.56074	5.73573	6.2084	7.48183	7.10743	7.68361	1.76136	1.35557
ELOVL7	7.43915	7.03503	7.4538	8.29864	8.96386	8.98125	9.44811	1.57442	1.3553
RALGPS2	6.75636	7.06152	7.78819	7.65705	9.41539	8.74965	9.32988	1.84919	1.35472
CWC22	7.38719	6.34606	7.85759	8.38901	8.70395	8.94127	9.05144	1.40392	1.35447
EFEMP2	3.6411	3.70625	3.28015	3.8569	6.29427	5.38405	5.51582	2.11028	1.35389
FASTKD1	7.26693	6.19603	6.94257	8.04869	8.80626	8.3406	8.44449	1.4169	1.35359
LUC7L3	8.16944	8.87182	8.73681	9.28326	11.1068	10.5637	10.5021	1.95885	1.35179
ZNF204P	4.48685	3.20095	4.26405	5.74396	6.05453	4.75483	5.30452	0.947342	1.35001
NRIP1	7.0129	6.07228	7.13374	7.88271	8.72422	8.00677	8.44449	1.36642	1.34892
C21orf91	5.3634	5.56074	6.09883	6.15812	7.6699	7.39581	7.905	1.86163	1.34807
ATF7IP2	4.30755	5.40189	4.76255	5.42563	6.84794	6.15634	7.31087	1.79731	1.34656
FKTN	7.81227	7.44687	7.74679	8.68775	9.71121	9.06911	9.57164	1.52723	1.34653
JUNB	5.06676	6.31182	5.4781	4.95307	7.68669	6.97947	8.8629	2.39058	1.34612
POLK	6.08587	5.89225	6.88096	7.2711	8.16736	7.45577	8.25355	1.42635	1.34601
LPP	9.15648	8.77974	9.75962	10.2587	11.3872	10.5008	10.9602	1.46078	1.3459
C5orf28	5.82278	5.98072	5.91572	6.82387	8.02739	7.73399	7.87198	1.74202	1.34527
TMEM106B	7.3197	7.79416	8.28793	8.37605	9.99628	9.47647	9.88214	1.8405	1.34515
GUSBP3	2.83587	2.83728	4.44377	3.57243	6.31602	4.41327	5.03406	1.83211	1.3451
SREK1	7.80007	7.71362	8.22535	8.70101	9.84737	9.41115	10.0014	1.64328	1.345
ZNF594	4.77181	5.43777	4.03589	5.40434	7.29735	5.96956	6.94547	1.82501	1.34498
YTHDC2	7.49819	7.52038	8.07132	8.4209	9.63243	9.28887	9.8109	1.6997	1.34394
KIAA1377	3.15989	4.23554	3.64172	4.64014	5.58929	5.50921	5.94233	1.76095	1.34352
PLEKHA1	7.00046	6.82053	6.83408	7.27306	8.98401	8.90663	9.09178	2.01211	1.34328
WDR60	5.22269	5.98347	5.4781	5.52242	8.06615	7.34504	7.97388	2.24336	1.34308
THAP9	3.40101	3.70625	2.91379	3.5225	5.83352	4.92072	5.6532	2.08326	1.34224
SBNO1	8.94354	8.47274	8.94227	9.82851	10.7103	10.0994	10.7138	1.4611	1.34199
SPAST	7.6503	7.25854	7.85066	8.30932	9.71322	9.19792	9.51343	1.70766	1.34162
LOC283624	4.99762	5.06095	4.70104	5.55314	7.30052	7.23126	6.83898	2.0454	1.3412
LOC642236	3.7186	4.6728	4.61131	5.04239	6.70542	6.08667	6.34425	1.86751	1.34086
ALDH1L2	5.36205	5.53097	3.72727	5.0876	7.49122	6.25038	7.25942	2.07337	1.34045
FLJ35024	3.84687	4.39831	1.66841	2.80636	6.46498	6.95784	5.62139	3.16808	1.33951
AMOT	4.02693	5.05049	5.24933	4.35644	8.06615	6.89376	6.74895	2.56549	1.3394
CASD1	6.12633	6.19603	6.18776	7.07031	8.24117	7.93135	8.15198	1.71306	1.33922
FAM102B	6.34577	6.60673	6.49705	7.41247	8.34547	8.47663	8.59122	1.7556	1.33919
THAP2	4.46202	3.91852	3.57207	5.38222	6.13161	5.70429	5.61545	1.48341	1.33874
TEAD1	11.4233	11.3457	11.049	12.3044	13.5877	13.0106	13.0484	1.68499	1.33843
N4BP2L2	7.40358	8.01189	7.71528	8.35639	10.035	9.50076	9.7745	1.89831	1.33826
PQLC3	5.76964	6.69273	6.23024	6.50664	8.92172	7.79616	8.36279	2.06041	1.33759
SHISA9	6.22885	6.22382	6.99131	6.30071	9.12567	8.29251	8.57099	2.22688	1.33749
UBN2	6.3836	6.8857	7.42975	6.74965	9.38729	8.19404	9.23915	2.07798	1.33683
PKD2	7.5284	6.94875	7.59053	8.11305	9.1632	8.87571	9.44328	1.61555	1.33659
GNPTAB	7.41429	7.51389	7.23215	8.15621	9.38834	9.12076	9.53423	1.76864	1.33594
MAN1A2	7.17444	7.35498	6.99279	7.78658	9.65174	8.91974	9.11935	1.90308	1.33576
GORAB	5.42892	5.56074	5.32969	6.27497	7.37067	6.97947	7.6147	1.67303	1.33475
GGPS1	6.97195	7.06261	7.53688	7.83122	9.34248	8.40068	9.25883	1.65	1.33448
PPP4R2	8.18848	7.67159	7.32191	9.01691	9.64333	9.31792	9.58134	1.46447	1.33325
LMBRD1	6.67768	6.38125	7.19937	7.54574	8.60584	8.32077	8.7744	1.61599	1.33275
CCDC150	4.33105	3.91276	4.36512	4.95097	5.45656	6.64369	6.56635	1.83222	1.33143
HNRNPU-AS1	5.84791	5.44111	6.55201	6.46686	8.14202	7.4342	7.8501	1.7318	1.33133
KBTBD8	3.6411	2.81275	3.28015	5.02124	4.63461	5.85232	4.84321	1.42124	1.3313
CRYZ	6.50006	6.52853	7.27377	7.35973	9.13357	8.68769	8.56264	1.87911	1.33124
LOC647979	9.98532	10.7551	10.8174	10.864	12.7823	12.3364	12.7356	2.01263	1.33073
IL1RAP	6.53619	7.47386	6.66132	7.00447	9.69601	8.73	9.04272	2.23729	1.33069
TRAF5	5.97793	5.95759	5.85184	6.98172	8.04684	7.16285	7.84736	1.49341	1.3306
DCUN1D4	7.43581	7.12519	7.85759	8.28858	9.52957	8.6222	9.41099	1.5108	1.33017
GLCE	6.50615	6.51402	5.32969	7.53412	7.85212	7.67807	8.20504	1.44075	1.32986
TMX3	6.9248	6.99492	8.35666	8.01565	8.68736	9.52667	9.82283	1.77261	1.32911
RAPGEF6	7.67062	7.16612	7.68505	8.51847	9.12943	9.15159	9.55706	1.51929	1.32866
WDR19	6.56562	7.28237	7.57397	8.04869	9.10777	8.1977	9.27882	1.49376	1.32828
TMEM117	4.02693	4.52958	2.91379	4.88152	6.03053	4.91237	5.99703	1.55869	1.32741
NEURL	2.75233	3.70625	2.42151	1.99913	5.92126	4.41819	5.7623	2.64745	1.32711
DGKH	5.29476	5.98347	5.79354	6.3564	7.60954	7.22383	8.00414	1.75546	1.32573
ADAM17	7.88412	7.98914	7.93951	8.70101	10.1435	9.48868	9.91274	1.71986	1.32537
HOMER1	6.65047	6.07228	6.62993	7.49869	8.42252	7.33206	8.32973	1.31526	1.32442
ORC4	8.74432	8.49676	8.95175	9.57233	10.869	10.339	10.5698	1.65129	1.32347
CCDC18	4.02693	3.91276	5.54694	5.3739	6.0566	5.85232	6.55004	1.43785	1.32329
SLC25A36	7.73641	7.50658	8.03583	8.90422	10.0684	9.25149	9.31306	1.49857	1.32304
RAD50	8.39111	8.35048	9.09186	9.55726	10.2797	9.97622	10.7026	1.47182	1.32119
TOP2B	10.3961	9.23269	10.2358	11.4235	11.7153	11.0904	11.5428	1.12747	1.32104
LOC729603	3.67173	4.08828	3.22408	4.25817	5.99807	5.41834	5.77359	1.91943	1.32045
ENOX1	3.40101	3.17552	1.66841	3.08644	6.67696	5.22469	3.89262	2.43191	1.32003
AHSA2	6.81513	6.66672	5.95678	6.80775	9.32097	8.33248	8.3117	2.09345	1.3196
PDGFC	7.05501	7.33717	7.06499	7.29346	9.81349	9.26858	9.15104	2.22338	1.31904
DRAM1	8.48437	8.73304	8.43158	9.01365	10.5681	9.84577	10.8983	1.77174	1.31855
ZNF322	7.19342	7.1458	7.45362	7.63547	9.75293	8.67454	9.2051	1.85378	1.31752
ZNF583	2.27064	3.46515	3.81474	4.35644	4.88793	4.91237	5.25907	1.54305	1.31737
ZNF331	5.3336	5.37351	6.51983	6.40365	8.0682	7.74431	7.40766	1.83241	1.3168
ARID2	8.66707	8.35057	8.72676	9.44385	10.7065	10.1522	10.4083	1.62526	1.31669
LY75-CD302	2.05517	4.9797	5.87773	4.74868	6.71413	5.17556	6.56327	1.73566	1.31658
TMEM212	6.065	6.30523	7.1064	6.73308	8.74689	8.16185	8.57535	1.94227	1.31633
KIAA0947	9.07271	9.06427	9.05688	9.80941	11.0125	10.5454	11.1856	1.66371	1.31612
UBXN4	9.45729	8.96338	10.0407	10.4018	11.4069	10.9885	11.2891	1.51234	1.31501
MTX3	6.37731	6.41696	6.8945	7.7559	8.57605	8.00219	8.30505	1.43326	1.3143
SLC25A27	4.46202	4.39831	3.28015	4.24682	7.12511	5.85232	5.8661	2.18435	1.31428
LMBRD2	5.91392	6.19603	6.09883	7.10213	8.22976	7.37065	7.94922	1.52214	1.31422
ZNF443	4.82243	3.89339	3.89933	4.69041	6.08955	5.78268	6.39464	1.76257	1.31382
ARFGEF2	9.67836	9.63746	9.88983	10.4766	11.5464	10.9926	11.9272	1.56819	1.31379
LGR4	6.50615	4.86405	5.54694	7.07031	7.14627	5.88822	7.51737	0.853753	1.31299
USP25	7.9857	7.76781	8.01168	8.69581	10.2001	9.2889	9.74972	1.63098	1.31281
PCDHB9	3.85453	3.84177	3.71774	4.29609	6.89696	4.06239	5.4962	1.55765	1.31123
SLC38A2	11.3297	10.9229	11.9218	12.1341	13.2658	12.7857	13.3507	1.55694	1.31098
ACVR2A	5.29476	3.91276	5.16424	5.90671	6.69915	6.39564	6.32521	1.40372	1.30988
ARHGEF3	6.90191	5.62087	6.46182	7.23725	8.10415	7.53819	8.20504	1.39366	1.3096
PDE3B	6.41207	6.34606	6.35067	7.27961	8.35585	7.76753	8.35342	1.56183	1.3095
SOS2	6.87865	6.48195	6.46182	7.70965	8.64073	7.56061	8.47506	1.34245	1.30868
ZNF714	7.17959	8.09553	6.86945	7.9832	9.67679	9.94777	9.4837	2.17081	1.3075
ODF2L	6.40003	6.9518	7.33696	7.36604	9.1433	8.71429	8.90722	1.90789	1.3072
ZNF569	6.31143	6.60614	6.99279	7.27961	8.40741	8.37263	8.84299	1.74352	1.30709
ZFP14	5.84407	6.14001	5.63749	6.17288	8.45449	7.2636	7.94079	1.93768	1.30683
GPR137C	3.11282	4.76094	4.76255	5.32079	5.97693	5.33286	6.44809	1.43001	1.30627
FAM190B	8.39235	7.62435	8.14945	9.04158	10.0906	9.61049	9.76358	1.51963	1.30492
SBF2	8.19838	8.37495	8.66134	9.19363	10.6134	10.1409	10.248	1.72702	1.30428
COPB1	9.77014	9.66271	10.1303	10.6682	12.0816	11.1348	11.6538	1.56555	1.30304
PKN2	7.93021	7.90713	8.27784	9.05818	9.8002	9.67156	9.99981	1.53052	1.30303
CD55	8.44753	7.67202	7.9108	8.64815	9.80811	9.29897	10.1569	1.58504	1.30294
ZBTB6	5.49159	6.15595	6.31164	6.50664	8.02052	7.68829	8.16275	1.84073	1.30284
SETD2	9.5559	9.24229	9.637	10.3744	11.5189	11.0522	11.2986	1.5875	1.30242
IFT81	5.39718	5.76639	6.13551	6.45902	7.91361	7.3728	7.71117	1.72633	1.30236
FRYL	8.45542	8.38565	8.96553	9.28645	10.6193	9.99016	10.5834	1.62436	1.30183
DIS3	8.2543	8.517	8.71775	9.28721	10.6316	10.0893	10.405	1.6812	1.30086
SOS1	8.10074	8.00062	8.41307	9.05412	10.1154	9.74063	10.0802	1.58661	1.30072
NIPSNAP3A	6.77387	7.55346	6.55502	7.65598	9.47085	8.59264	8.92476	1.8615	1.30006
LRBA	9.27778	9.06427	9.10334	10.0156	11.3018	10.6779	10.9803	1.62141	1.30006
REEP3	8.27039	9.15134	8.40355	9.08491	11.5027	9.89546	10.4635	1.89299	1.29921
ZC3H11A	9.81375	9.74947	9.31612	10.5614	11.7214	11.2444	11.5355	1.64026	1.29887
CSPP1	7.0129	7.30087	7.74489	8.17377	9.64771	8.75928	9.12181	1.61816	1.29869
TRIP11	7.24235	7.01948	6.96789	8.25974	8.94291	7.86326	9.02592	1.23833	1.29821
EMP1	4.79585	2.81275	6.42572	5.92959	4.99966	4.91237	6.88523	0.608111	1.29756
FAM208B	9.27778	9.06967	9.27556	10.0009	10.954	10.8857	11.2968	1.63949	1.29753
KPNA5	5.49159	5.56074	5.16424	5.74032	7.4998	6.82132	7.69849	1.85065	1.29689
APOBEC3G	6.28372	5.01598	6.40584	6.25048	7.82143	6.31353	8.00042	1.38946	1.2967
SCRN3	6.47547	5.43241	6.38868	7.34757	7.92815	7.40822	7.69879	1.26736	1.29643
MTF2	6.31143	6.34606	6.94257	7.16375	8.535	8.3341	8.49125	1.7625	1.29607
KCNMB4	3.68467	3.40076	4.05304	4.53494	5.55019	5.1325	5.67533	1.53432	1.29596
GPCPD1	5.55165	5.78754	7.17783	5.96844	8.13506	8.31445	8.48796	2.19112	1.29565
ELOVL4	2.27064	3.91276	3.81474	4.12819	6.22699	4.41819	4.99555	1.68199	1.29473
SPIRE1	9.15246	8.8549	8.79203	9.95376	10.937	10.3503	10.7814	1.50128	1.29448
PRPF40A	9.47678	9.02531	10.1415	10.4413	11.375	11.057	11.3638	1.49409	1.29446
DLL1	5.29476	5.29153	4.77178	5.89367	6.92355	6.89376	7.30047	1.72632	1.29421
EMB	7.92488	8.21582	7.95897	8.76001	9.87986	9.67837	10.2202	1.71122	1.29348
ARHGAP5	7.82462	7.80716	7.87108	8.72655	9.99556	9.03224	9.69142	1.51572	1.29308
PDCD4	6.75074	7.88425	7.77891	7.9408	9.78782	9.50331	9.50999	2.0117	1.29204
MSL3P1	6.47205	5.88344	6.22142	6.68766	8.33736	7.90776	8.10457	1.80042	1.29076
HBP1	7.83493	7.66633	8.44039	8.03688	10.5478	9.05002	9.93776	1.85056	1.29071
ZNF167	5.36273	4.38311	3.57207	5.56872	6.85642	5.27979	6.06749	1.34624	1.2905
DUXA	4.3676	4.82676	4.93275	5.57689	6.56917	6.24097	6.77094	1.60102	1.2903
ELMOD2	5.76964	6.51402	6.23024	6.82539	8.38186	7.71851	8.22058	1.77216	1.2902
VN1R2	0	3.72828	3.34963	2.0365	5.18362	5.11079	4.75544	2.73801	1.29001
SHANK2	2.27064	2.81275	1.66841	1.32123	5.92126	4.68634	4.2566	2.93648	1.28992
C2orf69	6.22591	5.63494	7.15595	7.34837	7.95266	7.72954	8.14787	1.35206	1.28918
LTN1	7.15521	7.12519	7.61238	8.34313	9.07626	8.01492	9.30336	1.2392	1.28913
MIPOL1	3.6411	4.52958	4.20392	5.61357	6.17367	5.61584	5.81895	1.37245	1.2888
YTHDF3	9.03638	9.59687	9.45161	10.0073	11.5414	11.0813	11.3619	1.80517	1.28777
LNPEP	7.38719	7.45746	7.57661	8.18123	9.36151	8.11679	9.68209	1.40284	1.28715
STX7	7.9857	8.00062	7.96212	8.8997	10.2907	9.26175	9.72086	1.54575	1.28698
SHISA2	3.63888	3.8777	4.03589	2.68047	7.47836	5.2841	5.91074	2.66616	1.28651
DNAJB14	6.27626	6.23502	6.35067	6.8062	8.44737	7.89652	8.27619	1.78965	1.28629
APPBP2	7.60126	7.41003	7.47108	8.22612	9.78776	8.88347	9.29246	1.64411	1.28606
FAM117B	6.30307	4.6383	6.87053	6.72329	8.10851	7.40575	7.25097	1.45461	1.28535
SCYL2	8.16944	7.68349	8.34704	9.03776	9.94487	9.25145	9.89403	1.38735	1.28531
B4GALT5	10.9342	11.5799	11.1267	11.1976	13.7323	13.1561	13.3972	2.21896	1.28444
FAM76B	6.20324	6.41561	6.38868	6.95304	8.18319	7.88768	8.52599	1.70881	1.28365
TRIP12	11.1322	10.6747	11.1998	11.79	12.9205	12.3556	12.9076	1.52877	1.28349
SAMHD1	9.51402	10.4267	10.0427	9.91323	12.3558	10.6173	12.521	1.85721	1.28318
MBD5	6.27626	5.98347	6.53143	6.88149	8.59698	7.60444	8.01011	1.65235	1.28303
ARL10	4.89192	4.09338	2.42151	4.12819	6.00398	4.68634	6.17777	1.73895	1.28299
GULP1	6.00267	5.498	5.90579	6.82539	7.62704	7.25166	7.6303	1.44504	1.28299
CEP170	9.08292	8.44506	9.49176	9.93522	10.9776	10.1655	10.7142	1.38037	1.2827
LOC100527964	3.50917	3.52679	4.02242	4.89175	5.35518	5.47515	5.50536	1.4577	1.28256
ITGB1	12.1201	11.9579	12.7421	12.9196	14.4247	13.9685	14.0458	1.71139	1.2818
ANKRD28	9.8014	9.00346	9.54322	10.6721	11.2784	10.7231	11.1243	1.28689	1.2816
CEP112	4.98199	3.91276	5.4058	4.88152	7.05868	5.92325	6.61421	1.73653	1.28112
PCM1	8.371	8.47973	9.23112	9.53857	10.4725	10.0135	10.6814	1.484	1.28059
ZMYM4	8.69398	8.80394	8.94654	9.47761	10.8872	10.1429	10.811	1.63316	1.27965
XRN1	7.35384	7.67387	8.21703	8.61544	9.90757	8.96726	9.53938	1.50636	1.27926
ZNF461	5.43275	5.72371	4.87928	5.76836	7.57117	7.2016	7.48375	1.96781	1.27808
EDEM3	6.3793	6.44285	7.34181	7.70965	8.52411	7.93135	8.58723	1.37916	1.2779
STARD9	6.80653	6.85172	7.30253	7.33423	9.19251	8.16148	9.03694	1.72322	1.27716
GPR180	7.09593	7.84547	6.99279	7.81018	9.90775	8.5343	9.29782	1.81053	1.27623
ASH1L	9.20806	8.96553	9.39134	10.0126	11.1418	10.5815	11.0607	1.5336	1.27509
DENND2C	4.18699	3.70625	2.91379	4.3919	5.80335	4.91307	5.51615	1.61113	1.27506
TXNDC9	7.57256	7.37257	7.98711	8.68008	9.39505	9.33512	9.44901	1.48998	1.27188
ADAM22	5.42892	6.02856	5.24933	5.56872	7.63572	7.53808	8.05126	2.1728	1.27186
C10orf118	5.66639	5.67463	4.73567	5.61401	7.54544	7.37786	7.56352	2.07293	1.27113
PGGT1B	6.20324	6.11472	6.80879	7.54574	8.09788	8.00677	8.1247	1.40833	1.27043
UBL3	7.51337	7.68574	7.71528	8.10475	10.2714	9.36275	9.32269	1.89749	1.27024
LOC642852	6.78166	6.8766	6.00407	6.72677	9.17158	8.29458	8.55489	2.07641	1.26903
AZI2	8.29774	7.71376	7.9108	9.04825	9.87697	9.18823	9.74098	1.35942	1.26899
KRAS	7.3567	7.47923	7.49967	8.58102	9.38865	8.57667	9.26507	1.34764	1.26762
RAB3GAP1	9.77953	9.26131	9.98594	10.6481	11.7606	10.9613	11.2863	1.41738	1.2667
AKAP13	9.20689	9.24229	9.28057	9.67038	11.3045	10.8934	11.3089	1.81892	1.26547
BICC1	5.3634	5.43241	4.76255	5.99885	6.88041	6.34099	7.4574	1.50363	1.26541
HTR7P1	3.6098	3.54429	4.09042	3.76446	6.177	4.71621	5.81213	1.81621	1.26499
MPHOSPH9	7.03411	7.24465	7.36106	7.86612	9.01442	9.03633	9.29848	1.73992	1.26462
ZNF529	7.02609	7.15823	7.02283	7.55715	9.09911	8.69369	9.1595	1.79303	1.2644
PMS1	6.00267	5.88883	7.11686	7.02121	8.20206	7.9304	8.17077	1.59369	1.26367
CTTNBP2NL	7.23064	7.49007	7.39879	7.91191	9.69566	9.00805	9.24362	1.80792	1.26334
RUFY2	6.42401	7.06607	7.49393	7.19552	8.96421	8.54176	9.26604	1.87912	1.26331
ZNF30	4.62522	4.25389	4.70828	5.65707	6.45971	6.60775	6.09023	1.57478	1.26323
PLDN	6.70835	7.01859	7.77217	8.33726	8.79543	8.61852	9.01669	1.35112	1.26322
FSD1L	2.75233	4.25389	4.51011	4.55347	5.8926	5.61584	5.84486	1.76699	1.2631
HELB	4.18699	3.46515	4.51011	4.7268	5.83352	5.22469	5.97276	1.45472	1.26299
ZNF799	4.41105	4.6231	3.94698	4.34797	6.62947	6.75268	6.49145	2.29225	1.26265
KIAA1430	9.23262	9.06427	9.24476	10.2924	10.7943	10.6354	11.1091	1.38775	1.2609
ZNF670	4.60948	4.17426	5.17993	5.4746	6.38349	6.13827	6.5086	1.48389	1.26078
FAM169A	8.03913	7.40713	7.65418	9.02121	9.09842	9.0443	9.59889	1.2168	1.2601
ZNF780A	5.87965	5.17684	5.49283	6.35323	7.70979	7.04709	7.12788	1.56928	1.25978
VPS13B	8.47237	8.37705	8.73416	9.43141	10.704	9.79844	10.2092	1.48347	1.25971
OSBPL8	8.39931	8.4199	8.69677	9.537	10.2161	9.69321	10.4557	1.35841	1.25942
DNAJB4	6.24021	5.88883	5.90264	6.43348	8.07893	8.10157	7.95542	1.92902	1.25923
SENP7	4.89192	5.13539	5.24933	5.92959	7.21733	6.08667	6.96122	1.45351	1.2592
ZCCHC2	6.08627	6.15595	7.17783	6.70621	8.11038	7.95642	8.78154	1.75122	1.25917
WWC2	9.7733	9.84391	9.67556	10.589	12.0198	11.4366	11.486	1.67704	1.25917
TRAPPC6B	6.80653	6.7477	6.35067	7.86612	8.4179	7.8701	8.51342	1.32439	1.2586
AASDH	6.65047	6.44916	5.4058	7.13327	8.20666	7.28301	8.14108	1.46724	1.25845
USP53	6.56562	6.19603	6.7516	7.16375	8.45719	8.00677	8.37687	1.61103	1.25844
ZNF770	7.64837	7.34503	7.76684	8.63695	9.22233	9.09937	9.46702	1.41361	1.25829
ZNF562	8.10675	8.23778	7.04799	8.48736	10.0269	9.61572	9.76434	1.83235	1.25743
ZNF624	3.6411	4.09338	3.81474	4.55347	5.91985	5.52754	5.81786	1.72941	1.25666
DNAJC27	5.06676	5.18801	4.87393	6.36009	6.59038	6.3188	7.02104	1.2712	1.25638
LOC100288198	3.8507	2.82097	2.42736	3.08898	4.57019	4.6896	5.58694	1.90191	1.25619
FTSJD1	7.64327	8.28388	7.54059	8.48869	9.81343	8.90668	10.0428	1.59852	1.25557
CCDC122	3.13184	3.97121	2.47337	2.95876	6.08829	4.82319	5.4106	2.3069	1.25548
MED13L	9.85005	9.63016	9.79395	10.2627	12.0451	11.5541	11.5306	1.82573	1.25499
LMAN1	8.5394	8.44506	9.83926	9.53592	10.0939	10.8429	11.2072	1.62475	1.25498
KIAA2018	6.57607	7.04735	6.91209	7.89466	9.1842	8.23679	8.44731	1.51522	1.25491
PTPRJ	10.5337	10.512	10.4654	10.919	12.5247	12.2669	12.5632	1.84407	1.25416
NR3C1	7.46734	7.90713	8.65839	8.38901	9.95185	9.42653	10.1144	1.72546	1.25396
FZD6	8.99372	9.21739	8.88145	10.0281	11.0165	10.7881	10.8479	1.60398	1.25396
SLC39A6	8.41556	8.43672	8.86125	9.56869	10.2117	10.3534	10.4644	1.52262	1.25375
SLC16A9	5.71816	5.73409	6.35067	6.32977	7.59182	7.30576	8.19458	1.66421	1.25367
SGMS2	7.30232	7.10428	7.57397	8.08099	9.15981	8.65904	9.26639	1.51302	1.2535
ZNF841	3.67606	4.28692	4.70948	3.99756	6.30192	5.38103	6.69878	1.95974	1.25318
FAM208A	8.87478	8.88107	9.34182	9.66498	11.0281	10.2411	10.9763	1.55784	1.25295
TMED7-TICAM2	5.49098	5.17203	2.84546	5.87795	7.01574	3.54117	6.39464	0.803913	1.25252
CLK4	5.49159	6.19603	6.27151	6.10664	8.46056	7.85176	7.96129	2.07476	1.25226
TIGD7	5.3634	4.76094	4.87393	5.26565	7.00614	6.14065	7.14623	1.69836	1.25206
KIAA1826	7.30215	7.10428	7.47144	8.28886	9.32711	8.31445	9.0103	1.34227	1.25078
FAM175A	4.58209	5.11044	5.43006	5.44661	7.03396	6.54233	7.15327	1.76755	1.25073
SYNE2	7.60126	8.5101	8.08296	8.63727	9.96565	9.71587	10.2838	1.78055	1.25059
MST1P2	3.99267	1.89212	3.64674	2.94197	5.55239	3.85016	4.99892	1.68211	1.2503
ZNF404	1.54235	3.46515	1.66841	2.45848	4.82865	5.1674	4.33487	2.49337	1.25024
DNAJC13	9.15246	8.77776	9.539	10.3448	11.2341	10.3291	10.6256	1.27611	1.25013
BBS10	6.41207	5.43241	6.38868	6.59876	8.15981	7.22383	7.83314	1.53095	1.24799
ZNF320	5.5848	7.00398	6.20277	6.09119	8.86767	8.04695	8.54484	2.2658	1.24675
CSNK1G3	7.45166	7.47386	7.3223	8.07378	9.45557	8.86152	9.36676	1.64755	1.24655
ZNF480	5.1746	6.4627	5.54896	5.88894	7.90308	7.90697	8.0454	2.18302	1.24642
ZNF845	4.03705	5.50759	4.94402	5.0522	6.76023	6.34461	7.32676	1.92532	1.24642
PARP8	7.40227	6.52192	6.59394	7.22067	8.84518	7.95693	8.88245	1.62682	1.24633
HIST2H2BE	5.76153	4.9216	6.84012	5.0219	8.86656	5.82034	7.776	1.85135	1.24607
BTN3A2	7.17349	6.27636	6.70355	7.2576	8.89787	7.6336	8.51796	1.49706	1.24512
C5orf49	2.75233	4.09338	0	3.32088	3.81887	4.68634	4.99555	1.9586	1.24503
ZNF880	4.98199	6.63558	6.69204	6.15872	8.10433	7.85176	8.53385	2.04623	1.24497
BMS1P4	5.16156	5.05573	4.73567	6.35508	6.7975	6.69466	6.6354	1.38218	1.24383
LRRC37A2	5.13902	5.00519	5.98881	5.7947	7.51755	7.13354	7.14775	1.78435	1.24347
RPS6KB1	7.54312	7.31913	8.01933	8.41458	9.30553	9.17358	9.54887	1.51862	1.24281
ZNF643	3.11282	2.81275	3.89511	3.70435	4.41036	5.26512	5.62544	1.71905	1.24198
SLC9A2	4.18699	4.39831	4.20392	4.88152	6.66006	6.55713	5.89661	1.95358	1.24174
SMARCA1	8.71383	8.5101	9.91283	9.7728	11.1066	10.3598	10.6652	1.48317	1.24116
TULP4	7.03432	6.97709	6.92094	7.59678	9.027	8.45406	8.89832	1.66084	1.24038
TMEM50B	7.04335	7.39702	7.21575	7.89093	9.61692	8.38456	8.98807	1.60975	1.24014
ZNF585B	7.27764	7.17135	6.67215	7.95141	9.13402	8.07892	8.88755	1.43203	1.23949
SCP2	7.90706	7.75445	8.48502	8.93096	9.92763	9.26674	9.82202	1.40275	1.23921
C3orf62	6.07649	6.32344	4.56292	6.28638	8.41866	6.68693	7.46821	1.71229	1.23908
ADHFE1	4.18699	3.46515	2.42151	3.69936	6.80659	4.76568	4.61131	1.95128	1.23893
COMMD3-BMI1	8.71586	8.1306	8.79755	9.53915	10.2991	9.90421	10.283	1.3663	1.2388
POLN	3.11282	2.81275	2.91379	3.5225	5.30212	4.51322	4.61947	1.72113	1.23836
NFYB	7.41978	7.92941	8.06347	8.15977	9.84159	9.52257	9.87968	1.85484	1.23812
PVRIG	1.99414	3.61458	3.10126	2.50112	5.72032	4.99767	5.08522	2.46496	1.23792
VLDLR	6.75636	6.41561	5.95425	6.55344	8.9696	7.70136	8.24415	1.88512	1.23781
LCOR	6.65047	6.51402	6.8327	7.65705	8.7815	7.92272	8.27619	1.41324	1.23699
CUL3	9.46898	8.80394	9.68353	10.2668	11.0395	10.9645	11.0089	1.44852	1.23675
LCORL	5.25195	5.8416	6.18127	6.42268	7.72393	6.79338	7.76707	1.50375	1.23651
NFE2	3.11282	3.17552	0	0	5.7719	0	5.54903	2.20156	1.23565
CCPG1	6.76755	7.28702	7.06592	8.12518	8.67996	8.53787	9.03251	1.43869	1.23507
B2M	11.5471	11.7149	12.056	12.2419	13.681	12.7368	13.891	1.54629	1.23461
ARL5B	7.23064	6.80065	6.72213	7.93842	8.56556	8.52869	8.79531	1.45689	1.23443
PNISR	8.56876	8.41897	9.04503	9.35617	10.5073	10.2364	10.5567	1.58623	1.23373
C12orf4	5.76964	6.11472	5.4058	6.50664	7.78353	7.54832	7.72053	1.73492	1.23346
ZNF568	6.07895	6.59509	6.31322	7.2169	8.19726	7.82543	8.29109	1.55355	1.23328
NCKAP1	10.7448	10.142	11.1325	11.6842	12.3497	12.0982	12.3654	1.34522	1.23322
PDXDC2P	6.2823	6.09111	5.88892	7.01353	7.94709	7.58105	7.93867	1.5033	1.23251
CXorf23	4.42525	4.09677	5.25593	5.38481	6.54488	5.6316	6.28595	1.36345	1.2322
PARP11	5.3377	5.51077	4.76486	5.93066	7.32539	6.48862	7.15866	1.60489	1.23214
FPGT	4.38487	5.42298	4.51011	5.7743	7.00854	6.31511	6.57718	1.61055	1.23203
FLJ42627	5.92532	6.16446	7.18886	6.61407	8.4487	7.98007	8.43936	1.8162	1.23185
SMARCAD1	7.6841	7.55315	7.99945	8.45827	9.42795	9.20239	9.74258	1.5339	1.23184
NCOA1	7.99654	8.06285	8.18369	8.83489	10.1661	9.47452	9.87207	1.56806	1.23167
ZNF813	3.12236	4.49658	5.55432	4.05332	6.80613	5.84685	6.58777	2.10694	1.23157
FAM200A	4.46202	4.76415	4.875	4.95307	7.01001	6.78274	6.56716	2.02308	1.23139
GRPR	4.89192	4.64989	5.07381	5.14862	7.08438	6.53465	6.73459	1.84348	1.23106
ZNF827	7.17444	6.07228	6.66132	7.29346	8.65406	7.91404	8.3345	1.50049	1.23095
MOB1B	7.46015	7.35055	7.89966	8.26747	9.41509	8.84444	9.47741	1.50119	1.23088
WAC	9.86199	9.89271	9.96562	10.5572	11.7493	11.7137	11.8609	1.70527	1.23049
ZNF823	3.84687	4.39831	4.87393	4.99977	5.85863	5.92325	6.60366	1.59879	1.23001
CIR1	6.34577	6.15595	7.17783	7.13327	8.45376	7.96536	8.39968	1.56973	1.22985
DMD	3.6411	2.81275	3.81474	4.80623	4.63461	3.91425	5.29867	0.847139	1.22981
RIF1	8.80302	7.9429	9.6721	9.99672	9.95356	10.2468	10.5806	1.15663	1.22977
USP16	6.85501	6.9251	7.36106	7.82704	8.74056	8.94553	8.95251	1.63748	1.22937
ZNF829	6.75866	6.58697	6.67584	7.23251	8.24905	8.2377	8.86261	1.63629	1.2289
RAB31	6.41207	6.97202	6.80879	7.25151	9.20422	8.45872	8.44943	1.84302	1.22883
TMEM41B	8.13343	8.36874	8.17664	8.69586	10.5442	9.41731	10.1209	1.68381	1.2288
ZFP62	6.50615	6.44916	6.18776	7.30718	8.27488	7.82423	8.23085	1.49742	1.22868
TBK1	7.51337	7.67159	8.09451	8.52436	9.40528	9.34161	9.76039	1.55147	1.22856
KLHL28	5.52193	5.6552	5.45822	6.36508	7.33192	6.98909	7.53637	1.53568	1.22793
ETNK1	7.26693	7.08306	6.53143	8.18391	8.77594	7.75786	8.80857	1.18112	1.2274
MFN1	8.13058	8.36821	8.51969	9.28697	10.4192	9.97974	9.98643	1.55209	1.22674
MYO5A	7.65742	8.17489	7.97954	8.51789	9.97865	9.43826	9.93186	1.70049	1.22662
MYCBP2	8.79061	9.03142	9.37354	9.94242	11.0877	10.2294	10.825	1.42952	1.22596
FOS	3.6411	4.52958	3.28015	3.99891	6.08221	3.81777	6.31925	1.54397	1.22537
PGM3	8.66068	8.75882	9.50415	9.47936	10.3942	10.4506	11.2222	1.58825	1.22517
NAPB	5.49159	5.56074	6.69204	6.6209	8.09159	7.23781	7.4976	1.51768	1.22433
PCMTD2	7.77509	8.836	8.71184	8.72165	10.8106	9.95892	10.4336	1.88989	1.22378
METTL8	7.36459	6.73306	7.51384	8.28609	9.02598	8.44342	8.78771	1.27797	1.22312
CYLD	8.91638	9.14327	8.88138	9.64899	10.9752	10.4101	10.9307	1.6245	1.22239
ZNF225	3.6411	3.91276	3.28015	4.28171	5.73007	5.00423	5.54903	1.64885	1.22207
ZNF252	5.65275	6.04445	6.14042	6.72472	7.96833	7.05517	7.81598	1.47257	1.22152
PHTF2	7.17444	8.05611	7.98711	8.04812	10.0955	9.86295	9.60325	2.03745	1.22143
NF1	9.54116	9.72909	9.51343	10.4362	11.4885	10.8497	11.5193	1.48087	1.22111
SWAP70	9.65773	10.0995	9.87815	10.4694	12.2743	11.391	11.611	1.73254	1.22075
ZFP82	8.04958	8.00062	7.65418	8.45827	9.79806	9.85843	9.88593	1.80681	1.22057
PDS5A	10.4007	10.1724	10.6635	11.3309	11.9751	11.9079	12.3109	1.42272	1.21998
EPC1	7.48331	7.58369	7.47179	8.08649	9.47421	9.36775	9.43391	1.76897	1.21925
ZNF227	5.55165	5.43241	6.14398	6.45828	7.62704	7.44485	7.41299	1.59838	1.21902
GABPA	6.72018	7.43955	7.17217	7.67377	9.10596	8.79295	9.13357	1.75941	1.21899
LAP3	10.5839	10.6108	11.0189	11.2354	12.4475	11.1584	12.9748	1.33128	1.21812
IPMK	5.91392	5.78754	6.87321	7.22284	7.72783	7.30576	8.00414	1.22986	1.21805
MIER1	7.13572	7.24465	7.55738	7.98183	9.21004	8.60613	9.22589	1.53412	1.21776
ROBO1	6.41207	5.88883	6.05223	6.95304	7.80676	7.72845	7.97999	1.51185	1.21765
LOC643201	1.58896	3.5167	2.462	3.46687	4.30468	5.04679	4.60375	1.8931	1.21721
OCLN	8.24842	8.83701	7.83285	8.91716	10.5736	9.92583	10.2304	1.78442	1.21688
PRKCI	8.84347	8.75353	9.12157	9.70392	11.1618	10.5578	10.4229	1.60852	1.21657
SENP6	8.19791	8.4616	9.10904	9.23724	10.172	10.2861	10.6257	1.60983	1.21657
SLTM	8.68059	8.5724	8.98427	9.77038	10.4529	10.6329	10.448	1.50935	1.21619
TRIM5	8.91393	9.51795	8.36784	9.12201	11.7046	10.0074	10.873	1.88122	1.21617
ZNF570	4.18699	5.36369	5.07381	5.08633	7.08349	6.55713	7.00975	1.95575	1.21604
TAB2	9.3302	9.39688	9.53053	10.089	11.4207	11.0373	11.2376	1.64522	1.21601
ZUFSP	5.66476	5.73409	6.83655	6.6427	7.41165	7.79616	8.22578	1.59167	1.21547
C11orf54	7.28632	7.68574	7.24007	7.94607	9.75121	8.55662	9.26489	1.65136	1.21529
PIBF1	4.89192	5.73409	5.90264	6.32977	7.65291	6.85781	7.26313	1.54335	1.21523
CEBPZ	7.44929	7.60914	8.4573	8.51676	9.60578	9.49437	9.69199	1.58925	1.21502
C5orf24	8.4073	8.67445	8.74144	9.31541	10.6676	10.2016	10.3975	1.63756	1.2143
LARP4	9.57412	9.69803	9.76534	10.5229	11.2249	11.4067	11.6915	1.55093	1.21354
FMNL2	8.64656	7.66989	9.0803	9.38362	9.99628	9.81479	10.1536	1.29313	1.2133
ZBED5	7.65728	7.68574	7.55738	8.35639	9.93962	9.06406	9.27386	1.61165	1.21207
ZNF607	7.33362	7.08049	7.02041	7.52193	8.98356	8.77279	9.2255	1.75484	1.21196
SP3	8.99912	8.49451	9.21861	9.59409	10.638	10.5511	10.7109	1.55674	1.21183
UTP14C	7.13592	7.47272	7.57083	8.14945	9.6403	8.50501	9.09448	1.4977	1.21182
FAM126B	6.82441	6.4813	7.08873	7.77271	8.55499	8.13259	8.50359	1.35526	1.21157
LOC643406	5.01137	6.15676	6.8194	6.38747	8.16563	7.39855	7.91777	1.73357	1.21139
UBA6	7.19342	7.72736	7.89768	8.4209	9.35101	8.87142	9.59134	1.46142	1.21109
ZNF281	8.09065	7.78105	8.1286	8.58192	9.86782	9.38309	9.90048	1.57158	1.21104
CHRM3	5.19358	3.444	3.93675	4.76468	6.65955	5.00095	5.59619	1.41748	1.21096
YTHDC1	8.75777	8.86724	9.38768	9.64357	11.0586	11.2053	10.6508	1.80748	1.21088
MSLN	7.95266	5.78754	7.47144	6.93548	9.89697	7.18106	8.50921	1.4923	1.21051
LINC00547	4.41752	3.98774	5.13859	4.80932	6.5226	5.51013	6.39829	1.55538	1.21038
LIN54	6.68145	6.88398	7.50971	7.7858	9.05624	8.32948	8.73262	1.49088	1.20999
PTAR1	6.59446	6.60614	7.34181	7.69928	8.37669	8.04791	8.80586	1.34973	1.20914
PMEPA1	4.33105	5.36369	6.53143	5.02124	7.74396	7.93993	7.41722	2.38852	1.20905
CCAR1	9.28664	9.15348	9.69882	10.0466	11.1331	10.9698	11.2576	1.57376	1.20883
LARP7	6.31143	7.22542	7.28248	7.73016	8.75261	8.51147	8.9052	1.58572	1.20851
ATP6V1C2	0	4.71313	4.94504	4.56082	5.94714	4.72814	4.6632	1.55808	1.20833
CAMK2D	7.48285	6.51402	6.80879	8.24677	8.76056	8.32103	8.36298	1.21842	1.20832
C22orf46	6.73191	6.63558	7.17783	6.98753	8.84166	8.03106	8.93679	1.71996	1.20787
KCTD18	6.47547	5.67859	6.66132	6.3564	8.17726	7.86083	8.24115	1.80013	1.2075
MOSPD2	6.41207	5.61851	6.80879	7.43763	7.67689	6.96273	8.04546	0.992439	1.20595
ARFGEF1	8.61875	8.40903	8.94016	9.42824	10.5908	10.0249	10.3688	1.47915	1.20572
PRR14L	7.45166	7.55269	7.68505	8.11282	9.48908	8.70511	9.5427	1.54508	1.20512
SKIL	7.17482	8.03196	7.68917	8.06952	9.75524	9.48118	9.60962	1.87398	1.20498
HCP5	6.47485	6.7477	5.54694	6.59876	8.89628	5.92325	8.32987	1.3744	1.20442
RNF6	8.15982	8.32368	8.20515	9.09423	10.0765	9.83088	10.0573	1.54253	1.20409
AKAP9	6.65047	7.18616	8.07132	7.41247	9.30825	8.4347	9.41115	1.72126	1.20408
SOCS5	6.65047	7.06152	7.4173	7.95368	9.09525	8.53996	8.67259	1.49852	1.20386
DCAF17	7.19342	6.80065	7.3223	8.29576	8.54728	8.4824	8.87278	1.23112	1.20358
ACBD5	7.89401	7.98515	8.03043	8.99254	9.84249	9.18715	9.70387	1.35231	1.20289
CUL5	8.58322	8.68927	8.84131	9.46548	10.5626	9.92484	10.5853	1.46277	1.20286
EEA1	7.58698	7.47386	8.46737	8.84433	9.35041	8.64337	9.70916	1.14118	1.20246
FAR1	8.9044	9.10268	9.44292	9.83804	11.0452	10.6021	10.994	1.55842	1.20224
SH3BGRL2	5.55165	5.43241	6.27151	6.21802	7.49027	6.72574	7.77769	1.46283	1.20165
KIAA1586	5.99317	6.48195	7.08318	7.146	8.54286	8.13004	8.2804	1.64169	1.20156
DLG1	9.37236	9.40929	9.97973	10.3481	11.4965	11.1598	11.3041	1.54278	1.20147
NAMPT	8.47881	9.2375	9.52955	9.61078	10.4844	10.4283	11.4268	1.56569	1.20113
CDKL3	4.02693	3.17552	2.91379	4.45832	4.76683	4.76568	5.29867	1.30009	1.20089
FBXL3	7.91885	8.21084	8.38637	8.82061	10.5047	9.50082	9.8006	1.6012	1.20055
SNX4	7.03411	7.45746	7.74489	8.21801	9.58169	9.29546	8.97407	1.67013	1.20037
PSG9	4.81852	5.04874	4.71667	6.00122	6.70904	6.68775	6.52689	1.49494	1.20005
CNTNAP1	8.63273	8.56469	8.46737	8.05683	11.2038	9.8539	10.6538	2.14011	1.20003
REL	4.98112	4.95842	3.71056	4.81317	6.20408	5.94284	7.03927	1.77958	1.19983
MFAP3	7.9751	7.74341	7.61351	8.66593	9.70472	9.21361	9.50617	1.47535	1.19951
ZFP30	7.11994	7.23584	7.37627	7.90344	8.99699	9.10483	9.15638	1.6772	1.19927
BRWD3	6.60641	6.15798	6.86136	7.16043	8.53069	7.24849	8.3282	1.33925	1.19873
ANKDD1A	4.40455	3.93567	4.02242	5.30447	6.00532	5.54339	5.64216	1.31351	1.19845
ERI2	5.06676	5.42972	4.76255	6.53023	6.9927	6.59433	6.64526	1.29678	1.19843
ZNF507	7.77585	7.94349	8.3276	8.95743	9.66275	9.54955	9.84138	1.43347	1.1982
ZC3HAV1	8.92231	9.70259	9.43063	9.55906	11.5663	10.4784	11.4654	1.76638	1.19764
MEF2A	6.83097	7.40046	6.78076	7.63525	9.23896	8.54047	8.83089	1.70824	1.19744
HCFC2	5.14683	5.73409	4.64184	6.33084	7.36024	6.51182	6.83266	1.43817	1.19733
SMARCA5	9.26657	9.29551	9.66108	10.2154	11.1545	10.6468	11.2726	1.415	1.19725
THUMPD1	7.26693	7.10428	7.86232	8.28193	8.96021	8.5679	9.29491	1.31214	1.19706
FNIP1	7.77421	7.66376	8.32329	8.59881	9.58421	9.21813	9.84311	1.45846	1.197
SLC35F5	7.96376	7.72736	7.81635	8.65347	9.58169	9.39493	9.66515	1.50702	1.19692
VEZT	8.63966	8.91016	9.02707	9.39651	10.7943	10.5013	10.7675	1.69436	1.19682
ITSN1	8.86351	9.04245	9.07448	9.25505	11.316	10.7593	10.7938	1.89752	1.19658
LRP6	8.08049	7.12519	7.88444	8.51257	9.41287	9.04828	9.3841	1.38108	1.19638
TMEM123	10.6282	10.9274	11.2443	11.6266	12.5751	12.7987	12.8804	1.64479	1.19576
FAM35A	7.73044	7.93404	8.05841	8.94455	9.88103	9.65707	9.47082	1.50278	1.1954
ZNF236	6.12633	6.69273	7.48904	6.93548	8.18909	8.73494	9.10812	1.86649	1.19538
CLDN12	7.28473	7.89501	7.88444	8.18123	9.5862	9.11039	9.73175	1.66476	1.1949
LOC286437	4.5612	4.78427	5.78558	5.27182	7.22723	6.73228	6.80447	1.82061	1.19374
NDRG1	12.3353	11.6169	12.1231	11.8702	15.2896	14.4543	13.1644	2.31645	1.19231
HERC2P3	5.92578	6.43416	4.7262	5.69011	7.98675	7.49099	7.9781	2.12455	1.19212
TMEM30A	9.9286	9.75719	10.4754	10.742	11.7502	11.6922	11.8701	1.54504	1.19172
NSRP1	5.86742	6.73006	7.11141	7.13358	8.44549	8.2289	8.50693	1.68316	1.19118
ZNF195	6.46582	6.73415	7.04203	7.05738	8.91093	8.57876	8.56479	1.85998	1.19117
SOWAHC	7.53407	6.74338	7.51556	8.12014	8.81037	8.62439	9.03998	1.34662	1.1907
HS2ST1	7.5284	7.67159	8.10539	8.43347	9.73494	9.31877	9.51145	1.58701	1.19063
PANK3	8.37815	8.34166	8.23675	9.18619	9.94835	9.5964	10.2715	1.40305	1.19035
GCA	6.08627	6.07228	5.90264	6.68535	7.98655	7.76753	7.81523	1.6698	1.18991
SCAMP1	7.89343	8.10419	8.49994	8.93914	10.1828	9.01838	9.92207	1.34857	1.18989
GOPC	8.0477	7.95871	8.8144	8.95207	9.95344	9.49224	10.1456	1.42053	1.18924
SF3B1	10.9236	10.7197	11.3237	11.8287	12.8336	12.5082	12.6437	1.46288	1.1892
CYP2J2	4.58209	3.46515	1.66841	3.8569	5.60528	3.28307	5.17647	1.29513	1.18895
LOC100131257	7.94036	8.42564	8.5357	8.63172	10.5098	9.73844	10.181	1.75973	1.18879
FAM133B	4.712	6.0697	3.94085	5.90599	6.93216	7.46531	6.82441	1.91683	1.18831
EIF2C4	6.90306	7.00647	7.38288	7.47336	9.10979	8.24117	9.03378	1.60347	1.18774
LOC100130557	3.95046	4.31922	3.78541	4.55991	6.39211	4.76104	5.85419	1.51537	1.18767
ZDHHC21	6.31143	6.27299	6.31203	6.97039	8.02687	7.77656	8.24136	1.54822	1.18755
GREB1L	7.80007	7.55315	7.52361	7.81902	10.2629	9.31218	9.20642	1.91987	1.18742
GGNBP2	7.89587	8.31461	8.42227	8.7965	10.0999	9.90952	10.1056	1.68102	1.18723
TRIM36	4.58209	4.39831	4.06059	4.95307	6.10737	5.77772	6.35725	1.58227	1.18705
ANKRD36B	5.26277	4.87298	5.76839	6.17886	7.10689	6.68039	6.90499	1.37667	1.18705
PPIP5K2	7.57256	7.45746	8.27784	8.72676	9.54067	9.17703	9.38387	1.35854	1.18571
LOC653061	3.68895	5.62499	3.79676	5.19481	6.11707	5.83071	6.73155	1.65006	1.18444
ZYG11B	7.68316	7.84231	7.93039	8.89522	9.47516	8.7343	9.65513	1.20043	1.18426
UFL1	7.49819	7.55315	8.45595	8.77198	9.21872	9.12926	9.73664	1.29173	1.18424
ICK	7.40341	7.94467	8.50332	8.2339	10.3181	9.31277	9.68145	1.74943	1.18289
FERMT2	7.92034	8.19114	7.48799	8.66359	9.50852	9.52365	9.9101	1.58166	1.18281
CEP152	5.91392	5.29153	6.31164	6.76703	7.13408	7.01237	7.72053	1.21796	1.18276
ZNF720	3.84687	5.43241	4.36512	5.52242	6.61463	5.95778	6.44809	1.54846	1.1823
ZMYM1	5.95898	6.51402	6.7516	7.47458	8.15927	7.49227	8.17875	1.26864	1.18221
ZFP90	7.31485	7.83039	7.50574	7.94238	9.56651	8.41238	9.65991	1.56459	1.1822
C6orf62	9.45886	10.2009	10.1696	10.0962	12.2613	11.1217	11.9248	1.7879	1.18172
ATXN7	8.58322	8.31461	7.89794	9.18619	10.1854	9.71564	9.9695	1.46136	1.18098
ZSCAN30	5.95898	6.55157	6.19206	6.50092	8.75981	7.69793	8.00695	1.85401	1.18084
NFXL1	6.80653	6.88349	7.04132	8.07298	8.32941	8.3468	8.74961	1.27419	1.1807
ERRFI1	7.0129	7.01747	8.01168	7.68884	8.84151	8.73986	9.47735	1.58685	1.18013
DPY19L3	8.21658	8.23547	8.42227	9.20096	10.2218	9.82871	9.91312	1.46906	1.17969
DDX26B	5.06676	4.52958	4.76255	5.56872	6.75864	5.38405	6.51685	1.23794	1.17958
KLF7	3.6411	3.46515	4.51011	3.08644	5.60598	5.57237	6.43037	2.19388	1.17937
ANKRD36	5.28912	4.58979	5.87184	5.97258	6.91645	5.81699	7.02918	1.15671	1.17844
NCOA7	7.05273	6.7213	7.3825	7.64436	8.48044	8.43118	9.09218	1.46771	1.17815
KIAA1324L	3.86782	4.34369	5.33047	4.7734	6.17248	6.28742	6.57799	1.76712	1.17795
ZNF426	5.17307	4.93113	4.93583	6.12968	6.85924	6.3209	6.59764	1.30017	1.17791
TMED5	7.80007	8.18119	8.2525	8.62637	10.0047	9.66765	9.96007	1.66242	1.17768
ZNF883	5.66476	5.88883	5.4058	6.76703	7.10938	6.99585	7.62244	1.31095	1.17767
ZNF587	7.45166	7.57839	7.87282	8.31876	9.66762	9.42537	9.27222	1.64966	1.17739
TBC1D3F	6.16568	5.21557	5.73573	5.56872	8.09788	7.05958	7.49197	1.87839	1.17738
PRPF39	6.12633	5.56074	5.73573	6.88149	7.64055	6.99601	7.37645	1.2616	1.17737
CCDC112	4.69292	4.09338	5.24933	5.20832	6.08221	6.0235	6.66054	1.44443	1.17652
ZNF197	6.31698	6.13218	6.28689	7.33289	8.05391	7.66457	7.83301	1.33326	1.17637
AP1AR	6.87865	6.60614	6.99279	7.91173	8.26373	8.4941	8.57519	1.34701	1.176
MYO6	8.59033	8.53101	9.37869	9.56167	10.0862	10.4418	10.8702	1.45062	1.1757
NCOA2	7.60126	7.88952	8.17284	8.56489	10.1601	9.0991	9.46869	1.51884	1.17546
DENND1B	5.55165	5.36369	5.79354	6.09688	7.25159	7.01237	7.51737	1.559	1.17531
ARSK	5.83007	5.14607	5.90369	6.82578	7.34181	6.7303	7.0961	1.12967	1.17489
LOC494141	4.38883	4.24627	2.3307	4.83075	5.35434	4.69771	5.65625	1.28696	1.17479
SMEK2	9.09306	8.81685	8.93374	9.95376	10.4953	10.43	10.7383	1.35519	1.17475
RIMKLB	7.30232	6.90105	7.38005	7.84746	9.13259	8.32673	8.9084	1.43152	1.17426
SPAG9	9.2731	9.35762	9.58802	10.2756	10.9912	10.7038	11.2959	1.3734	1.17341
NINL	7.37061	7.67159	7.9238	7.66773	9.72887	9.29215	9.69708	1.91427	1.17322
KIF5B	10.4775	10.5071	10.9055	11.4306	12.2197	12.0778	12.5011	1.436	1.17301
ZNF22	4.98199	6.27299	5.93947	6.72677	7.43101	7.34452	7.65324	1.49595	1.17282
CCDC41	5.55165	5.13539	5.79354	6.55344	6.90931	6.82132	7.25087	1.23533	1.17271
MICALCL	0	3.17552	3.81474	1.99913	4.94488	4.41819	4.4091	2.34337	1.17266
BTAF1	8.67385	8.00062	8.57018	9.56012	10.2587	9.73573	9.82622	1.23904	1.17262
GAB1	6.47547	6.38125	6.09883	7.11778	8.40741	7.26538	8.02789	1.38189	1.17261
BEAN1	4.18699	5.13539	5.16424	3.5225	7.9803	6.74506	6.99921	2.73924	1.17232
ATP7A	5.06759	4.96307	6.00945	6.0672	7.14104	6.27716	7.07824	1.30532	1.17197
NFE2L3	7.86068	8.68927	8.88803	8.52436	10.3057	10.5788	10.6637	2.02551	1.17178
PHF14	7.13572	7.72736	8.02381	7.97325	9.36151	9.25145	9.72268	1.73018	1.17109
IFI35	10.4719	9.83759	9.94137	9.87074	12.573	9.48038	12.2111	1.39112	1.17082
CCDC126	3.40101	5.29153	4.64184	4.80623	6.82324	5.95745	6.41244	1.86256	1.16904
FAM69A	5.49159	5.62087	5.6755	6.21802	7.41165	7.19546	7.4574	1.60334	1.16898
SCN8A	6.00783	6.34642	6.27151	6.59876	8.6142	7.5794	7.8918	1.72234	1.16841
CCDC66	5.84311	5.29153	5.91155	6.73836	7.23764	6.80188	7.35755	1.18622	1.16834
LOC650623	6.31004	5.54779	5.35064	7.1004	7.82029	6.97079	6.97632	1.17858	1.16824
C11orf74	5.06676	5.62087	5.61266	6.6209	7.32839	7.07508	6.9611	1.39123	1.16824
AGTPBP1	7.30232	7.52195	7.81621	8.34313	9.35889	8.97921	9.29848	1.46629	1.16739
NR2C1	7.05335	7.09646	7.33579	7.7902	9.09201	8.51273	8.9306	1.52616	1.1659
ZNF397	5.06676	5.83907	4.87393	6.36272	7.11435	6.51297	7.09228	1.37091	1.16549
MAMDC4	4.89192	1.58916	4.02242	4.24682	4.82865	4.98048	4.84321	1.19653	1.16463
HERC2P9	6.04591	6.40607	6.44424	6.70455	8.46743	7.88057	8.07181	1.73974	1.16425
WDR41	7.76244	7.85764	7.4173	8.34978	9.7166	9.29556	9.42721	1.633	1.16415
PDE4C	4.11237	3.31308	3.16923	4.26268	5.63914	4.27691	5.17178	1.31494	1.16413
ZNF567	6.27626	6.94875	6.31164	7.22284	8.08458	8.55679	8.57921	1.71698	1.16371
MIA3	8.81532	8.36821	8.7991	9.47153	10.4808	9.64668	10.3537	1.29686	1.16339
C12orf23	8.03913	7.93108	8.18596	8.57627	9.97945	9.40754	9.85471	1.56413	1.16274
ZFX	8.66748	8.18548	8.5799	9.4217	9.83064	9.78874	10.3537	1.27739	1.16233
ZNF555	4.99503	5.27141	5.29408	5.7492	7.28163	5.97991	7.01273	1.43066	1.16122
SLC2A10	6.93318	6.97985	6.89106	6.93283	9.33574	8.02954	8.83759	1.80006	1.16066
L1CAM	4.18699	5.29153	6.59784	3.32088	8.57461	6.55713	7.79163	2.79181	1.16049
FLVCR2	6.00267	5.13539	4.36512	5.65707	7.56482	5.99085	6.83225	1.50591	1.16038
C6orf99	5.11852	6.00032	4.21242	5.62763	7.14639	6.75618	7.24358	1.80899	1.16034
CCDC78	4.02693	2.81275	4.36512	3.5225	5.67425	4.68634	5.67473	1.66328	1.1602
THBS2	1.54235	2.81275	2.91379	1.32123	4.82865	3.9595	5.00898	2.45151	1.15997
ARHGAP29	9.25988	8.77068	9.38768	10.4382	10.7521	10.3961	10.5993	1.11839	1.15966
BAMBI	6.47547	5.36369	5.24933	6.38255	7.95965	7.93135	6.99777	1.76183	1.15963
MAP3K7	8.63273	8.48589	9.19199	9.44074	10.3499	10.4175	10.5883	1.51407	1.15951
RBM47	4.1885	5.43241	3.57207	4.35644	6.37936	5.57281	7.00975	1.93328	1.15936
ITPR2	7.0129	7.22542	6.7516	7.7802	8.72035	8.26068	8.94005	1.44783	1.15917
FAM92A3	3.47979	3.42524	1.71703	4.27278	4.62279	4.33842	4.58401	1.29136	1.15894
GMFB	8.1207	8.52591	8.41307	9.35088	9.98784	9.68303	10.1816	1.3482	1.15862
C9orf95	5.71816	6.11472	5.54694	6.57628	7.84466	6.85799	7.58298	1.43952	1.1585
RCAN1	7.82462	7.93108	8.37571	8.29576	9.29736	9.53802	10.4113	1.64212	1.15815
ANKMY2	6.04508	6.54538	6.72213	6.72677	8.5836	7.83346	8.29589	1.72781	1.15809
ZNF800	6.1653	6.9251	7.04132	6.8062	8.55645	8.36628	8.88258	1.86729	1.15798
SCARA3	7.33687	8.55702	8.29795	7.05413	10.6742	10.5539	10.3746	2.72277	1.15793
STX17	7.68972	7.55577	7.57562	8.39068	9.25956	8.52937	9.52159	1.30055	1.15765
TYW3	6.97392	7.21648	7.35031	7.99104	8.94144	8.86156	8.92175	1.52531	1.15691
NOL8	7.95789	7.77126	8.50609	8.91511	9.60073	9.18217	9.89705	1.2724	1.15687
HAUS6	7.67062	6.99561	7.70024	8.40823	8.75261	9.06406	9.23357	1.32307	1.15672
CDV3	11.1794	11.4414	11.4365	11.8895	13.9582	13.1879	12.6995	1.79516	1.15666
PABPC1L	6.27626	6.72048	6.35067	6.61694	8.79174	8.39433	8.25057	1.98779	1.15651
SEC31B	5.49159	4.09338	5.07381	5.52242	7.71921	5.52754	5.84486	1.31857	1.1562
C5orf15	9.7733	9.54738	9.66437	10.4386	11.5741	11.0433	11.3138	1.45449	1.15619
ZNF417	5.56629	6.33856	5.77012	6.44593	7.63424	8.31866	7.86197	1.90807	1.15575
PIK3IP1	3.84687	4.09338	4.36512	2.80636	6.77444	4.84089	6.58248	2.288	1.15554
FLJ35282	3.86403	3.50398	3.57735	2.91068	6.51039	5.38907	5.49994	2.33579	1.15509
ZNF621	8.59868	7.95708	8.13118	9.29011	10.0552	9.64582	9.70535	1.30787	1.1543
MON2	8.08131	7.79521	8.19059	8.97743	9.84305	9.18705	9.60246	1.28305	1.1539
ALKBH8	6.50615	6.19603	6.78047	7.38686	7.94577	8.1092	8.25622	1.38635	1.15346
LOC643650	6.99138	7.70072	6.62993	7.22241	9.28545	9.15532	9.1688	2.06708	1.15308
KIAA1731	6.90191	7.5061	7.98711	7.82932	9.33249	8.89587	9.40617	1.6554	1.15303
MATN2	10.2106	10.9886	10.3461	10.5081	12.9151	12.6488	12.4264	2.15008	1.15284
CPNE8	7.11596	7.5685	7.48904	8.40134	9.06346	8.20483	9.24375	1.19364	1.1528
AHCTF1	9.63785	9.42624	10.0644	10.3809	11.1511	11.1065	11.637	1.42089	1.1522
CBR4	5.71816	4.39831	5.54694	6.18868	6.88041	6.2611	6.67295	1.1418	1.15177
C9orf30-TMEFF1	6.56708	6.55712	7.50383	7.51083	8.31749	8.36609	8.78262	1.45402	1.15169
LOC730091	3.8996	4.87397	4.5252	3.53374	7.56709	6.23457	6.39975	2.52567	1.15165
STK38	9.09811	9.63016	9.57654	9.43451	12.0441	10.7714	11.1887	1.89989	1.15144
ZBTB11	7.59813	7.63911	7.89306	8.38066	9.72974	9.43599	9.29907	1.61052	1.15126
UBA3	8.83902	8.3327	8.66142	9.57154	10.376	10.0171	10.1684	1.33599	1.15077
TWSG1	9.45336	9.40074	9.35446	10.3646	11.2701	10.7062	11.0179	1.35479	1.15049
VPS41	7.93032	8.75762	8.60183	8.83896	10.5332	9.71542	10.3315	1.66121	1.15034
ZNF300	5.60932	5.93692	6.59784	6.6209	7.80453	7.33206	7.89212	1.48499	1.15005
TYW5	6.00826	6.2942	6.41028	6.98651	8.17089	7.75873	7.91076	1.52198	1.14921
RRAGC	7.64327	7.18616	6.99279	8.00727	9.00454	8.26751	9.13037	1.34344	1.14857
KBTBD3	3.64331	4.39831	3.28015	4.24682	6.11136	5.38405	5.5815	1.80015	1.14817
YY2	4.58209	2.81275	5.6755	5.65707	5.20008	5.73892	5.76258	0.885343	1.1481
NR3C2	4.02693	4.09338	0	3.32088	5.37603	3.9595	4.67288	1.80917	1.14798
STXBP3	6.31143	6.8766	6.62993	7.00447	8.4175	7.79616	8.69872	1.59852	1.14797
CD58	4.58209	5.73409	4.36512	5.14862	6.83594	6.7837	7.13534	1.96085	1.1479
ZNF132	3.40101	2.81275	2.91379	3.08644	5.15253	4.68634	4.8958	1.85806	1.14788
TTLL7	2.27064	4.52958	2.91379	3.69936	5.45656	5.14324	5.33721	1.95899	1.14747
SCAND3	2.75233	4.09338	2.42151	4.64274	4.48905	4.98048	4.99555	1.3442	1.14698
TMEM217	5.69437	5.24108	5.71434	5.54344	7.62835	7.12348	7.41488	1.8406	1.14689
ZNF420	5.95854	6.30889	6.39467	7.17875	7.90265	7.43274	7.98588	1.31354	1.14666
ZNF836	3.6411	3.56892	3.28015	3.13647	5.68866	4.39042	5.7552	1.87143	1.14616
TRPM4	7.64327	5.73409	6.7516	6.78675	9.11901	6.62423	8.28607	1.28084	1.14599
FSTL1	11.8836	11.6215	12.1188	12.4301	14.6689	13.5443	12.9393	1.704	1.14598
LOC729799	2.76862	3.39801	3.32789	3.87469	5.01782	4.78333	4.95944	1.57789	1.14569
WDR47	5.95898	6.07228	6.56502	6.66418	8.01388	7.49227	8.05705	1.53928	1.1456
USP47	8.89028	8.92401	9.62391	9.84464	11.0506	10.4332	10.7666	1.4294	1.14553
MED7	5.42892	5.83907	5.90264	6.72677	7.3285	7.19546	7.48341	1.36144	1.14543
ZNF267	4.68758	4.22783	5.24933	5.27238	6.06767	6.29118	6.6491	1.4767	1.14538
PTER	7.23064	7.42411	6.62993	8.03202	8.5685	8.5787	9.09299	1.41756	1.14478
COBL	6.56562	7.67159	7.60659	5.99885	10.2613	9.84935	9.41566	2.88145	1.14478
TBC1D15	7.9857	7.94925	8.88185	9.09376	9.77596	9.64676	10.0249	1.33823	1.14477
USP38	7.17444	7.28237	7.36106	8.32302	9.02766	8.72505	8.86949	1.33884	1.14443
GALNT1	8.00731	7.93416	8.54515	8.72676	9.86413	9.70584	9.95726	1.53906	1.14401
PANX1	8.56148	8.53375	7.84397	8.92662	9.93787	9.65725	10.3751	1.52364	1.14348
C1GALT1	6.57289	7.06348	7.20108	7.43988	8.70498	8.47752	8.88352	1.61934	1.14285
SOCS6	6.20324	5.29153	6.89053	6.15872	7.05868	7.90531	8.45329	1.66975	1.14262
NBEA	5.3634	6.56235	6.72242	6.81583	8.4171	7.46031	7.91568	1.56503	1.14262
TEC	4.46202	5.13539	4.87393	5.3739	6.75864	5.99085	6.74895	1.53817	1.14251
UBR1	7.43581	7.18616	7.55738	8.35639	9.08262	8.4941	9.0398	1.23824	1.14228
RNF125	5.35128	6.01114	5.64128	5.62588	7.96716	7.49274	7.6215	2.03641	1.1419
SLK	8.73839	8.14069	8.95923	9.64899	10.1986	9.82712	10.1522	1.18749	1.14059
PMAIP1	5.14683	4.09338	7.63849	6.48266	5.53283	7.13697	7.8394	0.99606	1.1405
RNF11	8.50942	8.51802	8.56188	8.9177	10.6972	10.0067	10.2221	1.6819	1.14022
DPP8	7.01482	7.24465	6.56502	7.96462	8.70395	8.11679	8.71355	1.31415	1.13981
CHD1	8.11075	7.83624	8.79896	9.2515	9.51768	9.73314	9.98811	1.24695	1.13945
GNAI1	5.14683	6.15595	6.7516	6.48266	8.14117	7.70851	7.68361	1.71017	1.13922
TLK2	8.23419	8.31206	8.57859	9.09122	10.1577	9.73866	10.1121	1.44881	1.13883
RUFY3	6.08668	6.69301	6.35337	7.23725	8.41644	7.3579	8.07432	1.35698	1.1388
ZMYM6	6.06211	5.93361	5.75971	6.72779	7.62426	7.21848	7.70889	1.39641	1.13845
VPS4B	7.20338	7.18337	8.34993	7.80652	8.74208	9.33154	9.79638	1.6542	1.13825
MURC	3.10963	3.78614	3.75547	3.60122	5.252	5.03017	5.82872	1.80718	1.13823
ATP2B1	7.71069	7.83281	8.61094	8.70101	9.52915	9.2376	9.97241	1.36586	1.13783
MITD1	7.48285	6.34606	7.01726	7.97325	8.43211	8.4407	8.47941	1.24589	1.13772
NSD1	10.6779	10.6219	10.3653	11.1924	12.4973	12.1331	12.2689	1.58539	1.13707
DNTTIP2	7.09593	7.45746	8.47622	8.33646	9.24169	9.39562	9.4435	1.51875	1.13692
PPP1R12A	8.34942	7.97781	8.61062	9.16374	9.90598	9.62069	9.98778	1.31275	1.13686
SOCS4	7.08072	7.05457	6.83985	7.78089	8.97989	8.01573	8.65976	1.36279	1.13671
ALG11	5.73949	6.88152	5.37659	6.61584	8.52173	7.37584	7.70698	1.71482	1.13624
COL7A1	6.3793	4.76094	7.08827	5.99885	8.1533	6.57926	7.66858	1.4102	1.13558
ZNF606	4.33105	4.13851	4.51011	4.46519	6.44261	6.00988	6.07913	1.81599	1.13501
TNKS2	9.72521	8.79744	9.03907	10.4256	11.0098	10.3291	10.5041	1.11748	1.13489
TBC1D9	7.28473	6.60614	7.2206	7.43763	8.74461	8.21193	8.88258	1.47576	1.13474
LOC100272216	3.49701	2.32696	3.28015	1.99913	5.48141	3.83553	5.17562	2.05504	1.13469
ASCC3	8.66707	8.8743	9.64487	9.9068	10.2825	10.3893	11.0201	1.29073	1.13451
RRM2B	7.33687	8.01189	7.89768	8.46441	9.54074	9.18445	9.58735	1.5098	1.13447
USP33	7.90303	8.42041	8.3724	8.95159	10.0676	9.61487	10.017	1.48797	1.13405
ANKRD33B	10.035	10.6995	10.1611	10.3945	12.4938	12.4575	12.1979	2.06052	1.13351
CCNG2	7.23064	7.55315	6.94257	7.88243	9.54995	8.23303	8.88583	1.48741	1.1334
STAG2	8.23502	8.41141	10.1303	9.48671	10.5763	10.2693	10.6009	1.4163	1.13314
ZBTB8A	6.84544	6.59299	6.42169	7.46273	8.45557	7.75105	8.29984	1.33811	1.13306
ROCK2	8.18498	8.52575	8.81363	9.23989	10.1465	9.75851	10.3533	1.39504	1.13159
DCP2	6.8562	7.8995	7.49323	8.12526	9.24123	8.69718	9.33771	1.49849	1.13081
ROCK1	8.56956	8.54667	8.6566	9.46536	10.391	9.86794	10.2283	1.35287	1.13077
WHAMMP2	4.09633	4.23246	5.23522	5.12836	6.14722	6.03956	6.26731	1.47827	1.13058
TAB3	7.09593	6.791	7.47144	8.11258	8.51003	8.10157	8.87278	1.12706	1.13035
BAZ1A	8.29774	8.52591	8.57842	9.42195	10.0939	9.59887	10.2286	1.26778	1.13017
GNA13	8.47105	8.27773	8.61896	9.1683	10.0908	9.6177	10.2501	1.3522	1.12849
DUSP16	7.76244	7.44088	8.21576	8.20341	9.81534	8.85668	9.46869	1.47461	1.12848
MACROD2	1.54235	3.46515	4.02242	1.99913	6.64656	5.48128	4.50903	2.78836	1.12813
TXNDC16	6.78166	5.98347	6.35067	7.27961	7.85954	7.83346	8.03377	1.31007	1.12813
ZNF143	6.99138	7.06152	7.34181	7.82856	8.78017	8.86224	8.88258	1.53585	1.12756
SPCS3	10.2096	10.9262	10.3872	10.9183	12.9903	12.1665	12.0911	1.80561	1.12695
DPY19L4	7.83118	8.49764	7.9596	8.84785	10.2809	9.43228	9.71517	1.52539	1.12667
TTC30B	5.48975	4.98794	5.57491	5.86984	7.33224	6.30053	6.979	1.38998	1.1264
PARP12	9.41349	9.81531	9.78706	8.90359	12.1183	10.0427	12.0303	1.91727	1.1262
SLC30A4	5.99966	4.25237	5.16687	5.65793	6.85553	5.55013	6.82441	1.14082	1.12577
SLU7	7.5176	7.72105	8.39077	8.48332	9.60348	9.35113	9.60834	1.4928	1.1249
ZHX1	7.65112	7.46306	7.81593	8.54077	9.6887	9.0451	9.01316	1.38126	1.12485
ZNF736	3.84687	4.53584	5.24933	4.7268	6.45286	5.73931	6.49008	1.6377	1.12463
THOC2	7.51337	7.37257	9.22388	8.68008	9.59289	9.16629	9.67472	1.28049	1.12441
ZNF793	6.88683	6.44484	6.4088	7.45487	8.54811	7.66819	8.09183	1.30388	1.12415
PSD3	3.84687	4.86405	4.51011	5.4746	5.70754	6.08667	6.37588	1.38279	1.12328
ATP11B	8.83962	8.54147	8.91641	9.70833	10.5305	10.0607	10.2851	1.29064	1.12179
LOC100216546	6.0308	4.48239	5.95475	5.78179	7.8585	6.40286	6.72357	1.43255	1.12152
PPFIA4	3.6411	3.17552	3.28015	4.24682	5.88215	3.9595	4.54701	1.21032	1.12117
NR4A2	3.84687	3.17552	3.57207	4.24682	4.82865	4.08855	5.54903	1.11176	1.12115
NOTCH3	3.6411	4.25389	4.76255	2.45848	8.88581	6.28822	5.37474	3.07059	1.12054
LOC100506035	3.64772	3.48081	3.74379	4.68286	5.7226	4.35082	4.96437	1.12381	1.12051
ZNF440	5.79869	6.40675	6.37056	6.60477	8.28451	7.89175	7.91351	1.73473	1.12051
C1R	4.46202	4.96028	5.32969	3.08644	8.37151	6.11725	7.0451	2.71834	1.12006
TRIM33	8.3324	8.05611	8.57018	9.12856	9.9708	9.56044	9.97264	1.31282	1.11946
C14orf132	7.27514	7.41954	3.02222	6.58103	8.09568	7.54877	8.07346	1.83149	1.11829
METTL15	6.56679	6.69273	6.96789	7.54574	8.51573	7.83374	8.42024	1.31328	1.11824
SCFD1	8.08049	7.88278	7.59037	8.84902	9.56819	9.16263	9.47735	1.30205	1.11803
DNAJC6	7.76244	7.71362	7.4173	8.38927	9.76879	9.12551	9.11106	1.51446	1.11783
C1QTNF1	5.55165	3.91276	5.95425	5.26565	5.15253	5.57237	7.97999	1.06388	1.11775
ATR	8.04958	7.55315	8.63486	9.06223	9.99124	9.14789	9.35826	1.17418	1.11711
OFD1	7.40358	7.53764	6.83655	8.1435	8.59254	8.63811	9.29577	1.36182	1.11659
MAP4K3	7.57256	7.30087	7.47144	8.36953	9.05378	8.99296	9.07158	1.36085	1.11648
DYRK1A	7.78763	8.17459	7.55738	8.58096	9.6582	9.25489	9.64816	1.49528	1.11606
WDFY3	9.04685	9.06967	8.91433	9.70188	10.826	10.0489	10.7832	1.36952	1.11511
MDM2	8.16771	9.15272	8.77928	8.91569	10.5346	10.473	10.7772	1.8411	1.11443
WWP1	7.74967	7.93108	8.05959	8.63183	9.90639	9.28213	9.47523	1.46154	1.11393
PTK6	4.80674	3.14963	4.76717	4.39086	6.23592	5.05881	5.76145	1.40679	1.11347
TMEM159	5.57962	5.57358	5.01476	4.86825	8.18844	6.68713	7.24439	2.11427	1.11303
PUM2	9.74409	9.79582	10.0044	10.6454	11.556	11.2914	11.5108	1.40531	1.11291
TSC22D2	7.73589	7.47402	7.71528	8.25387	9.76626	9.46857	9.04272	1.63109	1.11262
COL11A2	3.84687	3.91276	3.57207	3.5225	5.74008	5.61584	5.92295	2.04607	1.11253
OBFC2A	7.85617	7.53826	7.5794	8.42726	9.75848	9.03396	9.07101	1.43755	1.11203
TMEM181	8.99826	8.91329	9.17844	9.81278	10.6807	10.5395	10.7019	1.41501	1.11179
SREK1IP1	7.01461	6.83963	7.4597	8.0097	8.63447	8.31095	8.75833	1.237	1.11149
LRRC8D	8.32381	8.25893	8.01095	8.59316	10.1281	9.74063	9.99304	1.65722	1.11142
BTBD3	8.24415	8.77115	8.76338	8.8721	10.8373	10.1832	10.2689	1.7671	1.1114
FLJ45340	7.70765	7.95159	8.63478	7.73413	10.3829	9.40004	10.0188	1.92687	1.11108
ATP13A3	10.0993	10.1343	10.3523	11.0444	11.7251	11.707	11.926	1.37848	1.11072
C5orf51	8.41556	8.03417	8.40382	9.38685	9.73312	9.20239	9.93072	1.06197	1.11003
ZNF140	6.70439	6.82514	5.6755	6.74704	8.3176	8.00677	8.39054	1.75029	1.10972
C8orf83	5.60932	6.02856	6.35067	6.43348	8.32936	7.34504	7.48341	1.61376	1.10944
GSG1	1.65178	3.359	3.23079	3.0425	4.79374	4.13949	4.71855	1.72958	1.10943
CCDC77	5.81936	6.13053	6.56502	6.80136	7.61919	7.58827	8.08969	1.43665	1.10916
RAB18	8.16098	8.60246	8.89465	9.29094	10.1822	10.1341	10.3006	1.46835	1.10869
LRRC37A4	7.72758	8.20427	8.25394	8.50342	10.0928	9.26684	9.81488	1.55255	1.1085
HOOK3	8.29476	8.73827	8.66468	9.43972	10.3174	9.30237	10.3319	1.19954	1.10833
CAB39L	6.34577	7.20592	6.69204	7.14859	9.28086	7.90531	8.3345	1.65881	1.10817
AMDHD1	3.40101	2.32696	2.91379	4.55347	4.63461	4.41819	3.78521	0.980529	1.10808
TRMT1L	7.5284	7.20592	7.11119	8.33646	8.73609	8.1092	9.0398	1.08287	1.10719
ABHD13	6.53619	6.85172	6.94257	7.27961	8.71217	8.26751	8.48796	1.58669	1.10707
TOB1	7.35046	7.8437	7.30432	7.6673	9.81287	8.67819	9.32308	1.72993	1.10656
KIF5C	4.69399	4.39831	4.36512	5.02324	6.25203	6.44637	6.17203	1.66998	1.10635
SNAPC1	7.64576	7.57474	7.46469	8.72931	8.21681	9.1668	9.69745	1.17339	1.1055
CEP120	6.24021	6.7477	7.15595	7.53412	7.9033	8.39776	8.66881	1.40379	1.10472
ZNF146	9.10313	9.15856	9.30065	9.99854	10.7885	10.8838	10.8655	1.45571	1.10469
ZNF449	4.33105	3.91276	5.95425	5.14862	6.22699	5.10774	6.53354	1.11942	1.10438
GLS	8.97738	8.4698	8.29795	9.99947	10.0082	9.76255	10.0795	1.01395	1.10434
PFKFB2	8.32381	8.51802	7.45362	9.2515	9.49541	8.78636	10.0642	1.0619	1.10399
STAU2	8.26223	8.71066	8.57018	9.06203	10.7785	10.0529	10.0178	1.63178	1.10329
EFR3A	8.88118	9.07506	9.25508	9.74787	10.8269	10.4255	10.7754	1.43613	1.10247
IL34	6.62638	6.77097	5.52936	5.50491	8.72702	7.96031	8.62976	2.33113	1.10206
ZNF532	7.40358	7.64288	8.69677	8.02398	9.51766	9.97543	9.81432	1.82733	1.10196
BMS1P1	5.08963	5.14853	5.49632	5.66604	7.08843	6.48111	7.01463	1.51126	1.10178
BMS1P5	5.08963	5.14853	5.49632	5.66604	7.08843	6.48111	7.01463	1.51126	1.10178
JAK2	4.98199	4.86405	5.07381	5.15288	6.60741	6.17652	7.028	1.5858	1.10093
THSD1	4.70673	5.36791	4.60098	4.7607	6.87676	7.06037	7.00831	2.12274	1.10083
ZNF383	4.89192	5.43241	5.84912	6.3564	7.03212	6.83261	6.98569	1.31768	1.10034
LRRC16A	7.05833	7.59767	6.83765	7.71686	9.25638	8.2472	8.94645	1.51405	1.10026
HSP90B1	12.0194	12.3696	12.7771	12.7956	14.3624	13.727	14.0849	1.5677	1.10015
PPP3CA	8.39111	8.78435	8.96553	9.00446	10.6553	10.2171	10.5176	1.67697	1.10007
CTDSPL2	7.47061	7.74097	7.52361	8.48869	9.00775	9.11418	9.40209	1.36871	1.09923
C8orf37	6.01978	6.11472	5.16424	6.75447	7.65854	7.29804	7.33877	1.41848	1.09884
SLC4A7	7.91885	6.77389	7.70024	8.70765	8.47663	8.28788	9.12065	0.853229	1.09856
LOC100506314	3.6411	3.17552	2.91379	3.99891	5.33401	4.08855	4.74057	1.28872	1.09812
IREB2	8.65467	8.46832	8.88511	9.49859	10.3171	9.86281	10.2861	1.27865	1.09796
ZNF33A	7.11835	8.15011	7.91836	8.21065	9.56113	9.43152	9.59725	1.6806	1.09751
ZNF510	6.27626	6.51402	6.91678	7.02121	8.28042	7.92272	8.39054	1.51583	1.0975
PI4K2B	7.46734	8.11113	8.44048	8.92217	9.42042	9.09511	9.8464	1.2187	1.09723
HTRA4	3.50675	2.79198	4.41901	4.01905	4.81466	5.18425	5.36209	1.43614	1.09695
ZNF678	4.79585	5.62028	5.54694	6.21889	6.83127	6.80301	7.13578	1.37786	1.09604
PPARA	7.78976	8.18836	8.37808	8.5817	10.1268	9.34041	9.80404	1.52262	1.09547
MMP11	5.86742	5.36369	5.54694	5.85684	8.4175	5.52754	6.93634	1.30174	1.09535
WDR35	7.35384	7.64288	7.70024	8.32302	9.25295	9.59004	9.18421	1.5874	1.0946
SOWAHB	0	5.36369	3.81474	2.80636	6.31602	4.91237	5.08884	2.44288	1.09421
FYTTD1	9.56701	10.1789	9.5847	10.655	11.7558	11.6247	11.2983	1.56316	1.09395
ZNF14	4.89285	5.21557	5.33203	5.49679	6.95757	6.74447	6.97461	1.65791	1.09383
LOC100506599	4.33242	3.99139	4.20733	5.21241	5.81317	5.77618	5.62513	1.30227	1.0929
TGFBR1	7.69745	7.80716	7.8208	8.48265	9.39254	8.64337	9.61308	1.26431	1.09252
ALMS1	7.21215	7.65731	7.93669	8.29576	9.12	8.88018	9.44941	1.37439	1.0923
RRAD	3.11282	2.32696	1.66841	1.32123	3.39727	5.61584	5.29867	2.66324	1.09198
UHRF1BP1L	7.80007	7.68574	7.74489	8.74703	9.13861	8.84407	9.48717	1.16219	1.09163
CAB39	8.85758	8.15093	9.22913	9.63274	9.94661	10.1053	10.4157	1.18828	1.09143
THRB	6.34577	6.15595	4.36512	7.42523	7.54654	7.38341	6.74895	1.15328	1.09126
TMEM170B	6.64855	7.14457	7.42701	7.25208	9.16014	8.66075	8.80335	1.7567	1.09034
DOCK3	7.09593	6.41561	6.80879	7.33423	8.91172	8.07066	8.13568	1.45905	1.09002
RNF13	7.40325	7.3717	7.08827	8.26811	9.29188	8.7045	8.65751	1.3518	1.08935
ACBD3	8.09075	8.4698	8.70478	9.18626	10.3216	9.58252	9.98332	1.34958	1.08914
LATS1	8.15014	7.82004	7.62263	8.57627	9.49381	9.11039	9.61327	1.36356	1.08874
HELZ	8.42041	8.15876	8.62614	9.29194	10.1745	9.62136	9.8538	1.25889	1.08853
C6orf211	6.73061	6.97202	7.06499	7.71994	8.60142	8.48826	8.55889	1.42763	1.08821
PRRG4	6.30865	6.28828	5.29648	6.47418	7.55818	7.02372	8.04499	1.4504	1.08809
KLHL9	7.84876	8.04518	7.97505	8.62583	9.80372	8.94127	9.65948	1.34445	1.08807
AHR	5.95231	6.25071	6.52905	6.88533	7.86818	7.35123	8.04668	1.35101	1.08756
ZNF280D	6.24021	5.88883	6.23024	6.72677	7.91759	7.29242	7.73503	1.37684	1.08735
TLR8-AS1	4.64078	3.92044	2.43319	4.90985	5.10984	5.40601	5.31575	1.30113	1.08675
UBE2W	7.37061	7.10428	7.63849	8.19606	9.38998	8.53996	8.68758	1.29515	1.08599
FEM1B	6.96953	6.48195	6.83655	7.32077	8.31323	7.93993	8.54669	1.36442	1.08553
ZNF441	3.12236	3.91852	4.76255	4.50096	5.45774	5.07447	5.79866	1.36752	1.08492
LOC284440	5.08314	3.59553	4.8282	5.4074	6.26751	5.00292	5.77695	0.953895	1.08416
SEPT10	9.62742	9.24253	9.77254	10.3264	11.0774	10.823	11.1797	1.2845	1.08373
WBP4	6.00267	6.80065	6.72213	7.22284	8.30237	8.30119	8.16275	1.56837	1.08341
FAM135A	6.20324	5.88883	6.46182	6.88149	7.24026	7.71851	8.14113	1.34112	1.08328
ASB7	7.03411	6.7477	6.99279	7.77033	8.59254	7.95693	8.51771	1.21949	1.08321
FAM160A1	5.60932	4.96028	4.20392	5.61357	6.90931	5.52754	6.58248	1.24301	1.08281
ICAM2	6.76171	0	4.38932	6.16114	5.09834	1.96769	3.54822	-0.78996	1.08267
DOCK1	9.25988	10.1782	9.63716	10.2089	11.6323	11.7823	11.41	1.78719	1.08267
CCDC165	9.78035	9.2986	8.99663	9.68327	11.9452	10.5469	10.6942	1.6224	1.08265
YES1	8.83086	8.57749	8.92018	9.84384	10.176	9.92844	10.3843	1.11982	1.08245
SLC17A5	8.55114	8.35145	8.46033	9.0674	10.3338	9.14541	10.1204	1.25896	1.08209
TRAPPC11	8.61875	8.74437	8.9529	9.58551	10.2404	9.75771	10.5693	1.21377	1.08163
UBLCP1	7.12686	7.33717	7.60723	8.21087	9.05782	8.83044	8.90773	1.36146	1.08144
KIAA1468	6.41207	6.82641	7.9238	7.26563	8.35059	8.65383	9.11656	1.60001	1.08118
SCNN1D	4.58209	4.09338	4.02242	3.5225	6.69367	5.52754	6.19885	2.08493	1.08083
SPPL2A	7.07562	7.71362	7.34181	7.74031	8.91104	8.94987	9.46217	1.63986	1.08074
FOXF1	2.75233	5.36369	1.66841	2.80636	5.64293	4.41819	6.09023	2.23608	1.08048
ABTB2	6.96953	7.38996	7.84397	6.12814	9.27371	9.38309	10.0029	2.47034	1.08024
CCDC148	4.02693	3.64733	4.20903	3.40698	6.28922	5.799	5.75235	2.12429	1.0796
COL12A1	10.5876	10.3043	10.7878	10.7331	11.9784	12.3196	12.5593	1.68258	1.07939
TAF13	4.18699	5.13539	4.36512	5.08633	6.15931	6.20527	6.59844	1.62754	1.07932
GALNT9	3.6411	2.32696	2.91379	1.32123	4.48905	5.10774	5.7623	2.56893	1.07928
AKAP11	7.64327	8.2024	8.64235	8.80135	10.0054	9.12926	9.82052	1.32938	1.07867
ZFHX3	9.21879	9.36163	8.80614	9.73275	10.7973	10.1621	11.0289	1.38291	1.07853
RC3H1	7.0546	6.73823	7.07668	7.64013	8.4746	8.01711	8.70433	1.27127	1.07748
DNAJC2	6.83484	7.60274	7.88191	8.34047	8.84571	9.11225	9.17844	1.38047	1.07707
CDC37L1	5.29476	4.86405	5.4058	6.09688	6.60812	6.36667	6.80502	1.17789	1.07702
USP24	9.39307	9.1837	9.67982	10.4644	10.8698	10.4823	10.9826	1.09803	1.07673
PRMT10	5.60932	5.43241	5.95425	6.18868	7.0714	6.46504	7.59892	1.24896	1.07591
ZNF700	3.84687	5.4623	5.06445	5.19481	6.64312	6.36233	6.74293	1.69069	1.0757
TLCD2	6.26303	5.90246	5.21081	5.91748	8.48255	6.11876	7.35548	1.49549	1.07567
GNPDA2	6.65047	6.23502	6.53143	7.19596	7.81442	7.83346	8.26113	1.31645	1.0756
ARL17A	6.89009	6.95133	6.60528	7.24995	8.79717	8.32771	8.48916	1.61385	1.07557
PLGLB1	2.85506	3.7151	3.44796	3.74362	4.87568	4.73604	5.41709	1.56917	1.07553
PARD6B	5.46685	6.55774	6.13997	6.74563	7.69169	7.3422	7.96382	1.43835	1.07536
C3orf64	8.20316	7.80613	7.70823	8.56015	9.33651	9.30296	9.73607	1.3891	1.07474
ZNF561	7.23027	7.43386	6.6014	7.59835	9.05711	8.68453	8.80455	1.63276	1.07349
CUL4B	8.88118	8.86114	10.1275	9.7453	10.855	10.2671	11.0213	1.3107	1.07312
TFPI	7.95266	7.64491	8.34704	8.28886	9.53343	9.16592	9.83904	1.45443	1.07298
NTNG2	2.27064	3.46515	1.66841	1.99913	4.70223	4.10451	4.84321	2.19915	1.07265
TMED7	9.03643	8.84435	9.35657	10.0206	10.6297	10.1204	10.6288	1.14512	1.07247
RBMS1	8.66061	7.89245	8.59924	9.15637	9.79514	9.68653	9.99053	1.2469	1.07201
ARL15	5.22269	5.78754	4.76255	6.24678	7.08425	6.72535	6.87217	1.38904	1.07193
SPEF2	3.84687	4.09338	4.36512	4.24682	5.93791	5.27979	5.99703	1.60019	1.07181
DYNC1LI2	10.245	10.4179	10.559	10.9635	11.953	11.3447	12.3	1.31953	1.07167
RIT1	7.62927	7.91628	7.38005	8.11625	9.58803	9.04319	9.37616	1.57533	1.0715
HERC4	9.63438	8.7645	9.66437	10.3605	10.7221	10.6143	10.8135	1.11067	1.07131
FBXO30	7.62941	7.35498	7.43557	8.41458	8.82265	8.79291	9.1736	1.22108	1.0708
MYO1B	8.24415	7.72736	9.03949	9.14858	9.18361	9.63368	10.2182	1.13861	1.07043
GCFC1	6.53619	7.03966	7.2206	7.5913	8.31323	8.63811	8.79184	1.48412	1.07038
SSB	9.70934	9.15577	10.0832	10.4925	11.0644	11.3076	11.1444	1.31192	1.07011
ZMYND15	4.33105	4.25389	3.57207	3.5225	6.47912	4.60237	6.15638	1.82608	1.06993
ELK4	8.33497	8.25884	8.52763	9.05932	9.67389	9.57588	10.2615	1.29191	1.06979
MPHOSPH8	8.13324	8.31105	8.02308	8.97198	9.87309	9.58581	9.77904	1.38614	1.06973
RHOBTB3	9.65438	9.46222	9.21751	10.5197	11.3319	10.7181	10.7772	1.22896	1.06954
GRIP1	6.34577	5.43241	6.27151	6.55344	7.784	7.23781	7.49197	1.35381	1.06939
KRIT1	6.38162	7.6081	7.55971	7.60358	9.11001	8.77633	8.95375	1.65845	1.06924
ZNF26	5.42892	5.83907	5.6755	6.43348	7.01945	7.34504	7.48341	1.43839	1.06912
USP32	9.34543	8.86407	8.61006	9.83326	10.4473	9.94884	10.6345	1.18032	1.06908
ZNF295	7.05501	7.45746	7.19937	7.71994	8.84151	8.39152	9.18685	1.44868	1.06873
MYH2	2.75233	3.91276	0	3.32088	5.14962	5.92325	3.2613	2.28156	1.06857
SMC5	6.88029	7.13305	7.21109	7.59622	8.62552	8.6531	8.9034	1.52218	1.06799
HECA	6.62861	6.3613	6.39467	7.27725	8.07823	7.22846	8.1372	1.14917	1.0679
PAM	10.2084	10.2435	10.1359	10.5317	12.3471	11.5429	11.7751	1.60848	1.06774
TCF12	8.18848	8.07773	8.37571	8.94503	9.94487	9.52667	9.76039	1.34724	1.06759
ZNF189	6.47547	6.72048	6.83655	7.27961	8.53801	8.2554	8.24612	1.51849	1.06755
RNMT	8.95959	8.95172	9.03907	10.0073	10.5819	10.0209	10.5304	1.13832	1.06755
TEFM	4.89192	5.36369	5.07381	6.06494	6.74267	6.41669	6.74895	1.28751	1.0665
ZFAND5	10.1229	10.0105	10.0296	10.493	12.4988	11.0331	11.3901	1.47669	1.06631
AP4E1	7.9821	8.13266	8.07167	8.62648	9.94237	9.34842	9.69496	1.45869	1.06596
COG3	7.3197	8.02307	7.54059	8.09687	9.64752	8.79291	9.37222	1.52582	1.06591
IFT80	6.1599	6.5137	6.83655	7.2083	8.74861	7.88856	7.75758	1.45197	1.06548
RBM24	6.1653	7.24465	5.95425	6.24678	8.89668	9.14047	8.27619	2.36837	1.06538
DYNC2LI1	5.29476	5.21557	5.4058	6.38255	6.9927	6.62253	6.69061	1.19394	1.0648
ZNF175	6.04508	5.498	5.6755	6.55344	7.45228	7.29202	7.17726	1.36418	1.06424
PCDHB2	6.15061	6.25906	0	5.28796	6.47371	5.93737	6.0569	1.73159	1.06397
FLJ31662	5.60195	5.16073	5.07847	5.29459	7.42201	6.64474	6.98217	1.73237	1.0634
PRRC2C	11.2126	10.7983	11.275	11.8569	12.5302	12.5202	12.7268	1.30671	1.06279
UBE2L6	11.3381	10.179	11.2915	11.1255	12.623	10.5483	12.8039	1.00818	1.06262
MMD	4.02693	5.498	4.97733	5.42513	5.97693	6.3919	7.1133	1.5122	1.06253
COG6	7.17444	7.69975	6.42572	8.28193	8.94284	8.25382	8.64466	1.21832	1.06224
C9orf102	6.52605	6.57911	6.13148	7.07175	8.01049	7.61465	8.22922	1.37435	1.06222
IRAK4	5.42507	6.20588	6.21085	6.44022	7.80353	6.76547	7.75196	1.36982	1.06185
ZNF165	6.47547	5.98347	4.02242	6.86303	6.60812	6.92865	7.36717	1.13188	1.0617
ZNF776	6.12948	6.62564	6.57296	6.51966	8.41654	8.26819	8.248	1.84897	1.06137
PLS3	9.76698	9.72224	10.8436	10.6773	11.7027	11.3712	11.7063	1.34087	1.06066
NPAT	7.48285	7.22542	8.35666	8.43347	8.88217	8.98337	9.41115	1.21763	1.06065
ATG2B	8.34094	7.72736	7.81635	9.35419	9.25577	8.85772	9.42464	0.869665	1.0602
LRRC8B	6.55363	6.31036	5.55365	6.71508	7.4342	7.88448	8.1407	1.53661	1.06014
PCDHB16	4.82632	4.78216	3.89722	5.69262	6.81227	4.0523	5.82493	0.763583	1.06
ARL6IP5	9.19074	8.93405	8.3276	9.56584	11.0201	9.63629	10.2221	1.28827	1.05975
UEVLD	6.70439	6.9013	6.89053	7.22284	8.54268	7.66778	8.72075	1.38064	1.05941
CSF1	8.10074	7.35498	8.84083	8.03226	9.38742	8.18332	10.2875	1.20387	1.05888
ZNF10	4.79585	4.25389	4.51011	4.64274	6.53582	6.36667	6.09023	1.78026	1.05753
USP48	7.9857	8.5101	8.17284	8.66652	10.1526	9.81208	9.91489	1.62606	1.05752
SSX2IP	6.1653	6.72048	7.17783	7.30718	8.05326	8.4528	8.4965	1.49149	1.05703
ADAMTS7	5.42892	3.91276	3.71296	3.87764	6.51266	5.65388	6.21571	1.89435	1.05675
TMEM60	6.59446	6.85172	7.11119	7.30718	8.69572	7.88768	8.54257	1.40919	1.05654
SPG20	7.8365	8.00073	7.75932	8.57598	9.63672	9.20042	9.48258	1.39677	1.05644
FAM73A	6.07404	6.39475	6.1778	6.871	7.99412	7.36582	7.8978	1.37318	1.05586
VPS54	7.80007	7.42411	7.60659	8.45827	9.32175	8.90229	9.06011	1.27246	1.05568
CLIP4	9.32587	9.41368	8.41307	9.73031	10.7104	10.3176	10.8802	1.41532	1.05459
SUMO1	9.56686	9.19363	10.2995	10.2687	11.4005	11.2237	11.1022	1.40997	1.05456
ZMAT3	7.26836	7.49458	6.47	8.15644	9.05934	8.45274	8.46343	1.31116	1.0542
JAK3	3.44221	3.83163	4.13582	3.62945	6.31105	3.61673	5.59524	1.41456	1.05394
IFT74	5.57557	5.43977	6.06073	6.55895	6.69367	6.11725	7.67032	0.918322	1.05353
TWF1	9.31291	9.37479	10.0873	10.4582	10.9684	10.8081	11.2183	1.18997	1.05349
CEP95	5.71816	6.15595	6.05223	6.38255	7.63572	7.76753	7.77769	1.64975	1.05302
MYOF	12.3405	11.9166	12.4387	12.8974	14.2788	13.4999	13.5016	1.36183	1.05276
SEL1L	9.27332	9.16867	8.8747	10.0364	10.7249	10.0548	10.7152	1.16004	1.05234
NFIB	8.36624	7.89245	8.35666	8.84466	9.90055	9.48432	9.72268	1.33752	1.05217
CAPZA1	9.515	9.5856	9.82529	10.3986	11.3234	10.8978	11.201	1.30962	1.05212
ZNFX1	10.8919	11.004	11.09	10.6644	13.1781	11.4492	13.0025	1.63071	1.05181
STAT5A	5.33086	5.76905	5.61779	6.35825	5.61654	6.53261	8.34077	1.06099	1.05166
MANEA	6.75483	6.9251	7.34181	7.76089	8.16694	8.52327	8.85296	1.31874	1.05033
CHML	6.42047	5.67633	7.16101	6.44096	7.97655	7.97156	8.14559	1.60654	1.0491
FBXL19-AS1	5.29335	4.6231	4.51011	5.74396	6.64673	6.05417	6.12699	1.23333	1.04869
KIF2A	8.2801	8.23989	8.72676	9.05428	9.70428	9.8652	10.2129	1.35222	1.04858
LEPR	7.6333	7.64723	7.45952	8.23927	9.41524	8.73074	9.16106	1.35752	1.04775
TIPARP	7.84876	8.06166	7.93669	8.26797	10.0699	9.83776	9.44903	1.75679	1.04772
MYNN	6.67768	7.2659	7.50643	8.07298	9.00845	8.73991	8.49343	1.36652	1.04772
GTF2H1	9.69223	9.65194	9.8461	10.475	11.3694	11.0991	11.29	1.3365	1.04741
ZNF184	4.98199	4.64989	5.54694	5.78022	6.81028	6.55713	6.39427	1.34746	1.04741
GAS2L3	6.67768	6.94875	6.89053	8.02398	7.88886	8.28108	8.5952	1.11981	1.04716
CPT1B	5.49036	4.76094	4.97733	5.20832	6.35856	5.92325	7.22027	1.39145	1.04631
CYB5R4	7.26693	7.20592	8.05959	8.38869	8.29144	9.09511	9.41566	1.20379	1.04631
EHBP1	7.6154	7.67046	8.21576	8.44226	9.58073	9.13279	9.35971	1.37177	1.04524
ZNF565	4.02693	4.09338	4.64184	4.55347	6.24977	6.20527	5.70451	1.72427	1.04483
AFAP1L2	4.46202	5.13539	7.19937	4.55347	6.15642	8.31445	8.4965	2.31822	1.04413
CCBP2	3.52124	3.53931	2.84546	4.30268	5.48717	4.07366	4.57759	1.16063	1.04368
ZNF484	3.84687	4.86405	4.64184	4.55347	6.22676	5.77772	6.47892	1.68457	1.04357
TRAK2	8.43961	8.24944	8.33735	9.12167	9.89516	9.71836	9.92757	1.31001	1.04355
ZBTB10	6.73061	6.97202	6.62993	7.58004	8.56101	7.81726	8.36279	1.26887	1.04328
SKIV2L2	9.03612	9.12895	9.65399	9.9802	10.8121	10.5419	10.8839	1.29616	1.04308
HEG1	11.7367	10.3867	11.9976	11.8284	13.0109	12.1614	12.7949	1.16841	1.04271
HSDL2	8.19697	8.62539	8.45864	8.84959	10.1891	9.89049	10.1778	1.55317	1.04195
ATP6V1C1	9.23175	9.44133	9.5436	10.2464	11.2369	10.6538	10.8269	1.29009	1.04174
MATR3	10.6795	11.0053	11.5502	11.6639	12.6083	12.5694	12.7531	1.41887	1.04131
FIG4	6.44412	6.97202	6.89053	7.1936	8.50531	8.38525	8.50921	1.59152	1.04127
NRAS	9.33213	9.55518	9.51931	10.0236	11.1061	10.8792	11.1842	1.44894	1.04067
FGFR1OP2	6.20324	6.30999	6.7516	7.29291	8.027	7.70851	7.89851	1.23857	1.04064
RALGAPA1	8.03913	7.83281	7.48904	8.9902	9.07313	8.66422	9.43133	0.968434	1.04061
LOC100288637	6.17449	6.90227	6.29732	6.98343	7.982	8.19002	8.36755	1.59048	1.03987
PDIK1L	5.3634	5.05049	4.97733	6.27497	6.37936	6.60106	6.69061	1.14046	1.03944
ECHDC1	8.2801	8.3327	8.89465	9.18619	9.79618	9.87418	10.2539	1.30135	1.03944
FLJ10038	4.98983	4.81754	5.32342	5.24641	6.98457	6.07114	6.68166	1.48482	1.03928
IDH1	9.81678	9.45955	9.63305	10.472	11.1321	10.5939	11.2408	1.14357	1.03909
ZNF93	5.46122	5.3467	6.02353	6.35032	6.70707	7.12137	7.40012	1.28075	1.03876
ZNF788	6.30935	6.47545	6.36866	6.84	7.89913	7.59773	8.26389	1.42188	1.0378
FRMD6	10.676	10.871	10.1159	11.4741	12.0308	11.7502	12.2987	1.24231	1.03777
FNIP2	6.1653	6.7477	6.62993	7.33423	8.19497	7.64697	8.1302	1.27143	1.03773
PRKD3	8.61875	8.69515	8.84083	9.50762	10.2546	10.0841	10.314	1.30198	1.03749
C11orf46	6.78166	7.12519	6.94257	7.43763	8.6297	8.35875	8.70496	1.49271	1.03744
TMEM56	6.6576	6.93342	6.55502	7.44683	8.38294	8.03491	8.3721	1.3651	1.03713
BIVM	7.18168	7.52982	7.26542	7.98209	9.30022	8.53776	8.82825	1.39899	1.03711
TSPAN12	3.6411	5.05049	4.51011	4.64274	6.44004	6.3919	6.15638	1.86833	1.03673
TMOD2	5.09125	5.68368	6.53347	6.14718	7.46557	6.58736	7.5182	1.32649	1.03668
ZNF75D	4.33105	4.64989	5.4058	5.26565	6.75864	5.57237	6.30435	1.29869	1.03659
NBN	8.52449	9.38782	9.17578	9.67038	10.7531	10.4808	10.7191	1.46139	1.03607
DNAJC3	8.11375	8.8599	8.44328	8.89349	10.689	9.49282	10.0461	1.49838	1.03591
ZNF234	5.47617	5.34598	5.5926	5.90346	7.18318	6.96424	7.09868	1.50248	1.03571
COPS2	7.94496	7.66789	9.07156	8.9529	9.72964	9.48018	9.64929	1.21037	1.03542
KLHL5	8.58904	8.60916	9.49712	9.19019	10.4481	10.2068	10.649	1.46329	1.03459
BIVM-ERCC5	7.16889	7.99256	7.20663	8.11983	9.48116	8.2576	9.11009	1.32764	1.03445
INPP5J	3.84687	3.70625	4.20392	4.12819	6.27219	3.9595	5.41132	1.24303	1.03429
HECTD2	5.36205	4.86405	5.73573	5.74032	7.07152	6.64369	6.80502	1.41454	1.03422
CDC42SE2	7.78763	8.23027	8.3079	8.70532	9.65428	9.34484	9.87214	1.36597	1.03413
SH3GL2	4.33105	4.64989	2.42151	4.12819	5.67425	5.99085	5.73543	1.91752	1.03405
LPIN1	9.83786	9.55903	9.31113	10.0545	11.0101	10.9854	11.4141	1.44593	1.03391
LOC728407	4.24635	4.93398	3.65176	5.03053	6.05013	5.3391	6.07115	1.35447	1.03303
IWS1	8.9719	8.68927	9.12038	9.58004	10.5563	10.5951	10.3998	1.42669	1.03302
MTERFD3	5.06676	5.29153	5.6755	5.32079	7.45149	6.76451	6.99777	1.73261	1.033
ANXA3	10.6678	10.5903	9.73615	11.302	11.573	11.8931	12.1209	1.28824	1.03256
RBBP6	8.4709	8.15082	8.79889	8.89053	10.0279	9.92693	10.1222	1.4479	1.03232
TMEM87B	7.64327	7.40713	8.01168	8.22525	9.26138	8.46782	9.36294	1.20888	1.03213
DNAJC21	8.89568	9.19946	9.5371	9.9476	10.682	10.7982	10.8263	1.37388	1.03145
EXOC8	6.96754	7.18456	7.50678	7.97325	8.74637	8.21745	8.86313	1.20095	1.03095
PHC3	9.03806	8.51628	9.17611	9.87827	10.4967	9.92583	10.2473	1.07111	1.03072
METTL14	5.55165	6.15595	6.59784	6.43348	7.82962	7.50389	7.82591	1.53508	1.03066
CENPC1	5.86742	4.96028	6.00407	5.89367	6.95161	7.22734	7.31984	1.4849	1.03048
AGAP5	4.49054	4.82778	4.07744	4.63754	6.69699	6.39065	6.03831	1.86699	1.02933
MRAS	7.22917	7.51738	6.35067	7.2936	10.1539	8.57898	8.08222	1.84065	1.02931
FAM160B1	7.67062	8.06696	7.94946	8.57627	9.44532	9.2989	9.59735	1.38136	1.02929
ERLEC1	8.51697	8.43672	8.61135	9.19728	10.157	9.70333	10.0964	1.29501	1.02811
SRSF11	9.28221	9.34724	9.10334	9.87473	10.8609	10.6562	10.91	1.40718	1.02805
ODZ3	7.07562	7.64288	8.07132	7.29346	9.72471	9.25833	9.38149	1.93402	1.0276
C4orf29	4.69292	5.13539	4.36512	5.26565	6.46128	6.41718	6.46559	1.58324	1.02711
EPM2A	5.49159	5.78754	4.87393	6.38255	6.80552	6.44107	7.14623	1.1637	1.02695
C14orf45	2.78473	3.8132	4.88461	4.76786	4.88211	5.05755	5.59746	1.11644	1.02693
LOC339290	3.56387	5.13786	6.23192	2.0099	7.81074	8.15339	7.64704	3.6345	1.0267
CREG1	8.25322	8.63927	7.87108	8.85837	10.0653	9.65699	9.92694	1.4776	1.0266
ZNF597	4.33105	4.39831	4.76255	4.55347	6.00398	5.65804	6.49996	1.54265	1.02512
GTDC1	6.75636	7.03966	7.06499	7.37388	8.61902	8.5343	8.65744	1.54486	1.02457
VGLL3	3.45736	3.80285	2.42151	3.24992	5.19868	3.61673	5.36619	1.49429	1.02427
SMC6	6.87865	7.82004	8.15089	8.14067	9.11709	8.81172	9.44463	1.37692	1.02408
ABL2	10.2383	10.1948	10.6206	10.8977	12.4262	11.4639	11.6727	1.36638	1.02392
LOC440944	5.2476	5.26314	5.79184	5.85684	7.49581	7.17395	6.73776	1.59598	1.02369
ISYNA1	4.54238	6.18929	3.89722	3.94517	7.60707	7.38391	7.06796	2.70947	1.02361
CEP192	8.63273	9.07822	8.82012	9.83804	10.0813	10.0209	10.6114	1.14556	1.02335
EPB41L5	8.25322	7.98926	8.59478	9.02121	9.95703	9.38309	9.69327	1.21318	1.02334
SEPSECS	5.76964	5.21557	6.09883	6.09688	7.351	6.2611	7.31984	1.18208	1.02329
ARL13B	7.23064	6.57608	7.17783	8.24605	8.45238	8.5679	8.14657	1.0813	1.02314
FMR1	7.48285	7.75445	8.9273	8.4209	9.33246	9.23767	9.90849	1.3465	1.02298
VPS13D	9.02053	8.89806	9.13723	9.78511	10.5317	9.97778	10.6218	1.16684	1.02268
CELSR1	7.84876	9.03241	8.61896	8.07306	10.9598	10.2154	10.324	2.10641	1.02251
TAF1D	7.23064	7.53764	7.6697	8.19606	9.12943	8.9154	9.01921	1.36284	1.0225
LRIF1	7.83674	8.35057	7.11119	8.40823	9.35364	8.99576	9.66723	1.4122	1.0222
CNTLN	5.95987	6.22305	6.40027	7.05624	7.40283	7.49192	7.94697	1.20406	1.02216
VCPIP1	7.43581	7.84547	7.73016	8.27461	9.50805	8.5512	9.28129	1.292	1.02195
UGGT2	6.73061	7.26364	6.96789	7.62455	8.8417	8.03106	8.58715	1.33997	1.02156
OSMR	10.9561	10.9512	11.1272	11.3537	12.8447	11.999	12.6675	1.40665	1.02121
NXT2	4.58209	5.29153	6.53143	5.99885	6.85092	7.10682	7.12436	1.42639	1.02086
PAPD5	7.48177	7.93108	8.03439	8.89453	9.27577	9.22453	9.28814	1.17737	1.02059
EPB41L4B	5.91392	6.57608	5.54694	6.68535	7.66143	7.93135	7.73503	1.59536	1.02052
BBS12	3.86593	3.91276	4.64184	4.10324	6.0566	5.01985	5.89144	1.52502	1.02041
UBR3	8.39111	7.80716	8.84083	9.51651	9.4354	9.34575	9.79756	0.887331	1.01986
SSFA2	9.60279	9.14327	9.47419	10.5706	10.6402	10.72	10.8506	1.03923	1.01964
CEP44	4.78488	6.17412	6.20703	6.60099	7.59929	6.73563	7.2043	1.23798	1.01908
TRIM56	7.2787	8.06296	8.30761	7.37987	9.93309	8.73173	9.98193	1.79163	1.01906
STAT2	9.99587	9.8387	9.54865	9.69192	12.1607	9.2731	11.6242	1.25057	1.01887
FAM45A	7.92261	8.28258	5.96082	7.61917	9.44409	9.46207	9.25413	1.94047	1.01883
PUS7L	6.20324	5.62087	6.14398	6.53023	7.51868	7.10682	7.58298	1.27824	1.01881
THAP5	6.44412	7.09942	7.14089	7.35181	8.4814	8.35811	8.66851	1.49361	1.01879
HECTD1	10.1218	9.8392	9.99829	11.0774	11.3566	10.9207	11.4796	0.993134	1.01802
LDLR	12.101	11.6918	10.9494	11.6087	13.9306	12.756	13.1493	1.69091	1.01781
LRRC37A3	4.00476	6.36868	4.53743	5.56917	7.1224	5.98722	6.84568	1.53175	1.01772
KRBA2	3.40622	3.17552	2.97103	2.42263	5.29206	4.57444	5.27623	2.05373	1.01766
DSP	11.4916	11.7565	12.2798	12.2396	13.6197	12.7796	13.4735	1.34906	1.01745
EXOC1	7.95266	7.84547	8.08296	8.57627	9.5591	8.81172	9.59731	1.20837	1.01724
CEP57	8.23502	8.19114	8.52157	9.16374	9.61996	9.41112	9.96795	1.13848	1.01687
CLCN3	8.35828	8.09997	7.86879	9.04043	9.72074	9.09288	9.59274	1.12692	1.01687
MYSM1	6.1653	6.41561	6.69204	7.07031	8.24685	7.86083	7.84589	1.39871	1.01676
LOC401321	5.25484	5.84564	5.59065	5.57417	7.80175	7.37521	7.15381	1.87727	1.01602
PHF6	7.51337	7.62831	8.95708	8.60986	9.77481	9.11039	9.40885	1.25419	1.01594
RAB3GAP2	8.93854	8.66941	9.06277	9.71976	10.3945	9.63347	10.4313	1.05546	1.01556
SAMD8	7.91634	7.9429	7.60901	8.65508	9.51256	8.68044	9.37507	1.15852	1.01528
ICA1L	4.97674	5.37141	5.6681	6.60899	6.08652	6.61805	7.13468	0.956772	1.01527
CSGALNACT2	6.53619	7.1458	6.94257	7.23725	8.61025	8.55679	8.59917	1.62328	1.01488
BBX	8.93854	8.66805	9.11467	10.0528	10.5986	9.8697	10.0977	0.995145	1.01487
IL21R	3.19044	4.1646	0.725606	2.78455	5.11976	4.17828	4.71972	1.95629	1.01486
ANKAR	3.40101	3.46515	3.81474	3.99891	5.41686	4.98048	5.04295	1.47681	1.01407
IL22RA1	6.20324	4.76094	4.87393	5.42513	6.90931	5.1674	7.16778	1.09902	1.01365
ANKRD49	5.66476	6.54538	6.78047	6.84434	7.93878	7.67807	8.05126	1.43063	1.01359
ZNF37A	7.34894	7.47223	7.86664	7.89974	9.231	9.07005	9.21439	1.52493	1.01353
C3orf38	7.55784	7.47386	7.57397	8.54187	8.97999	8.86674	8.99133	1.15914	1.01325
PTPN12	8.35786	9.20835	9.35925	9.0863	10.6858	10.2862	10.8795	1.61421	1.01319
C5orf54	4.02693	4.76094	4.36512	5.20832	5.7719	5.57237	6.17777	1.25035	1.01309
HMGCR	11.0396	10.646	10.7224	11.3317	12.1263	12.1985	12.5773	1.36578	1.01277
INSIG2	6.65047	5.83907	6.62993	7.51059	7.70329	7.18106	7.70587	0.872556	1.01271
SPG11	8.23584	8.15327	8.49455	8.90215	9.89314	8.96726	9.93437	1.15181	1.01255
OLFM2	6.12633	4.96028	4.76255	3.08644	9.74694	6.48862	6.56635	2.86674	1.01232
HCG4	6.36631	5.09357	3.81474	6.25925	6.89334	5.39656	6.45195	0.863818	1.01214
KIF16B	6.9248	7.16612	7.57397	7.74031	8.52878	8.57342	9.03398	1.36076	1.01195
SYDE2	5.73276	6.09917	5.90946	6.537	7.4005	7.38592	7.64012	1.40592	1.01149
LGALS8	8.0555	7.84496	8.49933	8.55883	9.21976	8.96969	10.1254	1.19861	1.01124
SLC25A46	7.60126	7.59871	7.85772	8.50663	9.24447	9.04032	9.14944	1.25366	1.01099
HELQ	5.49159	5.62087	5.54694	6.50664	6.96543	6.53465	7.15704	1.0942	1.01093
MTMR10	7.71844	7.70114	7.76944	8.37917	8.99763	9.43377	9.464	1.40642	1.01038
CRBN	7.13572	7.79416	7.57397	7.98183	9.18848	8.95825	9.21553	1.49933	1.01034
LRP1	9.54486	8.63512	10.426	9.12554	12.4818	10.0995	10.5602	1.61431	1.01015
FAM126A	6.75636	7.42411	7.52361	7.34757	8.85643	8.56452	9.17355	1.60192	1.01015
UBA7	9.28221	6.9251	8.49376	8.7965	9.45998	7.98207	9.81266	0.710508	1.00998
DIO2	1.50395	3.15614	1.66841	0	4.89315	4.61528	4.78697	3.18301	1.00962
PRPF4B	9.24072	9.58182	9.96701	10.1353	11.2838	10.7738	11.179	1.34762	1.00952
C14orf129	6.04508	5.93692	5.95425	6.98753	7.54654	6.94579	7.40394	1.06781	1.00941
MPP7	5.17537	5.84362	4.17289	5.49966	7.70551	6.87151	6.36062	1.80633	1.00907
[truncated: 10,829 more rows]
