# Supplementary material for: Survival of pancreatic cancer cells lacking KRAS function
Source: Nat Commun. 2017 Oct 23;8:1090. doi: 10.1038/s41467-017-00942-5 (PMC5653666; doi:10.1038/s41467-017-00942-5)
Supplement: Supplementary file 10 — Supplementary Data 8 [file 41467_2017_942_MOESM10_ESM.xlsx]

## Sheet: Sheet1
Supplementary Data 8. ICA analysis for A13 clones
	Intact		KO
Gene	A13 E1	A13 E2	A13 K1	A13 K2	KO_over_WT_LFC	ICA Sig1 Z-score
Gsta1	2.23378	2.87422	10.0666	11.0563	8.00743	8.03042
Fgfr2	7.53117	0	9.54929	10.1683	6.09323	7.44958
Esrrb	1.14427	0	8.49344	7.39271	7.37094	7.30529
Fhl1	5.79352	2.50195	10.5837	11.0791	6.68366	7.29249
Adamts2	1.14427	0	7.48421	7.57162	6.95578	7.12059
Chrdl1	3.95644	3.19028	10.2617	10.4858	6.80038	6.92885
Prl2c2	7.36845	6.57941	12.7508	14.1738	6.4884	6.85213
Cxcl12	8.48889	6.07616	13.7464	13.7722	6.47677	6.84976
Avpr1a	2.21134	1.7365	9.14676	8.58263	6.89078	6.81905
Prl2c3	0	0	5.15842	7.57725	6.36783	6.78872
Wbscr17	2.38852	1.11512	9.39595	7.67657	6.78444	6.62931
Col1a1	6.71548	7.53331	14.705	13.5622	7.00921	6.60734
Cbr2	0	1.11512	6.77004	7.65805	6.65648	6.59434
Sfrp2	4.06892	2.77202	9.52378	9.85475	6.2688	6.51318
Zscan4b	0	0	5.95942	6.80375	6.38158	6.50286
Gsta2	0	0	5.22524	7.10761	6.16643	6.48745
Cyp1b1	3.95644	5.86146	11.5801	11.8097	6.78596	6.46349
Fbln5	2.81798	0	9.63899	6.42338	6.62219	6.44568
Gm3776	3.03377	5.19568	10.5587	11.1444	6.73683	6.43914
Ugt1a6b	1.14427	0	6.47958	6.90714	6.12122	6.35973
Col1a2	5.85515	3.36863	12.5547	9.67123	6.50107	6.33293
Cacna1c	6.15381	0	8.87195	8.1036	5.41087	6.27755
Gm12824	0	1.11512	5.88003	7.55168	6.1583	6.25058
Wnt4	3.85631	3.59015	10.1481	9.88245	6.29202	6.2482
Stk32b	1.77429	0	7.77021	6.35648	6.1762	6.17055
Mtus2	0	1.11512	6.4478	7.05322	6.19295	6.08206
Ces2g	1.77938	3.51562	7.98454	9.40579	6.04767	5.98838
Prl2c4	4.67638	4.27288	9.34095	10.7873	5.58951	5.90214
Pdgfrb	4.25966	4.20882	10.1662	9.78664	5.74219	5.64617
Pde1b	3.71188	2.16941	7.77065	8.46501	5.17719	5.54402
Spon2	1.14427	0	4.82314	6.3093	4.99409	5.44609
Ugt1a6a	0	2.16566	6.87835	6.90682	5.80975	5.41543
Cox6a2	0	0	5.03022	5.46161	5.24592	5.3009
Ccdc80	5.35549	6.28474	11.7672	11.0964	5.61168	5.29579
Col3a1	3.41721	5.91821	12.1445	9.58565	6.19738	5.25001
Psca	0	6.4284	8.25625	10.1552	5.99153	5.22945
Car6	2.54631	2.99942	7.365	8.30753	5.0634	5.14087
Sulf2	3.51363	6.38879	10.3823	10.5712	5.52554	5.04468
Gm4302	0	0	4.94377	5.11345	5.02861	5.03616
Serpinb9g	0	0	4.66876	5.20613	4.93745	5.01591
Gm4340	2.23007	5.35461	8.87772	9.54212	5.41758	4.98613
S1pr3	0	0	5.67939	4.68907	5.18423	4.96947
Gsta4	6.15381	6.38879	11.1704	11.3393	4.98356	4.95168
LOC100502924	0	1.78612	5.84317	6.31782	5.18744	4.94893
Aldh1a1	4.05007	1.7365	6.57837	7.72009	4.25594	4.84832
BC061212	1.25816	3.94829	7.54285	8.09033	5.21337	4.83542
P2rx3	3.71188	4.01848	8.34344	8.95687	4.78498	4.82765
Gm10696	1.96526	3.90851	7.59497	8.34929	5.03524	4.82498
Klhl30	8.46932	6.6287	12.3405	11.929	4.58571	4.79905
Emilin1	5.17393	5.25988	10.3918	9.86745	4.91272	4.77496
Dll1	2.21134	3.1958	7.56964	7.63929	4.9009	4.72415
Serpinb9e	0	0	4.21023	4.98141	4.59582	4.72244
Gm4858	0	3.07722	6.39635	6.97396	5.14654	4.70952
Gm5662	0	2.0526	5.6175	6.26004	4.91247	4.66375
9930013L23Rik	2.81798	2.16941	6.69673	7.16239	4.43587	4.61589
Dub2a	2.61348	0	4.71149	5.80149	3.94975	4.58636
Scn3a	0	0	4.44322	4.60801	4.52561	4.53765
Cspg4	2.81798	2.77202	12.4572	5.07151	5.96937	4.53753
2610528A11Rik	2.54631	6.92019	10.7962	9.70099	5.51535	4.53669
Wisp2	1.77429	1.11512	6.37372	5.66083	4.57257	4.52875
Lctl	0	0	4.44611	4.58309	4.5146	4.52147
Blk	1.77429	0	4.02614	5.58441	3.91813	4.5021
Prelp	0	2.16941	6.03226	5.90032	4.88158	4.46613
Serpinb1a	3.71188	3.1958	8.13311	7.70951	4.46747	4.45558
Zscan4c	0	4.60214	7.17491	7.72712	5.14994	4.44992
Homer2	1.88243	0	3.82845	5.63492	3.79047	4.44132
Zscan4f	3.49826	4.55569	8.33717	8.80897	4.5461	4.43731
Myom2	0	0	4.44322	4.45159	4.44741	4.43054
Fam198b	5.55066	3.90177	7.91129	9.28773	3.87329	4.40193
Acta2	2.83031	2.18429	7.28035	6.55235	4.40905	4.36189
Parm1	3.0465	6.19574	9.96016	9.33179	5.02485	4.34757
Galntl4	1.77429	4.7981	8.84821	7.85794	5.06688	4.34155
Itpkb	6.39946	1.11512	6.85635	7.31172	3.32674	4.30147
Gm13119	0	2.7219	6.20048	6.05104	4.76481	4.25376
Col15a1	0	0	5.95815	3.51606	4.73711	4.25104
A430089I19Rik	3.55284	5.31417	8.6715	9.12647	4.46548	4.23521
Calhm2	7.51216	0	6.71109	6.71978	2.95936	4.23019
Gjb2	2.21134	0	5.07766	4.89293	3.87963	4.20647
Mpzl2	6.732	2.16941	7.45729	8.08299	3.31944	4.20446
Adamts15	2.28125	2.16191	6.20198	6.49735	4.12809	4.18945
Zscan4e	0	3.96023	6.55627	6.99522	4.79563	4.18655
Dlg2	1.77429	1.11512	6.19167	5.23041	4.26634	4.17857
Usp17l5	1.61809	3.43857	7.01852	7.0384	4.50013	4.17672
8430408G22Rik	0	2.17314	7.21397	4.95495	4.99789	4.17597
Dok7	3.83934	3.66235	7.92775	7.89796	4.16201	4.17092
Ptgs1	6.42895	8.53401	11.8968	12.0805	4.50714	4.16665
Fbn2	6.29392	0	5.25319	6.66406	2.81167	4.14457
Tmem119	1.14427	0	5.07766	4.26834	4.10086	4.1259
Daam2	2.81798	2.50195	5.93258	7.09513	3.85389	4.11644
Sec16b	3.41721	1.11512	6.03226	5.96202	3.73097	4.09656
Aldh3a1	6.79625	7.91422	11.2528	11.8269	4.18463	4.08896
Abcc12	1.14427	2.16941	5.96043	5.90032	4.27353	4.07199
Kcnmb4	1.77429	0	4.70727	4.61417	3.77358	4.04501
Sprr2a1	3.26931	4.63163	8.58882	8.06109	4.37449	4.02584
Sprr2a2	3.26931	4.63163	8.58882	8.06109	4.37449	4.02584
Tmem92	0	2.77202	5.47632	6.07804	4.39117	4.01854
Nat8l	5.55438	4.53334	9.93139	8.42733	4.1355	4.00717
Aldh1a7	1.84404	1.7365	5.42553	5.93766	3.89132	3.99447
Plin4	5.3122	5.74081	9.48696	9.65968	4.04682	3.99298
Ppef1	2.54631	0	5.12358	4.68907	3.63317	3.97186
Doc2b	0	0	5.85302	3.14246	4.49774	3.96319
Avil	4.1655	3.90627	6.95922	8.41072	3.64909	3.95919
Gm4567	0.117328	1.92107	4.70123	5.55268	4.10775	3.94957
Cyp26b1	3.71188	4.01432	7.88172	7.84162	3.99857	3.92612
Zscan4d	0	3.85138	6.41936	6.56712	4.56755	3.92397
Cpt1b	4.34204	0	4.5139	5.73341	2.95263	3.91722
Zcwpw1	4.08238	4.56353	9.12902	7.93505	4.20908	3.88465
Xpnpep2	2.54631	1.7365	6.35459	5.66083	3.86631	3.85924
Gm10697	0.976933	1.57083	5.11679	5.28985	3.92944	3.84895
Tdpoz5	0.976933	1.57083	5.11679	5.28985	3.92944	3.84895
Id4	2.81798	2.50195	6.68069	6.35602	3.85839	3.83802
Grem1	6.91677	9.66644	12.4799	12.6628	4.27973	3.83241
Gm4027	0	3.94501	5.98651	6.71639	4.37894	3.83226
Syt8	2.54631	1.11512	4.44322	5.86844	3.32512	3.83209
Tdpoz4	1.14427	3.05107	5.96926	6.36724	4.07058	3.8091
BC080695	0	4.65585	6.39035	7.15131	4.4429	3.78112
Pappa	2.54631	2.25648	5.82549	6.28536	3.65403	3.78065
C87414	0	2.16566	4.91376	5.38529	4.06669	3.77543
Fam20a	1.77429	2.50195	6.64964	5.76837	4.07088	3.76569
Serpinf1	2.54631	3.1958	6.58545	6.80644	3.82489	3.74523
Eya4	6.05221	0	6.35459	5.46161	2.882	3.73504
Vipr1	2.81798	3.36863	6.35459	7.14919	3.65859	3.70655
Gm8300	0	3.59015	5.46388	6.40016	4.13694	3.6922
Gm2022	0	1.79099	5.2503	4.73928	4.09929	3.68422
Gstp2	0	0	5.09805	3.05907	4.07856	3.67626
Gm3286	1.46838	2.86039	5.82633	6.20317	3.85036	3.67439
Nog	1.77429	1.7365	5.07766	5.58441	3.57564	3.66936
Gm11544	0	3.36863	5.55385	6.07916	4.13219	3.64682
Mrgprf	1.77429	1.7365	5.79743	5.23041	3.75853	3.64604
Tgfb2	7.4234	5.8024	10.0976	9.93273	3.40226	3.6381
Mal	6.82734	4.60422	8.87195	9.03072	3.23556	3.63667
Gm13109	0	4.13988	6.23248	6.48374	4.28817	3.61845
Pcdhac2	0	2.48702	4.3689	5.66083	3.77135	3.58492
Limch1	1.14427	1.7365	5.25319	5.07151	3.72197	3.57653
Cnn1	0	1.11512	5.48197	3.81255	4.0897	3.56882
Nkx2-3	8.9849	5.46423	10.5799	10.0257	3.07826	3.5651
Cxx1c	4.61571	0	4.27678	5.43662	2.54884	3.55276
Runx3	7.11571	5.12513	9.40964	9.27964	3.22422	3.53117
Clic5	4.89285	5.50185	8.56234	8.94603	3.55684	3.51787
Prrt4	4.51009	1.7365	6.90765	5.83585	3.24846	3.50856
Dub1a	1.47467	3.48138	6.04997	6.40417	3.74904	3.4658
Klk10	4.72341	2.99942	8.01563	6.58899	3.4409	3.45377
Fam180a	0	2.99942	5.83491	5.27971	4.0576	3.43003
Sema3f	6.1039	4.38019	8.15484	8.46501	3.06788	3.41506
En1	3.24373	0	5.21127	4.16717	3.06735	3.41426
Tmem125	1.14427	2.50195	5.79232	5.32738	3.73674	3.40769
Krt14	2.94585	2.92826	6.3393	6.34518	3.40518	3.40205
AU018091	1.44291	1.13823	4.38859	4.76166	3.28455	3.40116
Gm5039	1.59516	3.26569	5.76331	6.27324	3.58785	3.39287
Sorl1	3.24373	2.77202	7.333	5.86844	3.59285	3.38489
Stmn4	0	3.1958	5.79743	5.41824	4.00994	3.38311
Zscan4a	2.97057	3.13964	6.19554	6.59095	3.33814	3.37823
Serpinb9b	7.51617	7.77199	10.9437	11.1025	3.37898	3.35893
Pdzd4	3.41721	1.11512	5.67939	5.01441	3.08073	3.34021
Kdm5d	0	7.35982	8.34616	8.25303	4.61968	3.33584
Gm12794	1.77429	2.63248	6.00356	5.52268	3.55974	3.31411
Sorcs2	8.10086	7.7363	11.2181	11.1513	3.26611	3.30938
Cplx2	7.2119	2.12381	7.16912	7.04083	2.43712	3.2772
Cldn15	2.54631	2.16941	5.55083	5.58441	3.20976	3.27483
Sox6	3.24373	3.90627	7.06892	6.91963	3.41928	3.27136
Arg1	4.58476	4.01432	7.40274	7.51098	3.15732	3.26991
Zfp352	2.21134	3.66235	6.42836	6.46596	3.51032	3.26349
Lrp2	11.7974	6.36857	11.0837	11.5489	2.2333	3.24613
Hunk	4.38446	0	5.38008	4.36287	2.67925	3.22854
Pax3	7.77236	0	6.72591	5.37398	2.16376	3.22843
Gm1995	0	2.04854	3.83509	4.92551	3.35603	3.20997
2810432L12Rik	5.59107	0	4.87776	5.12645	2.20657	3.20598
Coro2b	2.21134	6.051	7.99106	7.99709	3.86291	3.20195
Pkhd1	5.97103	4.45879	7.98486	8.22813	2.89158	3.19214
Apc2	0	5.34512	6.25494	6.98054	3.94518	3.16536
Pramef6	0	1.97342	4.43959	4.46615	3.46616	3.12928
Lrrc39	4.94763	5.74772	8.39238	8.71204	3.20454	3.12485
Adamts16	0	0	5.98328	1.85204	3.91766	3.11915
Ass1	7.59578	6.92019	10.0387	10.361	2.94187	3.11532
Gm13043	2.21134	3.03474	4.22463	6.60765	2.7931	3.10634
Adra2a	1.77429	1.11512	4.58128	4.36287	3.02737	3.09426
6530402F18Rik	3.41721	0	5.4578	3.67191	2.85625	3.0937
Lypd6	4.90921	5.02172	8.48897	7.89859	3.22832	3.09166
Lypd6b	1.57185	2.50195	5.61654	5.12699	3.33486	3.07784
Lox	6.732	3.90627	11.2566	6.40127	3.5098	3.05629
Sp110	3.24004	3.06923	6.14098	6.20291	3.01731	3.05496
Vgll3	5.43836	5.60188	8.7528	8.53774	3.12515	3.05236
Lpl	8.71482	8.48775	11.6949	11.5805	3.03642	3.04985
Sbsn	4.25966	4.7981	8.23009	7.40387	3.2881	3.03385
Trim54	1.14427	3.1958	4.58128	5.99191	3.11656	3.03348
Hmox1	9.23492	9.18421	12.0051	12.3283	2.95716	3.02483
Ehd3	4.34634	3.97207	7.29678	7.024	3.00119	3.00979
Thbs1	11.8216	10.6583	13.7936	14.1628	2.73827	3.00538
Sned1	3.83934	1.11512	5.44628	4.82812	2.65997	3.00435
Gm428	0	2.47194	5.09943	4.4194	3.52344	2.96717
Smad9	5.26756	5.767	8.60023	8.54939	3.05753	2.95985
Slc24a3	4.25966	4.53334	8.21971	7.00903	3.21787	2.93607
Aff3	3.57205	0	5.07766	3.67191	2.58876	2.92761
Casz1	3.61544	3.85719	6.98669	6.57108	3.04257	2.91929
Pnoc	3.3707	2.05665	5.24158	5.47226	2.64324	2.91054
Enpp3	7.15594	5.02172	9.82743	8.1036	2.87669	2.90856
Ryr2	2.06461	2.38765	4.90274	5.31939	2.88493	2.90788
Ugt1a7c	0	2.17314	5.14334	4.01477	3.49248	2.90182
Prkag3	3.84785	3.90963	6.94905	6.71764	2.95461	2.89777
Cdsn	5.69584	4.96898	7.7341	8.27142	2.67035	2.89629
Fam189a2	3.24373	4.01432	6.23416	6.8397	2.9079	2.89077
Spnb3	4.34806	4.13797	7.85474	6.75507	3.0619	2.88478
Atoh8	5.47808	6.6456	9.17974	9.13151	3.09379	2.88312
Krt16	2.67765	3.70555	5.92663	6.38942	2.96643	2.87796
Cables1	5.87314	4.20882	7.8683	7.53147	2.65891	2.87739
Podxl2	3.24373	2.16941	5.29393	5.40453	2.64266	2.84655
Eif2s3y	1.32937	7.74417	8.50207	8.47033	3.94943	2.84445
Col6a2	7.71692	8.15162	10.7971	10.8616	2.89509	2.83206
BB287469	2.69394	2.47799	5.07999	5.50206	2.70506	2.82221
Phospho1	5.38629	6.01191	8.89534	8.48784	2.99249	2.80631
Atp2b4	7.18022	6.14909	9.27439	9.28124	2.61316	2.79032
Rnf150	4.09572	5.25636	6.57275	8.14003	2.68035	2.78258
Foxo6	3.0465	2.16941	5.58406	5.07151	2.71983	2.77098
Mmp15	7.33964	6.4478	9.93301	9.323	2.73428	2.76923
Timp3	11.1777	11.1178	14.2662	13.7417	2.85619	2.76527
Lrrc15	1.77429	2.50195	5.90654	4.61417	3.12224	2.74908
Hist1h2ac	1.21368	1.84818	4.65444	4.2654	2.92899	2.7455
Me3	5.16032	4.80051	7.68264	7.61077	2.66629	2.71427
Il1rl1	6.45665	6.97645	8.74965	9.84408	2.58032	2.70216
Serpinb6b	10.2902	9.17949	12.318	12.2118	2.53003	2.70006
Dlk2	8.22277	6.48584	9.71357	9.76726	2.38611	2.6941
Tbxas1	1.14427	2.50195	5.40967	4.45159	3.10752	2.69146
Lass1	2.82292	1.74154	4.53445	4.89736	2.43367	2.689
Abca13	1.77429	2.50195	5.21127	4.82812	2.88158	2.68395
Akr1c14	1.14427	4.20882	4.98117	6.28536	2.95672	2.68364
4930432K21Rik	3.95644	3.36863	6.48346	6.13273	2.64556	2.67932
Gabrb2	5.91425	2.77202	6.60176	6.42338	2.16944	2.6735
Hsd17b14	4.15671	5.33265	7.47405	7.67667	2.83068	2.66913
Tbc1d8	4.91153	1.7365	5.29674	5.50745	2.07808	2.66269
Serpinb9	8.8069	8.13627	11.2311	10.9219	2.60492	2.66105
Tgfbi	8.1992	7.42979	10.845	10.1065	2.66126	2.65184
Xdh	5.22151	6.32727	8.40313	8.70046	2.77741	2.64633
Prss23	9.7789	8.98944	11.9615	11.8577	2.52541	2.64157
Bgn	3.24373	5.26075	7.24505	7.22829	2.98443	2.63713
Tnc	8.6145	8.75255	11.8011	11.1297	2.78187	2.63029
Cntn2	0	0.888517	5.29594	2.29723	3.35233	2.62492
L1cam	3.83934	2.99942	7.73876	5.07151	2.98576	2.61793
Npr2	6.93115	5.21529	8.79953	8.21551	2.4343	2.61692
Mafb	6.88772	6.74525	9.564	9.33817	2.6346	2.61685
Hhipl1	1.14427	3.66235	5.51681	5.41824	3.06422	2.61568
Pde8a	2.54631	3.1958	5.67939	5.54463	2.74096	2.60532
Cdc42ep2	9.62155	8.39594	11.4493	11.3783	2.40504	2.60256
Pde2a	5.07379	5.54392	8.45561	7.77441	2.80615	2.59624
Mapk4	3.57205	2.16941	5.55083	5.07151	2.44044	2.58988
Ldb3	4.43135	1.11512	5.03022	4.68907	2.08641	2.58987
Myocd	3.83934	1.09163	4.87776	4.45159	2.1992	2.58903
Tg	3.24373	2.16941	4.70727	5.27971	2.28692	2.58249
Shc2	3.58666	3.76862	6.21264	6.32042	2.58889	2.58016
Creb3l1	8.45446	7.75199	10.9673	10.3682	2.56452	2.57132
Fam81a	4.66404	3.19764	5.83463	6.42973	2.20134	2.56851
Cyp7b1	1.14427	3.52295	3.81843	5.96202	2.55661	2.56361
Osmr	2.21134	4.7981	6.4478	6.50856	2.97347	2.54459
Uty	0	6.78941	7.18198	7.05322	3.72289	2.5385
Pax8	2.54631	2.99942	4.84798	5.62313	2.46269	2.53636
Fam190a	3.93491	3.1958	5.58406	6.13273	2.29304	2.52727
Depdc7	7.8962	7.1269	9.86535	9.89871	2.37048	2.51098
Gas7	1.14427	2.77202	5.37211	4.45159	2.95371	2.50074
Prex1	3.41721	4.45879	6.75552	6.54934	2.71443	2.49912
C1ra	4.96618	4.42708	7.20331	7.02574	2.41789	2.4788
Nuak1	9.18458	8.07258	11.2466	10.7619	2.37568	2.47559
5031414D18Rik	0	2.99942	4.3689	4.53517	2.95233	2.47389
Hlf	4.65575	2.77202	5.98328	5.8025	2.17901	2.46948
Nid2	7.79974	0	4.11976	5.41868	0.869353	2.4568
Ly6a	10.176	12.1353	13.8791	13.969	2.76837	2.45347
Mxd4	3.71188	4.96898	7.58614	6.73754	2.82141	2.44629
Prkar1b	6.05221	4.01432	9.39399	6.10565	2.71655	2.43627
Gm805	3.75519	4.24387	6.06723	6.70993	2.38904	2.4323
Mmp28	6.17813	4.29705	7.49307	7.27669	2.1473	2.43089
Mark1	3.05703	2.93268	5.99172	5.13719	2.5696	2.4299
Fam176a	3.0465	1.7365	5.55083	4.16717	2.4675	2.42896
Usp-ps	2.38852	4.02779	5.80928	5.95961	2.67629	2.42803
Fam123a	3.65756	3.61782	6.62414	5.8025	2.57563	2.4278
Dysf	4.93969	4.38019	6.64964	7.12242	2.22609	2.41621
Sparc	12.8535	12.8679	15.4455	15.1804	2.45225	2.40245
Tmem229b	3.71188	5.50185	7.86154	7.06733	2.85757	2.4022
Fgf5	8.55529	7.39443	10.2053	10.1278	2.19168	2.37929
Ephb2	7.3419	4.46946	8.86676	7.30304	2.17922	2.37402
Gm2016	1.30837	2.92162	5.21212	4.55533	2.76873	2.37037
Prrx1	8.07163	7.46868	9.84781	10.1108	2.20916	2.36692
Hist1h2bc	6.29125	5.87758	8.33131	8.38673	2.27461	2.36014
Sfrp4	3.24373	1.7365	4.5139	4.61417	2.07392	2.35525
Ly6c1	8.52726	9.8158	11.932	11.6433	2.61615	2.3444
Wisp1	9.84114	9.18707	11.845	11.6881	2.25247	2.33854
Palld	8.65807	8.80239	10.9257	11.1538	2.30952	2.33305
Cxcl5	7.7086	8.68875	9.99455	10.9811	2.28913	2.31566
Gm12295	4.72341	2.77202	5.30673	5.90692	1.85911	2.31303
Tcp11l1	8.5464	7.23136	9.96164	9.97612	2.08001	2.31242
Mmp19	1.35007	3.58455	4.19654	5.58088	2.4214	2.30985
Fgf1	1.18324	3.21405	4.82314	4.8446	2.63523	2.29663
Col6a1	9.37825	10.4076	12.2547	12.3956	2.43222	2.28803
Wnt7a	10.3728	4.96898	7.63452	9.63385	0.963309	2.27739
Figf	5.02099	3.66235	6.31555	6.40127	2.01674	2.27077
Bmf	5.07379	4.67178	7.5017	6.8722	2.31417	2.26703
Ccl20	2.54631	2.77202	4.70727	5.07151	2.23023	2.26675
Kif26b	5.07379	3.36863	6.55225	6.0212	2.06551	2.26036
Rac3	6.38031	5.02172	7.60245	7.77441	1.98742	2.25816
Mmp17	4.25966	2.50195	5.16809	5.37353	1.89	2.23572
Nhsl2	1.14427	3.37837	5.88056	4.41234	2.88513	2.22609
Carns1	5.85515	4.20882	6.23416	7.27608	1.72314	2.2109
Ccl7	1.77429	4.85734	5.61654	6.23626	2.61059	2.20793
Rasgrf2	4.96618	3.90627	6.10274	6.60842	1.91936	2.20375
F930015N05Rik	4.0299	3.19396	6.28273	5.38529	2.22208	2.19842
Tnxb	3.41721	5.34512	6.37372	7.13587	2.37363	2.19614
Cpt1a	10.5231	9.86532	12.3019	12.2416	2.07754	2.1845
Notch3	3.0465	2.50195	5.07766	4.76027	2.14474	2.18292
Sh3rf2	7.99895	9.11043	10.9345	10.9056	2.3654	2.17574
Col12a1	9.86193	7.72775	10.7594	10.5234	1.84654	2.17248
Hrct1	5.12473	4.73632	7.18177	6.9351	2.12791	2.15329
Extl1	3.71188	2.50195	5.25319	4.95495	1.99716	2.1532
Mgst1	6.40112	6.14909	7.97236	8.54783	1.98499	2.1452
Fgf21	3.83934	2.16941	5.21127	4.68907	1.9458	2.13766
Rilp	4.34806	3.66235	5.73962	6.13273	1.93097	2.13048
6030419C18Rik	7.53117	6.54108	9.26673	8.86698	2.03073	2.12989
Hist1h1c	8.06819	7.20902	9.62484	9.60744	1.97754	2.12784
Hr	7.54058	8.06632	10.1092	9.96895	2.23563	2.12534
Nqo1	6.24871	7.67999	8.86199	9.5347	2.234	2.12508
Map3k9	4.34806	2.16941	4.98117	5.01441	1.73906	2.1249
Gm2a	9.30285	7.97566	10.7802	10.3989	1.95027	2.11086
B020004J07Rik	2.08121	3.21042	4.84688	4.98201	2.26863	2.10822
Elmo1	7.38244	7.54237	9.85347	9.46029	2.19448	2.09846
Gprc5c	1.14427	3.0368	4.88205	4.32674	2.51386	2.09027
Fam124a	3.58375	2.73459	5.19545	5.05235	1.96473	2.08956
Serpine1	10.841	11.1744	12.6586	13.3574	2.00028	2.08469
Igfbp6	2.81798	2.77202	4.3689	5.07151	1.92521	2.07536
Lmcd1	3.71188	2.77202	4.5139	5.41824	1.72412	2.06612
Adra1b	1.77429	3.30196	5.08278	4.75051	2.37852	2.06058
Tmem8b	4.87272	3.04701	5.85002	5.63037	1.78033	2.05789
Gm14308	4.02025	0	0	4.86606	0.422908	2.05388
Vnn1	8.77058	8.01521	10.7864	10.0962	2.04843	2.05242
Sgk2	3.95644	5.83223	7.38399	7.2013	2.3983	2.04967
Hist1h1d	2.43124	2.88109	4.68723	4.80608	2.09049	2.0439
Mrc2	1.14427	5.74081	7.61858	5.65711	3.1953	2.0392
Anxa11	11.6289	11.3316	13.151	13.5819	1.88622	2.02766
Itga7	7.0413	5.94576	7.62657	8.62139	1.63045	2.01702
Pik3ap1	5.43836	2.50195	4.58128	5.86844	1.2547	2.01254
Synm	5.07379	4.85734	6.95922	6.91963	1.97386	2.01118
Tbx20	8.89691	0	4.34428	5.183	0.315184	2.0068
Cbr3	3.95644	4.80594	6.41105	6.54934	2.099	1.98837
Syt12	6.5412	7.89456	9.5131	9.38713	2.23224	1.98462
Golga7b	4.25966	2.50195	4.20767	5.41824	1.43215	1.97398
Cebpa	2.81798	5.50185	6.88116	6.43626	2.4988	1.96243
Acot1	3.48896	4.36883	6.18908	5.95293	2.14211	1.95466
Itgb6	5.62684	4.01432	6.46574	6.5011	1.66284	1.95408
Igf1	2.20756	3.52295	5.64831	4.76027	2.33903	1.95174
Nr1h4	4.51009	6.55903	7.69798	7.87408	2.25147	1.94335
Cgref1	8.95076	8.63475	10.9586	10.5412	1.95714	1.93962
Cobl	8.50821	7.63837	9.38223	10.0614	1.64853	1.93666
1700020L24Rik	4.43135	3.66235	5.42075	6.0212	1.67413	1.92994
Mcf2l	5.59107	5.30313	7.04525	7.43685	1.79395	1.92732
Icam1	6.78046	4.53334	7.43952	7.05322	1.58947	1.90872
Rassf2	5.41768	5.63611	7.66993	7.36911	1.99262	1.90644
Zbtb7c	4.78804	7.20879	8.10991	8.39402	2.25355	1.90302
Arhgdig	5.94292	4.38019	7.44857	6.48773	1.8066	1.89839
Stag3	0	3.90627	4.44322	4.53517	2.53606	1.89448
Fth1	13.6513	13.3381	15.1608	15.3923	1.78188	1.88919
Tagln	4.37944	4.0247	5.67199	6.17295	1.7204	1.88668
Sord	7.30693	7.94185	9.74199	9.55068	2.02195	1.88578
Cdc42ep3	5.17393	4.85734	6.82667	6.8397	1.81755	1.88351
Plb1	3.41721	4.11485	5.64831	5.8025	1.95938	1.87898
Lamb2	10.6338	10.3314	12.3759	12.2639	1.83733	1.87691
Rcn3	7.47339	6.6456	8.79953	8.77542	1.72798	1.87438
Ly6i	2.20756	3.20495	4.27352	4.95008	1.90555	1.87434
Cpne2	9.51818	9.698	11.4523	11.5067	1.87144	1.86066
Akr1b3	5.08978	5.03769	7.23033	6.75385	1.92836	1.85525
Pdgfc	9.83924	9.65814	11.6092	11.5343	1.82306	1.84932
Chst7	6.40112	5.12175	6.99672	7.55168	1.51277	1.84807
Cpeb1	3.83934	3.36863	5.03022	5.50372	1.66299	1.84428
Fgfbp1	7.67481	5.83223	8.60684	8.11043	1.60511	1.83478
Foxc1	6.07829	5.99934	7.65014	7.9369	1.7547	1.83318
Acot2	5.74908	5.54428	7.48553	7.40931	1.80074	1.83098
D17Ertd648e	5.4816	5.30356	6.64161	7.41296	1.63471	1.82342
Cdkn1a	7.66624	7.54237	9.40086	9.39188	1.79206	1.82149
Ngf	8.93301	8.40043	10.4515	10.3524	1.73524	1.81733
Plxna4	6.5576	5.9728	8.86858	7.57162	1.9549	1.81562
Cela1	2.54631	5.34512	6.6179	6.0499	2.38818	1.81013
Sp8	6.64744	4.38019	7.08061	6.85604	1.45452	1.80939
Mtus1	6.74833	6.40873	8.54911	8.21551	1.80378	1.80786
Mme	8.66699	6.55903	9.19326	8.97942	1.47333	1.80308
Aldh1l2	8.93854	9.946	11.3586	11.4282	1.9511	1.80226
Pcdhga6	3.94742	4.59172	6.04759	6.21968	1.86407	1.79713
Rab37	2.81798	2.99942	4.44322	4.82812	1.72698	1.78034
Cp	3.24373	6.36857	6.77004	7.25158	2.20466	1.77302
Gstt1	3.24373	2.50195	4.44322	4.53517	1.61635	1.77147
Gm13078	1.77429	3.72603	4.96158	4.77754	2.1194	1.76066
D0H4S114	6.81188	7.56919	9.23047	8.99038	1.91989	1.75483
Dcdc2c	6.98024	7.29541	8.47982	9.13453	1.66935	1.75202
Arhgef6	3.83934	4.53334	4.82314	6.58899	1.51973	1.75122
Pparg	8.52726	8.99933	10.642	10.5575	1.83646	1.75016
Fads3	11.7563	11.0865	13.0595	13.0296	1.62313	1.74284
Macrod1	5.22104	4.85734	6.95922	6.58899	1.73492	1.73685
Maoa	10.5661	10.3333	12.0146	12.1822	1.64871	1.73171
Naaa	8.90756	8.87646	10.6061	10.6077	1.71493	1.7315
Gm88	3.41721	3.66235	4.93039	5.46161	1.65622	1.7274
Adam12	10.8154	9.00589	11.2573	11.3389	1.38743	1.72377
Foxred2	7.60478	8.16452	9.9168	9.59055	1.86902	1.72156
Cdhr1	5.885	7.70439	8.6149	8.90282	1.96416	1.71927
A4galt	2.61348	3.59155	4.94274	4.9921	1.86491	1.71812
Arl14	4.72341	3.90627	5.98328	5.83585	1.59473	1.7173
Fam167a	6.59421	6.81952	8.36061	8.49141	1.71915	1.71684
Mamdc2	3.57205	5.0726	5.93258	6.43779	1.86285	1.71435
Tfap2a	6.90283	4.62278	6.06487	7.52505	1.03216	1.71419
Edn2	1.77429	3.66235	5.03022	4.61417	2.10388	1.71196
Hspa12a	3.41721	2.99942	5.51681	4.53517	1.81768	1.71158
Sh2d1b1	4.43135	5.42561	6.85417	6.7724	1.88481	1.71012
Arhgap33	5.07379	5.38593	6.75552	7.0813	1.68855	1.70896
Fcgrt	3.57205	2.99942	4.20767	5.17936	1.40778	1.70384
Ccdc68	7.55011	7.00121	8.77815	8.90698	1.5669	1.69692
Faim2	2.21134	3.37026	4.98167	4.53517	1.96762	1.6948
B930041F14Rik	5.12473	4.7981	6.66525	6.54934	1.64588	1.69087
Ppm1h	5.79352	5.99513	7.56615	7.61721	1.69736	1.68413
Lin7a	3.71188	3.78946	4.11976	6.02178	1.3201	1.68399
Pcx	7.70023	8.02816	9.69137	9.54842	1.7557	1.68357
Tmem140	5.95056	5.64455	7.34158	7.45048	1.59847	1.68324
Npr3	1.14427	4.11485	4.76695	4.82812	2.16798	1.68289
Il17rc	8.86348	8.1096	10.1924	9.94971	1.58452	1.67838
1500003O03Rik	11.2411	11.0927	12.8796	12.7753	1.66055	1.67739
Plvap	5.47808	3.36863	4.91324	6.07804	1.07228	1.66883
Gzme	2.21134	4.29705	5.24781	5.27437	2.0069	1.66675
Sla	3.41721	3.1958	4.70727	5.01441	1.55433	1.66296
Slc12a7	9.50622	8.87585	10.8234	10.675	1.55818	1.64934
Myl7	5.35549	4.01432	6.31555	5.99191	1.46883	1.64795
Myh10	11.3253	11.3952	12.9306	13.0387	1.62442	1.64511
Adamts3	3.0465	5.02172	6.03226	5.99191	1.97797	1.64412
Angptl6	5.39088	3.895	5.56388	6.21842	1.24821	1.64194
Sorbs3	8.94369	7.5242	9.70467	9.58075	1.40876	1.63977
Mmp14	11.6805	10.2975	12.4721	12.3384	1.41625	1.63913
Ephx1	7.36104	7.6042	9.4979	8.99427	1.76347	1.63699
Slco2a1	8.19325	5.34512	8.49335	7.63929	1.29713	1.6323
Atf5	9.48213	9.92787	11.3541	11.4169	1.6805	1.62838
Cryl1	6.94538	4.67178	6.98433	7.05322	1.21019	1.62459
Plcd1	7.33964	6.67882	8.91503	8.32525	1.61091	1.62271
Pgf	4.1655	3.1958	5.37211	5.01441	1.51261	1.6219
Cst6	4.34892	4.86023	6.86773	6.0499	1.85424	1.62164
Wnk4	6.87275	7.5603	9.03103	8.89493	1.74645	1.61485
Krt79	3.95644	5.21529	7.10371	6.0786	2.00529	1.6051
Gsn	12.9022	11.769	13.7938	13.7027	1.41263	1.60139
Hs3st3a1	5.49715	5.81441	7.75337	7.09541	1.76861	1.60019
Slc6a8	9.7345	10.0672	11.4276	11.5965	1.61117	1.59909
Pbx1	9.70754	10.8607	12.0431	12.0791	1.77699	1.59896
Ddit4l	4.90921	4.29448	5.95815	6.13273	1.4436	1.59479
Shroom3	6.42326	8.47433	9.70658	9.23199	2.02049	1.59074
Ndrg1	11.1433	10.8103	12.6175	12.4381	1.55099	1.58602
Ppargc1a	6.05063	6.42859	7.7723	7.91319	1.60314	1.57816
C030034I22Rik	3.83934	3.36863	4.76637	5.23041	1.39441	1.5768
Ptprd	8.13226	5.47259	7.69692	8.00444	1.04826	1.57514
Sgcd	0	3.52295	0	5.66083	1.06894	1.56725
Igsf10	6.59313	5.84984	8.63992	7.19463	1.69579	1.55792
Gm6644	11.525	11.7582	13.1424	13.2611	1.56014	1.55591
Ccdc3	4.29478	3.1958	5.03022	5.12645	1.33304	1.55249
Khk	6.90224	6.59429	8.70828	8.01095	1.61135	1.54297
Sertad4	7.31791	8.17509	9.35361	9.44956	1.65508	1.53988
Tmem117	6.12907	6.28474	7.88172	7.68575	1.57683	1.52569
Cbln1	7.0413	4.96898	6.77004	7.33558	1.04767	1.52421
P4ha3	7.28627	7.29744	9.10853	8.66421	1.59451	1.52041
Moap1	7.61524	6.54793	8.46442	8.37849	1.33987	1.51924
Vasn	9.54881	9.69919	11.4532	11.0232	1.61422	1.51907
Itpk1	9.59682	9.33353	11.0229	10.8734	1.48299	1.51264
Creg1	7.54058	8.05371	9.34394	9.39747	1.57356	1.50941
Lipa	10.6028	10.0061	11.7143	11.686	1.39571	1.50577
Pik3r1	8.67376	8.35027	10.0595	9.89737	1.46641	1.50402
Ebf1	6.61217	5.34512	7.55296	7.10884	1.35225	1.49717
1190005I06Rik	4.90921	5.5385	7.22454	6.62759	1.70221	1.49328
Pcdhb17	4.25966	3.96454	5.39439	5.60661	1.3884	1.49324
Fndc4	6.15381	7.55136	8.56584	8.56782	1.71424	1.48906
Osbpl10	2.54631	4.38019	5.64831	5.07151	1.89666	1.48558
Pltp	5.24195	4.75949	6.89909	6.16326	1.53046	1.48516
Gm10653	4.03097	5.11885	6.21392	6.2395	1.6518	1.4842
Fam101b	8.87405	7.66373	9.5064	9.5358	1.2522	1.47866
Grin2d	4.72341	3.78946	5.67939	5.50372	1.33512	1.4749
Il2rg	2.54631	3.52295	4.44322	4.76027	1.56711	1.47469
Kifc3	9.56042	9.17259	11.013	10.6483	1.46415	1.47412
1190002N15Rik	8.13232	7.62139	9.35842	9.20034	1.40253	1.47331
Masp1	6.78046	2.77202	5.37211	5.62313	0.721384	1.46936
Akr1b8	10.7458	10.8661	12.2159	12.3104	1.45716	1.46855
Slc9a9	2.21134	3.78946	4.64565	4.76027	1.70257	1.46837
Foxd1	7.40291	6.71129	8.28179	8.44245	1.30502	1.46807
Zfp78	3.05913	3.22668	4.36355	4.73998	1.40886	1.4664
Tcp11l2	4.66473	5.17441	6.52101	6.42404	1.55296	1.46099
Atp1b1	10.9001	10.4942	12.2254	12.0069	1.41901	1.46036
A930038C07Rik	6.50089	4.11485	5.93258	6.52909	0.922965	1.45985
Il1rn	3.84055	7.60688	7.64251	7.89004	2.04256	1.45958
Rcan1	7.93952	8.23215	9.54296	9.59785	1.48457	1.45896
Fam20c	6.61217	8.44504	9.51954	9.18101	1.82167	1.45688
Megf10	3.83934	6.92227	7.65812	7.21403	2.05528	1.45629
Tnfrsf21	8.9025	8.91325	10.4309	10.3168	1.46597	1.45612
Tmem79	8.13853	6.1726	8.1381	8.31316	1.07006	1.45409
Rgs10	8.41408	7.75199	9.41489	9.4002	1.32451	1.449
Fgf10	3.83077	3.79674	5.03455	5.33253	1.36979	1.44694
Gm10662	3.41558	4.57558	5.62869	5.62084	1.62919	1.44326
Cd300lb	7.68333	8.91122	9.87377	9.96298	1.6211	1.44223
Dclk1	9.63472	7.5242	9.26417	9.81532	0.960285	1.4415
Gm3219	7.66203	6.87346	8.37497	8.63301	1.23625	1.43497
Angptl4	10.4638	10.098	11.5002	11.7002	1.31932	1.43455
Cpxm1	2.81798	3.52295	4.02614	5.01441	1.34981	1.43338
Aloxe3	0	4.60422	4.44322	4.53517	2.18708	1.43112
Slc6a9	10.0149	9.14243	10.6577	10.9269	1.21365	1.42894
Abcg2	9.36505	9.18998	10.6867	10.6494	1.39055	1.4276
Mpp1	10.7244	11.251	12.4221	12.5166	1.48168	1.42402
Glt28d2	5.17393	4.38985	5.99642	6.08333	1.25799	1.42317
B3gnt9-ps	6.17305	5.68729	7.49892	7.14707	1.39282	1.4226
Ndp	6.68186	6.5838	7.94064	8.05975	1.36737	1.42137
Hspb6	8.78253	8.66408	9.95857	10.1733	1.34261	1.41851
Nipal1	7.9336	8.46379	9.47375	9.78851	1.43243	1.4166
Sgcb	8.30236	7.54237	9.44914	9.0774	1.3409	1.41388
Gstp1	12.0302	11.2619	12.6994	13.0048	1.20602	1.41066
Tmem109	11.5181	11.2394	12.7674	12.6996	1.35479	1.40394
Peli2	8.06871	7.89314	9.21464	9.38907	1.32093	1.39908
Smpd3	6.32497	5.88983	8.58374	6.89801	1.63347	1.39839
Ppargc1b	3.83934	4.11485	5.48197	5.37353	1.45066	1.39725
Mocs1	7.35486	7.31836	8.59001	8.76243	1.3396	1.39362
Fosl2	11.3374	10.993	12.4591	12.4939	1.31132	1.39156
BC022687	7.92522	7.88605	9.29724	9.26297	1.37447	1.38925
Hcn2	5.35549	4.29705	6.42964	5.83585	1.30648	1.38811
Fam71f1	5.47808	5.709	6.6179	7.17548	1.30315	1.38555
Chadl	4.80812	3.0099	5.08371	4.91369	1.08969	1.37949
AA986860	7.14364	7.40022	8.58238	8.72291	1.38072	1.37862
Usp13	6.95948	6.07616	6.55225	8.25303	0.884816	1.37778
Snai3	3.83934	4.60422	6.69597	5.27971	1.76606	1.37767
Emp2	10.8533	10.2214	11.6676	11.8458	1.21933	1.37654
A430110N23Rik	3.95644	6.19574	7.56132	6.48773	1.94844	1.37367
Plekhg4	6.20204	6.10088	7.76341	7.37013	1.41531	1.37186
Hdac9	3.0465	3.66235	4.3689	5.01441	1.33722	1.37083
Mcam	7.88109	7.28628	8.92822	8.79369	1.27727	1.36809
Ephb3	7.58827	8.05454	8.96879	9.38091	1.35345	1.3678
Gm7102	7.74877	8.0692	9.08341	9.41537	1.3404	1.36434
Abhd15	5.57943	4.67244	6.29924	6.32653	1.18695	1.36236
Gpc4	7.74974	6.59429	8.28674	8.33694	1.13983	1.36216
S100a4	13.3503	12.9383	14.1581	14.5365	1.20297	1.36121
Pcolce	12.6584	13.2531	14.5603	14.3287	1.48875	1.35749
Tmprss2	6.02566	3.1958	5.29393	5.54463	0.808553	1.35602
Pdzrn3	8.60107	8.48376	10.0266	9.7889	1.36535	1.35476
Ccdc86	10.0013	9.15491	10.7647	10.7697	1.18908	1.34999
Nrp1	9.56165	9.4063	10.6809	10.8413	1.27713	1.34964
Ptger1	7.88797	7.25413	8.83836	8.76783	1.23205	1.34214
Fam19a5	7.57761	6.8779	8.28452	8.50183	1.16542	1.34212
Zfp503	7.58672	6.34807	8.40778	7.92919	1.20109	1.33627
Papss2	7.16825	7.04595	8.42159	8.38842	1.2979	1.32779
Actr3b	2.21134	5.16928	5.51681	5.50372	1.81996	1.32664
Gamt	7.15594	6.263	7.98486	7.80841	1.18716	1.32144
Epn3	7.00097	7.94185	9.00003	8.91067	1.48394	1.32117
Gabra1	7.42614	5.74081	7.26609	7.74838	0.923756	1.3203
Scd4	3.44634	2.94584	4.41911	4.40969	1.21831	1.31759
Slc48a1	10.789	10.9142	12.1295	12.1934	1.30983	1.31616
Cebpd	4.42242	4.93803	5.79204	6.18878	1.31019	1.31373
Fstl3	9.23781	7.44917	9.54672	9.24136	1.05055	1.3134
2510009E07Rik	4.65575	4.96898	6.75552	5.90032	1.51556	1.31303
Col4a2	13.49	12.3683	14.0179	14.0421	1.10085	1.31297
Cd93	4.11096	3.13773	3.69731	5.22034	0.834483	1.3094
Hist1h2bj	3.298	3.80759	5.13708	4.84263	1.43706	1.30879
St6galnac2	6.50089	5.38593	7.54454	6.82317	1.24044	1.30809
E530011L22Rik	3.21957	2.8109	4.94633	3.92218	1.41902	1.30759
Robo2	5.12473	2.16941	4.02614	4.61417	0.673088	1.30742
Osr2	4.65575	5.38593	6.72605	6.3093	1.49684	1.30733
Krt80	10.2088	10.3392	11.8192	11.4767	1.37398	1.30143
Gsto2	7.37162	6.57677	7.94359	8.20279	1.09899	1.30048
Arhgef9	3.83934	5.47221	6.41124	6.13273	1.61621	1.2989
Trip6	9.96162	10.1284	11.2636	11.397	1.28526	1.29804
Arrb1	8.39864	9.17551	10.3645	10.1285	1.45942	1.29678
Gmds	8.67128	8.70505	9.93301	9.99285	1.27477	1.29618
Copz2	6.57602	6.83434	8.36061	7.87408	1.41217	1.29017
Rasl11a	5.66175	6.96127	7.84106	7.79151	1.50477	1.28865
Hist2h3c1	2.48213	3.80278	5.21552	4.38557	1.65809	1.2883
Bend6	5.60548	5.58551	6.69597	6.93833	1.22165	1.28745
Gxylt2	8.35131	8.65576	9.90208	9.79087	1.34295	1.28527
Ttyh2	9.35931	9.78591	10.9959	10.8765	1.36356	1.28343
Tnfrsf11b	5.02099	4.7981	5.44628	6.44515	1.03617	1.2822
Ccl9	5.35036	5.41264	6.95554	6.52194	1.35724	1.27909
Plk2	10.863	10.6227	11.8684	12.0047	1.19369	1.27692
Eno3	11.0539	10.9177	11.8835	12.3727	1.14233	1.27561
Atp6v0d1	10.4275	10.616	11.8408	11.7982	1.29769	1.27317
Stard5	6.27285	5.91821	7.51314	7.18844	1.25526	1.26949
Apln	8.28567	7.16257	8.95368	8.70948	1.10746	1.26868
2310039L15Rik	5.97631	6.3775	7.26547	7.60033	1.25599	1.26772
Rasa4	5.51673	4.20882	6.14789	5.76837	1.09535	1.26224
Fam160a1	8.63664	7.56919	9.17947	9.15812	1.06588	1.2605
Tmie	4.06475	4.67178	5.37211	5.86844	1.25201	1.25965
Ssbp2	7.65762	7.62991	8.72327	8.95307	1.19441	1.25942
Nacc2	9.48516	8.90811	10.449	10.2896	1.17268	1.25689
Prss53	3.3707	3.26744	4.8518	4.40347	1.30857	1.25616
Prkcc	4.25966	3.90627	5.33355	5.23041	1.19902	1.25578
March3	3.05073	4.20882	5.03022	5.07151	1.42109	1.24708
Tsku	9.37612	9.19888	10.3109	10.5625	1.1492	1.24415
Eef2k	9.5968	8.9836	10.3856	10.4228	1.114	1.24236
Vamp5	8.61481	8.33972	9.79191	9.59491	1.21615	1.24162
Pdk4	6.33062	5.218	7.04525	6.70181	1.09922	1.23987
Pmm1	9.74877	9.7332	10.9938	10.9442	1.22804	1.23749
Scarb2	9.70969	10.2425	11.2566	11.3006	1.3025	1.23611
6430548M08Rik	6.05221	7.19737	8.19841	7.96768	1.45825	1.2343
Slc2a3	6.20204	3.36863	4.87776	5.8025	0.554799	1.23381
Pkp1	9.92616	9.52518	10.8147	10.8996	1.13147	1.23278
Tom1	9.33565	9.65123	10.8338	10.7304	1.28865	1.23115
Arhgdib	4.51009	5.91821	6.55225	6.71978	1.42187	1.22954
Zcchc24	10.4313	10.1284	11.5853	11.3719	1.19874	1.226
Chst12	8.44958	8.59179	9.88686	9.69191	1.2687	1.22336
Fzd1	9.37563	9.38474	10.9816	10.4111	1.31618	1.22144
Lrrc14b	4.61571	4.28501	5.21594	5.76664	1.04093	1.21992
Foxq1	7.79762	7.75192	8.97275	8.96849	1.19585	1.21938
Fbxw4	8.94723	8.28165	9.7122	9.69191	1.08762	1.21419
Plekhf1	8.62338	8.64739	10.0713	9.7301	1.26529	1.21219
Adam19	8.00291	0	6.49871	2.63998	0.567892	1.212
Anpep	10.3928	11.1774	12.0548	12.1406	1.31257	1.21143
Cd68	5.43836	5.6432	6.53536	6.8722	1.163	1.20935
Fgfr3	6.27714	6.24359	7.40097	7.46685	1.17354	1.20859
Fbn1	11.4864	9.20431	11.5029	10.9857	0.898921	1.20663
Radil	5.85515	2.16941	5.25319	4.26834	0.748488	1.20648
Pcdhga7	7.23862	6.23647	8.14296	7.58305	1.12546	1.20596
Sh3tc1	6.98728	7.7363	8.68166	8.67765	1.31787	1.2056
Nid1	12.5437	12.5726	13.5282	13.85	1.13091	1.20453
Flrt3	7.90351	8.33993	9.34394	9.40046	1.25048	1.20337
Arhgap8	6.64744	6.24093	7.42134	7.62027	1.07662	1.20116
Fam13c	5.69584	3.91744	5.82549	5.62427	0.918241	1.20059
Arc	6.62991	7.72839	8.88867	8.39961	1.46499	1.19973
Rasip1	4.25966	4.67178	5.84865	5.66083	1.28902	1.19913
Pdcd4	6.04879	5.56291	6.91889	6.89754	1.10237	1.19815
Phf17	10.0905	10.301	11.4504	11.3966	1.22771	1.1981
Col6a3	5.12473	4.60422	6.08009	5.90032	1.12573	1.197
Sh3pxd2a	12.7685	11.6111	13.0968	13.2053	0.961215	1.19689
Uba7	5.97103	2.77202	4.98117	5.01441	0.626264	1.19683
Fhdc1	7.0413	7.4484	8.7418	8.38279	1.31744	1.19553
Pebp1	12.6829	13.0709	14.1355	14.1133	1.24752	1.19365
Ets2	10.4859	10.081	11.1132	11.5119	1.02911	1.19187
Abt1	9.62066	9.96894	10.8595	11.1046	1.18729	1.19164
Npm3-ps1	7.0764	5.80631	7.38512	7.40454	0.953476	1.19137
Tspan17	6.95948	6.44934	8.19841	7.61067	1.20013	1.19125
Tymp	3.87309	3.55336	5.10401	4.71224	1.1949	1.19111
Wfdc2	13.2733	12.6973	14.1436	14.0231	1.09812	1.19034
Timp2	14.5475	14.1127	15.3165	15.4772	1.06675	1.18891
Lrrc32	6.71548	3.36863	5.76882	5.58441	0.63456	1.18866
Gpr64	7.16813	6.98802	7.97862	8.32525	1.07386	1.18819
Gsto1	12.4954	12.3338	13.3751	13.6382	1.092	1.18711
Hs3st3b1	8.40808	7.14627	8.66196	8.75952	0.933563	1.18513
Pdlim1	12.3122	11.7671	13.023	13.152	1.04784	1.18286
Tex264	9.96682	9.68291	10.9128	10.9547	1.10885	1.18241
Dennd2a	7.4234	7.41014	9.28453	8.2666	1.3588	1.18227
Ttc28	8.50821	8.26534	9.93301	9.32005	1.23976	1.18041
Zan	5.43836	5.91821	6.69597	7.02458	1.18199	1.18002
Dusp8	7.29597	7.30767	8.49335	8.45469	1.1722	1.17972
Mlycd	6.90224	6.89213	8.25625	7.96731	1.21459	1.17774
Hfe	6.50089	5.16928	6.74086	6.7724	0.921549	1.17251
Clmn	7.04342	7.61805	8.85118	8.46261	1.32616	1.17018
Nxn	9.94396	9.36857	10.8269	10.6576	1.086	1.16898
Large	9.87872	9.02216	10.277	10.5347	0.95545	1.16865
Glipr1	9.69819	9.27282	10.6811	10.5113	1.1107	1.16792
2610019F03Rik	5.85515	3.66235	6.4478	5.12645	1.02838	1.16664
Dbndd2	9.05621	8.70093	10.1747	9.86745	1.1425	1.16138
Parvg	2.54631	4.20882	4.20767	5.07151	1.26203	1.1608
Gm16062	5.77992	5.51405	6.46859	6.86641	1.02052	1.15967
Pitx2	7.15594	2.16941	5.37211	4.76027	0.403523	1.15637
Klhl5	8.29282	8.99933	9.65667	10.013	1.18877	1.15364
Prex2	10.8557	9.43137	10.8928	11.0995	0.852585	1.15329
Osbpl3	11.0484	10.6426	12.0048	11.8678	1.09081	1.15118
Gpr30	1.14427	4.38019	4.44322	4.45159	1.68518	1.15034
Epb4.1l1	10.6562	10.7247	11.7133	11.8883	1.11031	1.14952
Gal3st1	4.8499	3.78946	5.03022	5.37353	0.882196	1.14698
Ubl4	8.80222	9.18131	10.2134	10.1716	1.20076	1.14518
Prickle2	2.54631	3.1958	5.44628	3.51606	1.61011	1.14518
Lims2	3.83934	3.1958	4.70727	4.45159	1.06186	1.14021
Ltbp4	9.97902	9.41859	11.1988	10.5131	1.15714	1.1386
Mtap1a	4.72803	4.69535	5.57218	5.93704	1.04292	1.1361
Pmp22	8.13232	8.14557	8.80556	9.4616	0.994637	1.13594
Esd	12.0508	12.1818	13.0771	13.3359	1.09016	1.13495
Pdzd2	2.82292	4.30388	4.87132	4.95979	1.35216	1.13321
Aebp1	10.9811	11.2926	12.4397	12.2463	1.20615	1.13312
Ankrd34a	5.97075	5.77193	6.85417	6.99537	1.05343	1.13207
Flt4	5.82466	6.07616	5.40967	7.85794	0.683396	1.12861
1700001L05Rik	4.72341	4.45879	5.48197	5.73341	1.01659	1.12773
4930414L22Rik	4.55832	3.24099	5.11996	4.63326	0.97696	1.12634
Stat3	10.1221	9.95958	11.2835	11.0483	1.12511	1.12525
Marveld1	10.348	9.85628	11.1731	11.0981	1.0335	1.12082
Slc19a1	8.98563	9.17259	10.4183	10.1218	1.19096	1.11956
Cadm4	5.59107	4.73632	6.27543	6.0499	0.998971	1.11948
Habp4	9.15753	8.62242	9.94425	9.87951	1.0219	1.11864
Psat1	13.5953	13.0605	14.1388	14.4249	0.953978	1.11812
Arhgap28	4.58476	3.36863	5.61654	4.53517	1.09916	1.11698
Gal3st4	3.3707	3.77355	4.28973	4.9403	1.04289	1.11668
Vdr	1.77429	4.7981	6.55225	4.16717	2.07351	1.11516
Nt5e	3.83934	4.85734	5.88003	5.50372	1.34354	1.11465
Slc16a9	5.47808	3.36863	3.70216	5.8025	0.328979	1.11148
Lgr4	7.92522	8.30311	9.48256	9.17776	1.21599	1.11043
Itm2a	5.97103	6.92019	7.365	7.8498	1.16179	1.1103
Lhfpl2	8.31886	9.48113	10.0327	10.2618	1.24723	1.11012
Fbln2	14.655	14.0586	15.243	15.3934	0.961438	1.11011
Dcxr	6.02592	4.96898	6.74086	6.26102	1.00349	1.10981
Epha1	3.83934	3.46471	4.5139	4.75051	0.980182	1.10752
Col4a1	14.3869	13.3977	14.8109	14.8116	0.918939	1.10608
Pak6	6.96299	6.36918	7.8591	7.56069	1.04381	1.1058
Dub1	6.14717	6.82101	7.28763	7.86507	1.09226	1.10574
Vmn2r13	3.0465	4.29705	4.87776	5.01441	1.27431	1.10437
Zkscan5	8.1312	8.5029	9.58097	9.41581	1.18134	1.10376
Clip4	7.36104	2.99942	6.92072	4.89293	0.726596	1.10087
Atp6v0a1	10.1593	10.5081	11.4431	11.4905	1.13308	1.10034
Snta1	8.77058	8.18669	9.62309	9.38907	1.02745	1.10019
Dhrs7	6.732	6.90623	8.51935	7.66734	1.27423	1.09844
Mrpl16	9.56736	9.16382	10.3812	10.3753	1.01266	1.09842
Lactb	6.88757	7.65516	8.40313	8.51733	1.18886	1.09733
Dact3	3.83934	3.52295	5.4788	4.36287	1.23969	1.09712
Nfatc4	4.78867	4.73821	6.97246	5.32785	1.38671	1.09699
Fam43a	7.35038	7.82162	8.78431	8.72736	1.16984	1.09612
Rpl22l1	10.6913	10.0801	11.0039	11.5155	0.874013	1.09486
Gm9079	4.60068	3.54185	3.7238	5.51776	0.549512	1.09352
Tpk1	5.79352	6.28474	7.58614	7.02458	1.26623	1.09211
Ugdh	12.2957	12.7625	13.5268	13.7519	1.11029	1.09159
Emilin2	6.732	6.24093	8.04576	7.21403	1.14343	1.08553
Trnp1	3.57205	3.78946	4.26944	5.01441	0.96117	1.08519
Gata4	8.67124	8.51569	9.54503	9.67328	1.01569	1.08496
Itprip	10.9591	10.6074	11.742	11.8097	0.992585	1.08379
Csf1	11.8702	11.0735	12.3323	12.4316	0.910093	1.08352
Tmem9b	8.37254	8.69282	9.55768	9.69421	1.09326	1.08272
Fah	9.23492	8.17509	9.86197	9.46574	0.958847	1.08204
Ntn1	9.43989	10.515	10.9177	11.3605	1.16163	1.08083
Ppyr1	3.71188	4.38019	5.82549	4.95495	1.34419	1.08048
2210403K04Rik	7.09338	6.86352	7.75614	8.11043	0.954836	1.08033
Msra	6.68186	7.41014	8.15484	8.26532	1.16408	1.07875
Angptl2	11.5173	11.3183	12.5497	12.3949	1.05447	1.07683
Rnf32	2.81798	4.01432	3.92602	5.01441	1.05406	1.07669
Srgap1	6.64744	7.11481	8.00953	8.02143	1.13435	1.07476
Nacad	5.3122	4.53334	5.51716	5.99191	0.831767	1.07443
Mapre3	7.83633	7.91429	9.17137	8.84258	1.13166	1.07322
Prnp	10.7367	10.1626	11.245	11.4774	0.911564	1.07261
Slc5a6	8.36196	8.98944	9.7711	9.86543	1.14257	1.07147
1700113A16Rik	6.53876	6.50449	7.60245	7.55179	1.05549	1.06977
Palm3	3.41721	2.99942	6.07963	3.34132	1.50216	1.06535
Irak3	4.25966	5.8024	6.46574	6.28536	1.34452	1.06407
Pou3f1	7.00097	4.11485	4.87776	6.6465	0.204224	1.05647
Traf5	4.72341	4.29705	5.40967	5.50372	0.946468	1.05581
Dbp	3.9246	5.14523	5.94158	5.7095	1.29062	1.05544
Lrpap1	9.16059	9.84168	10.8024	10.5884	1.19426	1.05488
Tgfbr2	12.2371	10.9444	12.4076	12.4036	0.814814	1.05359
Mid2	7.53117	6.72726	8.0034	8.03348	0.889224	1.05093
Vmac	6.48285	5.30313	6.89446	6.64632	0.877402	1.04993
Tmem151a	5.69753	5.50481	7.30647	6.28536	1.19475	1.04976
Gpd1	5.22151	6.74305	7.61053	7.12242	1.3842	1.04837
Spef1	5.79352	5.61017	6.55225	6.76463	0.956591	1.0472
Hip1	10.8553	11.2089	12.1638	12.1003	1.09997	1.04566
Irx2	6.6373	6.8779	7.90104	7.79151	1.08867	1.04487
Hist2h2be	5.93581	5.32049	6.46574	6.58488	0.897161	1.04379
Tgm2	7.82174	8.27623	9.57431	8.96442	1.22038	1.04378
Zfp651	8.96481	7.86455	9.29209	9.23199	0.847363	1.04253
1700066J24Rik	4.51009	2.77202	4.58128	4.26834	0.783752	1.03948
Fam114a1	8.5584	8.91444	9.88886	9.78442	1.10022	1.03772
Cyfip2	5.9986	1.11512	3.28371	3.94069	0.05534	1.03583
Srd5a3	7.91809	8.64319	9.39164	9.43528	1.13282	1.03566
Sipa1l2	8.87469	8.99933	9.98369	9.96848	1.03908	1.03337
Gadd45g	8.27444	8.00215	9.4979	8.93044	1.07588	1.03193
Pmaip1	9.62829	7.30948	9.35602	8.96439	0.691314	1.03137
Htr1d	4.51009	3.52295	5.40967	4.61417	0.995401	1.02995
Efemp2	11.3994	10.7838	12.2002	11.9053	0.961115	1.02836
Cryab	9.12666	9.08262	10.1524	10.0859	1.01451	1.02786
Kctd10	12.6958	13.2417	14.1594	14.0322	1.12701	1.02775
Map2k3	11.2508	11.4668	12.3533	12.4276	1.03165	1.02757
Mgst2	8.24533	8.19813	9.16929	9.24465	0.985241	1.02643
Snx15	8.87096	8.21527	9.59265	9.36928	0.937849	1.02573
Gpr137b	9.41156	9.12647	10.0438	10.3082	0.906976	1.02523
Acyp2	5.85515	5.8024	6.78968	6.8397	0.985917	1.02322
Acacb	3.24373	4.45879	5.44628	4.89293	1.31834	1.02269
Prtg	4.06475	3.66235	5.21127	4.61417	1.04917	1.0219
Bambi	6.35919	6.1726	6.96339	7.3587	0.895153	1.02176
Rps6kb2	8.29682	7.4683	8.68166	8.77103	0.843785	1.02142
Otx1	4.25966	3.66235	4.64565	4.95495	0.839292	1.01967
Arhgef10	9.35977	9.11329	10.3221	10.1369	0.992964	1.01826
Trim66	5.43836	4.96898	6.21307	6.07804	0.941885	1.01499
4930572J05Rik	8.48889	9.54642	10.2618	10.1584	1.19247	1.01043
Ryk	11.2865	10.9168	11.895	12.089	0.890312	1.00968
Trib3	9.41963	8.3295	9.49135	9.76081	0.751509	1.00868
Impact	9.17576	10.0094	10.2476	10.9364	0.999417	1.00804
Anxa8	12.0823	12.5024	13.7163	13.1916	1.16161	1.00766
Epdr1	9.29174	9.21	10.2134	10.2277	0.96969	1.00528
Lifr	7.771	7.46706	8.62547	8.52072	0.954061	1.00479
Herc3	8.3778	7.5242	8.69693	8.83022	0.812578	1.00315
Dgat2	5.82466	7.00121	8.0034	7.41495	1.29623	1.00067
Hist3h2a	6.111	5.6526	6.94918	6.71208	0.948836	1.0006
Abcb6	7.70023	7.79073	8.982	8.63566	1.06336	1.00019
Ncam1	10.3748	9.53709	10.9759	10.7118	0.887933	0.999408
Fetub	3.71188	4.96898	5.79743	5.41824	1.26741	0.998322
Orai2	7.83641	9.13819	9.70848	9.68058	1.20722	0.998038
Tapbpl	7.45658	6.91907	8.19648	8.01867	0.919744	0.996485
Blnk	9.97033	9.12216	10.7047	10.229	0.920649	0.993306
Hdac11	6.07829	4.85734	5.85302	6.40127	0.659333	0.992667
Ptms	12.0214	11.9803	13.2966	12.8208	1.05782	0.99238
Hmx2	4.8499	3.1958	4.93039	4.61417	0.749433	0.990692
Igf2r	6.33776	5.91821	6.90765	7.0813	0.86649	0.990686
Bri3	9.29286	9.81197	10.5744	10.6282	1.04888	0.989422
Sat1	9.79078	9.62656	10.5785	10.6819	0.921541	0.988556
Hadhb	10.2525	10.8709	11.5568	11.6723	1.05286	0.988287
Matn2	7.86658	7.62991	8.88867	8.58243	0.98731	0.987972
Cdkn2c	8.52252	8.69298	9.54718	9.63145	0.981565	0.987647
Ecm1	10.9494	10.6541	11.4099	11.8574	0.831895	0.987516
Snx8	9.54648	10.1254	10.9775	10.8687	1.08718	0.986251
Wnt9a	7.13124	4.60422	7.06892	6.10565	0.719555	0.985828
Wdr45	8.7545	8.52028	8.98543	9.82033	0.76549	0.985172
BC021767	5.75879	4.63095	4.99458	6.40016	0.5025	0.984826
Smarcd3	8.48412	8.14545	9.28706	9.19151	0.924496	0.983174
Sod3	3.0465	5.9728	5.61654	6.13273	1.36498	0.982598
Phlda3	9.46481	9.23255	10.2227	10.2936	0.909482	0.981979
Smpd1	9.12975	9.23814	10.1566	10.1683	0.978481	0.981302
Trpm4	7.30693	7.38016	8.65845	8.16393	1.06765	0.979175
Crlf2	5.66175	6.263	7.41202	6.8523	1.16978	0.978429
1190002F15Rik	6.44186	6.54108	7.29648	7.54161	0.927577	0.976896
Scrn1	9.2407	9.27933	10.4116	10.1403	1.01594	0.976324
C1qtnf1	11.1982	9.77803	11.4504	11.0913	0.78271	0.975851
St3gal2	10.7224	10.5846	11.6781	11.5439	0.957505	0.974457
2810001G20Rik	5.97103	6.19574	7.03327	7.09637	0.981439	0.974314
Arl2bp	10.6372	10.9504	11.8107	11.7981	1.01065	0.973837
Amdhd2	8.77457	8.74473	9.819	9.65968	0.97969	0.973369
Tprn	8.06219	7.63837	8.73071	8.7318	0.880974	0.972913
Casp12	6.64744	5.74081	7.04525	6.96555	0.811279	0.970329
Rps6ka4	11.6574	10.5912	11.9853	11.8485	0.792649	0.968055
Rnf166	8.47424	8.32426	9.4626	9.2599	0.962	0.967953
Acaa2	9.66091	9.63081	10.5703	10.5969	0.93773	0.967277
Fstl1	12.2754	12.1301	13.0926	13.1392	0.913143	0.966257
Slc4a4	8.29132	8.6568	9.40004	9.52003	0.98598	0.965797
Gdnf	8.54607	7.15078	8.46241	8.59729	0.681426	0.965408
Wsb2	11.5293	12.2364	12.9505	12.9492	1.06704	0.965079
Galnt10	11.2669	11.2549	12.2978	12.163	0.969475	0.964899
Cyb5r3	12.9602	13.5161	14.3376	14.2518	1.05656	0.96425
Lmo4	9.86568	9.50626	10.6438	10.5355	0.903685	0.963679
Eps8l2	10.5364	9.82774	10.9313	11.0377	0.802407	0.96344
Kidins220	10.7709	10.5139	11.6896	11.4766	0.94068	0.963024
Cat	9.90035	9.76838	10.7392	10.7624	0.916472	0.962837
Iqsec1	9.84116	9.18131	10.3404	10.3418	0.829844	0.962359
Sqrdl	7.7086	8.64319	9.30682	9.26603	1.11053	0.962094
Galm	7.01454	7.27546	7.65812	8.34275	0.855435	0.961753
Gm10012	6.04059	5.2493	6.10481	6.60591	0.710412	0.961497
Gm15706	4.51009	3.90627	5.25319	4.95495	0.895892	0.961208
Notum	6.57602	5.30313	5.85302	7.02328	0.498573	0.960738
Tesk2	7.71484	7.65082	8.65247	8.59583	0.941319	0.960725
Bhlhe41	6.61217	5.99934	7.00901	7.2013	0.799396	0.960576
Plekho2	10.6106	9.99628	11.0967	11.1562	0.822988	0.958901
Nfatc1	9.16059	8.79104	9.95055	9.80778	0.903354	0.958504
Evc	9.66222	9.72723	10.6972	10.6211	0.964419	0.958041
Tmtc1	3.63806	3.78824	4.61704	4.70143	0.946082	0.956003
Ror1	5.79352	3.52295	4.44322	5.54463	0.335688	0.955392
1700040I03Rik	6.79782	7.1648	7.96304	7.98585	0.993135	0.954137
Gdf15	5.885	5.74081	6.77004	6.70181	0.923016	0.953987
Gpc1	12.5588	12.2708	13.1842	13.3513	0.852936	0.953761
Rfng	9.04303	8.9182	9.92543	9.87929	0.921747	0.953656
Ech1	9.7888	9.57235	10.6567	10.5412	0.918375	0.952619
Rnasek	9.70969	9.5568	10.5671	10.5259	0.913287	0.950969
Akap6	6.52004	6.36857	7.71173	7.18844	1.00578	0.950536
Txndc16	5.82466	6.61159	7.38399	7.23917	1.09345	0.950407
Il6ra	7.2847	7.80562	8.56999	8.56285	1.02126	0.950208
Phyhip	6.05221	6.54108	7.30667	7.31207	1.01272	0.949573
Mvk	9.00954	9.09473	10.0771	9.96109	0.966947	0.949533
Six3	4.83713	0	5.51681	1.18837	0.934027	0.948972
Nudt19	8.07519	8.37075	9.20666	9.20034	0.980528	0.948217
Hadha	11.1954	11.661	12.4858	12.4133	1.02139	0.947279
Acadvl	10.5721	10.7618	11.6776	11.6043	0.974017	0.946965
2010107H07Rik	5.82466	6.55903	7.44857	7.15396	1.10941	0.9466
Lpin3	3.95869	5.25988	5.88003	5.70517	1.18332	0.94654
Spnb1	4.90921	4.60422	5.64831	5.62313	0.879002	0.945854
Bcl9l	10.314	9.70521	11.0818	10.7203	0.891468	0.945634
Atp11a	10.9981	10.8744	11.7649	11.8749	0.883613	0.945423
Osbp	10.826	10.2619	11.3526	11.3825	0.823582	0.945377
Mgst3	10.2074	9.83617	11.0357	10.8158	0.903959	0.94471
Dusp1	8.9154	8.59614	9.67798	9.60271	0.884574	0.944251
Nab2	8.88993	9.49791	10.4934	10.0979	1.10171	0.94118
Ppp2r2b	3.71188	4.01432	5.33355	4.61417	1.11076	0.940257
Gabarapl1	9.80646	9.92687	10.976	10.7326	0.987599	0.93977
Itfg3	9.57185	9.39129	10.5357	10.2936	0.933079	0.937044
Fmn1	9.32207	9.10087	10.3307	9.98358	0.945655	0.936378
Impa2	7.7086	7.28628	8.32661	8.34854	0.840135	0.936226
Serpinb8	5.2612	5.426	5.95256	6.43692	0.851136	0.935678
Cmtm7	8.31886	8.56982	9.40333	9.4024	0.958523	0.935025
Srxn1	9.53945	9.54333	10.2566	10.5437	0.858734	0.932918
Msrb3	8.00216	7.67176	8.79648	8.64552	0.884043	0.931218
Zfand2a	9.27665	10.5552	10.9489	11.0867	1.10188	0.929271
Eif3f	11.6725	11.3056	12.2205	12.386	0.814234	0.92854
Fscn1	13.0011	13.292	14.1415	14.0888	0.968605	0.928402
Lyrm1	4.72341	5.0726	5.51681	6.0212	0.871	0.927927
Amotl2	11.749	11.0904	12.3411	12.1592	0.830437	0.927859
Lrrc24	3.0465	3.90627	5.12358	4.26834	1.21957	0.927715
Selp	10.3727	9.60864	10.525	10.8757	0.709686	0.92757
Ifih1	6.07829	6.051	7.18177	6.8722	0.962338	0.927194
Cux1	10.731	10.8022	11.6968	11.681	0.922288	0.926787
6430548G04	5.37245	5.65727	5.56188	6.87429	0.703225	0.926542
Mrgpre	7.49407	6.88133	7.91449	8.0228	0.780948	0.92634
Rxra	9.13907	9.3403	10.0461	10.2402	0.90347	0.926062
Fam131c	4.34806	4.11485	4.58128	5.32738	0.722877	0.925958
Ccdc85c	5.35549	5.30313	6.31555	6.18542	0.921179	0.924851
Eef1g	15.1345	14.5101	15.5942	15.6312	0.790431	0.924146
Ano10	9.48667	9.27662	10.3573	10.202	0.898021	0.923845
Tbc1d2	9.58779	8.74473	9.92168	9.92668	0.75792	0.922899
Tjap1	10.5618	10.1179	11.1853	11.1578	0.831665	0.922103
Gstm1	9.63952	10.0971	10.6063	10.9557	0.912715	0.921374
5730408K05Rik	6.5576	5.83223	6.69597	7.09513	0.700634	0.921277
Zfp784	4.90921	5.0726	5.82549	5.96202	0.902852	0.92092
Klf11	6.50108	6.47944	7.2437	7.44832	0.855745	0.918593
Stbd1	6.68186	7.81312	8.15484	8.42174	1.0408	0.918346
Psph	10.4712	10.8709	11.4694	11.7128	0.920102	0.918326
Arhgef18	10.953	10.4101	11.6936	11.3945	0.862482	0.91766
Plod3	11.0909	11.4611	12.3935	12.1671	1.00428	0.917235
Gadd45b	9.43989	8.70093	9.9119	9.80778	0.789428	0.915691
Slc6a6	12.6917	12.4223	13.3552	13.4295	0.835351	0.915565
Cobll1	11.226	11.0663	11.9448	12.0422	0.847306	0.913233
Tmco4	7.36104	7.79808	8.62691	8.51218	0.989988	0.913006
Rchy1	8.3626	9.65108	10.0806	10.1375	1.10221	0.91254
Wdr96	4.58476	3.36863	4.43596	4.76027	0.621421	0.911753
H2-Ke6	7.53145	7.16257	8.30664	8.11675	0.864688	0.911182
Mras	9.72831	9.38376	10.4925	10.342	0.861218	0.91111
Gm15663	2.81302	4.05234	3.70216	4.90618	0.871493	0.910807
Qsox1	11.1503	10.347	11.576	11.468	0.773366	0.909955
Entpd5	8.24596	8.30843	9.04004	9.23824	0.861942	0.909265
Abcd1	7.85908	7.4683	8.70458	8.38842	0.882813	0.908798
Mdga1	5.07535	3.87679	4.99754	5.23041	0.637905	0.907691
Med12l	6.64848	7.0829	7.81834	7.82942	0.958189	0.90592
Pgam2	3.0465	4.60422	5.16809	4.89293	1.20515	0.905632
Snhg4	8.837	8.19819	9.05789	9.39747	0.710086	0.904643
Fam115a	9.54881	9.11003	10.1552	10.1318	0.814083	0.904625
Tagln2	13.4609	13.2863	14.1834	14.2479	0.842016	0.904251
Pm20d2	3.41721	3.78946	3.92602	4.82812	0.773736	0.903455
Zfp354c	6.05116	5.86146	6.48346	6.95041	0.760622	0.902835
Cox18	8.25742	8.57429	9.33176	9.35785	0.928952	0.899752
Ddit3	7.82282	8.07882	8.77099	8.91859	0.893965	0.898558
Gpt2	10.3837	9.48348	10.3847	10.7794	0.64845	0.898401
Nudt9	9.58109	10.5162	11.1371	11.0643	1.05205	0.898054
Leprel1	7.9607	7.38016	8.49772	8.42722	0.792039	0.897852
Arsb	9.83154	9.63634	10.5918	10.5701	0.847017	0.896289
Rnd3	8.81025	8.90745	9.65248	9.79518	0.864983	0.895838
H2afy2	8.02446	4.67376	7.3373	6.34402	0.491547	0.893998
Snai2	7.75848	7.49344	8.33429	8.50671	0.794538	0.893118
Frat2	6.40112	6.051	7.17087	6.98054	0.849643	0.893036
Gclc	8.85219	9.34548	9.88263	10.132	0.908491	0.892122
Ppp1r3f	6.1039	5.37867	6.58709	6.44515	0.774832	0.891735
Ube3b	11.3091	11.6591	12.4406	12.4039	0.938164	0.891341
Fam84b	10.2589	11.2901	11.8054	11.828	1.04218	0.89018
Ankrd13a	10.7791	11.2392	11.9107	11.9788	0.93564	0.890112
Gnai1	6.15381	8.55648	8.2091	8.82608	1.16245	0.890048
Map1lc3a	7.87404	7.75199	8.7418	8.62616	0.870964	0.889731
Rce1	9.36756	9.0978	10.0846	10.0419	0.830551	0.888634
Kif1c	12.3833	11.9456	12.9545	12.9589	0.792224	0.888098
Itgb7	8.45943	9.05732	9.63899	9.7673	0.944765	0.88727
Optn	8.37259	8.28165	9.24485	9.1482	0.869405	0.886533
Palm	10.1548	9.32726	10.4979	10.4504	0.733147	0.885761
Acsl1	8.42423	8.0217	9.03404	9.01261	0.800355	0.885279
Dpp7	7.98806	7.98897	8.77455	8.8866	0.842066	0.883637
Lgals3bp	11.0509	11.2653	12.156	12.0139	0.926832	0.88301
Ndufv1	11.5561	10.9198	11.9935	11.9909	0.754214	0.882777
H2-T22	7.51101	6.42076	7.32624	7.78153	0.588	0.882298
Unc5c	6.97345	6.19574	6.95922	7.46908	0.62956	0.880884
Ung	7.97874	8.83396	9.44204	9.39758	1.01346	0.878807
Zhx3	5.69584	6.36857	6.95922	7.02458	0.959694	0.877396
Lrp1	8.46008	8.80239	9.25904	9.67358	0.835079	0.876469
Shox2	5.76169	4.60422	6.07963	5.73341	0.723562	0.875328
Zfp296	5.66175	4.96898	6.3926	5.90032	0.831092	0.875258
1600014C10Rik	8.41439	7.68817	8.882	8.73635	0.7579	0.874445
Dtnbp1	9.23492	9.3938	10.2218	10.183	0.888054	0.873696
Tmem219	8.1259	7.97566	8.7528	8.93395	0.792598	0.873429
Lrch4-sap25	6.35002	7.02647	7.19398	7.86207	0.839784	0.872788
1810034E14Rik	4.51009	4.85734	5.70982	5.54463	0.943512	0.872633
Nmnat2	4.65575	5.21891	5.98701	5.84046	0.976407	0.87217
Dpf2	11.0083	10.5012	11.5256	11.5145	0.765313	0.870295
Ipo13	10.7398	10.7372	11.6583	11.5568	0.869026	0.870286
Ppap2a	8.41567	7.89314	8.88867	8.92236	0.751108	0.867357
Ddb1	15.0792	14.2653	15.2809	15.4219	0.679156	0.865915
Atl3	11.901	10.8178	11.9379	12.0529	0.635974	0.863847
Zfp28	6.15381	6.30616	7.23504	7.03897	0.907022	0.863653
Fam125b	8.8858	8.23774	9.44009	9.22572	0.771134	0.861237
Ngef	6.24871	5.34512	7.09221	6.21107	0.854718	0.860354
Fkbp2	9.82747	9.51831	10.3917	10.4897	0.767818	0.860011
Numbl	8.03581	7.5603	8.82059	8.43795	0.831214	0.859456
Gpr176	8.99592	8.39104	9.22787	9.51793	0.679418	0.859145
H1fx	7.2392	7.01429	8.17133	7.81678	0.867315	0.858091
Jub	11.4094	10.9926	12.0432	11.9299	0.785529	0.855537
Ddn	5.47808	2.16941	3.28371	4.45159	0.0439092	0.855123
Oaf	9.38871	9.11003	9.7783	10.1486	0.714072	0.853465
Cln6	7.97486	7.94431	8.73331	8.80834	0.811237	0.851424
Il4ra	10.6708	10.2384	11.2326	11.202	0.762741	0.851392
Kdelr3	8.87591	8.85056	9.96809	9.56592	0.903767	0.851313
Mppe1	5.3122	5.67713	6.34454	6.40594	0.880578	0.85048
Tnfrsf1a	9.89165	10.1057	10.9475	10.8278	0.889005	0.849924
Cpeb2	7.2041	6.92019	7.43041	8.02627	0.666197	0.849898
Ttc7	9.05621	8.39594	9.48054	9.42512	0.726756	0.849637
Cthrc1	7.18022	7.40022	8.84821	7.84948	1.05863	0.849506
4932416H05Rik	3.75519	3.9559	4.45404	4.83606	0.789505	0.849169
Ogfr	9.99475	9.70525	10.5869	10.6471	0.767012	0.848682
Sac3d1	8.39993	7.85732	9.03404	8.78825	0.782518	0.848674
Pck2	11.3046	10.8681	11.6872	11.9076	0.711016	0.848627
Ftl1	15.3923	15.0876	15.879	16.0766	0.73784	0.848554
Acadl	10.9137	10.7672	11.5277	11.6941	0.770492	0.848123
Ypel5	8.63221	8.25067	9.30958	9.15151	0.789113	0.844615
Bscl2	9.43185	8.76316	9.59047	9.90314	0.649301	0.844452
Snrpn	5.12723	1.09163	1.04233	4.22066	-0.477933	0.844341
Loxl1	6.42163	6.77412	7.68134	7.39271	0.939149	0.843951
Rexo2	10.2567	10.0288	10.7721	10.9949	0.740707	0.843168
Ccdc74a	4.25966	4.37938	5.12358	5.17936	0.831954	0.84282
Fam108c	9.46975	9.31938	10.0727	10.2433	0.763433	0.842586
Atf3	8.32976	8.30753	9.08716	9.15812	0.803995	0.842078
2900026A02Rik	11.0351	10.8717	11.7153	11.7601	0.784288	0.841498
Gaa	11.1133	11.3967	12.2173	12.0789	0.893064	0.838622
Vegfb	9.71364	8.56539	9.78009	9.7521	0.626582	0.838361
Synpo	9.42218	9.81951	10.5796	10.4739	0.905883	0.838257
Uap1l1	10.5836	10.5692	11.3282	11.4167	0.796082	0.836244
Plbd2	10.337	10.745	11.4705	11.4063	0.897408	0.835958
B3gnt1	10.0565	8.7796	10.0023	10.0186	0.592387	0.834747
Cib2	5.47808	4.7981	5.90654	5.8025	0.716434	0.833515
Tnnt2	9.7968	10.5093	11.1934	11.0406	0.963941	0.83337
Tmem158	8.37795	7.21989	8.5449	8.3543	0.650677	0.83293
Tns1	9.09504	10.0433	10.7621	10.4458	1.0348	0.832461
9430038I01Rik	5.30647	5.76205	6.23164	6.50939	0.836256	0.832442
Pxmp4	6.22953	5.84429	7.04895	6.66313	0.819133	0.831621
Flt3l	5.76169	5.30313	6.4478	6.18102	0.782001	0.829941
Ptprf	11.6698	10.5669	12.0429	11.6007	0.703433	0.82792
Pkn1	10.2134	9.8807	10.8335	10.7801	0.759735	0.82719
Rnh1	12.5361	12.235	13.1296	13.1448	0.75166	0.82688
Atp2a3	5.76169	6.36857	6.29563	7.27608	0.720726	0.8262
Pkdcc	5.3122	6.24093	6.55225	6.82383	0.911477	0.825588
Pop5	8.46439	9.33249	9.96016	9.80357	0.983427	0.825588
Mnt	9.38349	9.17841	10.1799	9.99285	0.805401	0.825355
Ndufs8	10.938	10.2983	11.4004	11.2742	0.719147	0.825143
Clcn5	9.55114	9.26299	10.1102	10.1846	0.740333	0.824778
Rabgef1	8.79043	9.41613	9.98214	10.0275	0.901555	0.824049
Olfml2b	8.46932	6.4478	7.56964	8.06897	0.360744	0.823504
Ctsd	12.8174	12.8144	13.5051	13.6674	0.770317	0.8229
Brp44	7.67481	7.54237	8.48897	8.34287	0.807329	0.822746
Trim47	10.3045	9.97637	10.8705	10.8917	0.74066	0.82173
Hexa	10.0516	9.99288	10.6606	10.8787	0.747471	0.820314
Cd63	12.4005	12.5728	13.2064	13.3624	0.797726	0.81912
Smad6	6.57602	6.10088	7.09221	7.03897	0.727139	0.819094
Myl4	3.0465	4.73632	5.02974	4.95495	1.10093	0.818286
Reep6	7.0413	6.75867	7.15989	7.86603	0.612976	0.818008
Cdk2ap1	11.2838	12.0524	12.6206	12.586	0.935267	0.817998
Pou6f1	6.48148	6.30616	7.00901	7.22666	0.724013	0.816771
Gramd2	5.91425	5.16928	5.82549	6.37882	0.560395	0.815191
Rps15	13.4503	13.3834	14.2592	14.1725	0.799033	0.814761
Arhgef26	5.22151	6.051	6.6179	6.54934	0.947363	0.813189
Mlf1	6.64744	4.20882	5.58406	5.90032	0.314058	0.813105
Sgpp1	8.76658	8.96618	9.74011	9.67128	0.839316	0.812879
Ispd	4.8499	5.42561	5.85302	6.10565	0.841578	0.812593
Soat2	6.11251	6.3491	6.58298	7.27536	0.698363	0.811966
Hyal1	7.62544	6.84886	7.4606	8.08521	0.535758	0.809727
Arnt2	7.08066	7.85732	7.81338	8.6451	0.76025	0.808271
Foxo1	8.79496	8.97279	9.83971	9.63934	0.855647	0.807701
Nfic	11.8456	11.5351	12.4764	12.4006	0.748128	0.807699
Dak	9.45243	8.26463	9.31375	9.49888	0.547784	0.807642
Adamtsl5	7.7252	7.11627	8.42549	7.95969	0.771855	0.807505
2310022B05Rik	11.4433	10.8609	11.7301	11.8873	0.656533	0.807427
Ppp2r5b	9.5788	8.75255	9.83116	9.80146	0.650633	0.807324
Bag3	10.5052	10.3713	11.327	11.1455	0.797989	0.807013
Nfil3	8.63221	8.27623	8.97262	9.26909	0.666635	0.805583
Ehd1	11.8543	11.2749	12.3212	12.2181	0.705079	0.805429
Drap1	11.2595	10.8418	11.8802	11.7115	0.745201	0.80528
E130309D02Rik	8.90669	9.48701	10.1883	10.0323	0.913432	0.805185
Pik3r3	6.66475	7.45455	8.16041	7.89796	0.969535	0.804963
Bmper	6.44186	6.61159	7.24546	7.38147	0.78674	0.804885
F11r	10.5035	10.4395	11.2213	11.2532	0.765715	0.803861
Nt5c2	11.5912	10.969	12.1578	11.8666	0.732103	0.80366
Dusp10	8.91141	8.44504	9.401	9.37212	0.708335	0.803642
Sept11	11.9575	12.0904	12.8345	12.8266	0.806584	0.80337
Ddrgk1	8.915	8.99933	9.81559	9.72579	0.813524	0.80289
Fam65a	11.0468	10.8354	11.7328	11.665	0.757802	0.801999
Zfp791	4.78804	5.8024	6.05614	6.33285	0.899275	0.799999
Trp53inp2	8.32432	7.99557	8.91503	8.86694	0.731034	0.799146
Shc4	5.3122	5.50185	6.65089	6.02438	0.930616	0.798811
Tln2	9.72541	9.04597	10.0436	10.0484	0.660305	0.798608
Vdac1	12.9175	12.8379	13.5888	13.6637	0.748551	0.797685
Ccs	8.43945	8.12782	8.98512	9.01599	0.716921	0.797306
Acadm	10.3759	10.1611	11.0844	10.9735	0.760514	0.797065
9930014A18Rik	6.83485	7.29101	7.78679	7.97436	0.817645	0.796781
Hey1	5.12473	3.90627	4.98117	5.12645	0.538311	0.795881
Ap2m1	13.1357	13.055	13.8749	13.8467	0.765499	0.795028
Vldlr	10.284	9.79232	10.6231	10.7738	0.660317	0.794574
Ece2	8.38669	8.1035	8.91503	8.99427	0.709552	0.794402
Abhd5	9.17576	8.87226	9.7493	9.74334	0.722305	0.79425
Dnajb4	8.84841	8.90422	9.42412	9.76298	0.717235	0.793996
Txnrd1	11.9668	11.8613	12.5037	12.7413	0.70849	0.793385
Kbtbd11	6.28141	6.62887	7.97286	6.98054	1.02156	0.792485
Cd99l2	10.2381	9.93868	10.8094	10.8074	0.72002	0.792059
2310001A20Rik	8.69254	8.82482	9.54937	9.55344	0.792726	0.792054
1810058I24Rik	9.50886	9.46218	10.2073	10.2664	0.751308	0.791847
Foxj2	9.28543	8.63051	9.59687	9.62434	0.652631	0.791171
Abtb2	8.70515	8.09121	9.14397	9.02712	0.687367	0.791143
Hmcn1	3.57205	3.78946	4.98117	4.26834	0.943997	0.79093
Pex11a	5.35549	5.12175	6.35459	5.79574	0.836548	0.790294
Pcbp4	9.60595	9.76807	10.4848	10.4818	0.796322	0.789212
Ppm1g	12.0726	12.732	13.3569	13.2488	0.900598	0.788208
BC031353	5.51673	5.91821	6.64964	6.50856	0.861628	0.78704
Sec14l2	5.62684	7.61256	7.83418	7.67657	1.13567	0.786819
Fam46c	4.78804	4.8585	5.55015	5.62313	0.763374	0.786588
Enah	7.66624	8.89365	9.3071	9.23209	0.989649	0.786439
Rnf157	8.36721	6.74305	8.0927	8.01903	0.500737	0.785743
Mkx	6.17813	4.96898	6.00797	6.18542	0.523147	0.785423
Flcn	9.55195	9.85275	10.5346	10.5105	0.820196	0.785352
Twist2	8.38304	9.16675	9.79259	9.61956	0.931179	0.78506
Ufsp1	6.48148	6.6287	7.33603	7.34719	0.78652	0.784735
Atp6ap1	11.5717	11.5475	12.3348	12.3111	0.763368	0.784209
Thsd7a	7.51216	8.63475	9.00672	9.0379	0.948857	0.784026
Plac1	5.17393	3.36863	4.20767	4.95495	0.31003	0.783896
Fam129a	8.94723	9.68496	9.98058	10.3039	0.826137	0.783338
Cpeb3	5.39752	4.60422	5.38613	5.73341	0.558895	0.782697
Ecsit	8.9914	8.87129	9.80162	9.61392	0.776422	0.782174
Rgl3	6.62991	6.12519	6.98433	7.0813	0.655265	0.781571
Mbnl1	11.8145	11.6321	12.4518	12.4512	0.728176	0.780563
Cndp2	9.89713	9.75283	10.5186	10.5773	0.723008	0.780297
Acox3	7.4532	7.48661	8.30619	8.20221	0.784297	0.7799
Bad	9.42473	8.95507	10.1159	9.75792	0.747022	0.779867
Tspyl4	6.12907	5.91821	6.79863	6.71978	0.735568	0.777826
Agpat9	5.885	6.6623	7.19366	7.14919	0.89777	0.777549
Sec31a	12.2726	12.5913	13.2778	13.2259	0.819893	0.776722
St5	7.98158	7.65516	8.93773	8.3311	0.816047	0.776613
Pde8b	2.81798	4.73632	4.5139	5.01441	0.987003	0.776327
Fgf13	8.00997	7.80313	8.17346	8.82678	0.593572	0.775937
R74862	5.07379	4.45879	5.40967	5.41824	0.647664	0.775905
2010012O05Rik	7.61131	6.81981	7.68011	7.89899	0.573985	0.772896
Npm3	11.1817	10.895	11.807	11.7111	0.720759	0.772772
Stard13	9.58791	10.2727	10.8712	10.7665	0.888528	0.772593
Aldh18a1	12.2031	10.909	12.0675	12.0935	0.524467	0.772314
Acsl5	12.989	12.4284	13.3204	13.3824	0.642717	0.771971
Capn1	11.0919	9.87936	11.1594	10.9697	0.578908	0.771338
Kctd9	9.33294	9.3141	10.0296	10.0876	0.735102	0.77088
Rgs16	6.732	7.47777	8.42622	7.78299	0.99972	0.769852
Mef2c	7.14364	6.78941	7.32624	7.79998	0.596585	0.76971
Lrfn4	9.61167	9.33249	10.3988	10.072	0.763283	0.769646
1300001I01Rik	11.9539	11.9122	12.7141	12.6564	0.75219	0.769645
Lpar2	9.26908	9.50451	10.1029	10.205	0.767167	0.767955
Fam83d	9.12036	8.64319	9.51308	9.56094	0.655233	0.767536
Armc9	8.36196	7.56919	8.3654	8.66861	0.55143	0.766839
Gm5643	12.7845	12.1804	12.5995	13.3571	0.495859	0.76637
A230051G13Rik	7.08273	7.33919	8.10219	7.95363	0.816953	0.765968
Brp44l	8.72591	9.02216	9.72716	9.64337	0.811223	0.765885
Angpt2	4.90921	5.83223	6.03226	6.37882	0.834818	0.764984
Sacs	6.40112	5.86146	6.72605	6.80644	0.634958	0.764241
Gpr155	4.34806	4.96898	5.07766	5.69758	0.729098	0.763532
Gm129	6.81188	6.83434	7.4665	7.61346	0.716872	0.762787
Col16a1	10.5213	10.1839	10.7641	11.1565	0.607666	0.762357
Pak3	8.98563	8.53849	9.22521	9.51531	0.608199	0.761997
Ghitm	12.2991	12.4174	13.091	13.1307	0.75262	0.761506
Ints5	11.3916	10.6562	11.5894	11.6572	0.599373	0.759769
Txnip	7.53088	9.00674	9.61529	9.10105	1.08936	0.759471
Rapgef1	11.6666	11.4106	12.1847	12.254	0.680713	0.759368
AI837181	10.0149	9.10699	10.1273	10.1502	0.577817	0.759132
Pdgfa	8.57383	8.7796	9.46039	9.44417	0.775563	0.758776
BC024659	7.93239	7.42	8.2091	8.37713	0.616923	0.758457
St3gal5	9.44481	9.159	10.0311	9.97159	0.69943	0.758445
Tubb2a	9.95655	10.3165	11.1823	10.8248	0.867054	0.758289
Amigo3	4.25966	4.85734	5.44628	5.37353	0.851402	0.756708
Cyr61	13.4928	12.7868	13.816	13.7257	0.631058	0.756073
Scarb1	10.4464	10.909	11.595	11.4446	0.842129	0.755647
Sqstm1	13.3711	13.4517	14.0597	14.2029	0.719905	0.755216
Gabarap	12.0738	12.0601	12.8495	12.775	0.74532	0.754911
Gem	6.97345	8.66408	8.86858	8.82604	1.02855	0.752681
Rel	7.11873	7.1359	7.77784	7.89796	0.710588	0.752357
Zfp948	6.87795	7.57934	8.03984	8.09695	0.839749	0.752322
Rpl28	13.2909	13.1312	13.8684	13.9347	0.690477	0.752159
Tns3	12.4764	12.7221	13.2431	13.429	0.736769	0.752092
2310034G01Rik	5.22151	3.78946	5.21127	4.89293	0.546619	0.752074
Ppp1r15a	9.38871	9.56792	10.3392	10.1943	0.788435	0.751536
Tep1	9.66736	9.14911	9.9119	10.1099	0.602673	0.751057
Lphn2	10.2161	9.66209	10.3509	10.6708	0.571758	0.749713
Nr2f2	8.45665	8.36024	8.93239	9.20242	0.658957	0.749023
Ilvbl	8.29132	8.35542	9.09005	9.04911	0.746212	0.749019
Zfp703	9.86931	9.81391	10.5837	10.5487	0.724562	0.748963
1700021K19Rik	10.2294	10.1361	10.8156	10.9288	0.689485	0.748879
Ids	10.0166	9.66439	10.3391	10.5823	0.620187	0.748859
Slc1a4	10.5618	9.98967	10.7299	10.9829	0.580641	0.748832
Rpl14	13.7476	13.5708	14.3426	14.3615	0.692859	0.748398
Sepp1	6.76448	7.99557	8.27163	8.33694	0.924255	0.747815
AI462493	8.21691	7.72839	8.62288	8.6118	0.644686	0.747813
Tom1l2	10.1206	10.1728	10.8864	10.8797	0.736318	0.747765
Ext2	10.6654	10.309	11.121	11.1661	0.656339	0.747662
Med22	10.7811	10.8851	11.5218	11.6013	0.728465	0.747604
Tmem120b	6.52004	7.1269	7.92127	7.53147	0.902897	0.745792
Arl2	10.4392	9.68086	10.7585	10.6079	0.623159	0.745641
Klf5	9.23202	9.00589	10.0099	9.71234	0.742174	0.745342
Chchd10	6.05221	5.34512	8.0034	5.54463	1.07535	0.745279
Mad1l1	10.3359	10.8967	11.4442	11.4317	0.82168	0.745025
Tspan5	10.3276	10.2453	10.7749	11.0936	0.647831	0.744893
Pgrmc2	10.7026	10.6758	11.4058	11.4087	0.718048	0.744892
Ckap4	12.0094	11.6283	12.5503	12.4442	0.678398	0.744887
Cd55	5.47808	3.90627	5.86199	4.82812	0.652882	0.744759
Cdh13	10.2748	9.68496	10.4947	10.6494	0.592202	0.744582
Rnf144b	5.62684	8.36566	8.6149	7.99717	1.30978	0.744056
Mgat4b	11.4471	11.1058	11.8459	11.9816	0.63729	0.743494
2310028H24Rik	6.47286	5.77193	6.62765	6.76705	0.574957	0.74341
Id3	10.1654	10.1823	10.8208	10.9323	0.702706	0.742967
Col5a1	11.9627	11.135	12.4786	11.9727	0.676821	0.742897
Wdr81	10.0662	9.97632	10.7603	10.7103	0.714032	0.741519
4931408D14Rik	3.56026	4.53407	4.58128	5.08877	0.78786	0.740543
Cdx2	7.87404	8.93204	9.34394	9.28429	0.911078	0.740312
Slc7a7	6.54868	5.68239	7.25664	6.43147	0.728522	0.739853
1110001J03Rik	7.53117	7.05281	8.1042	7.8498	0.68501	0.739703
Actn1	13.7108	13.2279	14.1768	14.0712	0.654652	0.738731
Fzd9	4.25966	3.78946	4.76637	4.61417	0.665711	0.73867
Ociad1	11.3587	11.8821	12.3918	12.4424	0.796698	0.738606
Pacs1	10.3466	8.97279	10.0916	10.1634	0.467809	0.738472
Pitpnm2	8.55538	8.70899	9.51092	9.31415	0.780348	0.737999
Gtf2ird2	7.48649	7.92769	8.4762	8.50821	0.785112	0.737545
Lgals8	8.8858	9.30881	9.80479	9.9204	0.765292	0.736918
Adck2	6.56075	6.57677	7.42115	7.22666	0.755145	0.736792
Gpd1l	8.80257	8.79483	9.51092	9.51278	0.713152	0.736619
Unc119b	10.516	10.8289	11.3687	11.4727	0.748261	0.736496
B3galnt1	7.41319	4.67178	6.69597	6.10565	0.358322	0.735715
Fzd8	6.62991	6.19574	7.21397	6.98054	0.684426	0.735634
Metrnl	8.74199	8.73686	9.48036	9.43875	0.72013	0.734811
Mfge8	12.6037	12.3876	13.0847	13.2095	0.651413	0.734212
Tanc1	10.6632	9.99298	11.0274	10.8797	0.625421	0.733531
Tmem138	9.16373	8.60049	9.36806	9.55344	0.578647	0.7325
B4galnt2	4.14886	3.7349	4.25135	4.72796	0.547773	0.732079
Incenp	11.8421	11.2405	12.1496	12.148	0.607524	0.732002
Ebp	10.0969	9.73122	10.7254	10.4884	0.692818	0.731669
Tut1	9.97035	9.2437	10.1272	10.2214	0.567251	0.731541
C1qbp	12.3634	12.4054	13.041	13.1275	0.699871	0.731158
Hs3st1	5.12473	5.16928	5.85302	5.86844	0.713728	0.730918
Hvcn1	6.07182	5.57284	6.49975	6.4214	0.638249	0.73042
2210411K11Rik	6.98728	7.1269	8.02171	7.68575	0.796639	0.730008
Sh3bp5	9.63178	8.9007	9.97589	9.793	0.618205	0.729996
Rnf165	3.39415	4.8689	5.25485	5.01906	1.00543	0.729602
G730013B05Rik	4.41507	3.35554	4.11885	4.54084	0.444543	0.728853
Rrp12	11.42	11.1575	11.9531	11.9496	0.662584	0.728708
Zfp532	6.05221	5.57425	6.72605	6.3093	0.704444	0.72798
Sfxn3	10.7452	10.3213	11.2334	11.1357	0.651304	0.726945
Mxra8	10.7505	10.1045	11.1437	10.9651	0.626879	0.72501
Bdh2	5.69584	5.25988	6.23416	6.04933	0.663885	0.724863
Ltbr	10.43	10.427	11.1968	11.1016	0.720733	0.724852
1110006O24Rik	4.25966	3.66235	4.44322	4.61417	0.567689	0.724684
7530420F21Rik	6.40977	6.30616	6.89446	7.10884	0.643687	0.72455
Zfp365	5.94292	7.59561	7.27629	7.96731	0.852532	0.724509
Slc10a3	8.33361	8.1809	8.99018	8.90824	0.691955	0.72425
Creld1	8.88949	8.2433	9.20879	9.1348	0.605399	0.723672
Nudt13	6.57602	6.5229	7.27629	7.22666	0.702011	0.723486
Farp1	11.6363	11.3248	12.0724	12.1518	0.631515	0.722022
Trak1	9.3965	9.24647	10.0357	9.97784	0.685268	0.72177
Zfp637	8.45441	8.31373	9.06767	9.0557	0.677615	0.721339
Stim1	9.43737	9.1986	9.87713	10.0203	0.630731	0.721073
Dap	11.7214	12.2857	12.7548	12.8189	0.783294	0.721001
Pi4ka	10.3889	10.0819	10.887	10.8787	0.647411	0.720326
Abca7	9.41708	8.55648	9.75295	9.44146	0.610428	0.719769
Sec24d	11.5548	11.6289	12.2939	12.304	0.707114	0.718348
Rps19	13.331	13.2063	13.8174	13.9996	0.639896	0.718243
Sun2	10.9792	11.3438	11.8789	11.9381	0.746999	0.717977
Bcl6	7.59578	7.6963	8.50207	8.29559	0.752791	0.717879
Pcdhga1	3.70386	3.895	4.19998	4.67366	0.637388	0.717747
Banf1	12.4026	11.9682	12.8266	12.7976	0.626701	0.717475
Crat	9.65719	9.19854	10.1343	10.0048	0.641703	0.717287
Mpv17l2	9.01001	8.55335	9.42641	9.38626	0.624657	0.717078
Hnrnpul2	12.4353	11.7	12.7033	12.6071	0.5876	0.716921
Serpinh1	12.7652	13.6769	14.3002	13.9698	0.913962	0.716419
Comt	10.8138	10.8328	11.5774	11.4957	0.713284	0.716323
Epb4.9	6.57639	6.50616	7.44829	7.12363	0.744691	0.716291
Fam195a	7.48318	7.45838	8.02171	8.22183	0.650988	0.715722
Bok	10.1955	9.97129	10.6642	10.7711	0.634228	0.715162
Steap3	9.94455	9.73921	10.5707	10.4674	0.677195	0.714488
Msx1	5.53794	6.29421	7.18718	6.53763	0.946335	0.714064
Ergic1	12.4133	12.0507	12.8056	12.887	0.61433	0.71406
Ifi30	9.21449	9.40389	10.1538	9.98017	0.757802	0.714038
Cdipt	11.0787	10.7933	11.5827	11.5769	0.643818	0.71357
Haus7	9.5158	9.92711	10.4915	10.4766	0.762549	0.711361
Spata2	8.9925	8.72895	9.45139	9.52814	0.629038	0.710956
Slc29a2	9.29736	7.98233	9.10126	9.1044	0.462986	0.710682
4930471M23Rik	9.30836	9.90109	10.5055	10.3452	0.820622	0.710455
Anxa2	15.0701	15.3422	15.9787	15.9241	0.745307	0.710309
Zfp709	3.41721	4.46795	4.76637	4.82812	0.854668	0.708831
2310043J07Rik	5.62684	4.11485	5.03022	5.41824	0.353386	0.708807
Rdh13	8.6319	8.76448	9.3354	9.43881	0.688918	0.708207
Pkd1	11.0424	10.3263	11.2752	11.2355	0.57099	0.707977
Trappc9	9.74387	9.82814	10.5426	10.4609	0.715782	0.707753
Rab11fip5	10.1745	9.70928	10.3477	10.6365	0.5502	0.707439
Parva	12.4551	12.2385	12.9595	13.0103	0.638154	0.707097
Fsbp	6.01273	5.289	6.01262	6.30049	0.505689	0.706989
Gm1045	4.72341	5.50185	6.29583	5.76837	0.919472	0.70696
Nalcn	5.79446	3.78946	4.11976	5.58441	0.0601253	0.706937
F8a	5.22151	6.051	6.75552	6.33285	0.907933	0.706832
Prpf19	12.8573	12.3364	13.1895	13.1934	0.594576	0.706581
Ctbp1	11.6162	12.1494	12.6851	12.6458	0.78267	0.705981
BC056474	10.6014	10.4026	11.1915	11.1329	0.660182	0.705065
Deptor	6.66475	6.67882	7.43041	7.32387	0.705357	0.7046
Slc25a12	9.69926	9.6483	10.3039	10.3659	0.661125	0.703909
Pemt	6.82734	7.19703	7.95975	7.66706	0.801226	0.703832
Actr1a	12.9359	12.2616	13.1574	13.1683	0.56407	0.703695
Zfpl1	9.19078	8.53396	9.53189	9.38626	0.596707	0.703247
Anxa1	13.5172	12.9828	13.7641	13.8732	0.5686	0.703167
Hspb8	8.54139	10.6932	10.5186	10.7322	1.0081	0.703122
Adamts1	8.56924	8.87585	9.63106	9.3778	0.781881	0.702872
Speg	5.35549	7.54237	7.93421	7.31207	1.17421	0.702539
2610306M01Rik	6.12907	5.89011	6.82667	6.5693	0.688391	0.701959
Cyb5r1	10.0001	10.1314	10.6302	10.8289	0.663763	0.701669
Unc5b	12.3286	11.6386	12.5547	12.5407	0.564087	0.701626
Bak1	11.0184	10.6624	11.579	11.4049	0.651531	0.701143
9830001H06Rik	10.61	10.1377	10.9595	10.9775	0.594662	0.701104
Mark2	10.9227	9.94258	10.9123	10.9576	0.502335	0.700913
Sars	13.0208	12.8532	13.5369	13.6091	0.635951	0.700705
Rela	11.27	10.7125	11.6297	11.5493	0.598244	0.70038
Slc25a45	6.91677	7.25358	8.0811	7.70392	0.807342	0.699376
Cth	9.10459	9.13119	9.66839	9.85733	0.644972	0.698945
Snx29	4.58476	5.57425	6.12549	5.83585	0.901166	0.698358
S100a11	14.6871	14.5803	15.3208	15.2764	0.664937	0.696875
Atp1a1	13.6209	13.541	14.1741	14.272	0.642072	0.696801
Podnl1	6.44186	4.38019	6.75158	5.27971	0.604623	0.696631
Cdkl5	6.27014	6.40873	7.33603	6.904	0.780577	0.696021
Alas1	9.5947	9.65397	10.3245	10.2996	0.687739	0.695051
Rassf8	7.88885	7.9281	8.6855	8.5428	0.705672	0.693769
Mpv17	9.52431	10.4186	10.7938	10.7966	0.823765	0.693521
Chpf2	9.78687	10.0192	10.6321	10.6057	0.715911	0.693338
Amfr	12.0307	11.8557	12.5471	12.6001	0.630426	0.692823
Impdh1	10.9818	10.385	11.4631	11.1579	0.627125	0.692811
Tspan4	11.5001	11.694	12.3333	12.286	0.712636	0.692632
Dnajc4	7.5217	6.71129	7.97862	7.50062	0.623124	0.692161
Slc40a1	5.97103	6.12519	6.53297	6.83822	0.637489	0.69207
Avpi1	11.1558	11.0054	11.7694	11.7042	0.656193	0.691664
BC029214	5.9986	6.30616	6.77004	6.91963	0.692452	0.69087
Mta2	12.5354	11.8718	12.6968	12.786	0.537771	0.690764
Micall2	8.92556	9.10087	9.44236	9.8307	0.623315	0.690274
Gm2694	4.96674	4.20882	5.12449	5.12645	0.537686	0.690048
Stat6	10.5182	10.4754	11.1908	11.1422	0.669711	0.689994
Fzd7	9.17836	8.79805	9.53553	9.61488	0.587004	0.689636
Ptprk	11.212	11.1159	11.8781	11.7858	0.66799	0.689016
Vash1	6.35365	5.30653	6.3896	6.28536	0.507388	0.688831
Ppp1ca	13.986	13.3057	14.1636	14.2094	0.540681	0.68822
Psap	13.5451	13.3221	14.063	14.0606	0.628164	0.68816
Fgd1	8.57507	8.14878	8.99778	8.93541	0.604675	0.687944
Gltp	9.82011	10.3378	10.7994	10.8475	0.744484	0.687453
Htatip2	8.93658	8.51109	9.3072	9.32005	0.589793	0.687395
Mettl1	8.5367	8.60481	9.37513	9.19071	0.712161	0.687367
Sf3b2	13.0708	12.4097	13.3458	13.266	0.565684	0.685799
Gnao1	3.0465	0	5.40967	0	1.18158	0.685109
Pon2	9.67428	8.82919	9.72805	9.78834	0.506457	0.685006
Fam171a1	10.8612	10.3235	11.1211	11.1814	0.5589	0.68486
Usp20	9.19674	9.23487	9.82074	9.91114	0.650133	0.683356
Ncoa4	11.5065	11.5024	12.054	12.2136	0.629385	0.683158
Atp5b	14.7742	14.6483	15.4277	15.3159	0.660599	0.683017
Ndufa8	10.0047	9.93165	10.643	10.6042	0.655411	0.682827
Snx17	10.7398	11.0306	11.5568	11.6122	0.699303	0.682578
Nt5dc2	11.2745	11.4447	12.1853	11.9857	0.72591	0.680793
Rpl9	13.8775	14.1954	14.5966	14.8158	0.669775	0.679929
Fam50a	9.4549	9.1986	10.1042	9.86745	0.659093	0.679827
Pdrg1	8.72472	8.94916	9.42412	9.58075	0.665495	0.679609
Fat2	3.0465	4.01432	3.43708	4.76027	0.568264	0.679473
Abr	11.4961	11.4041	12.0772	12.097	0.637012	0.678963
Hspb1	11.3681	11.3904	12.2656	11.9381	0.72266	0.678286
Rab7l1	6.20204	5.67648	6.31555	6.58899	0.513014	0.677945
2310061J03Rik	3.06122	3.81239	4.84634	3.94069	0.956704	0.676476
Dhx37	9.76919	10.2085	10.7547	10.7017	0.739374	0.676445
Gga2	10.09	10.326	10.929	10.8904	0.701679	0.676324
Evi5l	7.0413	6.83434	7.68134	7.50062	0.65316	0.676269
Tle3	10.967	10.5196	11.4131	11.2787	0.602615	0.675779
Serpine2	4.8499	6.6456	6.29563	6.89009	0.845115	0.674599
1810026B05Rik	6.42428	6.25707	6.63718	7.10911	0.532472	0.674286
Smo	10.3905	10.3116	11.0008	10.9841	0.641378	0.674119
Bai2	3.95644	3.66235	4.5139	4.36287	0.628989	0.672756
Ostf1	10.276	9.61088	10.5095	10.4666	0.544632	0.672674
Aimp2	10.5767	10.8736	11.4811	11.4014	0.716108	0.67249
Ptrh1	8.73832	8.29853	9.0409	9.11639	0.560228	0.672481
2010111I01Rik	8.0994	8.22036	8.74206	8.86935	0.645827	0.672093
Gpr137b-ps	9.80189	9.56872	10.1065	10.3785	0.557165	0.671851
3230401D17Rik	9.30836	9.20716	9.7493	9.95177	0.59277	0.671511
Tacc2	10.6687	10.5669	11.1608	11.2878	0.606453	0.670785
Abhd4	9.86007	9.49052	10.4218	10.1879	0.629537	0.670299
Ran	13.7069	14.402	14.7832	14.8364	0.755347	0.66914
Rrm2	12.4124	12.5484	13.0581	13.191	0.644185	0.668979
Coq6	8.89317	8.92859	9.55768	9.56592	0.650917	0.668962
Fto	11.1228	10.8867	11.5904	11.6194	0.60015	0.668646
Snapc2	9.80465	9.69309	10.4334	10.3496	0.642589	0.668095
Tgfbrap1	9.31386	9.22414	9.80144	9.94016	0.601802	0.666377
Nutf2	8.77429	9.21222	9.55979	9.77875	0.676013	0.665734
Dnajb14	7.78184	7.62991	8.32666	8.32113	0.618024	0.665518
Slc16a2	4.1655	6.24093	5.85302	6.35602	0.901307	0.66544
Anxa10	4.34806	3.36863	3.70216	4.61417	0.299825	0.665336
Etfdh	10.0283	10.27	10.9144	10.7967	0.706372	0.664949
Rab1b	11.5859	11.2398	12.1292	11.9357	0.619543	0.664149
0910001L09Rik	8.75045	9.53428	10.1662	9.80568	0.843573	0.662717
Snx32	5.94406	5.709	6.14789	6.54934	0.522085	0.66209
Igfbp7	10.4621	11.1753	11.4948	11.6177	0.737552	0.661754
Scx	8.69254	9.02216	9.68369	9.49463	0.731807	0.661654
Plau	9.26361	9.20146	9.87261	9.85532	0.631435	0.661351
Add3	9.79668	8.66408	9.62109	9.69872	0.429527	0.660872
Kif7	7.14364	7.59552	8.22019	8.02483	0.752924	0.66065
Mdh2	12.9047	13.5152	14.0905	13.8906	0.780644	0.660366
Prkag2	8.99592	8.68875	9.34615	9.46302	0.562245	0.6599
Ehd2	11.8062	11.6739	12.3968	12.3345	0.625611	0.658914
Aven	8.64539	8.93891	9.401	9.51278	0.664739	0.65864
Med27	8.43441	8.85406	9.39633	9.33179	0.719823	0.658245
Nfatc2	6.35919	4.60422	6.3352	5.58441	0.478103	0.656708
Cdk16	11.1942	10.6139	11.4397	11.4372	0.534388	0.655864
Fig4	9.19078	8.82111	9.81725	9.46829	0.636827	0.655656
Adamtsl4	10.4096	9.35578	10.2329	10.3806	0.424058	0.655451
BC017612	6.76448	6.74305	7.6503	7.26389	0.703325	0.655366
C130036L24Rik	3.54538	3.83497	4.58981	4.27419	0.741824	0.654268
Adck1	7.78975	7.89314	8.47575	8.49663	0.644746	0.653754
Accn2	6.97345	6.59429	7.71173	7.18844	0.66622	0.653182
Tmtc2	4.51009	5.67648	5.76882	5.99191	0.787081	0.653083
Stradb	7.61372	7.07793	7.69661	7.96731	0.486134	0.652565
Aip	10.786	10.2673	11.2469	10.9875	0.590598	0.652177
Tm4sf1	12.4526	12.7781	13.2874	13.3056	0.681123	0.651626
Lancl3	7.64022	7.24251	8.1156	7.9515	0.592186	0.651401
Oxct1	11.8149	12.6043	13.004	12.9593	0.772027	0.651075
Letm1	10.0728	10.6851	11.1734	11.0844	0.749914	0.65075
1600002K03Rik	7.15594	7.28628	7.74149	7.92919	0.614233	0.65074
Cd9	12.2566	12.0218	12.6305	12.7694	0.560756	0.650371
Bcs1l	8.84077	8.56539	9.29461	9.27821	0.583329	0.650028
Ick	8.21015	8.4256	9.12474	8.91847	0.703729	0.649932
Naa40	10.0921	9.6201	10.408	10.3992	0.54751	0.649315
Wdr7	8.84484	8.74864	9.37113	9.42238	0.600014	0.649068
Psd3	8.67291	8.24319	8.79737	9.10574	0.493503	0.649065
Trim65	7.38213	6.40873	7.34711	7.3587	0.457477	0.649011
Gm14057	4.96618	4.9148	5.51853	5.57497	0.606259	0.648646
App	12.4114	12.359	13.0357	12.9866	0.62595	0.6482
Krtap1-5	4.90921	2.99942	4.44322	4.16717	0.350879	0.647359
3930402G23Rik	4.06475	3.78946	4.82314	4.36287	0.665902	0.647271
1110014N23Rik	9.8123	9.25475	10.1771	10.0112	0.560635	0.646898
Cst3	10.6568	11.0394	11.6071	11.5068	0.708875	0.646869
Rnf10	12.6933	13.1469	13.587	13.6372	0.692024	0.646822
Heatr3	11.0721	11.0442	11.5847	11.7177	0.593065	0.646184
Mitf	4.06475	4.20882	5.16809	4.61417	0.754346	0.645962
Cldn23	3.71188	4.01432	5.37211	4.16717	0.906542	0.645883
Tcf7	10.4562	10.1314	10.8536	10.8637	0.56482	0.645125
Vamp8	9.90992	10.0654	10.8068	10.5603	0.69587	0.644646
Ccdc65	4.1655	3.78946	4.02614	4.76027	0.415728	0.644022
Fam82a1	5.59107	6.34745	6.60176	6.7724	0.717824	0.643998
Actg1	16.8855	16.2219	17.0777	17.0533	0.511737	0.643393
Arl6ip5	11.334	11.5475	12.0745	12.1072	0.650119	0.642687
Fam72a	6.24871	6.10088	6.50097	6.88819	0.519782	0.642342
Lamc1	12.4553	12.3397	13.0195	12.9872	0.6059	0.642275
Zbtb46	5.55438	5.5385	6.16995	6.15932	0.61819	0.641683
Rnft2	5.69584	6.21851	6.66525	6.66518	0.708036	0.641407
Taok3	8.93743	9.35638	9.80522	9.85127	0.681341	0.641331
Ppp2r4	11.7657	11.4601	12.1143	12.2078	0.548145	0.641244
Tbl2	9.59244	9.89036	10.4007	10.4131	0.665469	0.639715
4933404O12Rik	8.73094	9.24072	9.61968	9.71962	0.683822	0.638655
Myo18a	12.7305	12.1443	13.036	12.9159	0.538553	0.638616
Cdc42se1	11.244	11.3916	11.9072	11.9816	0.626611	0.638515
Rab27b	8.57269	8.26851	8.87215	9.0322	0.531577	0.637267
Snai1	4.65575	5.74081	6.07963	5.96202	0.822546	0.63713
2410017P09Rik	7.29029	7.4038	8.18504	7.88957	0.690262	0.636899
E330023G01	4.71346	3.84904	4.43887	4.88403	0.380195	0.636579
Gm6682	4.52154	5.69738	6.20881	5.79777	0.893835	0.636474
5730508B09Rik	7.79762	6.90539	7.76341	7.83339	0.446897	0.635909
9130011E15Rik	9.47712	8.9078	9.7765	9.67704	0.534314	0.635497
Thap4	9.3491	9.25475	9.81725	9.93417	0.573785	0.635297
Tmem120a	9.92616	10.3624	10.8527	10.8216	0.69291	0.635176
Heg1	8.49375	8.09786	8.95685	8.78825	0.57675	0.634968
Herpud1	10.5847	10.3521	10.9347	11.0869	0.542424	0.63439
Zfp36	7.78975	7.7363	8.54911	8.28356	0.653309	0.634297
Etfb	9.92257	10.0256	10.7272	10.5475	0.663251	0.633954
Atrn	10.304	10.1162	10.6645	10.8435	0.543936	0.633392
Rnf187	11.9308	11.9504	12.6536	12.5104	0.641367	0.633374
Ppp1r14b	12.6666	12.0955	12.9773	12.8565	0.535798	0.63322
Crabp2	5.3122	5.57425	5.95815	6.15932	0.615509	0.632267
Adamts6	6.12907	6.30616	6.4478	7.03897	0.525771	0.632058
AI506816	6.39863	5.77439	6.56927	6.59718	0.496714	0.631825
Ube2a	8.99592	8.82111	9.401	9.52561	0.55479	0.631594
Tmem214	10.7701	11.216	11.7784	11.6326	0.712442	0.631042
Ncald	6.31601	7.00121	7.87998	7.16213	0.862446	0.630118
AI846148	9.26928	8.70416	9.45589	9.51536	0.498902	0.629986
Bcat2	9.88612	9.73911	10.5128	10.3419	0.614746	0.629977
Dlc1	8.76115	8.52033	9.34975	9.14118	0.604726	0.628793
Sox2	7.41309	8.55594	8.83792	8.76247	0.815677	0.628571
Ptp4a1	8.26056	8.55884	8.59417	9.27582	0.525293	0.628277
Gm19510	3.96318	3.84085	4.3689	4.53598	0.550427	0.626471
Irf5	4.43135	3.90627	4.20767	4.89293	0.381493	0.626088
Tbx15	8.8858	7.45379	8.63494	8.4798	0.387574	0.625779
Ulk2	8.75781	8.50183	9.23309	9.16797	0.570709	0.624992
Gnai2	12.8648	12.5402	13.2677	13.2405	0.551586	0.624892
Snx18	9.68406	9.49984	10.228	10.1315	0.587758	0.623745
S100a13	8.67982	8.9182	9.67798	9.33471	0.707337	0.623561
Zfp498	7.9178	8.732	9.08939	9.05354	0.74656	0.623364
Morn2	5.9278	6.0254	6.26583	6.73754	0.525085	0.622111
Ctdspl	8.95429	8.89718	9.48256	9.52817	0.579632	0.621215
Tomm40l	9.3195	9.32891	9.94489	9.91355	0.605011	0.620427
Rtn3	12.3694	11.6681	12.4709	12.5059	0.469622	0.619427
Tatdn2	10.2469	10.1685	10.6997	10.831	0.557643	0.619342
Slc39a13	10.3211	10.0323	10.7245	10.7226	0.546856	0.618958
Serhl	8.24332	8.52604	8.98207	9.04854	0.630624	0.618101
Gnl1	10.6557	10.2508	11.0699	10.9385	0.550907	0.618004
Garnl3	5.59107	5.38593	5.79743	6.15932	0.489878	0.617643
Prickle3	10.3904	10.4564	11.0521	11.019	0.612183	0.61762
Ikbkg	10.1575	10.3606	10.6108	11.0099	0.551296	0.616386
Sirt5	7.41319	6.81952	7.7341	7.55168	0.526541	0.616152
Naaladl1	4.90921	3.78946	4.29053	4.95495	0.273406	0.615864
Jdp2	9.03306	8.31373	9.32441	9.06241	0.520013	0.615829
Ctsb	13.0859	13.1244	13.587	13.7564	0.56661	0.615692
Fbxo24	6.17813	6.28474	6.81033	6.85604	0.601753	0.615404
Rnf128	7.43354	7.75978	8.46692	8.1441	0.708852	0.614078
Csrp2	9.32673	9.27377	10.1975	9.74114	0.669066	0.613512
Agpat2	8.47424	8.61343	8.99132	9.23199	0.567825	0.613409
Dnmbp	10.1038	9.54902	10.4241	10.2755	0.523391	0.612889
Ptgfrn	12.8448	12.588	13.2273	13.2775	0.536005	0.612746
Vps8	9.44491	9.12216	9.72716	9.85733	0.50871	0.612109
Mlxip	9.74181	9.82814	10.4059	10.3803	0.608106	0.611566
Myo1c	14.2566	13.7672	14.5328	14.5083	0.508667	0.610847
Tollip	10.3915	10.1786	10.8856	10.8142	0.564817	0.610696
Arhgef1	10.9492	10.8537	11.5116	11.4547	0.581707	0.610288
Plp2	12.2926	12.385	13.009	12.9117	0.621526	0.610163
Sema6d	6.50378	7.3686	8.05254	7.50145	0.840805	0.610024
Med16	9.2055	9.06768	9.85937	9.62893	0.607567	0.610008
Cd24a	12.2995	12.4582	12.982	12.9974	0.61091	0.609885
Efna5	9.37544	8.42721	8.98016	9.47894	0.328224	0.609552
9130023H24Rik	5.9824	6.09523	6.24894	6.81867	0.494992	0.608409
Zdhhc4	8.44447	9.16088	9.51092	9.5102	0.707884	0.608339
F730043M19Rik	5.3122	4.7981	5.85329	5.41824	0.58062	0.608128
Yif1a	10.1985	9.3377	10.2897	10.1684	0.460927	0.60808
Zfp746	8.50537	8.47523	9.10114	9.05567	0.588103	0.607707
Gpr180	7.66831	8.60174	8.95053	8.84704	0.763761	0.60733
Ctsa	11.4425	11.5646	12.132	12.098	0.611446	0.607213
Pola2	11.1934	10.6478	11.4583	11.3903	0.503665	0.607129
Rgs12	8.38826	8.6306	9.05178	9.17124	0.602087	0.606787
Foxn3	6.76448	6.38879	7.15989	7.06733	0.536971	0.606662
Degs1	11.6185	11.2756	12.0798	11.9236	0.554681	0.606544
9130011J15Rik	11.2112	11.1213	11.5816	11.8018	0.525451	0.606376
Asns	11.9917	11.5548	12.1222	12.3524	0.464011	0.606238
Gtf2i	11.4878	11.9282	12.2882	12.4004	0.636298	0.605724
Prorsd1	6.87334	6.77919	7.42106	7.38	0.574264	0.605692
Mbd3	11.3198	11.5596	12.1183	12.0386	0.638728	0.605579
Lamtor3	9.9493	10.3024	10.6971	10.7996	0.622516	0.605032
Wdfy2	6.64744	6.5229	7.13768	7.14919	0.558268	0.60501
Eif1ad	10.4623	10.0401	10.7778	10.7526	0.513937	0.604555
Eif1b	8.40381	8.56539	9.14676	9.06979	0.623673	0.60445
Parp12	7.93239	7.9002	8.45345	8.50857	0.564713	0.604048
Tctn3	7.93239	6.83434	7.79923	7.76579	0.399145	0.603843
Cln5	9.01292	8.7872	9.20391	9.54591	0.474847	0.602475
Tmbim1	11.1192	10.6572	11.411	11.3783	0.506422	0.602428
Mccc2	7.43354	8.39094	8.67782	8.6451	0.749224	0.602354
Chst1	8.66269	8.93204	9.53449	9.3721	0.655928	0.601867
Cnksr3	7.00097	7.48718	8.15986	7.79151	0.731611	0.600854
Cited2	9.84114	10.0521	10.772	10.4659	0.67234	0.600641
Zfp827	9.2749	9.01564	9.66833	9.68248	0.530132	0.600484
Aldh9a1	10.542	10.0321	10.7971	10.7679	0.49548	0.600397
Tmem231	7.93239	7.6963	8.5154	8.2775	0.582105	0.600036
Fat4	6.57602	5.38593	5.82549	6.58899	0.226267	0.599986
Isoc2b	4.51009	5.34512	5.61654	5.66083	0.71108	0.599982
Ndrg3	9.5324	9.65814	10.2334	10.1749	0.608878	0.59939
Csnk2b	10.9573	10.8993	11.5853	11.4541	0.591356	0.599334
Anxa4	11.9739	11.5515	12.2326	12.2811	0.49415	0.599026
Reep5	11.4596	11.0055	11.7324	11.7294	0.498375	0.598796
St7	7.82097	7.72043	8.21971	8.37713	0.527719	0.598481
Cpsf7	11.217	10.8418	11.4156	11.5957	0.476287	0.598405
Ptdss1	10.3308	10.0425	10.679	10.727	0.516403	0.598264
Glis1	1.14427	4.73632	4.29053	4.05837	1.23415	0.598147
ORF19	9.36232	9.00462	9.64716	9.71888	0.499558	0.597853
Neu1	10.0178	9.54572	10.2889	10.2687	0.497046	0.597238
Pld1	8.157	7.85732	8.6149	8.49141	0.545995	0.59684
Phyhd1	4.25966	3.78946	3.81843	4.82812	0.298717	0.596624
S100a10	13.5607	13.3863	13.905	14.0667	0.512375	0.596621
Sdc4	11.9051	11.4593	12.077	12.2241	0.468332	0.596228
Cd276	10.4538	10.9063	11.3988	11.2998	0.669228	0.596062
Cdh17	6.57602	7.51504	7.71173	7.80841	0.714538	0.595765
Relt	7.35038	7.62991	8.25108	8.04778	0.659289	0.595688
Mvp	10.7802	10.2397	10.9861	10.9912	0.478669	0.59547
Trim35	11.6068	11.3084	11.9419	11.995	0.510873	0.595456
Abhd11	8.43925	8.84325	9.36799	9.24447	0.664974	0.595416
Tgm4	7.63144	7.15078	7.56964	8.01903	0.403229	0.59521
Nudt8	7.80545	7.48718	8.23548	8.13073	0.536794	0.594448
Dmrta2	6.24871	2.50195	6.07963	3.51606	0.422514	0.594085
Cdh24	7.83633	7.63812	8.53643	8.15735	0.609663	0.594033
Tmem41a	6.90224	7.68817	7.99106	8.00444	0.702548	0.593974
Atp6v1h	9.84887	10.1931	10.5898	10.6773	0.612587	0.59385
1300010F03Rik	9.69291	9.91322	10.2919	10.4633	0.574544	0.593137
Nfix	9.99473	9.21861	10.1566	9.99315	0.468184	0.59292
Slc27a4	10.0905	10.0512	10.8147	10.5525	0.612719	0.592384
Tmem11	9.49264	9.55313	10.0862	10.1092	0.574817	0.592256
Sox21	5.26756	6.85177	6.88116	6.90761	0.834714	0.592074
4930402H24Rik	9.37857	9.23015	9.89223	9.82735	0.555434	0.591721
Coro1b	12.3679	11.3599	12.3057	12.2385	0.408215	0.591148
Usp30	8.85973	9.46456	9.86197	9.82033	0.679003	0.590874
Mt2	10.7306	10.9815	11.3252	11.5281	0.570625	0.590067
Smarcb1	10.7182	10.6192	11.2631	11.1985	0.562101	0.589986
Dnajc5	10.8791	10.8681	11.3979	11.4561	0.553362	0.58981
Gm15760	5.12573	5.74081	5.64642	6.30859	0.544235	0.589687
Brms1	9.85629	9.3377	10.0251	10.0962	0.463678	0.589479
Zfp282	8.637	8.50253	9.20844	9.06979	0.569352	0.589094
Vps29	9.92616	10.615	10.8544	10.9978	0.655524	0.588629
Fam53a	8.92225	9.64559	9.99455	9.96304	0.69487	0.588435
Nagpa	8.24596	8.44504	8.99442	8.92236	0.612885	0.588365
Wls	11.902	11.5413	12.1081	12.2758	0.47029	0.587648
Mprip	14.4333	13.7253	14.4205	14.5677	0.414735	0.587601
Sh2d4a	6.16212	5.35091	6.82138	5.89748	0.602915	0.587497
Fam110b	6.07829	5.89011	6.88116	6.35372	0.633237	0.587436
Pcbd2	6.69877	7.06543	7.45756	7.53147	0.612421	0.587303
Atp5j2	10.7357	11.3554	11.6391	11.7481	0.648097	0.586432
Srprb	10.8583	10.7809	11.4035	11.354	0.559116	0.586277
Pycr1	7.93567	7.80719	8.60724	8.32525	0.594811	0.586002
Rab3d	8.43426	8.07583	8.93139	8.67788	0.549588	0.58561
Mmp24	4.17616	3.85835	4.56739	4.50564	0.519255	0.585199
Cd81	12.0742	11.6785	12.3812	12.3649	0.496667	0.584672
Rfk	9.83312	9.36293	10.1009	10.0685	0.486679	0.584347
Scfd2	7.51168	7.9961	8.43102	8.38279	0.653012	0.584291
Gbp2	5.66175	5.8024	5.93258	6.48773	0.478077	0.584198
Hhex	8.88654	7.93499	8.54945	8.92251	0.325212	0.583225
Guk1	10.188	10.2088	10.701	10.788	0.546064	0.582711
St3gal3	8.3778	8.68057	9.32207	9.05924	0.66147	0.582587
Zfp316	7.41042	8.1349	8.49361	8.43882	0.693558	0.582518
Wwc2	11.7551	11.4426	12.3103	12.0129	0.562742	0.582517
Wbscr16	9.31375	9.87968	10.1703	10.2891	0.633015	0.582484
Hdgf	13.9374	13.729	14.3337	14.366	0.516638	0.58197
Cenpa	10.6867	11.0873	11.4294	11.5515	0.603446	0.581846
Ptch1	8.36196	7.97746	8.69549	8.64703	0.501547	0.581498
St6gal1	9.79471	9.36347	9.92654	10.1235	0.445926	0.581067
Tecr	12.0674	11.651	12.3908	12.3254	0.498856	0.580997
Gclm	9.95021	10.1434	10.5416	10.6798	0.563877	0.580875
Maz	11.0616	11.3011	11.8671	11.7404	0.622438	0.580565
Acd	9.84639	9.94419	10.508	10.4516	0.584512	0.58042
5031439G07Rik	10.9565	11.0225	11.4922	11.5867	0.549916	0.580289
Itgb5	12.3283	11.4139	12.3568	12.2333	0.42397	0.580182
Sept5	7.47339	7.95201	8.59641	8.24063	0.705825	0.57902
Npepl1	10.2752	10.0779	10.7793	10.6623	0.544226	0.578986
Ahrr	5.43836	6.051	6.7844	6.23626	0.765647	0.578925
Nubp1	10.08	9.8375	10.4896	10.464	0.518061	0.578142
Tfip11	10.3352	10.8	11.3356	11.1419	0.671149	0.577889
Tsen54	8.70096	8.74473	9.28453	9.28384	0.561346	0.577245
Dact2	4.43135	6.24093	6.66525	5.99191	0.992444	0.576857
Prdm8	5.38086	5.40352	5.99617	5.92841	0.570102	0.576722
Rab3gap2	10.783	10.8378	11.3386	11.3873	0.552576	0.576075
Cdk14	9.48201	9.15794	9.35842	10.0203	0.369385	0.57564
Psenen	9.68953	9.75672	10.2462	10.3041	0.552039	0.575215
Got2	13.0705	12.8692	13.5168	13.4736	0.525308	0.575003
Mcm7	12.5576	13.1265	13.4384	13.5139	0.634105	0.574809
Prpsap1	11.1549	10.8735	11.4459	11.5489	0.483172	0.574659
Klhl22	11.1356	11.0167	11.6665	11.5799	0.547097	0.574355
Ctnnbip1	9.25795	9.29548	9.93463	9.78879	0.584997	0.574088
Tmem106b	10.2453	10.5112	10.8772	11.0169	0.568788	0.573697
Sytl2	5.885	7.34954	7.8203	7.23917	0.912465	0.573685
Fgd3	10.89	10.1596	10.8612	10.9884	0.400028	0.573033
Pgrmc1	10.4006	10.5424	10.9144	11.1033	0.537398	0.573033
Stat1	8.47104	8.48915	9.09942	9.00281	0.571013	0.572907
Col5a3	7.43354	4.67178	7.35541	5.58441	0.41725	0.572889
Dctn2	11.6975	11.6188	12.2973	12.148	0.564504	0.572849
Klf6	11.21	10.8816	11.5442	11.5358	0.494215	0.572358
Mlec	12.8698	13.131	13.5178	13.6274	0.572232	0.572178
Trafd1	8.06219	8.51569	8.96948	8.89097	0.641289	0.572168
Phgdh	14.3225	14.3956	14.8457	14.9532	0.540432	0.572164
Scnn1a	4.34806	4.7981	6.03226	4.82812	0.857113	0.57216
Csrnp1	8.2286	8.53849	9.11604	8.92623	0.637589	0.571649
Rit1	8.9925	9.15505	9.59483	9.67374	0.560512	0.571454
Slc3a2	12.5653	12.3968	12.9893	13.0032	0.51514	0.570244
Suox	10.2948	9.68289	10.1934	10.5361	0.375943	0.570135
BC004004	9.6037	9.69108	10.2187	10.2039	0.563926	0.569731
Gbas	9.52554	9.97971	10.4196	10.3567	0.635559	0.569362
Sesn1	8.18727	8.01521	8.5449	8.64979	0.496104	0.569323
Coro6	5.91425	5.38593	5.98328	6.15932	0.421207	0.569071
Mmaa	7.22759	7.07793	7.56132	7.72187	0.488834	0.568925
Slc35f5	8.59656	8.58742	8.92479	9.22905	0.484924	0.568605
Prps2	9.53553	9.31677	9.9752	9.91511	0.519003	0.568499
Sod2	9.25028	9.30325	9.77206	9.85677	0.537645	0.568484
Arid1b	9.59698	9.55905	10.0683	10.1376	0.524929	0.568351
Baiap2	11.0368	11.0354	11.6543	11.5477	0.564902	0.568281
0610007C21Rik	8.68407	9.36091	9.69709	9.67591	0.664011	0.567744
Erlin1	10.8144	10.493	11.0008	11.2057	0.449525	0.567549
2010320M18Rik	7.09338	6.72726	7.6503	7.27608	0.552874	0.567203
Cox5a	11.0738	10.7704	11.2998	11.4641	0.459833	0.566975
Eppk1	8.7727	8.15203	8.8038	8.94132	0.410196	0.566483
Ppp1r3e	4.51009	2.77202	4.3689	3.67191	0.379347	0.56639
Ramp3	7.27346	5.89011	5.88003	7.33558	0.0260159	0.566233
Lonp1	11.9452	12.0079	12.5448	12.5233	0.557471	0.566233
Crtap	10.1609	10.0441	10.6761	10.6018	0.53646	0.565779
Tmsb4x	14.4257	13.8504	14.2523	14.7274	0.351792	0.565261
Nhej1	6.50089	6.75867	7.39339	7.13587	0.634848	0.564879
Tmem147	9.99793	10.0321	10.6606	10.5182	0.574432	0.564861
Prr24	6.66475	6.4284	7.16	6.99537	0.531112	0.563572
Tbc1d10b	10.352	9.92887	10.7486	10.5452	0.50649	0.563455
Atp6v0c-ps2	12.3151	12.5177	13.1095	12.9379	0.607264	0.563273
Rpa1	12.4047	12.2179	12.6957	12.8736	0.473374	0.563227
Wtip	8.69258	8.27623	8.45345	9.1745	0.32957	0.563128
Npdc1	9.5947	9.15499	9.94744	9.79087	0.494312	0.563125
Sardh	4.8499	8.56094	7.5017	8.04778	1.06932	0.562972
Myl6b	7.81222	7.6959	8.07469	8.36016	0.463366	0.561848
D14Ertd449e	9.8281	9.39876	10.08	10.0772	0.465177	0.561792
Ptpn1	9.96114	10.0872	10.6867	10.538	0.588172	0.561698
Ptprm	7.66624	6.5229	7.04525	7.61067	0.233391	0.561444
Ide	12.306	11.7825	12.4052	12.5303	0.423477	0.560814
Nudt18	7.73343	7.54237	8.35119	8.04828	0.561834	0.559996
Btg2	6.79625	7.32876	7.57791	7.7396	0.59625	0.559927
Dirc2	7.77723	8.07308	8.47168	8.52961	0.575488	0.559713
Ndufb10	9.88797	10.1374	10.6785	10.5525	0.602811	0.559615
Phldb2	11.5642	11.2433	11.9455	11.8576	0.497807	0.559531
Lars2	13.1354	12.6079	12.8416	13.5285	0.313414	0.559446
Osgep	8.80104	8.66408	9.23831	9.24698	0.510086	0.55891
Gpr157	5.46391	5.67845	6.17867	6.12655	0.581432	0.558425
Slc25a5	13.3009	13.484	13.9436	13.9643	0.561517	0.557896
Heatr7a	11.0968	10.6993	11.3227	11.3825	0.454579	0.557822
Man1c1	7.76652	7.21197	8.31186	7.75772	0.545542	0.557625
Gla	8.58951	8.29644	8.77517	8.99397	0.441592	0.557548
Adh7	8.52726	9.76061	9.26673	10.1651	0.571973	0.557391
Gpr146	3.83934	5.34512	5.61654	5.27971	0.855896	0.557207
Mtmr1	8.28567	8.81365	9.06967	9.21942	0.594879	0.557068
Gbf1	12.0485	11.4414	12.1876	12.1682	0.432961	0.556853
Calr3	5.12473	6.07616	6.60387	6.15932	0.781151	0.556618
Tmem42	5.70859	5.99934	6.46574	6.42338	0.590597	0.556447
Tuft1	10.0216	10.3248	10.8889	10.699	0.620701	0.556063
Kctd20	9.61482	9.43083	10.0683	10.0021	0.512369	0.554876
Ddt	8.30789	7.49652	8.47132	8.21551	0.441213	0.554635
Whamm	7.19221	7.20879	7.58614	7.79998	0.492561	0.554609
Spp1	14.0136	14.1536	14.7092	14.6067	0.574317	0.554427
BC023829	8.52703	8.57865	9.09588	9.09055	0.540379	0.554292
Id2	7.02798	9.7873	9.12434	9.53689	0.922973	0.553904
Ltbp1	12.031	11.5991	12.1898	12.3066	0.433134	0.553279
Serf2	11.6347	11.6965	12.3427	12.1447	0.57811	0.553228
Gtf3a	10.4324	10.8772	11.2515	11.264	0.602902	0.552982
Dcaf6	8.52646	8.32405	8.90526	8.92611	0.490434	0.552865
Clptm1l	10.1593	10.0967	10.6071	10.6634	0.507301	0.552636
1810031K17Rik	9.48929	9.84168	10.3171	10.2261	0.606116	0.552108
Ppic	9.89898	10.6436	11.0852	10.8566	0.69955	0.551969
Pcca	8.48889	8.58742	9.20932	9.02712	0.580061	0.551965
U2af1l4	8.45943	8.65576	9.23047	9.06979	0.59253	0.55184
2700054A10Rik	5.48043	5.20255	5.14868	6.12115	0.293423	0.551751
Hadh	10.7273	10.4683	11.1154	11.0658	0.492793	0.551403
Kdelr2	11.3794	11.8175	12.183	12.2086	0.597375	0.551158
Mdp1	8.44568	8.2423	8.76571	8.86754	0.472637	0.550827
Immp2l	4.90921	4.45879	5.03022	5.17936	0.420789	0.550355
Plac9	4.06475	4.91424	4.58128	5.41824	0.510265	0.549651
Zdhhc1	7.43354	6.87733	7.61817	7.57162	0.439464	0.549513
Tmem150a	7.7086	7.74417	8.43994	8.177	0.582089	0.549272
Slc7a11	9.10014	9.63143	9.619	10.1435	0.515451	0.549206
Tbc1d24	7.9413	8.05605	8.83364	8.4142	0.625243	0.548792
Rpl39	12.7394	12.4157	13.0122	13.062	0.45958	0.548377
Rab32	8.17524	9.1329	9.32686	9.34921	0.683971	0.548234
Abhd14b	7.9954	7.85732	8.2459	8.50702	0.450102	0.547778
Ubc	14.2846	14.4648	14.9188	14.9334	0.551411	0.547229
Gpc2	4.51009	4.29705	5.03022	4.82812	0.525604	0.547053
Triap1	8.33518	8.8901	9.24092	9.22572	0.62068	0.546655
Map2k7	10.5408	10.7351	11.2808	11.1554	0.580157	0.546653
Bid	9.56451	9.00262	9.81725	9.66201	0.456068	0.546228
Egln2	9.57194	9.78369	10.4115	10.1585	0.607213	0.54619
Snx3	11.1134	11.17	11.6277	11.6941	0.519241	0.546185
Map2k2	11.2871	11.2116	11.8391	11.7229	0.531691	0.546131
Phb2	12.0526	11.9273	12.5011	12.4857	0.503408	0.545754
Lemd2	9.57652	9.60512	10.158	10.0997	0.537988	0.545752
3110039M20Rik	8.61003	8.45945	8.86517	9.10437	0.45003	0.545655
Zdhhc3	10.8089	10.6909	11.1698	11.2875	0.478777	0.545468
Mrps18a	9.41655	9.55232	10.0815	10.0057	0.559166	0.545239
St6galnac4	7.85123	8.19945	8.76372	8.53434	0.623688	0.543885
Dpcd	9.13202	8.64739	9.36082	9.31119	0.446297	0.543572
Tst	7.57761	7.92118	8.1042	8.42722	0.516314	0.543522
Pard6a	7.63144	7.48718	7.92775	8.11043	0.459784	0.543484
Lrrc56	4.43135	3.66235	4.20767	4.53517	0.324573	0.543025
Gpi1	13.1533	12.9589	13.5254	13.5489	0.481097	0.542769
Meis3	3.71188	4.7981	6.10274	4.45159	1.02218	0.542737
Cdc42ep5	8.22271	7.44917	8.45812	8.11723	0.451731	0.542454
Poldip3	11.9545	12.4128	12.6541	12.8365	0.561692	0.542225
Fam83h	9.63698	9.56126	10.2449	10.0419	0.544296	0.54212
Ube2k	10.3317	10.902	11.1338	11.2764	0.588272	0.542017
Srgap3	8.97696	8.00051	8.62882	8.93303	0.292192	0.541678
Vars	12.7232	12.4615	13.0667	13.0645	0.473233	0.541485
Loxl4	12.6982	11.4158	12.3595	12.3532	0.299309	0.541448
Tfap4	8.46794	8.45466	9.03704	8.94927	0.531853	0.541164
D6Wsu163e	8.02245	8.41578	8.72327	8.83847	0.561759	0.540524
Vps37c	9.87687	9.42105	10.0757	10.0928	0.435264	0.540478
Bcor	10.3732	9.96295	10.602	10.6198	0.442849	0.5404
Znhit1	8.88824	9.61835	10.1335	9.78787	0.707401	0.539939
Smap1	9.82437	9.5708	10.2312	10.143	0.489511	0.539868
Klf13	9.81951	9.43046	10.041	10.0891	0.440054	0.539817
Zfp628	7.65762	7.47777	8.06354	8.04778	0.487964	0.539641
Pccb	7.98847	8.06632	8.59466	8.53774	0.538804	0.538482
Idh2	11.9268	11.9509	12.4423	12.4642	0.51438	0.538423
Ulk1	9.50521	9.81578	10.2148	10.2339	0.563839	0.538328
Epc1	8.98563	8.83587	9.39167	9.40299	0.486578	0.538326
Asb1	8.12608	8.4402	8.89861	8.83022	0.581272	0.538318
Ahnak	15.0334	13.5675	14.4051	14.6344	0.219332	0.538205
Wdr1	12.8034	13.1997	13.5671	13.591	0.577481	0.538205
Pag1	8.34149	8.999	9.19461	9.34253	0.598322	0.538198
Rps11	13.8045	13.7728	14.1927	14.344	0.479726	0.538187
Gm13363	10.6178	10.7328	11.0448	11.2823	0.488214	0.53814
Rplp0	16.1594	16.5673	17.0144	16.9169	0.602316	0.537723
Cacna1a	5.69584	5.83223	5.88003	6.48773	0.419842	0.537305
Fau	13.5774	13.0127	13.8619	13.6444	0.458152	0.536928
Tnrc18	10.6687	10.4837	11.1751	11.0045	0.513637	0.536449
Tm2d2	10.2352	10.0919	10.7188	10.621	0.506419	0.536104
Dtx2	8.32976	8.79483	9.21198	9.12815	0.607772	0.536042
Ubtd1	9.46728	8.92859	9.74011	9.56343	0.453834	0.536014
Pacs2	10.4129	10.3419	10.7893	10.9159	0.475237	0.535705
Hps5	9.23222	8.81365	9.40333	9.4894	0.423429	0.535579
Gnaq	10.279	9.4357	10.1998	10.2356	0.360329	0.535482
Esyt1	11.5694	10.851	11.5038	11.6409	0.362169	0.535446
Inf2	11.5462	11.3121	11.998	11.8572	0.498484	0.535443
Vcam1	8.89317	10.1475	10.7829	10.0076	0.874867	0.535139
Jazf1	4.06475	4.29705	4.5139	4.82812	0.490112	0.534764
Esrra	9.02973	8.32426	9.23047	8.99412	0.435296	0.534557
Lmo7	12.1267	12.2961	12.9474	12.6625	0.593555	0.533794
1810026J23Rik	9.49308	9.52773	9.95323	10.0579	0.495148	0.533341
Lamp1	13.6288	13.9515	14.3313	14.365	0.55802	0.5333
Wbscr22	9.66427	10.2159	10.6185	10.5103	0.624302	0.533096
Uvrag	8.95432	9.051	9.54507	9.52055	0.530151	0.532898
Mtch1	11.7731	11.4921	12.1837	12.0527	0.485601	0.532491
Commd1	10.3372	10.0012	10.5196	10.6646	0.422894	0.53228
Sh3pxd2b	12.6947	12.2489	12.9022	12.9044	0.431502	0.532239
Hebp1	8.77058	8.55648	8.9377	9.22257	0.416606	0.53203
Coq9	9.69939	9.72328	10.3976	10.1453	0.560098	0.531514
Adcy9	6.66475	6.38879	7.13768	6.91963	0.501886	0.531206
Adk	11.0024	11.2338	11.4391	11.765	0.483963	0.531043
Syce2	9.4549	8.71301	9.61467	9.39691	0.421839	0.530947
Fam169b	4.72407	4.40024	4.93761	5.04723	0.430266	0.530784
Atp5g3	12.1388	11.9682	12.5014	12.5442	0.469327	0.530781
Fbxl17	8.71992	8.76211	9.10467	9.32176	0.472196	0.530746
D230037D09Rik	7.90351	8.35542	8.57413	8.77542	0.545311	0.530712
Ncs1	10.173	10.2123	10.6558	10.7282	0.499317	0.530533
Slc7a1	12.0982	12.2717	12.6243	12.7635	0.508946	0.530066
Oaz1	11.6053	11.2298	11.5948	11.9769	0.368294	0.530054
Myo1h	6.1348	6.71658	7.01084	7.04026	0.599862	0.530002
Sh2b2	4.25966	5.42561	5.73962	5.46161	0.757979	0.529059
Fkbp7	6.69877	7.11481	7.46543	7.49018	0.571015	0.528633
Gatc	8.46142	9.10326	9.41888	9.38626	0.620234	0.528188
Wdr74	10.8936	10.4138	11.0478	11.0878	0.414049	0.527907
Rasgef1b	9.0051	9.0699	9.43327	9.60513	0.481699	0.527714
Tufm	11.7281	11.6615	12.2534	12.1564	0.510124	0.526935
Ube2h	9.65442	9.80262	10.1146	10.3198	0.488713	0.526875
Nsun5	9.03443	9.49393	9.74985	9.88784	0.554665	0.526643
Cdkal1	7.85154	7.39022	7.89502	8.11043	0.38185	0.526283
Cfl1	15.321	14.621	15.4457	15.3116	0.407646	0.525755
Syngr2	11.492	11.5295	12.1096	11.9783	0.533153	0.525586
Gm16515	8.99592	9.1871	9.63899	9.61956	0.537761	0.525399
Rbm3	13.0282	13.1491	13.5363	13.6433	0.501177	0.525129
Laptm4a	11.6312	11.6698	12.1429	12.1647	0.503269	0.52496
5033414D02Rik	9.18779	9.06048	9.67027	9.57335	0.497675	0.524918
Stc2	8.34057	7.9002	8.31186	8.64979	0.360438	0.524862
Ubxn1	11.6596	10.9723	11.739	11.6809	0.39399	0.524516
Fnip2	9.8332	9.73116	10.1121	10.3329	0.440292	0.524312
Tmem134	10.356	9.88325	10.6182	10.5036	0.441274	0.524249
Rabl5	7.63144	8.4207	8.62292	8.67765	0.624214	0.523787
Rpl35	13.2641	13.3025	13.7427	13.8101	0.493094	0.523564
Stx4a	9.43989	9.26299	9.82943	9.81616	0.47135	0.52318
2210013O21Rik	7.70023	8.1634	8.52792	8.50183	0.58306	0.522901
Dis3l	9.43795	9.57458	10.1192	9.98731	0.546984	0.52237
Dolk	8.61894	8.72427	9.30211	9.13674	0.547821	0.522124
Myof	14.8813	14.2029	14.925	14.9226	0.381729	0.521479
Fhod3	7.5217	6.849	7.86154	7.43685	0.463843	0.521426
Tbc1d20	9.41453	9.13718	9.7197	9.72788	0.447938	0.521103
Vps37b	9.77292	10.4077	10.7558	10.6692	0.622209	0.52109
Tigd3	5.63951	4.69145	5.38914	5.54906	0.303619	0.520735
Kank1	9.36194	8.86507	9.70656	9.44417	0.461857	0.52057
Sh3bp4	11.2089	10.4766	11.2015	11.2192	0.367586	0.520442
Fxn	9.23492	8.84036	9.44826	9.47436	0.423674	0.520351
Erp29	10.9722	11.4873	11.9255	11.7639	0.614929	0.519884
Irgq	9.23358	8.74241	9.52622	9.34337	0.446797	0.519835
Mcc	9.94736	9.06893	9.5367	9.99431	0.257357	0.519806
Naa10	10.4439	10.4383	11.0304	10.8937	0.520955	0.519773
Camk2n2	6.57602	6.14909	6.55225	6.88835	0.357741	0.519569
Satb2	6.33711	6.38879	6.85417	6.8722	0.500234	0.519015
Cxcl3	3.95644	4.96898	5.16546	5.11508	0.677562	0.518772
Rpl6	14.8592	15.4478	15.7332	15.7549	0.59059	0.518203
Cops4	10.6339	11.178	11.4487	11.5119	0.574394	0.517615
Slc39a9	10.0098	9.92804	10.4355	10.4541	0.47585	0.517588
Sertad3	7.23166	6.28474	7.32624	6.98411	0.396972	0.517398
Ccdc109b	9.26959	9.26846	9.80673	9.74114	0.50491	0.516675
Shroom1	7.53117	7.56919	8.31681	7.9302	0.573323	0.516664
Atxn1	8.4671	7.5603	8.08116	8.47049	0.262121	0.51633
Gnb2	12.7605	13.1447	13.6122	13.4652	0.586111	0.516277
Cr1l	9.13907	9.0699	9.62107	9.5684	0.490248	0.516145
Dnlz	8.79873	8.54706	9.21347	9.08068	0.474176	0.515898
Rabac1	9.64136	9.32726	10.1552	9.8186	0.502583	0.515806
Ccni	10.9777	11.6437	11.8317	11.9534	0.581853	0.515483
Rnaseh2b	8.34057	9.12216	9.43099	9.323	0.645625	0.515315
Gm16576	5.47808	6.24093	6.46574	6.48773	0.617234	0.515125
Atp5e	10.1254	9.87431	10.395	10.4713	0.433255	0.515088
Rpl34	13.5229	13.4958	13.9285	14.0254	0.467619	0.515086
Sphk1	8.92225	8.03459	8.72327	8.85889	0.31266	0.514831
Ndufb6	9.48688	9.34286	9.89213	9.87549	0.468936	0.514585
Asb13	7.23665	7.32026	7.7249	7.80849	0.48824	0.514215
Arpc4	11.441	10.946	11.5194	11.634	0.383174	0.514128
Cdk18	11.1094	10.1959	11.1632	10.9074	0.382666	0.514
2610034B18Rik	10.348	9.9511	10.6252	10.5475	0.436768	0.513957
Aars	13.7966	13.487	14.0794	14.078	0.436842	0.513774
Tnks1bp1	11.931	11.5459	12.1796	12.1543	0.428462	0.513696
Dhcr7	9.05955	9.39127	9.74746	9.78235	0.539497	0.513656
Gpr137	8.32976	7.657	8.5449	8.28832	0.423231	0.513239
Rhog	10.086	9.72727	10.2641	10.3653	0.40812	0.513176
Tmed3	9.00954	8.79483	8.76734	9.61476	0.288865	0.512766
Cyb561d2	7.61363	8.1096	8.59058	8.36576	0.616555	0.512686
Golim4	11.9989	11.548	12.0423	12.2476	0.371459	0.51233
Arpc3	10.9704	11.4902	11.8532	11.7866	0.589563	0.512049
Snd1	12.7032	12.2318	12.8636	12.8793	0.403925	0.511825
Gng12	10.3613	10.334	10.645	10.9123	0.431006	0.511328
Ipo4	11.8299	11.9073	12.3965	12.3566	0.507976	0.511319
Rpsa	15.777	15.8297	16.372	16.2671	0.516175	0.511247
Aacs	10.5652	10.6266	11.1981	11.0468	0.526533	0.511174
Mmab	7.84395	8.4106	8.86182	8.64374	0.625503	0.510854
Slc9a6	8.49244	8.50647	8.84479	9.05216	0.44902	0.510738
Mrps34	8.71764	8.75255	9.44979	9.12815	0.553875	0.51031
Asb4	5.62684	0	2.42473	2.29723	-0.452439	0.510149
Atp6v0a2	9.59696	10.0384	10.4069	10.3668	0.569144	0.510134
Gde1	9.58986	9.69108	10.0771	10.1733	0.484712	0.510133
Armc6	9.32098	9.71519	10.1441	10.039	0.57349	0.510076
Zdhhc16	10.6137	10.3681	11.0293	10.8926	0.470064	0.510058
Prr7	5.12473	4.11485	5.16809	4.82812	0.378321	0.510017
Per1	8.90024	8.91471	9.39164	9.39747	0.487082	0.50998
Tysnd1	8.157	7.75199	8.59466	8.27136	0.478514	0.509912
Ccdc90a	8.75761	8.79483	9.07992	9.35192	0.439705	0.509889
Gnptg	7.73981	8.01541	8.27463	8.47075	0.495081	0.509886
Efnb1	8.05564	6.89213	8.16036	7.58256	0.397573	0.509831
Slc43a3	3.45114	9.04578	8.83008	7.18392	1.75854	0.508954
Fam59b	4.1655	5.02172	5.21127	5.23041	0.627232	0.508666
Gin1	6.33776	6.77412	6.92072	7.2013	0.505063	0.508611
Usf2	9.92603	9.85796	10.502	10.3033	0.510625	0.508336
Fkbp9	11.4582	11.2182	11.6715	11.8299	0.41251	0.508315
Scamp4	10.6697	10.3418	10.8713	10.9613	0.410594	0.508288
Flnc	13.4788	12.846	13.579	13.52	0.387042	0.50825
Lyrm5	6.56537	6.903	7.02725	7.38643	0.472653	0.508213
Napa	11.0713	10.9793	11.4892	11.4951	0.466864	0.508012
Eml3	10.8288	9.95785	10.7849	10.7024	0.350309	0.507759
Usp22	11.788	11.63	12.1386	12.1765	0.448566	0.507174
Uso1	11.2016	11.5133	11.8797	11.8993	0.532072	0.506783
Herpud2	8.37101	8.36566	8.7997	8.871	0.467022	0.505945
Nol10	10.0685	9.83212	10.3801	10.3963	0.437887	0.505739
Pik3cd	6.31601	5.709	5.76882	6.66518	0.204489	0.505013
Ighmbp2	8.57232	8.0551	8.68645	8.71433	0.386681	0.504856
Bag5	8.64535	9.01892	9.32932	9.39747	0.531258	0.504749
Slc44a2	10.8451	10.0889	11	10.737	0.401512	0.504663
Glo1	10.5938	10.4813	11.013	10.9921	0.465037	0.504589
0610031J06Rik	11.2426	11.1953	11.5468	11.7552	0.432021	0.504505
Ube2cbp	7.4536	7.86455	8.25072	8.19118	0.561874	0.504419
Cirbp	8.45402	8.07258	8.56584	8.72736	0.383301	0.503948
Als2cl	11.2127	10.8784	11.344	11.5229	0.38785	0.503777
Yif1b	9.43475	9.38376	10.0187	9.81814	0.509169	0.503655
Crim1	11.308	10.5289	11.2489	11.2711	0.341507	0.503419
Cln8	9.20564	9.23805	9.69	9.71367	0.479984	0.503317
Fkbp14	6.44186	6.72726	7.24546	7.05322	0.564783	0.50331
Cox8a	11.7637	11.1874	12.1203	11.7382	0.453735	0.503208
Got1	11.7989	11.5418	11.9975	12.1519	0.404346	0.502345
Nr2c1	8.19301	7.9281	8.39379	8.53738	0.405033	0.502311
Gprc5b	8.52333	7.87182	8.76763	8.47335	0.422912	0.502153
Sin3b	11.3434	11.1751	11.6767	11.7219	0.440044	0.501892
Maml1	10.4868	10.1209	10.7226	10.717	0.415935	0.50183
Kat5	10.053	9.72707	10.342	10.2983	0.430121	0.501827
Mospd3	8.44948	8.96847	9.56809	9.14488	0.647514	0.501679
3300005D01Rik	5.12473	5.12175	6.21307	5.32738	0.646986	0.50155
Lztr1	10.7959	10.5536	11.1302	11.1016	0.441133	0.501443
Tpcn2	8.08165	7.72043	8.41703	8.27142	0.443182	0.501346
Arf4	12.4213	12.3523	12.7536	12.8952	0.437595	0.500988
Phf2	10.1486	10.2229	10.7721	10.6318	0.516153	0.500807
Xpnpep1	12.5981	12.1047	12.7889	12.7231	0.404566	0.500716
3110007F17Rik	5.51673	5.0716	5.76882	5.66083	0.420657	0.500424
Hps6	9.40943	8.57424	9.30958	9.33179	0.328852	0.500395
Ctdsp1	11.3353	11.5581	11.9862	11.9492	0.521007	0.500149
Abca1	6.53895	6.0254	7.22454	6.42338	0.541785	0.499983
Bpgm	9.08221	9.49285	9.787	9.85327	0.532598	0.499443
Ntan1	9.2975	8.59619	9.34542	9.28227	0.367001	0.499238
Car5b	8.17354	8.04857	8.50667	8.59017	0.437362	0.499174
Cd151	12.1157	12.2403	12.7444	12.6428	0.515603	0.499141
Ddx39	12.7192	12.5992	13.0992	13.1189	0.449876	0.498575
Brd7	10.3248	10.4556	10.9473	10.8596	0.513276	0.498417
Havcr2	4.26057	4.67968	3.81843	5.54785	0.213013	0.4982
D330023K18Rik	4.1655	4.01432	4.93039	4.36287	0.556722	0.497859
Pex5	10.0598	9.65399	10.2885	10.2484	0.411564	0.497666
Por	11.041	11.8146	12.169	11.9727	0.643103	0.497367
Slc39a7	11.7881	11.6521	12.2816	12.12	0.480685	0.497278
Wwc1	11.8644	11.572	12.2362	12.0987	0.449213	0.497199
Uxt	7.99533	8.00215	8.50159	8.45962	0.481865	0.497023
Upf3a	9.39668	9.67902	10.1427	10.0203	0.54365	0.49621
Sept8	11.7831	11.4408	12.0254	12.0247	0.413082	0.495932
Zfp580	5.43836	5.709	5.88003	6.18542	0.459043	0.49586
Atp5k	9.63039	10.3687	10.701	10.5512	0.62653	0.495803
Ccdc24	5.82466	6.19574	6.53536	6.54934	0.532145	0.495747
Pcgf5	9.94055	9.2185	9.93621	9.92314	0.350148	0.495601
Mepce	10.0233	10.5116	10.7512	10.8535	0.534906	0.49544
2700038G22Rik	7.74348	7.67662	7.95608	8.26452	0.400248	0.495408
Ticam1	8.19325	7.74417	8.54063	8.28356	0.443386	0.495219
1110038B12Rik	10.052	10.3965	10.8295	10.7203	0.550676	0.495162
Wdr35	9.36205	9.41367	9.79436	9.89932	0.458984	0.494754
1110028C15Rik	7.0587	7.43076	7.77677	7.77922	0.533264	0.494492
Scmh1	8.87963	8.70093	9.13548	9.27165	0.413287	0.49447
Col4a5	9.24934	8.1634	9.04908	8.96442	0.300382	0.494352
Csrp1	11.9998	11.8362	12.6661	12.2236	0.526845	0.494214
Tmem62	7.65762	8.28705	8.49811	8.57277	0.563108	0.494185
Glrx	6.50089	6.81952	7.03327	7.25158	0.482224	0.494105
F3	10.2029	9.76622	10.2394	10.4416	0.355947	0.493987
Npc2	11.4155	11.1722	11.6853	11.7371	0.417374	0.493409
Acsf2	8.837	8.78876	9.2357	9.29029	0.450119	0.493306
Mllt3	9.68656	8.84695	9.71062	9.53851	0.35781	0.492831
Farp2	7.29219	7.06831	7.65804	7.58893	0.443239	0.492702
Alg14	8.63221	8.8099	9.21993	9.21942	0.498619	0.492557
Gyg	10.0711	9.68103	10.2809	10.2755	0.402121	0.492296
Hscb	7.19221	7.23136	7.90163	7.5905	0.534279	0.492206
Pnpla7	6.88757	7.07793	7.4665	7.49018	0.495589	0.492019
Brap	10.0663	10.5208	10.8074	10.8525	0.536405	0.491762
Alg1	8.47208	8.49173	9.135	8.87133	0.521262	0.491656
Fitm2	7.96999	8.04527	8.3015	8.57025	0.428246	0.491494
Tm9sf4	10.675	10.6128	11.1854	11.0625	0.480009	0.491488
Gss	9.25506	9.40128	9.90534	9.78235	0.515672	0.491461
Heatr2	9.83423	10.2176	10.7299	10.4816	0.579835	0.490956
Atp6v0b	11.2559	11.4224	11.8163	11.8411	0.48956	0.490309
Ppp2r1a	12.6108	12.5298	13.0362	13.0156	0.455661	0.490033
Gm9855	10.9423	11.0924	11.3496	11.5789	0.446926	0.489809
Commd7	8.90727	8.56849	8.8156	9.29095	0.315393	0.489242
Fam129b	13.1877	12.8257	13.469	13.3828	0.419203	0.489049
Fbxo9	8.08172	8.52941	9.01689	8.77107	0.588413	0.489024
Syt11	9.44473	9.45447	9.83315	9.9515	0.442719	0.4883
Psen2	7.57761	6.5229	7.35444	7.32387	0.288901	0.487997
Iscu	8.8255	9.39642	9.7104	9.65502	0.571751	0.487905
Slc38a4	5.43836	4.01432	5.21127	4.82812	0.293355	0.48786
Adrb2	5.43836	5.12175	5.90654	5.59263	0.46953	0.487849
Eid1	10.0946	9.53881	10.0814	10.2308	0.339398	0.487739
2310044G17Rik	9.26361	9.51372	9.88715	9.89737	0.503594	0.487265
Eif3b	13.1467	13.637	13.9124	13.95	0.539388	0.487224
Fen1	11.4175	11.0935	11.6177	11.6827	0.394711	0.487147
Zfp777	9.01292	8.99274	9.5805	9.4086	0.491712	0.486623
Zfp319	8.61908	8.50647	9.14953	8.94163	0.482809	0.486614
Polr2j	9.35977	9.98967	10.3072	10.2166	0.587194	0.486501
Eif2b4	9.71595	10.2443	10.5878	10.5079	0.567723	0.486473
Dnajc17	7.55921	7.42979	7.97956	7.91366	0.452108	0.4861
Slc12a9	8.87469	9.11859	9.54085	9.48152	0.514544	0.485917
Lrp10	11.3306	11.0241	11.7517	11.5126	0.454776	0.485769
Tmem208	9.40425	9.72127	10.0099	10.1086	0.496502	0.485751
Atp6v1f	9.75889	9.79321	10.3847	10.1798	0.50618	0.485428
Myeov2	9.13134	8.96254	9.53236	9.45494	0.446711	0.485233
Epn1	11.2802	10.8235	11.4592	11.4232	0.389354	0.485105
Trim36	5.67241	5.40193	6.20284	5.83947	0.483983	0.484929
Rbfa	8.87413	8.85783	9.41261	9.28396	0.482304	0.484887
Snhg8	8.37254	8.20385	8.66242	8.74502	0.415531	0.484807
Mxd3	8.26647	8.25161	8.84978	8.65742	0.494563	0.48465
Klf16	9.51102	9.26622	9.79987	9.80988	0.416255	0.484599
Gm6402	7.11268	6.86699	7.55455	7.34255	0.458716	0.484531
[truncated: 10,069 more rows]
