# Supplementary material for: Survival of pancreatic cancer cells lacking KRAS function
Source: Nat Commun. 2017 Oct 23;8:1090. doi: 10.1038/s41467-017-00942-5 (PMC5653666; doi:10.1038/s41467-017-00942-5)
Supplement: Supplementary file 11 — Supplementary Data 9 [file 41467_2017_942_MOESM11_ESM.xlsx]

## Sheet: Sheet1
Supplementary Data 9. Oncogenic signature gene set enrichment analysis (MSigDB C6) of 8988T KRAS deficient cells
NAME	SIZE	ES	NES	NOM p-val	FDR q-val	FWER p-val	RANK AT MAX	LEADING EDGE
MEK_UP.V1_DN	157	0.601148	3.02622	0	0	0	3091	tags=62%, list=24%, signal=81%
LTE2_UP.V1_DN	161	0.603605	3.01487	0	0	0	1917	tags=45%, list=15%, signal=53%
ERB2_UP.V1_DN	177	0.590027	3.00032	0	0	0	3014	tags=59%, list=23%, signal=76%
PIGF_UP.V1_UP	154	0.58539	2.91076	0	0	0	3023	tags=63%, list=24%, signal=81%
STK33_SKM_UP	195	0.538025	2.76774	0	0	0	2399	tags=47%, list=19%, signal=57%
STK33_UP	199	0.541748	2.75103	0	0	0	2331	tags=46%, list=18%, signal=56%
PRC2_EDD_UP.V1_DN	111	0.538435	2.55321	0	0	0	2766	tags=50%, list=22%, signal=64%
EIF4E_DN	87	0.535626	2.48523	0	0	0	3660	tags=62%, list=29%, signal=86%
STK33_NOMO_UP	201	0.478177	2.46582	0	0	0	2331	tags=42%, list=18%, signal=51%
HOXA9_DN.V1_UP	153	0.49419	2.44141	0	0	0	2260	tags=41%, list=18%, signal=49%
TBK1.DF_DN	266	0.448069	2.40735	0	0	0	3825	tags=58%, list=30%, signal=80%
KRAS.50_UP.V1_DN	16	0.772127	2.38489	0	0	0	125	tags=38%, list=1%, signal=38%
KRAS.300_UP.V1_DN	47	0.584532	2.36033	0	0	0	125	tags=21%, list=1%, signal=21%
MTOR_UP.N4.V1_DN	150	0.464133	2.29593	0	0	0	2742	tags=43%, list=21%, signal=54%
MEL18_DN.V1_DN	78	0.5181	2.2829	0	0	0	1309	tags=29%, list=10%, signal=33%
LEF1_UP.V1_DN	132	0.458097	2.2299	0	0	0	2123	tags=33%, list=17%, signal=40%
KRAS.600_UP.V1_DN	94	0.475344	2.18261	0	7.08167e-05	0.001	502	tags=20%, list=4%, signal=21%
JAK2_DN.V1_DN	115	0.458537	2.18097	0	6.68824e-05	0.001	2790	tags=44%, list=22%, signal=56%
IL2_UP.V1_DN	82	0.486246	2.17523	0	6.33623e-05	0.001	1143	tags=27%, list=9%, signal=29%
RB_P130_DN.V1_DN	116	0.444196	2.14051	0	0.000111014	0.002	3960	tags=57%, list=31%, signal=82%
RPS14_DN.V1_UP	98	0.463364	2.13485	0	0.000105727	0.002	2223	tags=35%, list=17%, signal=42%
KRAS.KIDNEY_UP.V1_DN	46	0.531159	2.10754	0	0.000255379	0.005	906	tags=24%, list=7%, signal=26%
JNK_DN.V1_UP	89	0.454093	2.06703	0	0.00043736	0.009	2443	tags=37%, list=19%, signal=45%
BCAT_BILD_ET_AL_DN	43	0.524995	2.0623	0.00188679	0.000419136	0.009	2047	tags=44%, list=16%, signal=52%
ALK_DN.V1_DN	58	0.486113	2.05369	0.00177305	0.000450063	0.01	655	tags=21%, list=5%, signal=22%
BMI1_DN.V1_DN	85	0.460054	2.04768	0	0.000432753	0.01	2115	tags=36%, list=16%, signal=43%
MYC_UP.V1_DN	109	0.429211	2.018	0	0.0005398	0.013	1561	tags=28%, list=12%, signal=31%
EGFR_UP.V1_DN	153	0.399666	1.98634	0	0.000719918	0.018	3803	tags=44%, list=30%, signal=62%
KRAS.LUNG.BREAST_UP.V1_DN	52	0.484317	1.98564	0	0.000695093	0.018	932	tags=25%, list=7%, signal=27%
BMI1_DN_MEL18_DN.V1_DN	80	0.445489	1.96619	0	0.000709844	0.019	3005	tags=44%, list=23%, signal=57%
IL15_UP.V1_DN	80	0.445694	1.94519	0	0.000838003	0.023	2937	tags=41%, list=23%, signal=53%
EGFR_UP.V1_UP	158	0.384187	1.9221	0	0.000951624	0.027	3188	tags=41%, list=25%, signal=54%
RAF_UP.V1_DN	143	0.387732	1.89993	0	0.00131158	0.038	4364	tags=56%, list=34%, signal=84%
P53_DN.V1_DN	108	0.401323	1.89233	0	0.00130985	0.039	1543	tags=24%, list=12%, signal=27%
RELA_DN.V1_UP	85	0.412483	1.87052	0	0.00159852	0.047	2592	tags=36%, list=20%, signal=45%
KRAS.PROSTATE_UP.V1_DN	51	0.459272	1.85907	0.00512821	0.00180883	0.054	2446	tags=35%, list=19%, signal=43%
E2F1_UP.V1_DN	147	0.377167	1.85115	0	0.00185203	0.057	553	tags=17%, list=4%, signal=18%
ATF2_UP.V1_DN	116	0.389805	1.84263	0	0.00198666	0.062	2862	tags=38%, list=22%, signal=48%
CSR_LATE_UP.V1_DN	128	0.379042	1.8347	0	0.00202261	0.065	2050	tags=27%, list=16%, signal=31%
CSR_EARLY_UP.V1_DN	128	0.378125	1.78855	0	0.00322941	0.102	2917	tags=38%, list=23%, signal=48%
RAF_UP.V1_UP	166	0.353822	1.78448	0	0.0032335	0.104	3592	tags=43%, list=28%, signal=59%
VEGF_A_UP.V1_DN	161	0.359644	1.7824	0	0.0032117	0.106	3499	tags=45%, list=27%, signal=61%
KRAS.600.LUNG.BREAST_UP.V1_DN	108	0.373986	1.76287	0	0.00398629	0.131	2790	tags=34%, list=22%, signal=43%
BCAT.100_UP.V1_DN	21	0.545385	1.75301	0.00584795	0.00434682	0.144	1718	tags=38%, list=13%, signal=44%
PTEN_DN.V1_UP	70	0.398695	1.73104	0	0.0052825	0.18	2096	tags=29%, list=16%, signal=34%
KRAS.DF.V1_UP	155	0.339158	1.70508	0	0.00652067	0.227	1729	tags=23%, list=13%, signal=27%
KRAS.KIDNEY_UP.V1_UP	51	0.414663	1.68745	0.00883392	0.00752775	0.264	2865	tags=43%, list=22%, signal=55%
KRAS.LUNG_UP.V1_DN	42	0.431229	1.66757	0.0124334	0.00890507	0.309	1034	tags=26%, list=8%, signal=28%
PRC2_EZH2_UP.V1_DN	111	0.346461	1.61816	0.00168634	0.0138427	0.441	2882	tags=36%, list=22%, signal=46%
PRC2_SUZ12_UP.V1_DN	97	0.350071	1.6025	0.003367	0.015591	0.487	1845	tags=28%, list=14%, signal=32%
KRAS.BREAST_UP.V1_UP	45	0.412349	1.59884	0.0158172	0.0160616	0.508	1770	tags=33%, list=14%, signal=39%
IL21_UP.V1_DN	68	0.374419	1.59524	0.00378788	0.016229	0.518	1742	tags=25%, list=14%, signal=29%
TGFB_UP.V1_DN	138	0.32732	1.59221	0.00172117	0.0164624	0.532	2860	tags=29%, list=22%, signal=37%
CAMP_UP.V1_DN	160	0.31618	1.58911	0.00327869	0.0166045	0.537	4048	tags=43%, list=32%, signal=62%
P53_DN.V1_UP	147	0.320923	1.57379	0.00501672	0.0188975	0.595	2383	tags=28%, list=19%, signal=34%
MTOR_UP.V1_UP	121	0.323144	1.54327	0.00337838	0.0245453	0.688	777	tags=14%, list=6%, signal=15%
LTE2_UP.V1_UP	158	0.299969	1.50315	0.00326797	0.0341079	0.813	1733	tags=20%, list=14%, signal=23%
CYCLIN_D1_KE_.V1_DN	94	0.327118	1.48873	0.0142857	0.0380543	0.85	907	tags=17%, list=7%, signal=18%
PKCA_DN.V1_DN	95	0.319791	1.48426	0.0188034	0.0388969	0.857	3543	tags=38%, list=28%, signal=52%
CAHOY_ASTROGLIAL	62	0.350241	1.48262	0.0205224	0.0388849	0.86	1269	tags=23%, list=10%, signal=25%
SIRNA_EIF4GI_DN	82	0.330866	1.47247	0.0280702	0.0418277	0.893	4342	tags=45%, list=34%, signal=68%
SNF5_DN.V1_DN	86	0.331512	1.47215	0.0106762	0.0413227	0.896	1994	tags=24%, list=16%, signal=29%
SRC_UP.V1_DN	114	0.305554	1.46037	0.0173913	0.0450494	0.917	1566	tags=18%, list=12%, signal=21%
PRC1_BMI_UP.V1_DN	85	0.320235	1.45669	0.0328467	0.0452141	0.924	1864	tags=26%, list=15%, signal=30%
WNT_UP.V1_DN	96	0.314673	1.44873	0.0230496	0.0473406	0.931	854	tags=16%, list=7%, signal=17%
TBK1.DF_UP	264	0.27147	1.44722	0.00488599	0.0474293	0.934	2876	tags=29%, list=22%, signal=37%
AKT_UP.V1_UP	130	0.296343	1.44539	0.0118644	0.047491	0.937	1604	tags=20%, list=13%, signal=23%
PTEN_DN.V2_UP	79	0.322493	1.41464	0.0388007	0.0601799	0.975	2306	tags=25%, list=18%, signal=31%
CRX_NRL_DN.V1_UP	99	0.302791	1.41057	0.0234114	0.0611958	0.978	985	tags=15%, list=8%, signal=16%
ATM_DN.V1_DN	45	0.348005	1.37978	0.0670391	0.0767842	0.993	4724	tags=56%, list=37%, signal=88%
AKT_UP_MTOR_DN.V1_UP	133	0.279624	1.36579	0.0241379	0.0847715	0.996	1572	tags=18%, list=12%, signal=20%
DCA_UP.V1_UP	80	0.308402	1.35278	0.0709091	0.0930496	0.999	2228	tags=26%, list=17%, signal=32%
GCNP_SHH_UP_EARLY.V1_DN	116	0.280933	1.35188	0.0456853	0.0922389	0.999	1249	tags=17%, list=10%, signal=19%
ESC_J1_UP_LATE.V1_UP	123	0.27645	1.33035	0.0598291	0.106556	0.999	1501	tags=20%, list=12%, signal=23%
CYCLIN_D1_UP.V1_DN	126	0.27189	1.30189	0.0590219	0.130057	1	1792	tags=21%, list=14%, signal=24%
PDGF_UP.V1_DN	58	0.317193	1.30143	0.0998218	0.128712	1	2443	tags=28%, list=19%, signal=34%
GLI1_UP.V1_DN	23	0.376761	1.29788	0.139489	0.130002	1	2501	tags=30%, list=19%, signal=38%
JAK2_DN.V1_UP	56	0.306004	1.27548	0.111517	0.150313	1	1479	tags=21%, list=12%, signal=24%
BCAT_GDS748_DN	34	0.348136	1.26979	0.148855	0.154241	1	1936	tags=32%, list=15%, signal=38%
ATF2_S_UP.V1_DN	104	0.275679	1.26673	0.0971039	0.155889	1	2782	tags=29%, list=22%, signal=37%
CTIP_DN.V1_UP	43	0.319455	1.26371	0.140221	0.157451	1	1304	tags=21%, list=10%, signal=23%
ESC_V6.5_UP_LATE.V1_UP	130	0.259565	1.2525	0.0822148	0.167644	1	2290	tags=25%, list=18%, signal=30%
NOTCH_DN.V1_DN	75	0.283564	1.23785	0.131261	0.182233	1	2443	tags=25%, list=19%, signal=31%
PKCA_DN.V1_UP	86	0.273941	1.23471	0.133455	0.184273	1	1421	tags=15%, list=11%, signal=17%
IL21_UP.V1_UP	85	0.274586	1.2339	0.136667	0.182939	1	2014	tags=22%, list=16%, signal=26%
NRL_DN.V1_UP	99	0.265195	1.23342	0.115646	0.181422	1	1155	tags=13%, list=9%, signal=14%
CRX_NRL_DN.V1_DN	81	0.276219	1.22918	0.13884	0.184709	1	1881	tags=22%, list=15%, signal=26%
YAP1_UP	38	0.322419	1.22197	0.177007	0.191426	1	1952	tags=29%, list=15%, signal=34%
TGFB_UP.V1_UP	139	0.253458	1.21545	0.124161	0.197314	1	4317	tags=42%, list=34%, signal=62%
KRAS.AMP.LUNG_UP.V1_UP	44	0.310034	1.20392	0.182149	0.209699	1	1836	tags=23%, list=14%, signal=26%
VEGF_A_UP.V1_UP	124	0.240775	1.17187	0.177281	0.252123	1	2070	tags=20%, list=16%, signal=24%
CRX_DN.V1_UP	84	0.258314	1.15921	0.212613	0.268807	1	883	tags=14%, list=7%, signal=15%
BMI1_DN.V1_UP	104	0.245071	1.15359	0.199653	0.27464	1	850	tags=12%, list=7%, signal=12%
ATF2_S_UP.V1_UP	97	0.247279	1.1518	0.205172	0.274391	1	666	tags=11%, list=5%, signal=12%
NOTCH_DN.V1_UP	94	0.245448	1.14169	0.231598	0.288056	1	3408	tags=33%, list=27%, signal=45%
BRCA1_DN.V1_UP	30	0.311622	1.13604	0.27821	0.294566	1	2228	tags=27%, list=17%, signal=32%
ESC_V6.5_UP_EARLY.V1_DN	114	0.233708	1.12748	0.229167	0.30574	1	2150	tags=21%, list=17%, signal=25%
LEF1_UP.V1_UP	110	0.237448	1.12159	0.231687	0.313334	1	2220	tags=25%, list=17%, signal=31%
GCNP_SHH_UP_LATE.V1_UP	155	0.226502	1.11299	0.237024	0.324939	1	2696	tags=28%, list=21%, signal=35%
GCNP_SHH_UP_EARLY.V1_UP	141	0.223173	1.08712	0.302829	0.369357	1	3939	tags=43%, list=31%, signal=61%
KRAS.600.LUNG.BREAST_UP.V1_UP	99	0.235189	1.08126	0.309481	0.377322	1	953	tags=14%, list=7%, signal=15%
SNF5_DN.V1_UP	109	0.225175	1.04967	0.359143	0.436684	1	282	tags=6%, list=2%, signal=7%
BMI1_DN_MEL18_DN.V1_UP	100	0.220693	1.03962	0.382456	0.453934	1	889	tags=13%, list=7%, signal=14%
STK33_NOMO_DN	200	0.196785	1.02594	0.385113	0.478614	1	2908	tags=27%, list=23%, signal=34%
MTOR_UP.V1_DN	127	0.214227	1.02545	0.393298	0.47515	1	2138	tags=20%, list=17%, signal=23%
STK33_SKM_DN	181	0.195909	0.999522	0.45124	0.529933	1	3912	tags=33%, list=30%, signal=46%
ERB2_UP.V1_UP	147	0.203031	0.996998	0.453226	0.530811	1	1733	tags=17%, list=14%, signal=19%
PDGF_UP.V1_UP	122	0.209838	0.991964	0.456261	0.537167	1	3758	tags=32%, list=29%, signal=45%
KRAS.BREAST_UP.V1_DN	57	0.236271	0.979339	0.495575	0.56107	1	648	tags=11%, list=5%, signal=11%
PDGF_ERK_DN.V1_UP	101	0.206361	0.966328	0.530329	0.586406	1	3741	tags=31%, list=29%, signal=43%
IL2_UP.V1_UP	117	0.202622	0.95813	0.529617	0.600146	1	1022	tags=14%, list=8%, signal=15%
NFE2L2.V2	241	0.181293	0.956968	0.566719	0.597665	1	1296	tags=12%, list=10%, signal=13%
AKT_UP.V1_DN	124	0.194471	0.934443	0.606897	0.645842	1	593	tags=9%, list=5%, signal=9%
CAHOY_OLIGODENDROCUTIC	71	0.205989	0.888373	0.670086	0.747969	1	2037	tags=20%, list=16%, signal=23%
RB_DN.V1_DN	101	0.184238	0.869775	0.719298	0.782947	1	1409	tags=12%, list=11%, signal=13%
ATM_DN.V1_UP	61	0.204766	0.855323	0.749091	0.807745	1	2739	tags=26%, list=21%, signal=33%
KRAS.DF.V1_DN	119	0.180117	0.853863	0.77265	0.803977	1	3113	tags=26%, list=24%, signal=34%
PRC1_BMI_UP.V1_UP	91	0.184856	0.835164	0.808118	0.834909	1	2556	tags=21%, list=20%, signal=26%
DCA_UP.V1_DN	128	0.165646	0.804904	0.868327	0.882172	1	3430	tags=29%, list=27%, signal=39%
CRX_DN.V1_DN	79	0.1768	0.792537	0.840659	0.895093	1	2783	tags=27%, list=22%, signal=34%
CTIP_DN.V1_DN	59	0.179458	0.757991	0.881739	0.933445	1	3537	tags=32%, list=28%, signal=44%
NRL_DN.V1_DN	90	0.163948	0.74956	0.929188	0.934615	1	1678	tags=14%, list=13%, signal=17%
TBK1.DN.48HRS_UP	47	0.168167	0.671721	0.935829	0.9829	1	1798	tags=15%, list=14%, signal=17%
YAP1_DN	24	0.159914	0.539975	0.979048	0.99808	1	3443	tags=33%, list=27%, signal=45%
