# Supplementary material for: Survival of pancreatic cancer cells lacking KRAS function
Source: Nat Commun. 2017 Oct 23;8:1090. doi: 10.1038/s41467-017-00942-5 (PMC5653666; doi:10.1038/s41467-017-00942-5)
Supplement: Supplementary file 12 — Supplementary Data 10 [file 41467_2017_942_MOESM12_ESM.xlsx]

## Sheet: Sheet1
Supplementary Data 10. Oncogenic signature gene set enrichment analysis (MSigDB C6) of A13 Kras deficient cells
NAME	SIZE	ES	NES	NOM p-val	FDR q-val	FWER p-val	RANK AT MAX	LEADING EDGE
RB_P107_DN.V1_UP	118	0.545227	1.87672	0	0.013863	0.014	2398	tags=36%, list=20%, signal=45%
ESC_V6.5_UP_EARLY.V1_DN	126	0.537497	1.87389	0	0.00835703	0.017	1394	tags=35%, list=12%, signal=39%
RAPA_EARLY_UP.V1_UP	98	0.558758	1.87241	0	0.00589468	0.018	1337	tags=32%, list=11%, signal=35%
CAHOY_ASTROGLIAL	71	0.523262	1.66605	0.00573614	0.0659845	0.233	1340	tags=32%, list=11%, signal=36%
NFE2L2.V2	216	0.425143	1.60149	0	0.114768	0.437	1699	tags=29%, list=14%, signal=33%
ESC_J1_UP_EARLY.V1_UP	116	0.458499	1.572	0.00194553	0.128484	0.546	1098	tags=23%, list=9%, signal=25%
MEK_UP.V1_UP	148	0.445721	1.56992	0.00188324	0.112575	0.555	1232	tags=28%, list=10%, signal=31%
PKCA_DN.V1_UP	69	0.492659	1.55428	0.00798403	0.113527	0.607	1121	tags=23%, list=9%, signal=25%
ATF2_UP.V1_DN	114	0.457336	1.54032	0.00187617	0.116099	0.657	1030	tags=20%, list=9%, signal=22%
CSR_LATE_UP.V1_DN	112	0.443793	1.51876	0.015625	0.127999	0.728	992	tags=21%, list=8%, signal=23%
P53_DN.V2_UP	53	0.510034	1.51256	0.0238095	0.122357	0.746	679	tags=28%, list=6%, signal=30%
CORDENONSI_YAP_CONSERVED_SIGNATURE	55	0.50053	1.49824	0.015873	0.126679	0.793	1617	tags=36%, list=13%, signal=42%
BMI1_DN.V1_UP	104	0.434139	1.45526	0.0218254	0.171889	0.911	719	tags=23%, list=6%, signal=24%
ERB2_UP.V1_UP	139	0.410021	1.45408	0.00573614	0.161206	0.913	1229	tags=29%, list=10%, signal=32%
SIRNA_EIF4GI_UP	80	0.446222	1.45358	0.0317757	0.151116	0.913	2371	tags=36%, list=20%, signal=45%
RB_DN.V1_DN	105	0.428129	1.44969	0.0198807	0.146679	0.919	1535	tags=21%, list=13%, signal=24%
TGFB_UP.V1_UP	143	0.404453	1.41981	0.0205993	0.179054	0.963	1516	tags=25%, list=13%, signal=28%
NOTCH_DN.V1_DN	68	0.455354	1.40882	0.04	0.187001	0.975	1632	tags=34%, list=14%, signal=39%
ESC_V6.5_UP_LATE.V1_DN	126	0.40469	1.40595	0.0190476	0.180917	0.977	1381	tags=23%, list=11%, signal=26%
JAK2_DN.V1_UP	54	0.4591	1.40579	0.0434783	0.172124	0.977	1149	tags=24%, list=10%, signal=26%
AKT_UP_MTOR_DN.V1_DN	128	0.406093	1.40379	0.0201207	0.166767	0.979	791	tags=16%, list=7%, signal=17%
BMI1_DN_MEL18_DN.V1_UP	105	0.415651	1.39674	0.0357782	0.169188	0.981	1169	tags=29%, list=10%, signal=31%
E2F1_UP.V1_DN	154	0.385531	1.38399	0.0358491	0.180921	0.989	1302	tags=21%, list=11%, signal=23%
PIGF_UP.V1_DN	91	0.418063	1.37696	0.0434783	0.182512	0.99	1303	tags=25%, list=11%, signal=28%
AKT_UP.V1_DN	127	0.393039	1.36875	0.0374753	0.188309	0.993	791	tags=18%, list=7%, signal=19%
HOXA9_DN.V1_UP	140	0.387187	1.36831	0.0288462	0.181866	0.993	861	tags=14%, list=7%, signal=14%
PRC2_EZH2_UP.V1_UP	132	0.382971	1.34958	0.0404624	0.203008	0.995	1028	tags=15%, list=9%, signal=16%
PKCA_DN.V1_DN	95	0.39551	1.32962	0.0508806	0.227973	0.998	1708	tags=27%, list=14%, signal=32%
VEGF_A_UP.V1_UP	113	0.388253	1.32923	0.0676983	0.220565	0.998	1253	tags=27%, list=10%, signal=29%
CRX_NRL_DN.V1_UP	81	0.410284	1.32395	0.0772277	0.221244	0.999	1247	tags=20%, list=10%, signal=22%
IL15_UP.V1_DN	75	0.411731	1.32048	0.0719697	0.220419	0.999	1143	tags=32%, list=9%, signal=35%
PRC2_EDD_UP.V1_UP	161	0.361402	1.31511	0.0413534	0.22216	1	2150	tags=22%, list=18%, signal=27%
P53_DN.V1_DN	112	0.38095	1.30023	0.0745455	0.241333	1	786	tags=20%, list=7%, signal=21%
KRAS.600_UP.V1_DN	101	0.380763	1.2896	0.0788955	0.253295	1	1004	tags=26%, list=8%, signal=28%
KRAS.600.LUNG.BREAST_UP.V1_DN	103	0.380078	1.28556	0.0831793	0.253127	1	901	tags=25%, list=7%, signal=27%
MTOR_UP.V1_DN	115	0.370031	1.28002	0.0806142	0.256073	1	1919	tags=30%, list=16%, signal=35%
MEL18_DN.V1_UP	103	0.380375	1.27384	0.0907372	0.260114	1	1240	tags=27%, list=10%, signal=30%
DCA_UP.V1_UP	75	0.392624	1.27138	0.124756	0.256677	1	1462	tags=21%, list=12%, signal=24%
MYC_UP.V1_UP	125	0.362166	1.24529	0.0955882	0.296749	1	3361	tags=42%, list=28%, signal=57%
PDGF_UP.V1_DN	58	0.4092	1.23686	0.157795	0.306246	1	1274	tags=28%, list=11%, signal=31%
SNF5_DN.V1_UP	110	0.365174	1.23594	0.116959	0.300567	1	601	tags=12%, list=5%, signal=12%
RB_P107_DN.V1_DN	113	0.361836	1.2287	0.124506	0.308268	1	1949	tags=17%, list=16%, signal=20%
KRAS.AMP.LUNG_UP.V1_DN	51	0.396287	1.20173	0.203522	0.356398	1	902	tags=22%, list=7%, signal=23%
EGFR_UP.V1_UP	152	0.334127	1.19021	0.134	0.373525	1	1143	tags=23%, list=9%, signal=25%
P53_DN.V1_UP	145	0.327767	1.16889	0.152727	0.41797	1	1386	tags=21%, list=11%, signal=24%
ATF2_S_UP.V1_DN	107	0.340506	1.16807	0.165992	0.411013	1	1355	tags=26%, list=11%, signal=29%
KRAS.LUNG_UP.V1_DN	42	0.393711	1.16138	0.234375	0.418512	1	932	tags=33%, list=8%, signal=36%
RELA_DN.V1_DN	48	0.393302	1.16128	0.240157	0.410064	1	883	tags=21%, list=7%, signal=22%
JNK_DN.V1_UP	84	0.356771	1.15891	0.222664	0.407374	1	1354	tags=25%, list=11%, signal=28%
LEF1_UP.V1_UP	110	0.341026	1.15066	0.207957	0.418044	1	1130	tags=25%, list=9%, signal=27%
MYC_UP.V1_DN	89	0.346089	1.14502	0.232932	0.42369	1	1146	tags=20%, list=9%, signal=22%
KRAS.AMP.LUNG_UP.V1_UP	39	0.40773	1.14364	0.277328	0.418353	1	1043	tags=21%, list=9%, signal=22%
STK33_SKM_UP	166	0.32062	1.13985	0.180233	0.418822	1	1699	tags=23%, list=14%, signal=26%
ESC_J1_UP_LATE.V1_UP	133	0.322958	1.12865	0.245136	0.437843	1	1956	tags=37%, list=16%, signal=43%
CYCLIN_D1_UP.V1_UP	117	0.323177	1.12717	0.230483	0.432857	1	876	tags=14%, list=7%, signal=15%
RELA_DN.V1_UP	78	0.34375	1.1174	0.254065	0.44683	1	1782	tags=28%, list=15%, signal=33%
ESC_J1_UP_EARLY.V1_DN	135	0.31787	1.11058	0.241715	0.455715	1	1430	tags=21%, list=12%, signal=23%
CTIP_DN.V1_DN	63	0.35602	1.10901	0.303675	0.45148	1	1120	tags=22%, list=9%, signal=24%
CAHOY_ASTROCYTIC	52	0.372201	1.10438	0.318367	0.454473	1	1699	tags=29%, list=14%, signal=33%
IL21_UP.V1_DN	58	0.356359	1.09742	0.330739	0.46254	1	811	tags=17%, list=7%, signal=18%
EIF4E_UP	67	0.347872	1.09477	0.291498	0.461042	1	2501	tags=33%, list=21%, signal=41%
NRL_DN.V1_UP	88	0.326916	1.09017	0.275049	0.464567	1	1413	tags=19%, list=12%, signal=22%
ATM_DN.V1_UP	55	0.350556	1.08982	0.320329	0.458169	1	568	tags=16%, list=5%, signal=17%
LTE2_UP.V1_UP	141	0.310187	1.08694	0.290448	0.45742	1	1143	tags=16%, list=9%, signal=18%
GCNP_SHH_UP_LATE.V1_DN	122	0.313264	1.08659	0.271347	0.451205	1	1561	tags=18%, list=13%, signal=21%
CYCLIN_D1_KE_.V1_UP	140	0.304348	1.07448	0.300373	0.471982	1	1521	tags=17%, list=13%, signal=19%
STK33_UP	192	0.289345	1.05608	0.309665	0.508593	1	1699	tags=19%, list=14%, signal=21%
ATM_DN.V1_DN	47	0.361032	1.05566	0.365714	0.502126	1	902	tags=26%, list=7%, signal=27%
RAF_UP.V1_UP	150	0.297935	1.0476	0.32967	0.514239	1	933	tags=17%, list=8%, signal=19%
ESC_V6.5_UP_LATE.V1_UP	133	0.295251	1.04687	0.377609	0.508545	1	1589	tags=25%, list=13%, signal=28%
PTEN_DN.V2_UP	69	0.328952	1.03668	0.372781	0.52571	1	706	tags=14%, list=6%, signal=15%
PTEN_DN.V2_DN	89	0.31254	1.0291	0.413926	0.537017	1	1355	tags=20%, list=11%, signal=23%
CYCLIN_D1_KE_.V1_DN	91	0.305288	1.02597	0.393064	0.537419	1	1063	tags=11%, list=9%, signal=12%
AKT_UP_MTOR_DN.V1_UP	122	0.299441	1.01959	0.394942	0.545484	1	2054	tags=30%, list=17%, signal=36%
PRC2_EDD_UP.V1_DN	109	0.296314	1.01278	0.425856	0.554819	1	1130	tags=16%, list=9%, signal=17%
AKT_UP.V1_UP	119	0.293446	1.01138	0.429719	0.551066	1	1340	tags=19%, list=11%, signal=22%
EIF4E_DN	86	0.308469	1.00982	0.446809	0.547838	1	1511	tags=16%, list=13%, signal=18%
RPS14_DN.V1_DN	149	0.283837	1.0095	0.439604	0.541601	1	2103	tags=25%, list=17%, signal=30%
LEF1_UP.V1_DN	122	0.292062	1.00355	0.448276	0.548724	1	1211	tags=18%, list=10%, signal=20%
PRC2_SUZ12_UP.V1_DN	83	0.304257	0.995646	0.471735	0.560272	1	710	tags=8%, list=6%, signal=9%
CSR_EARLY_UP.V1_DN	104	0.294947	0.990541	0.48125	0.565579	1	1127	tags=11%, list=9%, signal=12%
RAF_UP.V1_DN	143	0.277013	0.985825	0.476923	0.570141	1	1498	tags=20%, list=12%, signal=22%
MTOR_UP.N4.V1_DN	119	0.283204	0.976945	0.497297	0.584491	1	1140	tags=13%, list=9%, signal=14%
STK33_NOMO_UP	204	0.255399	0.941094	0.608456	0.663299	1	1678	tags=19%, list=14%, signal=22%
RAPA_EARLY_UP.V1_DN	118	0.276174	0.940862	0.584677	0.656099	1	1763	tags=22%, list=15%, signal=26%
RB_P130_DN.V1_DN	113	0.274242	0.932631	0.577465	0.668315	1	767	tags=6%, list=6%, signal=7%
E2F3_UP.V1_UP	114	0.271796	0.924773	0.618952	0.678913	1	1165	tags=17%, list=10%, signal=18%
CAMP_UP.V1_DN	157	0.244724	0.883771	0.730483	0.765654	1	2253	tags=25%, list=19%, signal=31%
MTOR_UP.N4.V1_UP	156	0.246339	0.882534	0.744444	0.760102	1	1903	tags=24%, list=16%, signal=29%
CYCLIN_D1_UP.V1_DN	116	0.243771	0.830545	0.833017	0.861815	1	1109	tags=13%, list=9%, signal=14%
BCAT_BILD_ET_AL_UP	36	0.289785	0.802178	0.770428	0.903856	1	2618	tags=42%, list=22%, signal=53%
RB_DN.V1_UP	105	0.224389	0.773133	0.914934	0.938653	1	1658	tags=15%, list=14%, signal=18%
TBK1.DF_DN	263	0.195879	0.7444	0.988372	0.962524	1	1165	tags=10%, list=10%, signal=10%
YAP1_DN	20	0.2741	0.697388	0.864407	0.989885	1	1580	tags=20%, list=13%, signal=23%
PDGF_ERK_DN.V1_DN	121	0.192983	0.664957	0.994141	0.995841	1	1920	tags=17%, list=16%, signal=19%
CSR_LATE_UP.V1_UP	135	0.188965	0.662507	0.99596	0.986509	1	1587	tags=10%, list=13%, signal=11%
GLI1_UP.V1_UP	21	0.209698	0.525804	0.979757	0.997726	1	323	tags=5%, list=3%, signal=5%
