# Supplementary material for: Survival of pancreatic cancer cells lacking KRAS function
Source: Nat Commun. 2017 Oct 23;8:1090. doi: 10.1038/s41467-017-00942-5 (PMC5653666; doi:10.1038/s41467-017-00942-5)
Supplement: Supplementary file 13 — Supplementary Data 11 [file 41467_2017_942_MOESM13_ESM.xlsx]

## Sheet: Sheet1
Supplementary Data 11. Oncogenic signature gene set enrichment analysis (MSigDB C6) of 8988T KRAS Intact cells
NAME	SIZE	ES	NES	NOM p-val	FDR q-val	FWER p-val	RANK AT MAX	LEADING EDGE
CSR_LATE_UP.V1_UP	144	-0.481165	-2.49375	0	0	0	2494	tags=40%, list=19%, signal=49%
PRC2_EDD_UP.V1_UP	169	-0.470053	-2.48979	0	0	0	3227	tags=51%, list=25%, signal=68%
MYC_UP.V1_UP	144	-0.466389	-2.42627	0	0	0	3704	tags=53%, list=29%, signal=73%
RB_P107_DN.V1_UP	112	-0.48714	-2.40601	0	0	0	4306	tags=62%, list=34%, signal=92%
EIF4E_UP	80	-0.512303	-2.3894	0	0	0	2319	tags=46%, list=18%, signal=56%
RB_P130_DN.V1_UP	89	-0.495746	-2.34867	0	0	0	3380	tags=60%, list=26%, signal=80%
RPS14_DN.V1_DN	153	-0.419515	-2.17768	0	0	0	1969	tags=33%, list=15%, signal=38%
CAMP_UP.V1_UP	182	-0.388084	-2.085	0	0.000395556	0.004	3196	tags=47%, list=25%, signal=62%
RB_DN.V1_UP	113	-0.401773	-1.99585	0	0.000539763	0.006	4464	tags=55%, list=35%, signal=83%
CYCLIN_D1_UP.V1_UP	123	-0.388982	-1.99064	0	0.000485787	0.006	3349	tags=49%, list=26%, signal=65%
E2F1_UP.V1_UP	171	-0.348374	-1.86572	0	0.00184004	0.026	4025	tags=44%, list=31%, signal=63%
CYCLIN_D1_KE_.V1_UP	144	-0.359681	-1.86217	0	0.00182031	0.028	2642	tags=37%, list=21%, signal=46%
SRC_UP.V1_UP	86	-0.37494	-1.76757	0	0.0050817	0.082	3255	tags=47%, list=25%, signal=62%
PIGF_UP.V1_DN	103	-0.356528	-1.751	0	0.00588956	0.102	3656	tags=46%, list=29%, signal=63%
KRAS.50_UP.V1_UP	17	-0.544077	-1.7325	0.0147992	0.00633507	0.116	1415	tags=41%, list=11%, signal=46%
ATF2_UP.V1_UP	94	-0.352843	-1.68049	0.00232558	0.0105679	0.194	2828	tags=38%, list=22%, signal=49%
KRAS.300_UP.V1_UP	51	-0.377626	-1.60533	0.00833333	0.0197172	0.346	1415	tags=25%, list=11%, signal=29%
HOXA9_DN.V1_DN	155	-0.299619	-1.57276	0	0.02544	0.441	2153	tags=28%, list=17%, signal=33%
GCNP_SHH_UP_LATE.V1_DN	128	-0.307126	-1.55399	0	0.0289828	0.508	3026	tags=39%, list=24%, signal=51%
ESC_J1_UP_LATE.V1_DN	138	-0.296896	-1.51459	0.00536193	0.0390262	0.631	1665	tags=23%, list=13%, signal=26%
TBK1.DN.48HRS_DN	47	-0.362601	-1.49073	0.0351648	0.0467227	0.714	1933	tags=23%, list=15%, signal=27%
MEL18_DN.V1_UP	95	-0.311134	-1.4863	0.0115473	0.0460434	0.725	1963	tags=27%, list=15%, signal=32%
E2F3_UP.V1_UP	144	-0.280436	-1.45841	0.00722892	0.0547173	0.796	3754	tags=41%, list=29%, signal=57%
BCAT_BILD_ET_AL_UP	37	-0.365555	-1.4491	0.0526316	0.0571781	0.824	4227	tags=49%, list=33%, signal=72%
JNK_DN.V1_DN	100	-0.297825	-1.43554	0.00970874	0.061041	0.851	3276	tags=37%, list=26%, signal=49%
PRC2_EZH2_UP.V1_UP	130	-0.274459	-1.41896	0.00810811	0.066989	0.891	1401	tags=18%, list=11%, signal=21%
PDGF_ERK_DN.V1_DN	127	-0.273101	-1.39988	0.0297767	0.0747354	0.923	3904	tags=41%, list=30%, signal=58%
PTEN_DN.V2_DN	103	-0.286543	-1.3998	0.0385439	0.0721489	0.923	3009	tags=33%, list=23%, signal=43%
PRC2_SUZ12_UP.V1_UP	89	-0.289235	-1.37024	0.0588235	0.089148	0.967	2661	tags=33%, list=21%, signal=41%
CORDENONSI_YAP_CONSERVED_SIGNATURE	55	-0.313719	-1.36634	0.0629213	0.0887782	0.97	1423	tags=24%, list=11%, signal=26%
IL15_UP.V1_UP	121	-0.264266	-1.33286	0.028133	0.110926	0.989	3119	tags=36%, list=24%, signal=48%
ALK_DN.V1_UP	49	-0.310163	-1.32189	0.0847826	0.116218	0.993	3532	tags=41%, list=28%, signal=56%
KRAS.LUNG.BREAST_UP.V1_UP	53	-0.299485	-1.28835	0.092233	0.143495	0.996	2345	tags=34%, list=18%, signal=41%
MTOR_UP.N4.V1_UP	164	-0.242552	-1.28336	0.0409207	0.144301	0.997	2739	tags=26%, list=21%, signal=33%
AKT_UP_MTOR_DN.V1_DN	125	-0.249431	-1.27258	0.0863874	0.151377	0.999	4059	tags=42%, list=32%, signal=60%
SIRNA_EIF4GI_UP	85	-0.262425	-1.23175	0.136161	0.195582	1	2903	tags=33%, list=23%, signal=42%
WNT_UP.V1_UP	93	-0.25343	-1.2083	0.116337	0.223837	1	2958	tags=30%, list=23%, signal=39%
KRAS.600_UP.V1_UP	100	-0.247803	-1.20511	0.123874	0.222783	1	515	tags=12%, list=4%, signal=12%
ESC_V6.5_UP_LATE.V1_DN	134	-0.224149	-1.16	0.163507	0.290436	1	1657	tags=20%, list=13%, signal=23%
RAPA_EARLY_UP.V1_UP	105	-0.232094	-1.14658	0.19656	0.307985	1	2801	tags=32%, list=22%, signal=41%
ESC_J1_UP_EARLY.V1_DN	139	-0.219927	-1.13951	0.175644	0.314088	1	1670	tags=19%, list=13%, signal=22%
BCAT_GDS748_UP	37	-0.281826	-1.10108	0.300429	0.38512	1	2730	tags=30%, list=21%, signal=38%
CSR_EARLY_UP.V1_UP	151	-0.209873	-1.09533	0.240876	0.388525	1	2455	tags=23%, list=19%, signal=28%
STK33_DN	201	-0.194964	-1.07736	0.25062	0.420767	1	1742	tags=18%, list=14%, signal=20%
P53_DN.V2_DN	73	-0.236852	-1.06926	0.318605	0.430708	1	2843	tags=30%, list=22%, signal=38%
CAHOY_NEURONAL	29	-0.287526	-1.06236	0.362887	0.437821	1	3259	tags=41%, list=25%, signal=55%
RAPA_EARLY_UP.V1_DN	127	-0.20681	-1.05298	0.314286	0.451258	1	3904	tags=39%, list=30%, signal=56%
PTEN_DN.V1_DN	63	-0.236767	-1.05074	0.38512	0.447051	1	1507	tags=16%, list=12%, signal=18%
KRAS.LUNG_UP.V1_UP	44	-0.251557	-1.03717	0.367171	0.47178	1	1803	tags=25%, list=14%, signal=29%
BRCA1_DN.V1_DN	74	-0.225766	-1.02911	0.395089	0.482356	1	3889	tags=47%, list=30%, signal=67%
BCAT.100_UP.V1_UP	28	-0.275862	-1.01812	0.4	0.500727	1	3123	tags=32%, list=24%, signal=42%
KRAS.PROSTATE_UP.V1_UP	51	-0.236994	-1.00194	0.448193	0.53118	1	2195	tags=25%, list=17%, signal=31%
MEK_UP.V1_UP	163	-0.189341	-0.995789	0.436585	0.536919	1	2941	tags=27%, list=23%, signal=35%
KRAS.AMP.LUNG_UP.V1_DN	63	-0.219897	-0.972127	0.49409	0.589056	1	3101	tags=33%, list=24%, signal=44%
ESC_V6.5_UP_EARLY.V1_UP	113	-0.194422	-0.969625	0.48046	0.584731	1	2171	tags=22%, list=17%, signal=26%
GLI1_UP.V1_UP	22	-0.282342	-0.958359	0.539256	0.603214	1	2577	tags=27%, list=20%, signal=34%
CAHOY_ASTROCYTIC	58	-0.213866	-0.953744	0.548077	0.604394	1	3443	tags=31%, list=27%, signal=42%
ESC_J1_UP_EARLY.V1_UP	123	-0.178294	-0.898426	0.729529	0.73227	1	3621	tags=33%, list=28%, signal=45%
P53_DN.V2_UP	46	-0.211051	-0.877009	0.684549	0.771561	1	2403	tags=26%, list=19%, signal=32%
RELA_DN.V1_DN	42	-0.209332	-0.831795	0.757709	0.852789	1	953	tags=14%, list=7%, signal=15%
RB_P107_DN.V1_DN	118	-0.165351	-0.818383	0.865707	0.861546	1	3946	tags=35%, list=31%, signal=50%
E2F3_UP.V1_DN	95	-0.167943	-0.801625	0.86715	0.87374	1	4241	tags=40%, list=33%, signal=59%
