# Supplementary material for: Survival of pancreatic cancer cells lacking KRAS function
Source: Nat Commun. 2017 Oct 23;8:1090. doi: 10.1038/s41467-017-00942-5 (PMC5653666; doi:10.1038/s41467-017-00942-5)
Supplement: Supplementary file 14 — Supplementary Data 12 [file 41467_2017_942_MOESM14_ESM.xlsx]

## Sheet: Sheet1
Supplementary Data 12. Oncogenic signature gene set enrichment analysis (MSigDB C6) of A13 Kras intact cells
NAME	SIZE	ES	NES	NOM p-val	FDR q-val	FWER p-val	RANK AT MAX	LEADING EDGE
KRAS.300_UP.V1_UP	61	-0.612739	-1.94188	0	0.00303045	0.003	802	tags=39%, list=7%, signal=42%
KRAS.50_UP.V1_UP	21	-0.733728	-1.86976	0.00200401	0.00578653	0.012	795	tags=57%, list=7%, signal=61%
KRAS.LUNG.BREAST_UP.V1_UP	51	-0.576757	-1.72795	0	0.0333748	0.093	795	tags=41%, list=7%, signal=44%
BCAT.100_UP.V1_UP	25	-0.651517	-1.71418	0.00632911	0.028357	0.106	760	tags=28%, list=6%, signal=30%
BRCA1_DN.V1_UP	31	-0.617832	-1.71312	0.00610998	0.0226856	0.106	420	tags=26%, list=3%, signal=27%
KRAS.600_UP.V1_UP	106	-0.497789	-1.70088	0	0.0226664	0.126	1416	tags=41%, list=12%, signal=46%
KRAS.KIDNEY_UP.V1_UP	65	-0.51038	-1.64596	0.00409836	0.0384803	0.231	794	tags=31%, list=7%, signal=33%
STK33_DN	182	-0.435314	-1.63004	0	0.0405777	0.273	839	tags=16%, list=7%, signal=17%
GLI1_UP.V1_DN	23	-0.637977	-1.61487	0.0115607	0.0439428	0.327	568	tags=17%, list=5%, signal=18%
KRAS.600.LUNG.BREAST_UP.V1_UP	102	-0.47293	-1.60815	0	0.0421081	0.349	1416	tags=40%, list=12%, signal=45%
KRAS.LUNG_UP.V1_UP	53	-0.506694	-1.57142	0.0204499	0.0565663	0.47	1416	tags=40%, list=12%, signal=45%
STK33_SKM_DN	172	-0.42798	-1.57122	0	0.0518524	0.47	1106	tags=21%, list=9%, signal=23%
ALK_DN.V1_DN	49	-0.508272	-1.55161	0.00628931	0.0587581	0.539	1516	tags=35%, list=13%, signal=40%
PRC1_BMI_UP.V1_DN	74	-0.4756	-1.55136	0.00976562	0.0545611	0.539	1887	tags=35%, list=16%, signal=41%
CRX_NRL_DN.V1_DN	85	-0.449429	-1.49849	0.0121951	0.0884896	0.748	1010	tags=20%, list=8%, signal=22%
IL2_UP.V1_DN	92	-0.438519	-1.48335	0.0104384	0.0956281	0.792	937	tags=25%, list=8%, signal=27%
IL2_UP.V1_UP	115	-0.429988	-1.47491	0.0147992	0.0982606	0.815	1722	tags=31%, list=14%, signal=36%
CAHOY_NEURONAL	28	-0.542291	-1.47168	0.0550098	0.0959418	0.826	1104	tags=32%, list=9%, signal=35%
LTE2_UP.V1_DN	133	-0.403432	-1.44882	0.0167715	0.109733	0.88	1456	tags=23%, list=12%, signal=25%
MEL18_DN.V1_DN	88	-0.423862	-1.43189	0.0273109	0.122434	0.925	1062	tags=24%, list=9%, signal=26%
PRC2_EZH2_UP.V1_DN	116	-0.40935	-1.41943	0.0303688	0.129569	0.939	1455	tags=25%, list=12%, signal=28%
KRAS.PROSTATE_UP.V1_UP	49	-0.462377	-1.41478	0.0425532	0.128653	0.945	1303	tags=29%, list=11%, signal=32%
STK33_NOMO_DN	162	-0.387796	-1.40658	0.0215054	0.13078	0.953	1054	tags=18%, list=9%, signal=19%
BMI1_DN_MEL18_DN.V1_DN	80	-0.424773	-1.40155	0.0347826	0.130454	0.96	1213	tags=26%, list=10%, signal=29%
BCAT_GDS748_UP	31	-0.503754	-1.39043	0.0821355	0.137111	0.966	490	tags=16%, list=4%, signal=17%
JAK2_DN.V1_DN	77	-0.399422	-1.32809	0.0606695	0.214194	0.997	1749	tags=26%, list=14%, signal=30%
PTEN_DN.V1_DN	60	-0.419674	-1.31222	0.0869565	0.232051	0.998	1057	tags=30%, list=9%, signal=33%
NOTCH_DN.V1_UP	95	-0.382113	-1.29962	0.0735587	0.245421	0.999	1199	tags=23%, list=10%, signal=26%
ATF2_S_UP.V1_UP	83	-0.387661	-1.28936	0.0690377	0.256469	0.999	1266	tags=17%, list=10%, signal=19%
PIGF_UP.V1_UP	164	-0.351635	-1.28039	0.0565217	0.265244	0.999	3528	tags=41%, list=29%, signal=58%
MEK_UP.V1_DN	130	-0.360996	-1.2774	0.0730689	0.262907	0.999	1209	tags=18%, list=10%, signal=19%
PTEN_DN.V1_UP	80	-0.384229	-1.26201	0.0947368	0.282263	1	1052	tags=26%, list=9%, signal=29%
PRC1_BMI_UP.V1_UP	79	-0.386463	-1.25995	0.118952	0.277519	1	938	tags=22%, list=8%, signal=23%
IL15_UP.V1_UP	121	-0.355763	-1.24444	0.105618	0.298087	1	1431	tags=22%, list=12%, signal=25%
WNT_UP.V1_DN	87	-0.374481	-1.24321	0.122271	0.292268	1	834	tags=18%, list=7%, signal=20%
KRAS.BREAST_UP.V1_DN	51	-0.41773	-1.24062	0.151139	0.289129	1	938	tags=25%, list=8%, signal=28%
IL21_UP.V1_UP	74	-0.382507	-1.2224	0.156379	0.316089	1	655	tags=20%, list=5%, signal=21%
KRAS.LUNG.BREAST_UP.V1_DN	53	-0.396499	-1.21023	0.168378	0.333154	1	1107	tags=28%, list=9%, signal=31%
KRAS.BREAST_UP.V1_UP	40	-0.409265	-1.19916	0.197479	0.348956	1	1358	tags=50%, list=11%, signal=56%
TBK1.DF_UP	233	-0.316224	-1.19038	0.104444	0.359664	1	1561	tags=17%, list=13%, signal=19%
NRL_DN.V1_DN	85	-0.361936	-1.18446	0.165236	0.364557	1	1018	tags=16%, list=8%, signal=18%
CAHOY_OLIGODENDROCUTIC	66	-0.366291	-1.18262	0.186508	0.360182	1	1816	tags=26%, list=15%, signal=30%
SNF5_DN.V1_DN	99	-0.338897	-1.16761	0.154661	0.384899	1	795	tags=21%, list=7%, signal=23%
ATF2_UP.V1_UP	80	-0.350312	-1.15154	0.189655	0.413078	1	1747	tags=25%, list=14%, signal=29%
BMI1_DN.V1_DN	81	-0.354303	-1.14781	0.211499	0.413127	1	1195	tags=17%, list=10%, signal=19%
RPS14_DN.V1_UP	95	-0.341118	-1.14369	0.228814	0.413813	1	1077	tags=27%, list=9%, signal=30%
ALK_DN.V1_UP	56	-0.377511	-1.14159	0.258799	0.410497	1	518	tags=16%, list=4%, signal=17%
DCA_UP.V1_DN	110	-0.324061	-1.12827	0.218543	0.433829	1	2328	tags=28%, list=19%, signal=35%
CTIP_DN.V1_UP	37	-0.390706	-1.11911	0.269461	0.447541	1	1069	tags=32%, list=9%, signal=35%
SRC_UP.V1_DN	94	-0.330497	-1.11616	0.234469	0.446262	1	2317	tags=33%, list=19%, signal=40%
TGFB_UP.V1_DN	136	-0.31319	-1.11494	0.230928	0.440793	1	1099	tags=18%, list=9%, signal=20%
KRAS.300_UP.V1_DN	52	-0.365555	-1.10839	0.279736	0.448163	1	813	tags=23%, list=7%, signal=25%
KRAS.DF.V1_UP	142	-0.308127	-1.10116	0.251485	0.457099	1	1493	tags=24%, list=12%, signal=27%
GCNP_SHH_UP_LATE.V1_UP	152	-0.302231	-1.10041	0.232033	0.450688	1	2770	tags=28%, list=23%, signal=35%
ESC_V6.5_UP_EARLY.V1_UP	111	-0.313397	-1.09538	0.253579	0.454203	1	2829	tags=34%, list=23%, signal=44%
KRAS.PROSTATE_UP.V1_DN	50	-0.354938	-1.07575	0.344538	0.493609	1	1107	tags=30%, list=9%, signal=33%
GCNP_SHH_UP_EARLY.V1_DN	109	-0.308487	-1.06105	0.330595	0.520614	1	2137	tags=31%, list=18%, signal=38%
SIRNA_EIF4GI_DN	74	-0.325219	-1.05465	0.357741	0.528003	1	2456	tags=27%, list=20%, signal=34%
MTOR_UP.V1_UP	110	-0.307021	-1.05394	0.342553	0.520567	1	899	tags=11%, list=7%, signal=12%
PDGF_ERK_DN.V1_UP	104	-0.305287	-1.04686	0.344828	0.530364	1	1050	tags=13%, list=9%, signal=14%
EGFR_UP.V1_DN	135	-0.291942	-1.04568	0.353061	0.524451	1	1216	tags=14%, list=10%, signal=15%
TBK1.DN.48HRS_DN	47	-0.345211	-1.02749	0.409091	0.561983	1	1153	tags=19%, list=10%, signal=21%
JNK_DN.V1_DN	96	-0.300639	-1.01769	0.396104	0.580137	1	1538	tags=21%, list=13%, signal=24%
KRAS.DF.V1_DN	116	-0.291998	-1.01717	0.415822	0.572443	1	1143	tags=17%, list=9%, signal=19%
BRCA1_DN.V1_DN	62	-0.32466	-1.012	0.458333	0.577457	1	1810	tags=24%, list=15%, signal=28%
P53_DN.V2_DN	68	-0.320323	-1.00569	0.434524	0.5853	1	1516	tags=21%, list=13%, signal=23%
RB_P130_DN.V1_UP	84	-0.301409	-0.991259	0.480493	0.614807	1	2044	tags=20%, list=17%, signal=24%
KRAS.KIDNEY_UP.V1_DN	46	-0.333332	-0.989878	0.484277	0.609136	1	771	tags=17%, list=6%, signal=19%
CRX_DN.V1_DN	85	-0.291071	-0.969799	0.493534	0.655722	1	1514	tags=19%, list=13%, signal=21%
ERB2_UP.V1_DN	153	-0.266602	-0.959009	0.555056	0.676144	1	3250	tags=37%, list=27%, signal=49%
E2F3_UP.V1_DN	76	-0.285367	-0.938266	0.577778	0.722805	1	2296	tags=28%, list=19%, signal=34%
SRC_UP.V1_UP	69	-0.287095	-0.924319	0.59188	0.751232	1	1244	tags=17%, list=10%, signal=19%
HOXA9_DN.V1_DN	146	-0.253602	-0.919649	0.670236	0.754021	1	1777	tags=16%, list=15%, signal=18%
BCAT.100_UP.V1_DN	15	-0.387553	-0.912219	0.598848	0.763721	1	1036	tags=20%, list=9%, signal=22%
BCAT_BILD_ET_AL_DN	42	-0.30431	-0.889261	0.638298	0.811651	1	3265	tags=48%, list=27%, signal=65%
CRX_DN.V1_UP	70	-0.274306	-0.885936	0.671233	0.809572	1	1260	tags=21%, list=10%, signal=24%
WNT_UP.V1_UP	79	-0.264268	-0.863559	0.725367	0.852956	1	1568	tags=16%, list=13%, signal=19%
PRC2_SUZ12_UP.V1_UP	77	-0.251248	-0.814983	0.833333	0.946093	1	1156	tags=16%, list=10%, signal=17%
E2F1_UP.V1_UP	169	-0.215509	-0.802727	0.918919	0.956406	1	3595	tags=30%, list=30%, signal=42%
YAP1_UP	35	-0.281721	-0.784128	0.793319	0.973763	1	2975	tags=34%, list=25%, signal=45%
TBK1.DN.48HRS_UP	47	-0.26152	-0.781438	0.837838	0.965625	1	1287	tags=13%, list=11%, signal=14%
ESC_J1_UP_LATE.V1_DN	129	-0.219606	-0.778601	0.924528	0.957522	1	839	tags=9%, list=7%, signal=9%
PDGF_UP.V1_UP	125	-0.220654	-0.777984	0.927813	0.946843	1	1570	tags=11%, list=13%, signal=13%
VEGF_A_UP.V1_DN	162	-0.212131	-0.765209	0.964912	0.951014	1	2733	tags=27%, list=23%, signal=34%
BCAT_GDS748_DN	32	-0.261985	-0.723216	0.854871	0.979805	1	3310	tags=34%, list=27%, signal=47%
CAMP_UP.V1_UP	167	-0.193786	-0.71065	0.990079	0.977312	1	1300	tags=7%, list=11%, signal=8%
GCNP_SHH_UP_EARLY.V1_UP	138	-0.183519	-0.661453	0.991649	0.989553	1	3705	tags=33%, list=31%, signal=48%
CSR_EARLY_UP.V1_UP	147	-0.155453	-0.563649	1	0.995511	1	2337	tags=15%, list=19%, signal=18%
