# Supplementary material for: Survival of pancreatic cancer cells lacking KRAS function
Source: Nat Commun. 2017 Oct 23;8:1090. doi: 10.1038/s41467-017-00942-5 (PMC5653666; doi:10.1038/s41467-017-00942-5)
Supplement: Supplementary file 15 — Supplementary Data 13 [file 41467_2017_942_MOESM15_ESM.xlsx]

## Sheet: Sheet1
Supplementary Data 13. ICA signatures derived from DOX-inducible KRAS transgenic model studies
Ying et al. Cell, 2012			Viale et al., Nature, 2014			Kapoor et al. Cell, 2014
Gene	ICA Sig4 Z-score		Gene	ICA Sig8 Z-score		Gene	ICA Sig6 Z-score
2210407C18RIK	8.55711		LOC665521 /// LOC665	8.96857		GC	7.64759
2310007B03RIK	8.16978		LOC627488 /// LOC627	5.7881		PTPRD	7.24965
ITGB6	7.88505		D0H4S114	5.76331		FNDC4	6.9811
IL18	7.3007		FRY	5.47628		PDK4	6.95562
NCAM1	7.10194		RAD51L1	5.10606		MYH10	6.57022
PDLIM4	6.8046		4931408D14RIK	5.01474		FOXD1	6.13207
SERPINE1	6.77636		PPP2R2B	4.95468		SORCS2	6.03408
SOX4 /// LOC672274	6.72017		TGFB2	4.906		CLCA1 /// CLCA2	5.87932
TIMP3	6.68503		MAPRE2	4.79939		ALB1	5.6347
CYR61	6.67651		PKIA	4.78497		CCDC80	5.45279
GM131 /// LOC634449	6.65357		2210407C18RIK	4.77259		RUNX3	5.33486
B130021B11RIK	6.60915		SCN3A	4.68767		WNT10A	5.22434
JUN	6.54547		9130221J18RIK	4.3692		LOC432823	5.03412
PDK4	6.37947		MMP7	4.32418		SORBS2	5.03346
BMF	6.35964		E030049G20RIK	4.24136		SOX11	4.8974
TRP53INP1	6.35848		C130009A20RIK	4.23924		4933415L06RIK	4.8667
CALD1	6.28934		ADAMTS1	4.23324		LOC544988 /// B93004	4.85086
TGFB2	6.26996		BC055107	4.19939		CLCA1	4.7853
GADD45B	6.26371		BC037703	4.14105		A930038C07RIK	4.67406
SERPINB6B	6.24307		FHL1	4.11486		1110002E22RIK	4.64585
6720475J19RIK /// LO	6.02616		PDGFD	4.11261		6330500D04RIK	4.63345
S100G	6.01056		ALDH5A1	4.08854		NKX2-3	4.59132
LOC640441	5.95723		SULT1A1	4.04501		EYA4	4.49332
PRSS23	5.93299		ALDH1A7	3.98875		WNT4	4.45709
TINAG	5.8625		AOX3	3.96492		CCND2	4.41977
MUM1L1	5.7428		EPHA4	3.90529		SYCE2	4.41192
SERPINB9	5.72637		DDIT4L	3.90383		NRG1	4.3624
MT1A	5.71704		DMN	3.86628		PANK1	4.27688
SERTAD4	5.6156		NOV	3.81763		C4BPA	4.27657
THBS1 /// LOC640441	5.5767		SLC17A1	3.80048		C030045D06RIK	4.2615
LOC270335 /// LOC434	5.52711		FSCN1	3.78251		LEPR	4.23692
RHOB	5.50416		CRP	3.7757		PDZRN3	4.17599
LOC637870 /// LOC676	5.48604		APOA1	3.77505		LONRF1 /// LOC631639	4.16518
DUSP1	5.47712		AKR1B7	3.77306		A930017N06RIK	4.16494
MT2A	5.4621		ARMCX1	3.76425		SOST	4.15714
LOC672274	5.3496		AKR1C14	3.66322		PAIP1 /// LOC676674	4.14685
FZD2	5.28824		NFE2L3	3.63374		KRT2-7	4.14567
HS6ST2	5.2029		KLHL13	3.61189		SFRP2	4.08031
C730009D12	5.17806		2900041A09RIK	3.60382		BIRC2	4.01598
SPARC	5.15916		4631423F02RIK	3.59836		SLC7A2	4.00406
CRLF1	5.12703		CPM	3.59303		4930506M07RIK	3.93027
E430002G05RIK	5.03631		WNT4	3.56405		DACT1	3.81444
KLHL24	4.99618		SULT1D1	3.5631		CCL17	3.79405
LAMB3	4.99031		FHOD3	3.54871		TACSTD1	3.70195
NEDD9	4.96868		ADAMTSL4	3.54605		IGFBP2	3.69997
TMEPAI	4.95406		SLC2A2	3.5451		NPR2	3.69113
CROT	4.91569		SPON2	3.53525		TCRA /// A130082M07R	3.64243
CTLA2A /// CTLA2B	4.91356		MEP1A	3.47439		KLHL23	3.61055
4631426J05RIK	4.91073		AI836758	3.46495		PLSCR2	3.61054
SYNPO	4.86849		PARD6G	3.45376		PTGIS	3.60737
TGM2	4.78933		CPB2	3.4317		NPR3	3.58344
1500004A08RIK	4.68535		KAZALD1	3.41502		DLK1	3.57141
EDN1	4.6575		ACOX2	3.40815		NTN1	3.53923
TFF3	4.63718		FGFR2	3.40811		AU021760	3.51737
GADD45A	4.62445		AS3MT	3.4055		C330006D17RIK	3.49342
HCFC1R1	4.61536		1600015H20RIK	3.4023		TBX15	3.48786
4631416L12RIK	4.60806		PDCD4 /// LOC670861	3.33869		KLHL7	3.48454
BCDO2	4.56742		SH2D4A	3.33374		MAF	3.46933
1110032A04RIK	4.56064		GPR155	3.32364		CLDN3	3.45128
AMOT	4.55124		SLC16A7	3.29169		BCAT1	3.45096
IGFBP7	4.47743		NRK	3.28245		CACNA1A	3.43196
CDH6	4.44951		HSD3B2	3.28229		4631426J05RIK	3.4292
1110007F12RIK	4.4059		BICC1	3.26516		VPS52 /// LOC631721	3.42722
PPARGC1A	4.38865		RHOBTB1	3.261		IFI47	3.42626
PPP2R2B	4.35859		EPPK1	3.2556		FGFBP1	3.39735
AA407270	4.3442		NUAK1	3.21278		KCNK1	3.39361
ACOT1	4.33283		SELENBP1	3.21117		FGB	3.384
CALCOCO1	4.32711		PPAP2A	3.18862		CHAC1	3.36262
MMP11	4.3214		SYT11	3.18457		HMCN1	3.35041
VCAM1	4.32053		TINAG	3.17788		PTK7	3.32691
ZCCHC11	4.29218		CLYBL	3.16082		B3GALNT1	3.32674
BICC1	4.2672		PDZK1IP1	3.15198		APOC2	3.30563
SMARCD3	4.25756		D330028D13RIK	3.13696		C130090K23RIK	3.25697
GADD45G	4.22783		C030038J10RIK	3.12108		BGN	3.25038
SESN3	4.20858		6430514L14RIK	3.11953		HPGD	3.24379
ADAMTS1	4.19127		HIST1H2BC /// LOC665	3.10394		TNS1	3.22968
TCF2	4.18782		AKR1C19	3.0971		PAK3	3.22567
EDN2	4.16253		MSRA	3.09079		CCDC102A /// LOC6722	3.2095
CCL9	4.15926		SERPINB9G	3.06856		PSRC1	3.1754
VNN1	4.14691		GSTM7	3.05683		FHOD3	3.17026
PMAIP1	4.14464		MASP1	3.04189		ADAM12	3.15934
GLIPR1	4.11161		CASP12	3.03998		PARD6G	3.15454
RAMP1	4.11007		SSPN	3.01852		8430438M01RIK	3.12972
ALDH1A1	4.10653		PKHD1	3.01455		RBMS3	3.12713
CXCL12	4.08831		REEP6	3.01261		LHX9	3.11025
CTXN1	4.0796		HOXC8	3.00836		IL5RA	3.10027
IGSF9	4.07889		FRZB	3.00385		KCTD6	3.09857
FBLN2	4.07792		DCAMKL1	2.97874		CCL9	3.09083
TXNIP	4.06641		TSHZ2	2.97673		CIB2	3.09033
D530037H12RIK	4.01907		EDN1	2.97264		CLDN4	3.08106
2210016H18RIK	4.01593		CLMN	2.97206		HMGN3	3.06469
PLK2	4.01156		TCFCP2L1	2.96461		D5ERTD593E	3.05317
TMCC3	3.98175		SMARCA1	2.9478		BIRC3	3.05155
FOXQ1	3.95016		MS4A6C	2.93507		GAB1	3.05149
PBX1 /// LOC676870	3.94811		BC022960	2.92548		WASPIP	3.04263
CRYAB	3.94778		SPNB3	2.9221		RARRES1	3.03865
BNC1	3.94638		EPHA7	2.91816		ENAH	3.01893
4930533K18RIK /// BI	3.93793		C230078M08RIK	2.915		GKAP1	3.01056
4631423F02RIK	3.92		6330505F04RIK	2.91205		FGF13	3.00118
NUAK1	3.913		CYS1	2.88989		PRMT7	2.99718
C030027H14RIK	3.83115		AI649393	2.87695		CRLF1	2.99413
LGALS6	3.83113		PROM1	2.86716		3110009O07RIK	2.98174
ACOT1 /// ACOT2	3.82154		SMARCD3	2.86466		IL24	2.97835
WNT10A	3.8045		IFIT1	2.8492		SBSN	2.9782
RBP1	3.80123		GCA	2.83833		BC015286	2.96877
MIR16	3.78993		FMO2	2.83575		2010012C16RIK	2.9547
BPGM	3.77691		AI449310	2.82286		PLAC8	2.95011
FOSL2 /// LOC634417	3.77398		2810432L12RIK	2.81473		A730095J18RIK	2.93679
1700110N18RIK	3.74443		COL4A5	2.81419		TAGLN	2.9365
CSF1	3.73285		CKMT1A	2.81335		SLC25A30	2.93144
GLUL	3.72118		MAOB	2.80335		EGR1	2.92357
GLIS3	3.71035		LTB4DH	2.80021		AW822216	2.92074
GC	3.69881		EPHX1	2.79297		GPR64	2.91546
MTAP2	3.69564		AQP9	2.78921		ZFPM2	2.89309
SOX11	3.69069		SCN2A1	2.78344		FANCD2	2.8863
LOC637870	3.68609		ASB13	2.77633		C230004L04	2.88265
ANKRD15	3.66006		C230082I21RIK	2.77026		0710001D07RIK	2.87654
AUTS2	3.65732		SCXA	2.76139		C230078M08RIK	2.86805
DBN1	3.64909		C330043M08RIK	2.74249		HS6ST2	2.8653
PDCD4 /// LOC670861	3.63869		DEFB1	2.73924		ZFPN1A2	2.85872
A730095J18RIK	3.63006		D630045M09RIK	2.73833		FOXF1A	2.83899
HDAC5	3.6087		SPA17	2.73389		ISOC1	2.83808
SMPDL3A	3.60633		GALM	2.72681		IRF6	2.79959
SORCS2	3.59933		SPARC	2.7228		FSTL3	2.79768
P2RY5	3.5773		NUDT7	2.70802		SPRR1A	2.78625
PDK2	3.5697		MPP7	2.69849		GPR124	2.78244
MAL2	3.55303		CITED1	2.69652		SPRR2H	2.77319
DSG2	3.552		LRRC39	2.68966		RCN3	2.77154
GPR177	3.54857		RETSAT	2.68318		SSBP2	2.76186
SPHK1	3.54754		ARHGAP24	2.68315		CXCL10	2.75922
TTR	3.53399		UGT2B36	2.68128		LRIG3	2.74113
SKIL	3.52535		9530034D02RIK	2.68125		PPIC	2.73938
LOC622175	3.52227		OMD	2.67497		TIMP1	2.73877
MASP1	3.52068		4933403G17RIK	2.67257		BC034090	2.73836
AI593864	3.50921		2900024O10RIK	2.66348		DYNLT1 /// LOC671261	2.73495
ACAA1B	3.50269		TMEM53	2.66263		SIX1	2.73391
HIST1H2BC /// HIST1H	3.49452		1300007C21RIK /// LO	2.66184		6330505N24RIK	2.73295
TRIM34	3.48607		HACL1	2.65818		2600005C20RIK	2.73283
TEAD2	3.47005		HOXC10	2.64945		RGS10	2.72812
LMCD1	3.46275		ADH1A	2.64911		AV025504	2.72572
ABLIM3	3.45845		SULT1C2	2.64679		GZME	2.72546
SLC7A7	3.41918		D930015E06RIK	2.64427		LOXL1	2.72407
OLFM4	3.4124		GGCX	2.64203		C3	2.72188
CITED2 /// LOC671495	3.40736		CCNB2	2.63865		SEMA3C	2.72083
AKAP12	3.39138		MMAB	2.63409		MOXD1	2.71685
CTSE /// LOC622147 /	3.34539		TTR	2.63108		RRAD	2.70861
TMPRSS2	3.34536		PSCDBP	2.61942		AK129341	2.70335
MYO6	3.33651		STAT2	2.61897		4631423F02RIK	2.69944
CREB3L1	3.3365		APOC3	2.61692		2810047C21RIK	2.69763
LOC676870	3.33554		UGT2B35	2.61674		PDXP	2.69524
PDGFB	3.33171		GRK5	2.60719		TIMP3	2.69004
HBP1	3.33159		KLF2	2.60115		RBM35A	2.68513
PBX1	3.32382		ACTA2	2.58214		CSRP2	2.68475
H2AFV	3.32346		2310057J16RIK	2.57656		LOR	2.68163
PALMD	3.32265		DAPK2	2.57445		D0H4S114	2.67586
HRASLS3	3.3219		E330018D03RIK	2.57022		KCNMB4	2.66387
HIST1H1C	3.31649		KALRN	2.56755		COL1A1	2.65761
4833446K15RIK	3.31352		SERPINA1A /// SERPIN	2.56755		SAP30	2.65398
PKHD1	3.31076		MYO7A	2.56693		LOC624524	2.65096
MTUS1	3.31008		CTSF	2.56502		NFIL3	2.62262
TRP53INP2	3.30973		GPAM	2.55567		TMEM87A	2.61268
CYP1B1	3.30521		UGT2B5	2.54282		TMEM130	2.60067
ADAMTS15	3.29521		OAS1C	2.53087		ALDH18A1	2.5786
ARL4C /// LOC632433	3.29359		9230105E10RIK	2.52974		2610005L07RIK /// A4	2.56779
ALDH1A7	3.28655		PLCB4	2.52768		CHN1	2.56395
MAOA	3.28136		ABCC2	2.52503		VARS	2.55704
MARCKSL1	3.26797		2310016A09RIK	2.52001		DYNLT1	2.54925
HIST1H2BC	3.26176		RAB2B	2.5158		VHLH	2.53935
4631422O05RIK /// LO	3.2616		WBSCR27	2.51488		EPB4.1L4A	2.5143
RPP25	3.25383		GSTA3	2.51359		SNED1	2.50886
LBH	3.25081		4933432B09RIK	2.49808		1190005I06RIK	2.5044
NDRL	3.24524		TTC23	2.4977		TMEM111	2.50398
DOPEY2	3.24202		ADH7	2.49564		NFIX	2.49795
FBXO32	3.23516		KBTBD7	2.49546		SERPINE1	2.49447
SGK	3.22193		CUBN	2.4939		CSNK2A2	2.49245
SELM	3.21943		MUM1L1	2.49321		MID1	2.47716
GAB1	3.21277		4833409A17RIK	2.48325		SEC13L1	2.47546
AMOTL2	3.19887		SLC16A12	2.48129		SPON2	2.47388
BC011467	3.18944		SIAE	2.48128		FZD2	2.46352
ID3	3.18027		ABCC3	2.47777		SLC7A3	2.44607
ALS2CR2	3.1704		BC043301	2.47219		PTPN13	2.44116
WISP1	3.16907		ZFP185	2.46971		SIGLECG	2.4379
FBLIM1	3.15655		PEX26	2.46935		9230110C19RIK	2.43584
GLS2	3.15391		A730095J18RIK	2.46735		5033413D16RIK	2.43514
LOC632433	3.14894		PLCB1	2.46142		OSR1	2.42648
9530028C05	3.1461		AI506816	2.45864		TRNT1	2.41811
LOXL2	3.13715		E230013L22RIK	2.45644		SERTAD4	2.41345
CDC42EP1	3.11863		PGCP	2.45506		2310005L22RIK	2.40883
EFNA4	3.11728		LDOC1L	2.45071		ASPN	2.40656
AHR	3.1155		RBBP9	2.45053		BC003993	2.40455
ZFYVE1	3.11542		4930533K18RIK /// BI	2.44941		GSTA2	2.39919
2310002J21RIK	3.11088		TMEM45A	2.44876		AV024533	2.39238
CBR3	3.10655		ALS2CR2	2.44217		RASL12	2.39036
PDGFRL	3.10423		E330016L19RIK /// E3	2.44181		DEPDC2	2.38987
MXD4	3.10217		AA407270	2.43943		2610027H17RIK	2.38639
SHROOM3	3.10203		PIK3C2G	2.43681		RNF130	2.37987
KLF11	3.09806		MEGF9	2.43438		CIAPIN1	2.37477
EPHX1	3.09439		TFDP2	2.43358		9630023C09RIK	2.37439
PFKFB3	3.09223		MS4A6B	2.42456		LOC666185 /// LOC666	2.37149
CITED2	3.08495		HPGD	2.42397		TDRD3	2.37129
MYO7A	3.07993		4122401K19RIK	2.41558		IGSF4	2.36947
NFIL3	3.06998		GM397 /// XM_486399	2.41015		POT1	2.3604
CFI	3.06951		ZNF182	2.40948		PURG	2.36036
PDZK1IP1	3.06693		MME	2.4067		RASSF2	2.35562
D4BWG0951E	3.05968		E230025E14RIK	2.40661		SYDE2 /// LOC639654	2.35366
TNFAIP3	3.05409		4631416L12RIK	2.4046		8430436O14RIK	2.3469
NFE2L3	3.05154		RHOB	2.39321		ALPK2	2.3459
LTBP2	3.04242		SEMA4G	2.39309		SMARCA1	2.34373
SNN	3.03834		TRIB3	2.39151		HPXN	2.34271
ATOH8	3.03715		NOTCH1	2.39108		BC056474	2.33744
TNC	3.02579		NMNAT3	2.38761		IL23A	2.32271
IGSF11	3.02524		BGN	2.38718		RB1	2.32038
SEMA5A	3.00966		FMO5	2.3845		GALNT12	2.31691
SYT11	3.00688		PMAIP1	2.38445		E330009J07RIK	2.31418
DEPDC7	3.00686		CABLES1 /// LOC63575	2.38356		CTHRC1	2.31285
ZNF3	3.00128		KIT	2.38279		CABLES1 /// LOC63575	2.31017
RKHD3	2.9988		4930534B04RIK	2.37723		TMCC2	2.31015
GSTO2	2.99877		SLC10A2	2.37301		DLX1	2.30868
IER5L	2.99563		CYP2S1	2.36985		GPT2	2.30455
SLC12A7	2.99409		DTNA	2.36792		IL6ST	2.30081
DUSP10	2.98902		ITGB8	2.36576		SART2	2.29839
HIPK2	2.98503		RWDD3	2.36149		TLL1	2.29789
1190003M12RIK	2.98433		SESN1	2.35711		PCDH19	2.29676
FGFR3	2.97848		PDZRN3	2.35674		4732471D19RIK	2.29436
FN1	2.97093		CYP2C29	2.35174		UNC13D	2.29149
CARD10	2.95511		0710001D07RIK	2.35139		DAPK1	2.28875
TMEM16A	2.92635		GALC	2.35015		TNFAIP3	2.28556
VASN	2.92078		3100002J23RIK	2.35013		PHF10	2.27778
ZFP358	2.91632		2610044O15RIK	2.34994		1110055J05RIK	2.27703
PLAGL1	2.91587		CAT	2.34824		APPBP1	2.27508
SLC4A4	2.91496		UNC13D	2.34631		GJA7	2.27302
TGFB3	2.91315		8430436F23RIK	2.34278		ATBF1	2.2683
NCALD	2.9117		CCDC28A	2.33407		EDN1	2.268
ARHGEF18	2.90634		CD55	2.33222		IGSF9	2.2676
CHES1	2.90014		BC024063	2.33134		NUAK2	2.26745
PLSCR2	2.90011		MAMDC2	2.33086		FHL1	2.26566
SLC22A4	2.89497		MFAP3L	2.32794		1200016E24RIK	2.24486
LARGE	2.894		HIST1H3I	2.32199		IER2	2.23103
ROR1	2.88431		TPMT	2.31975		ZFP264	2.22796
PRNP	2.88424		TRIM21	2.31935		UBR2	2.22604
SPINK4	2.87681		TJP3	2.31353		PLXNA3	2.22479
IL6ST	2.8705		SDPR	2.31184		5430416B10RIK	2.22381
BCL2L11	2.86849		MCF2L	2.31037		9530086O07RIK	2.22325
1700010H23RIK	2.8683		PCK2	2.30805		TRMT1	2.21934
DDAH2	2.84768		YPEL1	2.30759		SERPINB9D	2.21854
CAMK2N1	2.83838		GPR56	2.30523		MPDZ	2.2175
PROM1	2.83436		SORD	2.30503		CFDP1	2.2125
BAZ2B	2.83033		APH1C /// APH1B	2.30271		A430108E01RIK	2.2103
2010305C02RIK	2.82865		DPYSL3	2.30171		SLC38A1	2.21015
SYT13	2.8286		C030046E11RIK	2.29948		DDX19B	2.20867
NDRG1 /// NDRL	2.80713		A	2.29897		D930050A07RIK	2.20696
TJP3	2.80347		ADK	2.2955		GADD45B	2.19909
2900054C01RIK	2.80254		2510049J12RIK	2.28888		SORT1	2.19772
ZIK1	2.79948		FAS	2.28759		PCM1	2.19682
BCKDHA	2.79806		MDS1	2.28705		ANKRD1	2.1948
CREB3L2	2.79611		TGFB3	2.2816		IL1RL1	2.19332
UBE2H	2.78425		DSU	2.27775		RASL11A	2.19127
SEMA4G	2.78099		HMGCS2	2.27644		CDC7	2.1839
ARRB1	2.77959		FMO3	2.27624		EDEM1	2.17931
ZFP579	2.77693		FSTL1	2.27523		COL4A4	2.17546
SERPINI1	2.77653		LOC669787	2.27335		WWP2	2.1747
EHF	2.7741		CSRP2	2.2711		SLC1A4	2.17149
WDR19	2.77343		ALDH1A1	2.26653		C77370	2.16771
YPEL5	2.77035		LPXN	2.26252		LYCAT	2.16305
ETFDH	2.76419		LTF	2.25685		BC022960	2.16265
TMEM98	2.7606		BC025446	2.25621		AU042950	2.16064
VEGFC	2.75669		TMEM130	2.25609		LOC553091	2.15989
ATP1B1	2.75331		RAB27A	2.25433		RCBTB2	2.1578
SSBP3	2.7519		2210023G05RIK	2.25422		GADD45GIP1	2.15581
AK1	2.75033		DEPDC6	2.25225		2410085M17RIK	2.14945
EGFL9	2.74965		4833442J19RIK	2.24992		2310061I04RIK	2.14913
TTYH3	2.74573		MMP11	2.24952		DDAH2	2.14884
TUFT1	2.74075		CROT	2.24791		CYLD	2.14663
PRKCD	2.74072		CD36	2.24118		KLHL8	2.14465
SPON2	2.73279		TUBB2A /// TUBB2B //	2.24115		CLSTN2	2.13624
CYP2S1	2.7293		CFTR	2.23593		ZFHX4	2.13279
NUAK2	2.72514		FGF1	2.23528		PAQR3	2.1321
NFKBIA	2.71565		AI428795	2.23496		1110050K14RIK	2.132
CTRL	2.71375		1110021L09RIK	2.23166		EHF	2.12744
GABRP	2.70372		PTPRR	2.22155		GM905	2.1259
RBP2	2.70086		CLCA4	2.22138		SERPINB6B	2.12398
ZFP260 /// LOC635007	2.69992		IDH2	2.21948		TMEM123	2.12192
RAI17	2.69341		LRRC28	2.21786		PIK3AP1	2.11719
PLA1A	2.6918		1500002O10RIK	2.21681		CGREF1	2.11505
TMEM106B	2.69103		LPIN1	2.2158		BRCA2	2.11382
PDGFD	2.688		ZHX1	2.21541		GZMD	2.11283
DTX3L	2.68705		4632404H22RIK	2.21472		XPO5	2.1125
SAA3P	2.68391		CTSE /// LOC622147 /	2.21324		FOXC1	2.11248
LGR4 /// LOC669588	2.67296		KCNH1	2.21311		GDNF	2.11239
1700025K23RIK	2.66988		TSPYL4	2.21213		TCRA /// A430107P09R	2.11134
KLF7	2.66879		SGPP2	2.21166		KLF5	2.10938
SLCO3A1	2.6639		USP18	2.21126		PKHD1	2.10823
PDLIM7	2.66059		GPR176	2.21044		MEIS1	2.10645
RDH10	2.64739		BC088983	2.20676		1110038B12RIK	2.10113
LTBP1	2.63838		YPEL2	2.20418		USP42	2.10038
MAGI3	2.62492		KIF16B	2.19821		3100002L24RIK /// 92	2.09875
IGFBP7 /// LOC621527	2.61875		ACSS2	2.19596		SLC7A6	2.09313
DPYSL3	2.61508		HIST2H2BB	2.19574		2310061F22RIK	2.09312
5033430I15RIK	2.6126		9530008L14RIK	2.19561		CKAP2	2.0907
CPT1A	2.61107		9030012A22RIK	2.19547		PAPPA	2.09027
D030029J20RIK	2.60666		GSTT1	2.19342		ICAM1	2.0848
MAP1LC3A	2.60505		PHKA2	2.19312		2810028N01RIK	2.08387
CTLA2B	2.60484		STK36	2.19289		UCHL3 /// UCHL4	2.08253
DUSP16	2.60406		A930007I19RIK	2.1919		BB164513	2.08225
A330103N21RIK	2.60153		2010111I01RIK	2.19187		SERPINB9	2.07995
CHST11	2.59369		D830007F02RIK	2.18622		D230040J21RIK	2.07909
ACOX3	2.59142		PTTG1	2.18614		2310067E19RIK	2.0773
2900078C09RIK	2.58424		GNRHR	2.18363		2810021J22RIK	2.07408
2600003E23RIK	2.58163		IQGAP3	2.18328		CENPK	2.07351
GDPD1	2.58163		FZD8	2.18116		ALDH1L2	2.07052
RORC	2.57809		CCDC52	2.17926		PTPRB	2.06477
FHL1	2.57807		ZFP189	2.17186		FAM120C	2.06456
FJX1	2.57614		1190002N15RIK	2.17152		FIN15	2.06054
DTX4	2.57553		6720473G16RIK	2.16952		MTCP1	2.05683
HECA	2.5742		3110057O12RIK	2.16949		SLC7A6OS	2.05644
NDRG1	2.56883		HSDL2	2.16587		1110020L19RIK	2.05279
SAMD14	2.56726		GM879	2.16248		CDC42EP3	2.05044
ATXN1	2.56601		SLC26A4	2.16184		AW493563	2.04986
CHRNA1	2.5654		AI843639	2.15874		SHOX2	2.04551
4833442J19RIK	2.5633		AFM	2.14994		REPIN1	2.03868
LFNG	2.56276		TMPRSS2	2.14308		MSRB3	2.03862
ODZ4	2.56242		PKLR	2.14138		MANEA	2.03744
TCF4	2.55258		TMEM14A	2.13961		VEGF	2.03735
CSRP1	2.54012		PTS	2.13498		FGD1	2.03331
GM879	2.53772		3222402P14RIK	2.12914		DDHD2	2.03329
6430570G24	2.52781		DOPEY2	2.12864		1810029B16RIK	2.02674
LOH11CR2A	2.52707		HIST1H2BP	2.12675		6620401M08RIK	2.02582
DIO3AS	2.52199		ANKRD15	2.12647		SAMHD1	2.02282
ENAH	2.51955		AKAP7	2.12391		FST	2.01958
CHD3	2.51905		ZC3H6	2.12376		SHROOM3	2.01564
MTMR11	2.5147		BBS7	2.12109		ENTPD3	2.01263
BC005471	2.50936		R74862	2.12107		RND3	2.00738
A130001D14RIK	2.50723		FAM3D	2.12044		1200016G03RIK	2.00335
HADHA	2.50298		PPIL6	2.12005		EBF1	1.99956
ZNF250	2.49999		EPHB6	2.11868		TNFSF11	1.99911
ANXA8	2.49746		4732490B19RIK	2.11831		YAP1	1.99774
ELF3	2.49631		P2RX5	2.11317		RPL3 /// LOC242809 /	1.99718
PBXIP1	2.49198		AI429214	2.11056		AASS	1.99494
HTR1D	2.48901		PIK3R3	2.10844		1500011H22RIK	1.99253
C730027H18RIK	2.48109		ERBB3	2.1059		AK5	1.99086
PIK3AP1	2.47945		TRIM30	2.10451		PAK6	1.9901
TSPAN12	2.47632		4631422O05RIK /// LO	2.10323		FOXA1	1.98312
ARID4B	2.47603		4931406C07RIK	2.10319		TGFB1I1	1.9765
IIGP2	2.47534		STXBP6	2.10283		ZMYM1	1.97616
TSC22D1	2.47094		SLC6A9	2.10196		2210411K19RIK	1.97363
SALL2	2.46805		3110007F17RIK	2.10006		LOC626832 /// LOC628	1.97286
TMEFF2	2.4667		SENP8	2.09981		POLB	1.96878
IRGM	2.46556		ROPN1L	2.09893		FTO	1.96815
PRKCBP1	2.46185		USP45	2.09607		WNK3	1.96545
CTPS2	2.46072		SPG3A	2.08989		STEAP1	1.96508
APOE	2.45826		GADD45A	2.08901		E030004N02RIK	1.96324
AI131651	2.4578		SORBS2	2.08683		MUM1L1	1.96226
CIDEB	2.45499		ALDH1L1	2.08225		CDCA7L	1.9608
B930096F20RIK	2.45453		TRP53INP2	2.07983		FBLN2	1.95949
LRPAP1	2.44827		4632417N05RIK	2.07943		ERCC8	1.95841
GM22	2.44502		FMO1	2.07918		ENPP3	1.95836
2700083E18RIK	2.44448		ASPM	2.07688		2010300F17RIK	1.95792
EXPH5	2.44158		A430071A18RIK	2.07615		3110009F21RIK	1.95599
KLHL13	2.43826		GSTA2	2.07607		ARMC6	1.95431
9130022K13RIK /// LO	2.42887		4932415G12RIK	2.07262		1810019D21RIK	1.95266
EHHADH	2.42678		RPUSD2	2.07177		2500002B13RIK	1.95138
DAPP1	2.425		ALDOC	2.0696		TBX18	1.94963
SFI1 /// LOC673420 /	2.42462		CD274	2.05251		GDF15	1.94798
ZNF260	2.42377		CCL20	2.05233		JUB	1.94629
MRAS	2.4128		STXBP4	2.05196		RABL2A	1.94534
2810474O19RIK	2.41253		THBS3	2.05065		2410006H16RIK	1.94214
F5	2.40981		TCSTV1	2.04755		ARHGAP10	1.94212
5330417C22RIK	2.40636		FOXD1	2.04241		2610510J17RIK	1.94011
2010011I20RIK	2.40526		VCAM1	2.04062		PLK2	1.93796
MMP14	2.40238		PTGDS	2.03843		SF3B3	1.93789
CTHRC1	2.39801		BUTR1	2.03673		PLF /// PLF2 /// MRP	1.93446
NAP1L2	2.39691		SERTAD4	2.03199		GTF2H4	1.92965
D930009K15RIK	2.3945		ZNF235	2.03131		ST14	1.92674
NPR2	2.39208		MAP3K4	2.03084		AA517023	1.92508
ARID5B	2.39167		CCDC68	2.02391		NETO2	1.92325
LOC434179	2.39049		LOC552912	2.02206		ZFP95	1.92049
ZFP68	2.38776		BB163080	2.02059		SPRY2	1.91832
CD24	2.38739		ZFP28	2.01998		WNT10B	1.91577
GPC1	2.38423		INADL	2.01652		CDK10	1.91468
2610008E11RIK	2.38344		OSBPL1A	2.01474		D3ERTD740E	1.91425
YPEL2	2.37898		CYP2D22	2.01345		GLIPR1	1.91348
FSTL3	2.37779		MYLIP	2.01324		AU021025	1.91178
HDAC11	2.37645		PDGFRL	2.01224		CYBA	1.91054
RHOQ	2.36857		RAPSN	2.01207		9430076C15RIK	1.90685
2310043N10RIK	2.36757		BCL7A	2.01181		FABP1	1.90347
FHOD3	2.3629		9330132E09RIK	2.0114		2810422B04RIK	1.90319
TGFBR1	2.35877		STARD9 /// LOC668856	2.01103		SHOC2	1.90301
ADRA2A	2.35289		BDH2	2.00754		SUPT3H	1.9029
CASP6	2.35118		1700029I01RIK /// LO	2.00678		5031426D15RIK	1.90192
COL5A1	2.35007		CIDEB	2.00625		APXL /// LOC670546	1.90123
ADAMTSL4	2.34926		ABCA9	2.00074		DLC1	1.90017
RAB17	2.34881		PIR	2.00045		C130032F08RIK	1.89699
AW112010	2.34862		WNK4	1.9989		PYCR1	1.89555
NTN4	2.34819		SERPINA1B	1.99832		USP38	1.89259
CCDC102A /// LOC6722	2.34204		SMPD2	1.99779		MYL7	1.88419
2600011E07RIK	2.34014		ENTPD5	1.99647		LOXL4	1.88177
AU042950	2.33843		CADPS2	1.98756		RPIA	1.88017
D0H4S114	2.33597		AOX1	1.98745		PTPRS	1.87741
PCMTD2	2.3348		PIK3R4	1.98688		GMDS	1.877
2310022B05RIK	2.3333		LOC667963	1.98617		2310001H12RIK /// LO	1.87578
ZFP95	2.33324		4930521E07RIK	1.97935		LUC7L	1.87501
ENPP5	2.33141		0710005M24RIK	1.97536		METAPL1	1.87322
HNRPH3 /// LOC669773	2.32852		RGS12	1.97249		CELSR1	1.87278
VILL	2.32795		OTUB2	1.97125		LOC624295	1.87172
A530016O06RIK	2.32466		EIF2C4	1.96982		PALM2	1.87134
BC031353	2.32411		AI661453	1.9684		NOG	1.86743
SGPP2	2.32386		GLIPR1	1.9668		HSPA1A	1.8663
SMAD7	2.31805		AU041129	1.96506		2700029M09RIK	1.86415
LOX	2.31771		AW492303	1.96262		HSPA1L	1.86309
RAI1	2.31758		MGC118150	1.96158		CCL5	1.86305
FEZ2	2.31622		ZC3H12C	1.96129		BTN1A1	1.86273
AW491445	2.31226		1810007P19RIK	1.96123		PRDX4	1.86143
CLIC3	2.31078		AGL	1.96086		SLC3A2	1.86075
THAP2	2.30963		MARVELD3	1.9561		AA409368	1.85762
PLD3	2.30661		SYNE2	1.95605		POLB /// A430088C08R	1.85719
SOX4	2.30532		TRP53INP1	1.95567		C76555	1.85367
LRP1	2.29503		AI596198	1.95532		AK220484	1.85352
ENO3	2.29396		PIK3AP1	1.95493		CYR61	1.8516
CD14	2.29012		SCFD2	1.95336		9630050M13RIK	1.85037
FOXO3A	2.28847		NEBL	1.95255		TBC1D4	1.8501
CKMT1A	2.28614		1810021J13RIK	1.95215		RANBP5	1.84664
LEMD1	2.28523		2810002I04RIK	1.95209		SPO11 /// LOC675982	1.84478
GSN	2.27939		WASF1	1.95185		RFC3	1.8387
UNC5CL	2.27751		SLC40A1	1.95124		MAFB	1.83722
SEMA4F	2.2705		2810002O09RIK	1.94916		A130014A01RIK	1.83702
BACH1	2.26824		ACAD11	1.94888		IRGM	1.83695
SLC25A23	2.26296		BPHL	1.94776		A730059M13RIK	1.83683
CCDC80	2.26224		2310009E04RIK	1.94771		DFNA5H	1.83646
PINK1	2.25975		GIMAP9	1.94552		NFXL1	1.83576
KRT1-14	2.25744		1110032A04RIK	1.94423		SLC16A12	1.8337
2900026A02RIK	2.25462		INVS	1.9438		1700110N18RIK	1.82763
ALDH1L1	2.25461		MPPE1	1.94063		ZFP354C	1.82615
HMG20B	2.25351		METTL7A	1.93812		F3	1.82595
RHOU	2.25257		AI448984	1.93659		SLC7A1	1.82563
2610528A11RIK	2.24985		KLHL8	1.93649		ASH2L	1.8232
GGT1	2.23954		NRG4	1.93548		TCF2	1.82269
PTP4A1	2.23758		NSUN4	1.93478		IL17RC	1.82111
ALAS1	2.23667		FAM59A	1.93471		MDC1	1.81802
SORBS2	2.23418		AV249152	1.93176		SIAH1A /// SIAH1B	1.81123
KIF12	2.23296		D16WSU65E	1.92843		CRBN	1.81107
RND3	2.23201		PARP4	1.92667		FARSLA	1.81094
ING4	2.23045		1110008L16RIK	1.92545		ARG1	1.80994
MARCH5	2.22705		SEPT3	1.92537		LOC629750 /// LOC639	1.80722
MLLT3	2.22327		C1S	1.92404		SCOC	1.80232
9130221J18RIK	2.21603		IGTP	1.92376		MID2	1.80107
KRT1-12	2.21528		9030623N16RIK	1.92331		LIF	1.80003
EPB4.1L4A	2.2148		BC004853	1.92288		ADAMTS3	1.7985
ASPA	2.21089		RORA	1.92247		DGKK	1.79711
SFN	2.20923		MSRB3	1.919		DIAPH3	1.79709
AA986860	2.20502		C130047D21RIK	1.91872		ITPR1	1.79671
ACTG2	2.19915		PYCR1	1.91603		GPSM1	1.79645
BCAS3	2.19873		3830408D24RIK	1.91469		METRNL	1.79461
ZFP60	2.19834		D10ERTD761E	1.91062		UCHL3	1.79407
BIRC2	2.19749		SLC25A35	1.90853		TRFR2	1.79377
CXCL2	2.19571		LGALS9	1.9066		LRP2	1.79347
IDH2	2.19469		HDAC9	1.90526		HEATR3	1.79339
GVIN1	2.19455		AI848218	1.9024		TYMS	1.79209
LGALS7	2.1931		2900086B20RIK	1.89815		FZD6	1.79057
AI843639	2.19192		6030490I01RIK	1.89503		CLDN12	1.78765
BMPR2	2.19072		ANTXR1	1.89017		PRSS15	1.78662
PSCA	2.18998		CITED2	1.88896		CDSN	1.78295
CEP350	2.18939		TCTA	1.88731		LEMD2	1.78194
BC035295	2.18634		CHPT1	1.88729		ALAD	1.77882
2010111I01RIK	2.1852		SMARCA2	1.88698		CRSP7	1.77737
PTPRB	2.1834		2900054C01RIK	1.88597		NEK4	1.77706
HSPB1	2.18234		TRPA1	1.8858		OLFML3	1.7732
TAGLN	2.18208		VTI1A	1.88506		ZFP532	1.77251
CACNA2D1	2.18069		CREBL2	1.88468		1200015N20RIK	1.77248
ADFP	2.18046		ATP6V0E2	1.88341		DUS4L	1.77239
C030033M12RIK	2.17332		OLFM4	1.8829		E330016A19RIK	1.77223
TNS3	2.16741		NAGLU	1.8806		DDAH1	1.77151
SETD7	2.16678		SYTL2	1.87918		DMXL2	1.77061
ACTA2	2.16662		PIPOX	1.87757		A930035D04RIK	1.7687
DHRS3	2.16554		LOC622320	1.8761		LAMA3 /// LOC669814	1.7685
B930006L02RIK	2.16546		MTUS1	1.87603		2810417M05RIK	1.76772
TPBG	2.16535		MXD4	1.87239		MGST1	1.76704
PHYH	2.1606		CACNA1D	1.87093		ZFP90	1.76625
TRIP6	2.1588		A530094I17RIK	1.8707		CRABP1	1.76438
CRIM1	2.15832		D2HGDH /// LOC673662	1.86975		PKD1	1.76422
CTLA2A	2.15724		NUAK2	1.86927		VPS4A	1.76219
PCDH21	2.15705		CD1D1	1.8689		BRP44L	1.76211
4932417I16RIK	2.15555		AMOTL2	1.86778		FGFR2	1.75707
CSRP2	2.15511		SERPINB8	1.86652		6720422M22RIK	1.75583
PARD6G	2.15042		FKBP14	1.86555		SPCS3	1.75551
1110031B06RIK	2.14669		SMPD3	1.86515		RHOBTB3	1.7555
PIK3R3	2.14652		PLSCR2	1.86496		VAMP5	1.75456
GP1BB /// SEPT5	2.14606		CTSH	1.8629		BRD7 /// LOC634327	1.75248
JUB	2.14397		9430083G14RIK	1.86151		ZFP330	1.75175
ZFP2	2.14153		USP54	1.86124		ZFP2	1.75082
LZTS2	2.14		4930505M18RIK	1.85988		6720456B07RIK	1.74983
PHF21A	2.13955		VPS13B /// LOC666173	1.8575		EGFL9	1.7481
ULK1	2.13594		DSC2	1.8551		LUC7L2	1.74806
DNAJC12	2.13065		SLC44A3	1.85403		EXOSC8	1.74616
AW049604	2.12758		AGTRL1	1.85358		TAF15	1.74392
C030045D06RIK	2.1265		BC025575	1.85267		NFAT5	1.74255
XDH	2.1264		SMPDL3B	1.85057		PADI1	1.74114
C130090K23RIK	2.12615		SIGLECF	1.84975		CCL6	1.74014
TMEM136	2.12253		HIST3H2A	1.84922		RNU17D /// LOC670438	1.73996
1700065O13RIK	2.12141		FYCO1	1.8446		HSD17B1	1.73957
MAPK13	2.12048		ARNT2	1.8442		THADA	1.73693
PDIA2	2.12001		NFIA	1.84371		SMO	1.73589
SESTD1	2.11752		PAK1	1.84319		D4WSU132E	1.73369
ZFP36L1	2.11657		PRICKLE1	1.84242		ZFP672	1.73297
FNBP1L	2.11433		TMEM25	1.8417		RASSF5	1.73201
ZNF306	2.1112		ELP4	1.84055		SMARCD3	1.73167
PNRC1	2.10975		2210010B09RIK	1.83981		D430047L21RIK	1.7314
DSC2	2.10964		KLF15	1.83719		D530037H12RIK	1.72866
LIX1L	2.10864		KHK	1.835		2610206B13RIK	1.72855
PDGFC	2.10848		AI195470	1.83467		COL4A5	1.72358
DDIT4L	2.10818		CRIP1	1.83269		CDA	1.72343
GLIS2	2.10732		MLLT7	1.8326		1810059H22RIK	1.72294
ZFP629	2.10467		ALB1	1.83239		INHA	1.72236
SLC6A8	2.1015		SERPINB9F /// SERPIN	1.83198		CXCL12	1.72088
KLB	2.10147		NPHS2	1.83181		5830474E16RIK	1.72043
VWA1	2.09929		NPL	1.82905		CASP7	1.71922
RTN4RL1	2.09341		HDAC11	1.8276		LFNG	1.71595
CYHR1	2.08634		CYP2D26	1.82751		5730528L13RIK	1.71553
PIK3C2A	2.08611		CBR3	1.82665		CDKL4	1.71338
SEPW1	2.08581		LOC545228	1.82601		MAPKAPK5	1.71025
C130080N23RIK	2.08579		1810020D17RIK	1.82502		NFKBIE	1.7093
MYCL1	2.08533		YIPF2	1.82407		KCTD1	1.70925
ELMO3	2.08505		PKD2L1	1.8229		GABPAP	1.70818
BASP1	2.0819		INPP5E	1.82031		NFE2L3	1.70533
2310021P13RIK	2.08179		E430014L09RIK	1.81842		SRBD1	1.7039
RBAK	2.08115		CCBL1	1.81746		GPAM	1.70166
CDC73	2.07927		IDUA	1.81683		1700094C09RIK	1.70104
LTF	2.07322		AGBL3	1.81286		LOC677248	1.69813
SCHIP1	2.07292		SERAC1	1.8128		VPS37A	1.69723
BC004044	2.07023		NICN1	1.8123		BTBD9	1.69687
B230120H23RIK	2.06966		RIPK2	1.81211		GPR137B /// LOC66486	1.69245
AI256396	2.06918		RAB30	1.81161		9630010G10RIK	1.69233
4832420A03RIK	2.06778		IL17RE	1.81042		2410019A14RIK	1.69233
JUP	2.06638		UGT2B34	1.80915		OTX1	1.69201
ATF3	2.06504		KLC4	1.80629		TMEFF1	1.69129
LOC553091	2.06332		4632428N05RIK	1.80578		SHCBP1	1.69024
MYH10	2.06304		ZFP30	1.80526		AA408420	1.6864
RARB	2.06042		1700011H14RIK	1.80494		OGFOD1	1.68379
MAPK8IP1	2.05815		PIK3C3	1.80382		SPRR1B	1.68363
PPM1L	2.0526		PCTP	1.8028		MKX	1.68332
E030004N02RIK	2.04971		NNT	1.80145		MLF1	1.68257
WWC2	2.04802		GCLM	1.80054		PHACTR2	1.68233
TLR2	2.04774		CDKN1B	1.7998		KIFC3	1.68218
DPP7	2.04746		DOCK3	1.79917		BC029103	1.68133
4933407H18RIK	2.04494		AV009015	1.79913		MLLT1	1.68051
CYP3A13	2.04388		GJB1	1.79886		SLC7A5	1.68028
AV009015	2.04362		MUTED	1.79817		GPR161	1.67612
ATP9A	2.0435		MOV10	1.79749		KCTD5	1.67607
SFI1 /// LOC673404 /	2.04173		0610040J01RIK	1.79733		PMS2	1.6757
NCOA4 /// LOC627557	2.04136		MPP1	1.79611		RECQL4	1.67569
FBXW5	2.04105		NOXO1	1.79589		D5ERTD255E	1.674
4833438C02RIK	2.04075		GUCA1A	1.7949		AW548124	1.67335
MMP7	2.03774		DENND1A	1.79468		CCRN4L	1.67322
PHLDA3	2.03646		AI844869	1.79374		NUFIP1	1.6716
HPS4	2.03201		6330404A07RIK	1.78966		FLNC	1.67158
4931414P19RIK	2.03192		ACAA1B	1.78936		AI426748	1.67029
P4HA2	2.02995		CEP70	1.78921		2810037O22RIK	1.66904
D430042O09RIK	2.02954		HDAC8	1.785		RPS6KA2	1.66854
RFXDC1	2.0283		SORT1	1.7844		CRYAB	1.66702
ZFPN1A2	2.02545		ABLIM1	1.78419		LOC432995	1.6664
USP22	2.02287		C430014K04RIK	1.78319		RPO1-1	1.66636
ADH7	2.01825		CSF2RA /// LOC671366	1.78083		MCM5	1.66533
LACE1	2.01787		C430010C01	1.78008		EPB4.1L3	1.66507
CNN1	2.01771		PARP9	1.77995		ZFP618 /// LOC667396	1.66481
2310005E10RIK	2.0175		TSC22D3	1.77797		4930402E16RIK	1.66411
RAB11FIP3	2.01732		AF067061 /// LOC6399	1.77628		TP53	1.66179
EPS8L2	2.01693		5830428H23RIK	1.77466		DPH5	1.66147
CLDN23	2.01619		MICAL1	1.77372		EFEMP1	1.66061
2810055F11RIK	2.01522		ADD3	1.77313		SEPT8	1.65863
GPM6B	2.0142		TSPAN17	1.77243		LSM5	1.65753
LAMB2	2.01309		2500002B13RIK	1.77156		GM347	1.65249
9130208E07RIK	2.01293		A330001L22RIK	1.77148		LOC622147 /// ENV //	1.65222
CDC42EP2	2.01266		COPZ2	1.77048		MND1	1.6522
CPT1C	2.01109		3222401L13RIK	1.76923		DKK2	1.64987
PALM	2.01031		C730027H18RIK	1.76797		EPPK1	1.6498
HPGD	2.00904		C730049F21RIK	1.76357		WWC2	1.64846
KITLG	2.0088		MTHFR	1.76214		FTS	1.64549
A430033K04RIK	2.00848		DSP	1.76032		GUF1	1.64442
LOC381742	2.0077		BC031353	1.75957		AARS	1.64181
KIRREL3	2.00604		STMN1 /// LOC639458	1.75898		BC053440	1.64176
GPC2	2.00518		4930515G01RIK	1.75887		LOC674888	1.64113
9030420J04RIK	2.00362		LENEP /// FLAD1	1.75772		PFN2	1.64075
CD1D1	2.00338		PPP1R14C	1.7575		C130075A20RIK	1.63802
4930431H11RIK	2.00205		E030016H06RIK	1.75567		TATDN2	1.63758
PURG	2.00114		CREM	1.75113		STARD13	1.63626
LIMS2	2.00078		RALGPS1	1.75045		ZYX	1.63549
MYO1E	1.99952		HOXC9	1.74554		ZNF318	1.63301
FMO5	1.99886		B130052G07RIK	1.74524		TEAD2	1.63196
AKAP9	1.99858		2310010I16RIK	1.74432		AMFR	1.63138
PTPLAD2	1.9944		GARNL3	1.74352		GPR126	1.63045
ZFHX4	1.99193		TERF2IP	1.74292		MAPK4	1.63039
SCARA3	1.98977		1110006O24RIK	1.74218		C9ORF19	1.62986
AI428795	1.98969		2010007H06RIK	1.74193		CDT1	1.62829
ZFP703	1.98936		SULT1B1	1.73968		CASP2	1.62752
WNT4	1.9861		SH3PX3	1.7389		CREB3L1	1.62734
SBK1	1.98531		2810047C21RIK	1.7388		3526401B18RIK	1.62521
PTOV1	1.98437		CAR9	1.73743		KCTD9	1.62297
D930015E06RIK	1.98369		CYSLTR1	1.73703		ZNF319	1.62296
YPEL3	1.98303		ARMCX3	1.73657		AI586002	1.62126
SSBP2	1.98229		C030013E06RIK	1.73602		AI428795	1.62075
CTRC	1.9819		RSL1	1.73579		A730062M13RIK	1.62065
CLYBL	1.98131		ACSL1	1.7329		EMD	1.61446
CUBN	1.98101		C1QTNF1	1.7298		VAC14	1.61279
ADD2	1.9784		1700022C02RIK	1.72974		ZDHHC2	1.61039
ZFP637	1.97729		CPT1C	1.72922		GM22	1.60811
FGFRL1	1.97636		D4BWG0951E	1.72853		AI931714	1.60795
1810020D17RIK	1.97564		D7WSU130E	1.72423		9430047G12RIK	1.60691
THNSL1	1.97533		3321401G04RIK	1.72394		TAF1C	1.60678
PARP14	1.97401		TMEFF2	1.72389		LYAR	1.60587
KCNU1	1.97136		DIO3AS	1.72208		5930436O19RIK	1.60514
ETS1	1.96981		D2ERTD282E	1.72167		CALCB	1.60426
CHD6	1.96943		AK129302	1.71972		STAG3	1.6042
CYP39A1	1.96936		EIF2S3Y	1.71905		TSPYL4	1.60367
IRF6	1.96903		RTN4RL1	1.71856		ZFP160	1.60352
CMTM3	1.96503		TBC1D2B	1.71655		RPL7L1	1.60149
LTBP4	1.96267		APBB1	1.71572		SEMA3A	1.60141
PDZRN3	1.95936		MANEA	1.71523		NFYA	1.60105
PIM1	1.95778		IL15RA	1.71427		KARS /// LOC631033	1.60043
PHC3	1.95759		IL18	1.71362		INHBA	1.59827
1810028F09RIK	1.95496		E030004N02RIK	1.71177		FGF7	1.59815
AA591059	1.95288		SLC7A4	1.71143		GJB5	1.59776
FOXA3	1.95095		ECHDC3	1.71102		MRPL35	1.5972
CD99L2	1.94984		B930008K04RIK	1.71078		CHTF18	1.59719
UGT2B36	1.94715		4930431H11RIK	1.71051		2900054C01RIK	1.59659
DSCR1	1.94636		4921513D23RIK	1.70954		ATF4	1.59632
2310015N21RIK	1.9442		EGFL7	1.70847		BMPER	1.59483
TRAFD1	1.94419		4930578N16RIK	1.70557		AXIN1	1.59388
PMP22	1.93855		NOVA1 /// LOC664883	1.70468		RBM28	1.59304
CLK1	1.93834		5033414D02RIK	1.70465		HCFC1R1	1.59285
COL11A1	1.93813		ETHE1	1.70341		PLOD2	1.59272
COL27A1	1.93677		BCHE	1.70268		ITFG2	1.59239
SLC35E3	1.93512		CCBL2	1.70102		5730508B09RIK	1.59169
APBB1	1.9347		1810010H24RIK /// LO	1.69862		2610528M18RIK	1.58896
ZFP532	1.9311		9930021J17RIK	1.69857		1200007D18RIK	1.58762
PYGB	1.92927		GM347	1.69836		1110019N10RIK	1.587
PLEC1 /// LOC671535	1.92503		MCEE	1.69764		JMJD2C	1.58676
TMEM45A	1.92451		FRAG1	1.69691		RUNX2	1.58499
PPP1R12B	1.9226		F11	1.69557		SUGT1	1.58166
PNPLA2	1.92235		3110005L24RIK	1.6942		MRPS31	1.58074
BNIP3	1.92209		TMEM35	1.69394		C80425	1.57966
ACAD11	1.92207		CBLN3	1.69154		ANAPC10	1.57925
SMARCA1	1.92158		KIFC3	1.68946		THEM4	1.57858
BTG2	1.91982		NPR2	1.68774		2010203O03RIK	1.57798
BC006662	1.91885		XPA	1.68602		DPF1	1.57784
EFEMP2	1.9181		SVIL	1.68557		TAGAP	1.57687
1500035H01RIK	1.91803		PRG4	1.68413		RNF170	1.57623
CTSO	1.91425		1110003O08RIK	1.68394		LOC668047 /// LOC676	1.57586
CTGF	1.91326		FGF13	1.68392		SPNB3	1.57534
RABL5	1.91248		E330009J07RIK	1.68377		PHLDA1	1.57259
TLL1	1.91148		ZAN	1.68171		SFRS14	1.5716
0610006I08RIK	1.91119		A530016O06RIK	1.68086		NOTCH3	1.57086
RGL3	1.90945		METTL7A /// UBIE ///	1.67887		AHI1	1.56959
4833416J08RIK	1.9072		ZFP291	1.67767		NOB1	1.56793
SFI1 /// LOC673420	1.90605		7530403E16RIK	1.67718		ORC5L	1.56737
AI450948	1.90457		DDC	1.67716		RWDD4A	1.56687
GPR56	1.90414		SPG20	1.67674		2810432L12RIK	1.56679
CLPS	1.90398		GNE	1.67506		GSTCD	1.56614
MTSS1	1.90153		2510009E07RIK	1.67501		DHDDS	1.56513
INVS	1.90121		STX17	1.67303		2210407C18RIK	1.56372
STS	1.8982		ZFP748	1.67227		ARHGDIG	1.56237
THBS2	1.8977		ACOT1	1.67216		FBXL16	1.56234
4921513D23RIK	1.89667		PARP14	1.67146		AA407452	1.56221
PCOLCE	1.89565		DYNC2H1	1.67146		SNCA	1.56115
ARL2	1.89477		ZCCHC11	1.66965		SCARA3	1.56099
ZFP30	1.89451		METT5D1	1.66785		9430012M22RIK	1.55986
EBPL	1.89422		CREG1	1.66756		2610005L07RIK	1.55888
ZFP672	1.89372		HAGHL	1.66647		AU018552	1.55716
LAMA5 /// LOC671909	1.89123		ZNF250	1.66613		POLH	1.55705
LIMK2	1.89111		IRGM	1.66574		2310003L22RIK	1.55412
RNF122	1.89033		CASP4	1.66573		PKNOX1	1.55371
SMOX	1.8877		D4ERTD76E	1.66557		ZNF22	1.5526
SPECC1	1.88745		LRG1	1.66516		4921511I16RIK	1.54935
1190002N15RIK	1.88612		2310033F14RIK	1.66488		SYT12	1.54935
DDX58	1.88472		LGI2	1.66482		PCBP3	1.5492
CTTNBP2NL	1.88178		TTBK1	1.66332		MMAA	1.5491
2310015N07RIK	1.88069		ACOT1 /// ACOT2	1.66329		2610110G12RIK	1.54897
COL3A1	1.87993		PER3	1.66313		LANCL2	1.54823
NOX4	1.87928		RPP25	1.66278		PRKACA	1.5466
NKD2	1.87686		1700010H23RIK	1.66266		THNSL1	1.54589
6430511F03	1.87535		5430407P10RIK	1.66257		NUDT21	1.5456
MBP	1.87473		BICD1	1.66088		BC048651	1.54466
S100A9	1.8722		2410015B03RIK	1.6602		TRIB3	1.54412
MTAC2D1	1.86874		RHOBTB3	1.65829		RBM13	1.54389
STK38	1.86757		HMGN3	1.65704		VPS36	1.54174
RAB3IP	1.86747		TMEM44	1.65617		AI852444	1.54021
IFT74	1.86729		NT5DC2	1.65614		2600005O03RIK	1.53941
CACNB3	1.86632		9130230N09RIK	1.65613		3110009E18RIK	1.53859
CES6	1.86629		ARMC3	1.65398		COPZ2	1.5384
NEDD10	1.86573		ALDH1L2	1.65344		PHKB	1.53834
SERINC2	1.86333		ZFP707	1.65011		IRX5	1.53735
SLC12A6	1.86308		DNAJB4	1.64993		CXCL11	1.53652
PPNR	1.86233		NTN1	1.6499		FBXL10	1.53443
NUDT18	1.86217		COASY	1.64887		ALDH2	1.53281
MANEA	1.86195		ALDH3A2	1.64865		TUBB3	1.53089
SERPINB9B	1.8604		CGN	1.64861		CCL27	1.52873
NUMA1	1.85885		PORCN	1.64861		POLR2C	1.52842
FNDC4	1.85796		FADS6	1.64683		FKBP7	1.52712
FSTL1	1.85678		AI426330	1.64243		RSNL2	1.52656
NIPSNAP1	1.85574		ASAHL	1.64231		2610019E17RIK	1.52639
2610024D14RIK	1.8549		D9MGC48E	1.64027		BANP	1.52617
ZHX1	1.85374		BC060677	1.63755		NOL1	1.52613
2610009E16RIK	1.85198		2310014F07RIK	1.63753		ARID1B	1.52406
ZBTB24	1.8515		WISP1	1.63712		2700023E23RIK	1.52173
RNF38	1.8497		RG9MTD3	1.63698		PITPNB	1.52071
GPA33	1.84954		AI225934	1.63595		RSPRY1	1.51924
SLC39A8	1.84904		2900019G14RIK	1.63588		ZNF692	1.51763
BC030308	1.84894		CNP	1.63586		SOLH	1.51735
HDAC9	1.84559		2810422J05RIK	1.63547		LOC632433	1.51661
GRN	1.84497		TMEM121	1.63455		MLLT4	1.51647
TRIO	1.84432		AGT	1.63451		POLR1A	1.51626
JUND1	1.84085		RAC2	1.63435		DHPS	1.51475
CABC1	1.83913		PCCB	1.63435		STEAP2	1.51404
AI413194	1.83861		GPD1L	1.63369		G430041M01RIK	1.51335
TSC22D3	1.83819		2410018G20RIK	1.63362		CRIM1	1.51308
ZFP71-RS1	1.83754		SGCB	1.63339		DUSP1	1.51306
LGALS4	1.83741		CACNA1G	1.63182		NUP133	1.51306
TCFCP2L1	1.83695		4930519N13RIK	1.62968		BC088983	1.5126
PORCN	1.8365		4732416N19RIK	1.62946		1700009P03RIK	1.51145
MLL5	1.83623		SMYD3	1.6266		D630045J12RIK	1.51145
LOC669007	1.83579		SV2A	1.62591		D5ERTD505E	1.51074
GTF2IRD1	1.83406		TRIM34	1.62443		4933436C20RIK	1.51036
LDB1	1.83367		4932432K03RIK	1.62368		OFD1	1.51029
2210010L05RIK	1.83198		HOMER2	1.62312		BCAR1	1.50827
ASZ1	1.83055		AADACL1	1.62251		SFXN2 /// LOC677143	1.50653
KLF5	1.83028		ST8SIA4	1.6224		2610033H07RIK	1.50574
ZFP97 /// BC018101	1.8294		RAB3D	1.62233		SBNO2	1.50561
ARID1A /// LOC675933	1.8284		ABHD4	1.62207		RSL1	1.50423
ACADVL	1.82746		CHAC1	1.62194		GRB14	1.5041
CPE	1.82742		ADHFE1	1.62192		DHX29	1.50367
NRG1	1.82699		2310015N07RIK	1.62149		1600002O04RIK	1.5026
MORN2	1.82438		9830147J24RIK	1.62107		APRIN	1.50227
A930038C07RIK	1.82403		F630043A04RIK	1.62097		DNASE2	1.50088
SERPING1	1.82394		RBP1	1.6204		SEC15L2	1.5007
KBTBD7	1.8233		APH1B	1.61945		CBFB	1.49874
BMP1	1.82303		SHF	1.61748		GM2A	1.49708
THBS3	1.82091		XPC	1.61743		1110003F05RIK	1.49637
ETS2	1.82006		ZFP90	1.61718		CIRH1A	1.49605
OTOP2	1.81983		TMEM151	1.61705		DHODH	1.49464
ZMYM6	1.81966		NALP10	1.61693		B230206F22RIK	1.49343
5730557L09RIK	1.81644		1700112E06RIK	1.61653		CDKN1B	1.49246
DNAJB7	1.81642		TMEM141	1.61608		PKD2	1.49215
EPHB4	1.81601		INPP5B	1.61504		GFER	1.49128
NCOA1	1.81525		TCEAL1	1.61411		NFATC3	1.49032
TNRC9	1.81469		PDDC1	1.61127		KIF7	1.4895
IFT122	1.81393		ATRNL1	1.61015		GARS	1.48899
TGTP	1.81209		A430033K04RIK	1.60962		LDHB	1.4886
CUZD1	1.81184		AHCY	1.60502		SGOL1	1.48852
UBL7	1.81179		2610008E11RIK	1.60487		BC030863	1.48703
ECH1	1.81167		UROC1	1.60452		IGFBP6	1.48692
2310009E04RIK	1.81162		AI841794	1.60438		PARP11	1.48647
APBB2	1.80894		2810039B14RIK	1.60418		LOC668450 /// LOC672	1.48533
2700081O15RIK	1.80835		TRPM4	1.60415		6720477C19RIK	1.48473
SULT1C2	1.80832		2700049P18RIK	1.60313		TRPM6	1.48463
MAN2B2	1.80707		TEAD2	1.60177		TGM2	1.48438
3321401G04RIK	1.80663		AA986860	1.60153		BB182297	1.4841
FKBP7	1.80648		4921524J06RIK	1.60062		2400006H24RIK	1.48151
TAPBP	1.80631		GSTT3	1.59885		MTHFD2	1.48059
LPP	1.80575		JUB	1.59861		FOXM1 /// PEBP1 ///	1.47947
3222402P14RIK	1.8025		SMPDL3A	1.59807		MASP1	1.47903
4931420C21RIK	1.80177		BQ952480	1.59756		2600011E07RIK	1.47898
NEK8	1.79988		GPR146	1.59576		NIP7	1.47756
SOST	1.79735		1110012L19RIK	1.59572		2810013P06RIK	1.47622
AXL	1.7955		IFT140	1.5954		1810047C23RIK	1.47588
GHR	1.79529		ALDH3A1	1.59437		PZP	1.47473
NISCH	1.79407		9130227C08RIK	1.59309		F830021D11RIK /// LO	1.47366
CEECAM1	1.79227		4930469P12RIK	1.59128		PCBD1	1.4732
3110009O07RIK	1.78881		TLR4	1.59069		1810058I14RIK	1.4727
FBXO6B	1.7885		GALNS	1.58974		CCNJ	1.47197
SERPINB1A	1.78809		USHBP1	1.58946		6430710M23RIK	1.4718
2010008E23RIK	1.78694		PXMP4	1.5873		RPL41 /// 2210411K19	1.47064
WIPI1	1.78392		GAS6	1.58703		AI847670	1.47014
ZFP322A	1.78332		BLNK	1.58688		AA407881	1.46995
CRYZ	1.78312		MTERFD3	1.58639		IGFBP7	1.4693
PCDHGC4	1.7823		CDC14A	1.58579		1600020E01RIK	1.46792
PARP12	1.78184		ADAL	1.5838		REEP6	1.46782
D14ERTD436E	1.78117		CYP4A12	1.58362		PSPH	1.46691
AW987390	1.77934		1190007F08RIK	1.58254		BACH2	1.46689
MAGED1	1.77933		SLC35F5	1.58229		HNRPA3	1.46678
3110004L20RIK	1.77843		HRSP12	1.58098		TCOF1	1.46654
D130058I21RIK	1.77746		IL6R	1.58084		D130051D11RIK	1.4646
STX16	1.77527		FOXA3	1.5808		FBXO17	1.46356
MSLN	1.77501		MDFIC	1.58022		USP10	1.46218
HIST2H3C1	1.77499		SLC25A26	1.57942		ME3	1.45662
JUNB	1.76977		MAGED1	1.5789		NUDT19	1.45506
4632427E13RIK	1.76795		2010011I20RIK	1.57878		PALLD	1.45399
ATG16L2	1.76686		ADCK4	1.57808		STX18	1.45021
GTF2I /// LOC669007	1.76521		FADS2	1.57612		RBM3	1.44954
OSBPL3	1.76452		GOLT1A	1.576		AKAP11	1.44865
HISPPD2A	1.76432		IFT172	1.57552		EVL	1.44857
PAK1	1.76325		FIN15	1.57261		NUP205	1.44836
SLFN2	1.76257		LGALS4	1.57218		MEGF6	1.44594
NEDD4L	1.76179		2810021J22RIK	1.57158		KATNB1	1.44571
9430093I07RIK	1.76104		D630004K10RIK	1.57154		ZC3H8	1.44438
DGAT1	1.76042		PIK3R1	1.57086		AHR	1.44437
TMPRSS4	1.75398		5730455P16RIK	1.56965		BC025546	1.44412
IGSF4C	1.75303		6820424L24RIK	1.56911		9930031P18RIK	1.44396
5730559C18RIK	1.75291		CYP39A1	1.56844		PLOD3	1.44348
9130005N14RIK	1.75188		CARD4	1.56813		H2-T22 /// H2-T9	1.44291
BC021442	1.75131		HDDC3	1.56789		ZFP354A	1.44263
PPP1R3B	1.75042		A530054K11RIK	1.56738		A930026B05RIK	1.44231
AKAP8L	1.74892		UBE2L6	1.56736		HAS2	1.44192
4632417N05RIK	1.74676		NLN	1.56714		2810410L24RIK	1.44131
ZFAND1	1.73873		C130080N23RIK	1.56626		SPEG	1.4413
6720427I07RIK	1.738		TUBA8	1.56577		AP3M2	1.43983
HSPB6	1.73629		ZDHHC24	1.56547		LGR5	1.43859
HTRA1	1.73305		TPD52L2	1.56457		0610025P10RIK	1.43665
KHDRBS3	1.73251		REG1	1.56441		TERF2	1.43473
BC043476	1.73072		SLCO3A1	1.56401		GFOD2	1.43396
PHKA2	1.73046		4930583I09RIK	1.56323		SHMT2	1.43264
9430051O21RIK	1.73015		AA591059	1.56292		AI929863	1.43254
EPHB6	1.72987		PCDHB16	1.56275		CENPI	1.43244
DDAH1	1.72952		A530020G20RIK	1.56111		GPSN2	1.43073
ARHGAP10	1.72893		UTS2	1.55913		NUPL2	1.43038
8430408G22RIK	1.72882		DIRAS2	1.55797		NEK1	1.42995
GNAI1	1.72719		HSF2BP	1.55665		LOC245128	1.42843
DNAJB13	1.72549		SRGAP2	1.55603		NPNT	1.4282
B930008K04RIK	1.7253		LOC245174	1.55565		2310079N02RIK	1.4282
EPB4.1L4B	1.72529		VAMP5	1.55559		PCDHB20	1.42624
1300007L22RIK	1.72427		JMJD2C	1.55471		THBS1 /// LOC640441	1.42598
MSN	1.72311		SHH	1.55385		SMCHD1	1.4258
NALP10	1.72306		SUSD2	1.55385		KDELR3	1.42577
FOXA1	1.72296		1110011C06RIK	1.55334		D10ERTD610E	1.42514
ARHGEF5	1.72092		TSGA10	1.55287		MPHOSPH6	1.42463
ADAM10	1.72053		PPP1R12B	1.55253		CRELD1	1.42341
ARHGEF19	1.71845		POLR3GL	1.55235		GTF2F1	1.42322
MKRN1	1.71771		9030409G11RIK	1.5509		MFHAS1	1.42313
ABTB2	1.7172		ZFP71-RS1	1.55055		RNPEP	1.42228
DMPK	1.71682		EHF	1.55021		KLHDC8A	1.42131
EGR1	1.71601		6330439K17RIK	1.54944		RANBP3	1.41921
TSPYL4	1.71413		CRYM	1.54912		9130017K11RIK	1.41759
AMY1A	1.71362		VEPH1	1.54786		FNTA	1.41509
APBB3	1.71103		2510006C20RIK	1.54739		1810032O08RIK	1.415
WDR7	1.71034		CTSO	1.54722		ZIC3	1.41499
DAG1	1.70791		HIBCH	1.5449		C330011K17RIK	1.41418
GM98	1.70765		GGT1	1.54467		LOC638038	1.41388
CXXC5	1.70736		TLE2	1.54335		BC065085	1.41286
RP2H	1.70677		THAP2	1.54324		SEPT11	1.41249
STRA6	1.70578		BC038822	1.54238		9930012K11RIK	1.41158
MMP2	1.70555		PTPRB	1.54123		HDAC7A	1.40999
RB1CC1	1.70406		CYB5A	1.54119		DNAJB1	1.40914
ITGB5	1.70364		SH3BP4	1.54059		PHF15	1.40848
PECI	1.70275		2810402A17RIK	1.53846		ITGBL1	1.40745
CCDC102A	1.70173		ZFPN1A2	1.53815		ETV6	1.4072
PLCL2	1.70116		A530079E22RIK	1.53675		5730445M16RIK	1.4065
SMPD2	1.70059		ATP11C	1.53585		INTS10	1.40578
AB112350	1.69791		A930026B05RIK	1.53524		D5WSU152E	1.40545
D930016D06RIK	1.69748		4930431B09RIK	1.53486		RTN4RL1	1.40534
ID1	1.69712		ITGB6	1.53323		5430416N02RIK	1.40448
TNKS	1.69708		2810055G20RIK	1.53287		CSF1	1.40396
IGK-V28 /// 2010205A	1.69612		MS4A4D	1.53264		LYPLA3	1.40375
CLASP1	1.69563		4632418H02RIK	1.53257		CLCF1	1.40334
RAB11FIP5	1.69515		PECI	1.53209		MRPS18A	1.40316
SCNN1A	1.69346		9130022K13RIK /// 22	1.53205		BC022641	1.40311
PLXNA2	1.6909		ARVCF	1.5318		SHH	1.40305
SLC44A2	1.69084		SEPHS2	1.53038		RBM34	1.402
GLT25D1	1.68868		A230106M15RIK	1.52998		C330002D13RIK	1.40138
0610040J01RIK	1.68861		KCTD15	1.52848		4833427B12RIK	1.40121
BC015286	1.68839		ALDH3B1	1.52794		SDC4	1.40055
PLOD1	1.68687		IL5RA	1.52592		9030623C06RIK	1.39869
ANXA6	1.68568		BC052040	1.52539		MRPL18	1.39584
ACVR1	1.68156		DAPK1	1.52491		ANKRD11	1.39513
PLEKHA6	1.68079		FOXF1A	1.5235		4930521E07RIK	1.39453
4930402E16RIK	1.67661		2310005E10RIK	1.52332		1110032E23RIK	1.39449
GTLF3B	1.67601		RBMS3	1.52046		MYRIP	1.3944
MAZ	1.6757		TRIM46	1.52045		ARV1	1.39395
BTBD14A	1.67436		SYCP3	1.52015		1110018J23RIK	1.39369
PARP9	1.67259		AI852444	1.51986		D630045M09RIK	1.3936
4933439C20RIK	1.67244		NNMT	1.51731		IQGAP3	1.39293
EXT1	1.66983		TLR2	1.51677		SIAH1A	1.39277
WDR5B	1.66814		4931414P19RIK	1.51651		MTHFSD	1.39268
TUBB3	1.66783		SOX12	1.51628		D630040G17RIK /// LO	1.39173
TMEM132A	1.6631		XRN2	1.51594		6330415G19RIK	1.39066
ST5	1.66243		FOXQ1	1.51559		AI426778	1.39048
SLC29A3	1.66214		KIF5A /// KIF5C	1.51546		CDK5R1	1.3898
ITFG3	1.66197		RNF135	1.51386		DCTD	1.3895
RNF167	1.66184		E230008J23RIK	1.51264		ARD1A	1.38644
AU041783	1.66176		DHRS4	1.51262		DMRT3	1.38366
COL1A2	1.66173		MYCL1	1.51262		AA408650	1.38289
ACADM	1.66109		5330438D12RIK	1.51221		SRPK1	1.38263
ZKSCAN1	1.66092		PTPRK	1.51111		2310057D15RIK	1.38231
CELSR1	1.66004		HADH	1.51086		5330421F07RIK	1.38189
LOC278757 /// LOC631	1.65709		4930429A22RIK	1.5107		NUAK1	1.38163
TBCCD1	1.65598		OSR1	1.51038		KNTC1	1.38137
AKAP13	1.65591		SRL /// LOC669709	1.50872		STK39	1.38082
RNF24	1.65536		6330407D12RIK	1.50868		RPS27L /// LOC667571	1.38067
TNFSF13 /// TNFSF12-	1.6548		1700025K23RIK	1.50846		CREB5	1.37996
FGD3	1.65449		PBXIP1	1.5077		FMN1	1.37843
ADAL	1.6532		AU040829	1.50757		AKT3	1.37843
PIGR	1.65316		WDR13	1.5074		AW060207	1.37843
TMC4	1.65236		CCDC46	1.50638		RIOK1	1.37838
GFRA1	1.65113		3110070M22RIK	1.50582		RAD51L1	1.37806
HSDL2	1.6511		SYNE1	1.50486		3110052M02RIK	1.3771
SERPINH1	1.64972		GUF1	1.50473		SMARCA5 /// 9230115A	1.37666
LMO4	1.64972		ERN2	1.50327		MRPL19	1.37656
ISGF3G	1.64951		USP25	1.50207		CAR6	1.37606
RGNEF	1.6487		PCCA	1.50144		PPTC7	1.37289
ZBTB39	1.64744		C730029A08RIK	1.50143		NCOA1	1.37253
GCA	1.64731		2210012G02RIK	1.5012		C030034I22RIK	1.37251
1700020I14RIK	1.64666		RMND5A	1.50063		9330167E06	1.37093
RNF19	1.64622		MFSD3	1.50002		E230025E14RIK	1.37089
HDDC3	1.64489		1810044A24RIK	1.4995		4930500O05RIK	1.37052
LANCL3	1.64388		PQLC3	1.49918		ATP6V0A2	1.37003
2900034E22RIK	1.64274		SLC25A36	1.49625		COQ5	1.36934
HSPA2	1.64172		C530044N13RIK	1.49525		BC021395	1.369
TPM1	1.64159		SSTR4	1.49485		JUNB	1.36899
PKIA	1.63989		4931420C21RIK	1.49451		USP53	1.36838
PLEKHO1	1.63987		B830045N13RIK	1.49425		ZNF250	1.36718
MEIS1	1.63926		HINT2	1.49405		TRFP	1.36579
ZSCAN21	1.63866		OGFRL1	1.49342		2410004L22RIK	1.36503
WFDC1	1.63831		ABCC10	1.493		AADAC	1.36486
ZFP449	1.63738		EBPL	1.49298		MECR	1.36402
EFEMP1	1.6367		CORO7	1.4927		2500002G23RIK	1.36381
LOC544988 /// B93004	1.63514		MGC28431	1.49245		PLEKHA2	1.36367
TMEM53	1.6333		FGB	1.49245		AI481772	1.36357
AA987161	1.63281		SYT16	1.4916		CLPP	1.36337
AKR1B3 /// LOC235852	1.63102		DGUOK	1.49009		BC004044	1.36318
NFIX	1.62882		ACAA2	1.49002		GJB2	1.3631
CXCL11	1.62874		AMY2 /// 1810008N23R	1.48998		NUP93	1.36196
FARP1	1.62816		1190005F20RIK	1.48952		PLEKHG4	1.36129
RBMS2	1.62673		KLHL22	1.48926		LOC546058	1.35971
LYPLA3	1.62575		BC023179	1.48865		6720456H20RIK	1.3597
HBXIP	1.6255		AI256775	1.48844		SFXN2	1.35887
NKX2-3	1.62499		CBR1	1.48724		PRTG	1.35849
HMGB3	1.62437		LMO4	1.48709		4930486G11RIK	1.35784
PHIP	1.6243		4933425D22RIK	1.48519		B230342M21RIK	1.35751
RGS12	1.62392		GAMT	1.48335		2700038G22RIK	1.35598
MUC4	1.62123		PDLIM4	1.4831		DHX33	1.35597
2810410L24RIK	1.62116		OXR1	1.48265		RKHD3	1.35592
TAX1BP3	1.6203		9830127L17RIK	1.48249		SLCO1A6	1.35567
TRFR2	1.61991		4930432H15RIK	1.48037		1300018I05RIK	1.35517
BC029103	1.61872		AI503301	1.48027		5830408C22RIK	1.35499
BB212172	1.61828		RASGEF1A	1.48013		F730031O20RIK	1.35437
JRK	1.61798		RFX5	1.47978		C130051F05RIK	1.35422
PLCG1	1.61692		9130204L05RIK	1.47965		RIN1	1.35405
SPRR2A	1.61561		ZNF23	1.47797		SERPINB9F /// SERPIN	1.35321
PRDM1	1.6147		ACBD4	1.4775		EDG2	1.35237
D8ERTD82E	1.61447		5730499H23RIK	1.47668		SNX25	1.3522
LOC545191	1.6142		PREPL	1.47595		DCLRE1A	1.35085
3010001K23RIK	1.61315		CALCOCO1	1.47592		MTR	1.35072
2310033F14RIK	1.6124		SCN4B	1.47525		POLA1	1.34866
BC038156	1.61191		IFT74	1.47475		WDR46	1.34831
1700008J07RIK	1.61064		ABHD3	1.47457		LSM6	1.34784
HSF2 /// 9630030I15R	1.61049		ELOVL7	1.47306		LCP1	1.34784
RASSF8	1.61021		ISGF3G	1.47128		MAD1L1	1.34755
IKBKG	1.60986		CATSPER2	1.47123		ATF7	1.34677
TMIE	1.60954		1200006F02RIK	1.46747		WDR43	1.34626
XPNPEP2	1.60844		C130032F08RIK	1.46706		ZFP1	1.34585
PHF15	1.60775		2810482G21RIK	1.46521		2810004N23RIK	1.34532
APOBEC3	1.60639		8430408J07RIK	1.46484		GABBR1	1.34483
ABCA5	1.60631		4833416E15RIK	1.46429		LOC630539	1.34424
4432405B04RIK	1.6062		MCCC2	1.46289		DYNC2LI1	1.34338
2310014D11RIK	1.60619		LGR4 /// LOC669588	1.46217		TCRG-C	1.34219
CTNND1	1.60609		IGFBP1	1.46184		GPR137B	1.34025
TRRAP	1.60475		F8	1.46067		STYK1	1.34
4833408C14RIK	1.60442		CHEK2	1.45945		RAD23A	1.33997
BBS5	1.60299		KNG1	1.45937		DMRTA2	1.33891
PLSCR3	1.60186		1810030N24RIK	1.45905		FOSL2 /// LOC634417	1.33867
LTB4DH	1.60162		CPOX	1.45695		2610020H08RIK	1.33828
1190002A17RIK	1.60097		HARS2	1.45686		2610201A13RIK	1.33788
CTNS	1.59993		CH25H	1.45682		ZFP697	1.33788
TRIP11	1.59869		LOC622175	1.4568		2900011L18RIK	1.33775
KIFC3	1.59869		MPZL1	1.45643		ZFP251	1.33723
DLEU2	1.59852		1110033J19RIK	1.4559		3110082I17RIK	1.33723
LY75	1.59741		CLIC4	1.45558		AK122209	1.33626
ZFP664	1.59488		INPP4B	1.4554		HSPC171	1.33587
PYGO1	1.59476		SDC2	1.45457		SLFN2	1.33544
FLNC	1.59462		CTH	1.45433		MCF2L	1.33522
SPATA1	1.59285		3110050N22RIK	1.45418		2900010M23RIK	1.33505
2510042P03RIK	1.59172		GRB14	1.45408		TRIM68	1.33415
TLE3	1.59124		FLOT1	1.45398		5730437N04RIK	1.33406
ARHGAP29	1.58885		HTRA1	1.45351		NRF1	1.33301
ICAM1	1.58882		SFXN5	1.45318		ZIK1	1.33271
MRPL24	1.58881		MTMR4	1.45294		E130303B06RIK	1.33239
AU041133	1.58676		FBXL4	1.45231		POU6F1	1.33216
PIRA2	1.58558		2810027O19RIK	1.45224		GPR23	1.33166
HMCN1	1.58404		TRIM30 /// AI451617	1.45205		NHLRC2	1.33123
PFKM	1.58383		ABCB4	1.45162		PTCH1	1.3306
SH2D4A	1.58345		RP2H	1.45152		RNF122	1.33052
GLT8D1	1.58316		CDKN3	1.45003		RBAK	1.33015
GGA2	1.58296		TM7SF3	1.44916		9830167H18RIK	1.33009
RAB8B	1.58293		KLHL24	1.44851		ZFP185	1.32931
SRR	1.58275		2010315B03RIK	1.4481		6330509M23RIK	1.32884
LOC546143	1.58236		TSPAN9	1.44759		BC011426	1.3284
AFF4	1.58137		2310047C04RIK	1.4475		9530058B02RIK	1.32807
PIK3R4	1.58105		ZFP39	1.44676		BAT2	1.32807
DIRC2	1.58104		HYLS1	1.44617		BC004022	1.32801
AI594671	1.58065		4933406K04RIK	1.44355		VDAC3	1.3278
ATP8B1	1.579		PARD6A	1.44327		GCSH /// LOC674321	1.32768
TFF2	1.57886		BC034204	1.44316		UGT2B5	1.32733
4833420G17RIK	1.57886		RFXANK	1.44235		RSHL2	1.3272
MR1	1.57841		RB1CC1	1.44196		5430435K18RIK	1.32578
WDR35	1.57837		PDK4	1.44182		MSL31	1.32563
1110028C15RIK	1.57617		BIRC3	1.44097		D13ERTD666E	1.32525
CTDSP1	1.5756		SPDYB	1.44093		CEECAM1	1.32463
CUL7	1.57443		D430042O09RIK	1.44089		MYCL1	1.3242
ZFP74	1.57433		RSAD1	1.44038		TIMELESS	1.32417
7530403E16RIK	1.57282		ARSB	1.43982		9430002A10RIK	1.32383
FEM1C	1.57275		2210011C24RIK	1.43965		1300018I17RIK	1.32317
ORF28	1.57273		GLB1L	1.43835		1810042K04RIK	1.32286
6720473G16RIK	1.57082		SERHL	1.43813		UHRF1	1.32204
ZFX	1.56987		TMEM106B	1.43759		WDR4	1.32139
ADRB2	1.56923		MYST4	1.43678		PARD6B	1.32081
1300003B13RIK	1.56836		LRRK1	1.43644		5830416A07RIK	1.32057
BC056349	1.56825		GADD45B	1.43574		D8ERTD587E	1.31973
MAP6	1.56592		ARHGAP19	1.43566		D030022P06RIK	1.31919
DLX2	1.56583		LPHN1	1.4356		CBR2	1.31909
FBXO2	1.56575		1110038D17RIK	1.43475		TMEM39B	1.31827
UBE2R2	1.56535		2310066I10RIK	1.43452		CCHCR1	1.31787
HIP1	1.56448		D930010J01RIK	1.43429		GTPBP3	1.31781
ALKBH8	1.56422		6430511F03	1.43341		MED12	1.31774
AI596198	1.56336		EEF2K	1.43298		RPGR	1.31725
NAT6	1.56302		GMDS	1.43262		PPP1R10	1.31701
4932441K18RIK	1.56247		IKBKG	1.43242		STAU2	1.31606
VEZF1	1.56089		RBMS2	1.43149		A630007B06RIK	1.31587
NOTCH2	1.56064		NCAM2	1.43143		EZH2	1.31531
ABTB1	1.55991		IDH1	1.43099		NUDT18	1.31514
4933439C10RIK	1.55965		LEPREL1	1.43093		ZFP746	1.31483
PIK3C3	1.55934		C030014I23RIK	1.4289		1810041L15RIK	1.31478
A230106M15RIK	1.55891		HIGD1C	1.42843		HSPE1 /// LOC628438	1.31471
SMG6	1.55785		PTOV1	1.42713		EIF4E	1.31464
BTRC	1.55547		MAP3K13	1.42673		D030063E12	1.31303
UGT2B34	1.55508		4930566A11RIK	1.42574		PTBP2	1.31275
D030041H20RIK	1.55474		4933407E14RIK	1.42403		2810422J05RIK	1.3119
AI503301	1.55321		5730577I03RIK	1.42311		SMARCAD1	1.3117
USP40	1.55296		2010003O02RIK	1.42278		USP39	1.31033
4930566A11RIK	1.55266		DHTKD1	1.42275		D15BWG0759E	1.30875
TMEM106C	1.55229		4833421E05RIK	1.42186		G630055P03RIK	1.30855
NUDT19	1.55223		FCGBP	1.42141		PGLS	1.30836
PGCP	1.55185		CDH13	1.41956		HIBADH	1.30815
1110021L09RIK	1.55158		EPDR2	1.41818		RPS27L	1.30556
EPC1	1.55079		ZFP322A	1.41792		N4BP2	1.30466
SRPK2	1.55067		4930488N24RIK	1.41782		MAPKAPK5 /// ADAM1A	1.30446
FZD1	1.54771		AK220484	1.41632		D130007H15RIK	1.30438
TBC1D16	1.5454		ALDH18A1	1.41606		EPDR2	1.30417
PLXNB1	1.54465		GABARAPL1	1.41577		AATF	1.30394
2610020C11RIK	1.54458		1810074P20RIK	1.41574		5730420B22RIK	1.30383
GANC	1.54333		SESN3	1.41544		RNPC3	1.30292
SUSD5	1.54227		ROR1	1.41356		IER3	1.3027
TNIP2	1.54158		AMACR	1.41231		PCDHB16	1.30129
RABGAP1L	1.54074		PRSS23	1.41125		FEZ2	1.29999
ZSCAN2	1.54027		HSPB2	1.41067		AFG3L1	1.29895
RGMA	1.5399		TPTE2	1.41021		JRK	1.29881
IL15	1.53864		1700065O13RIK	1.40961		NCAM1	1.29851
ZFP516	1.53827		A130090K04RIK	1.40951		HS6ST1	1.29815
DCAMKL1	1.53691		LOC546143	1.40941		JMJD5	1.29796
STAT1	1.53657		TMEM38B	1.40861		RASL11B	1.29776
C030004M05RIK	1.53622		PCDHB20	1.40658		NUP43	1.29751
ANKRD25	1.53542		2600014E21RIK	1.40621		NDRG1	1.29719
PRG4	1.53524		RASSF5	1.406		DCI	1.297
NBR1	1.5349		RNF130	1.40582		4930527B16RIK	1.29694
ZFP618 /// LOC667396	1.53396		DAPP1	1.40577		NUTF2 /// LOC621832	1.29685
POFUT1	1.5327		4930402E16RIK	1.40535		DUSP8	1.29564
VPS41	1.5313		CPXM2	1.40459		SNAI2	1.29552
DLGAP4	1.53084		2210415F13RIK	1.4045		INPP5A	1.29459
NARF	1.53079		ECE1	1.40421		PRR3	1.29327
ZADH1	1.53066		CLEC2D	1.40398		6720463M24RIK	1.29246
SH3YL1	1.52976		CCDC96	1.40305		TRIM47	1.29103
2210013K02RIK	1.52974		MAP2K5	1.40204		CLMN	1.29031
EIF2C1	1.5274		TTLL5	1.40201		GRHL2	1.28998
RHOBTB3	1.52684		LOC213332	1.40155		COX4NB	1.28972
ABHD4	1.52574		KCNK6	1.40145		COL4A3	1.28966
LRRCC1	1.52554		GIYD2	1.40123		D17ERTD441E	1.28948
RIPK5	1.52488		ANGPT1	1.40111		GM837	1.28742
THRA	1.52448		GOLGA1	1.40106		DHX16	1.28742
STMN1	1.52418		BTBD2	1.40093		DDX28	1.28737
BC025575	1.52363		MRGPRE	1.40034		RPP30	1.28612
3100002J23RIK	1.52242		GRB7	1.39984		HMOX1	1.28581
RUNX2	1.52235		GLB1	1.39924		ITPKB	1.28436
WNT7B	1.52233		GAB1	1.39865		NFKB2	1.28343
KLHL22	1.52214		CPNE3	1.39812		HHIP	1.28337
DZIP1L	1.5212		CDC20	1.39684		DDR2	1.28168
PRDM5	1.52111		GBA2	1.39534		GTDC1	1.28156
APOB	1.52009		OXSM	1.39525		DNAJC12	1.28136
MAGED2	1.51896		CLDN4	1.39471		LOC669007	1.28027
1810019D21RIK	1.51824		GSTM4	1.39297		SMS /// LOC671878	1.27942
DXERTD242E	1.51804		SCN11A	1.39254		LOC671769	1.27826
1110011C06RIK	1.51771		AASS	1.39083		R3HCC1	1.2781
RAB30	1.51709		SORL1	1.39055		DDR1	1.2773
BC030863	1.51576		ATP13A2	1.39026		INTS10 /// LOC674888	1.27576
ZNF219	1.51506		F730014I05RIK	1.38946		UTP14A	1.27572
PTBP2	1.51503		DCI	1.38942		RASSF7	1.27454
WTIP	1.51493		DECR1	1.38921		OGFRL1	1.27285
3110050N22RIK	1.51441		H2-Q1 /// 0610037M15	1.38921		ORC6L	1.27252
2610110G12RIK	1.51411		CYP4B1	1.38758		5930434B04RIK	1.27151
PTPN21	1.51398		GNAT2	1.38689		BAT1A	1.27145
PRRG2	1.51239		HIST2H2AA2	1.38607		COG8	1.27038
CIC	1.51139		RBAK	1.38493		AI449441	1.27022
D5ERTD579E	1.5111		DHRS3	1.3849		RSNL2 /// LOC640336	1.26979
BSG	1.51079		AF397014	1.38405		TGTP	1.26892
MARCKSL1 /// LOC6730	1.51076		BRE	1.38302		2310007B03RIK	1.26861
AI464131	1.51052		THEM2	1.38285		RNASEH2B	1.26831
BC055107	1.51028		GUCA2B	1.38281		B930025B16RIK	1.26728
1810031K17RIK	1.51021		TNFSF10	1.38199		1700025K23RIK	1.26714
NPR3	1.51015		CTGF	1.38188		9530051E23RIK	1.2663
DECR2	1.5095		DDAH2	1.38172		D15WSU126E	1.26502
2610019N06RIK	1.50908		HSDL1	1.38076		NAP1L2	1.26486
PDGFA	1.50884		SLC22A14	1.38048		BTAF1	1.2644
FPGT	1.50657		2810002N01RIK	1.37863		TMEM54	1.26237
4930565B19RIK	1.50616		H2-DMB1 /// H2-DMB2	1.37837		GINS3	1.26126
1110032A03RIK	1.50412		A530089I17RIK	1.37708		A130010C12RIK	1.26124
DDR1	1.50403		RSRC1	1.37686		RAD52	1.26102
2610208E05RIK	1.50397		3100002L24RIK /// 92	1.37662		CAMKK2	1.26086
MGC28431	1.50207		DTX3L	1.37605		FN1	1.26082
GRIK5	1.50204		NCOA7	1.37508		TUBA6 /// LOC626534	1.26073
GABARAP	1.50191		RBKS	1.375		ASB4	1.2605
HDAC8	1.50174		4933415E08RIK	1.37467		FOXF2	1.2605
ZFP418	1.50168		PREI4	1.37209		TTC26	1.25984
CDH11	1.50137		PCMTD2	1.37177		METRN	1.25956
2810025M15RIK	1.49859		AI480535	1.37166		2810001G20RIK	1.25947
CCNK	1.49576		ZFP449	1.37126		WDR45	1.25944
BBS10	1.49544		IL6ST	1.37055		A230097K15RIK	1.25915
UGT2B35	1.4945		2310061J03RIK	1.37011		PODXL2	1.25913
OGFR	1.49438		NAGA	1.36863		A230062G08RIK	1.25899
ALDH5A1	1.49427		RHOU	1.36836		ZNF276	1.25815
ZFP617	1.49294		UBE1L /// D330022A01	1.36756		PTGER2	1.25762
SLC30A1	1.49244		1810008K04RIK	1.36697		RPL5 /// LOC382740 /	1.25677
RELB	1.49113		AI173486	1.36647		EPHB6	1.2565
MYH9	1.48912		PLEKHA6	1.36634		PRPS1	1.25648
5330438D12RIK	1.48902		BC030046	1.36607		SESN2	1.25589
ARHGAP23	1.48884		TRIM41	1.36566		SFRS8	1.25558
ARSA	1.48813		2400010G15RIK	1.36541		LOC664862	1.25522
2210415F13RIK	1.48778		NEURL2	1.3645		2310022B05RIK	1.25469
PPP1R10	1.48676		8030447M02RIK	1.36386		4932414K18RIK	1.25396
ZC3H11A	1.48567		HMGCLL1	1.36318		GMPR	1.25357
EIF2AK3	1.48556		4930577N17RIK	1.36305		ZFP41	1.2533
RBL2 /// LOC635075	1.4855		2210022J03RIK	1.36287		CPSF4	1.25249
HLX1	1.48538		IQWD1	1.36198		PFAS	1.251
NCOA2	1.48535		1110033M05RIK	1.36175		TCF25	1.25061
VAV2	1.48408		PDGFRA	1.36115		SLC39A8	1.24968
WDR53	1.48362		GM266	1.36037		CNOT1	1.2495
RALGPS1	1.48173		NET1	1.36034		S100A16	1.24929
D16WSU65E	1.4815		1110061O04RIK	1.35999		MCAM	1.24875
IHH	1.48134		TYSND1	1.35988		1700021C14RIK	1.24683
1200002N14RIK	1.48		ANXA1	1.35967		IFI44	1.24627
SLC43A2	1.47986		D130020L05RIK	1.35855		AMMECR1	1.24564
BB164513	1.47939		ADCK2	1.35619		XRCC6	1.24549
THEM2	1.47888		2810408A11RIK	1.35592		SLC9A5	1.24467
SQSTM1	1.47877		ATRX	1.35575		SNORA65	1.24282
TTC26	1.47844		ARHGAP28	1.35573		PFDN6	1.24052
BC028801	1.47762		FAT4	1.35499		NOC4L	1.23987
GAL3ST1	1.47735		ULK2	1.35184		DAPP1	1.23969
WBP5	1.47688		NUBPL	1.35165		1500010G04RIK	1.23834
HMGN3	1.47674		C130037N17RIK	1.35155		LOC432971	1.238
KLF10	1.47573		HEXDC	1.35103		ZFP629	1.23798
ZFP383	1.4732		1110030E23RIK	1.35068		D930016D06RIK	1.23755
AZI1	1.47292		POLI	1.35015		PPARG	1.23662
BTBD2	1.47229		PHYHD1 /// LRRC8A	1.35008		ATP2B2	1.23646
GNPDA1 /// LOC231914	1.47225		BC022623	1.34999		PUS7	1.23625
FOXD1	1.47053		TLE1	1.34941		NPM3 /// NPM3-PS1 //	1.23614
KALRN	1.47027		ABCG5	1.34922		ZFP28	1.2358
NAGA	1.4692		ST6GALNAC6	1.34911		CENPA	1.23453
D2ERTD391E	1.46867		1300003B13RIK	1.34851		4930513E20RIK	1.23423
6820429M01	1.46716		GSH1	1.34742		A330049M08RIK	1.23411
PTK7	1.46667		MTMR9	1.34741		STX1A	1.23397
RERE	1.46654		IDS	1.34722		TRIP6	1.23332
TIE1	1.46471		NPAL3	1.34643		WHSC1	1.23245
C330006D17RIK	1.46287		PGLYRP1	1.34546		LRRC14	1.23195
PRUNE	1.46257		9030420J04RIK	1.34537		TSC22D1	1.23187
IFNGR1	1.46072		A630033E08RIK	1.345		6030439D06RIK	1.23166
CBR1	1.46028		COVA1	1.34471		F830028O17RIK	1.23152
AU041129	1.45983		MYOCD	1.3442		PROSC	1.23137
BC050078	1.45919		CDC14B	1.34357		SH3GL1	1.2299
1810073G14RIK	1.45874		TMEM117	1.34339		5330423I11RIK	1.22979
G431001E03RIK	1.45873		ZFAND1	1.34302		2610524H06RIK	1.22933
BCL9	1.45861		PCYOX1	1.34251		1500041N16RIK	1.22932
EPHA4	1.4585		AA987161	1.34251		TCP1	1.22921
CHMP2B	1.45559		GRTP1	1.34202		PDCD2	1.22828
4933439C20RIK /// PI	1.45514		LOC673662	1.3419		PIGF	1.22815
AI462493	1.45501		AI317158	1.33972		HNRPH3 /// LOC669773	1.22747
PALLD	1.455		D530037H12RIK	1.33954		9430034F23RIK	1.22723
UNQ1887	1.45485		COQ9	1.33949		9130004J05RIK	1.22685
LOC552902	1.45468		PLXNB1	1.33861		CUL4B	1.22663
RABL2A	1.45459		CCDC28B	1.3385		AI316807	1.22608
MPP1	1.45321		HP	1.33838		RAD51C	1.22557
GPRASP1	1.45207		1700066J24RIK	1.33833		CDC5L	1.22534
WDR81	1.45188		9230106B05RIK	1.33758		PARD6A	1.22526
ADCY9	1.45087		KIF1B	1.33743		PARP2	1.22525
PAK3	1.45014		LOH11CR2A	1.33728		BC027344	1.22476
3110039M20RIK	1.4493		6430510M02RIK	1.33703		2210419I08RIK	1.22385
CENPJ	1.44899		GPR153	1.33694		TSC2	1.22274
TAX1BP3 /// RPL13	1.4483		ARRB2	1.33615		NEDD10	1.22265
HYAL2	1.4478		HIST1H4J	1.33415		ABCC10	1.22249
BSDC1	1.44708		TMEM17	1.33303		FAM126A	1.22238
TMEM2	1.4457		TBC1D7	1.33211		ACOT9	1.22168
9630054F20RIK	1.44568		THNSL1	1.33198		PLAU	1.22054
ARHGEF17	1.44564		RSU1	1.33172		AW492303	1.22051
TRIM3	1.44346		TANC2	1.33169		PLCL2	1.21996
HAGHL	1.44307		MMP15	1.33077		PPRC1	1.21965
HYAL1 /// NAT6	1.44288		BUB1B	1.33056		MALAT1	1.21889
SDCCAG8	1.43834		UGT2A3	1.33004		2810474O19RIK	1.21848
4921510J17RIK	1.43772		ST6GALNAC2	1.32959		MAD2L1	1.21799
TCF7L2	1.43762		ATP1B1	1.32951		POU3F1	1.21759
DNPEP	1.43731		2810417J12RIK	1.32932		4930517K11RIK	1.2172
PHF20	1.43723		DISP2	1.32918		4933424B01RIK	1.217
GPX1	1.43671		ADCY9	1.32909		CTH	1.21646
F11R	1.43528		AKR7A5	1.32865		1110008H02RIK	1.21571
SCLY	1.43423		GIMAP8	1.32835		A130064L14RIK	1.21456
WDR78	1.4342		PCDHB22	1.32783		ALMS1	1.21424
8430427H17RIK	1.43402		CTHRC1	1.32738		ZFP566	1.21421
LOC666060 /// LOC669	1.43276		MYO5C	1.32736		5830407P18RIK	1.21368
NFIB	1.43262		KCTD6	1.32723		TMEM136	1.21257
EEF2K	1.4287		CLIC6	1.32717		BC037112	1.21232
1110008L16RIK	1.42838		SVS6	1.32704		DCP2	1.21204
LOC497255	1.42832		ASB3	1.32693		IGF2R	1.21027
LAMA3 /// LOC669814	1.42789		MGAT3	1.3269		MLF1IP	1.21019
SKAP2	1.42743		ZFP532	1.32615		THY1	1.20951
TCP11L2	1.42553		9030418K01RIK	1.32401		TBC1D12	1.20942
BC028454	1.42441		APOBEC3	1.32361		2810055F11RIK	1.20891
D5ERTD593E	1.42418		BIVM	1.32355		BC025575	1.20833
PNLIP	1.42354		SFT2D2	1.32312		PSMB10	1.20692
BMYC	1.4219		1700020C11RIK	1.32234		8430436F23RIK	1.20656
LACTB	1.42103		CCL9	1.32176		1500001M20RIK	1.20577
1810034K20RIK	1.42098		TNFAIP3	1.32076		2610207F23RIK	1.20572
MBD1	1.42007		4930500O05RIK	1.32032		RHOU	1.20547
MYL9	1.4195		LDHD	1.31948		MTUS1	1.20533
ZFP87	1.41734		PLEKHM1	1.31934		LRPPRC	1.20509
5430434G16RIK	1.41696		SLC6A5	1.31804		AW413431	1.20481
CAMK1 /// LOC669267	1.41628		BBS1	1.31774		CHD9	1.20461
EHBP1	1.41617		ZFP418	1.31717		HMGB2 /// LOC433785	1.20397
IRF1	1.41578		GAL3ST1	1.3165		THRAP2	1.20377
METRNL	1.4157		WDR21A	1.3163		RING1	1.20262
VTCN1	1.41505		RAGE	1.31522		2410017P07RIK	1.20103
GPR85	1.41453		3010001K23RIK	1.31388		MAP3K9	1.20095
3110001I22RIK	1.4142		PLD1	1.31386		HMGB2 /// LOC678110	1.20015
GPR153	1.41267		D11ERTD18E	1.31357		ASPM	1.19992
WNT9A	1.41248		RNF20	1.3129		ELMOD1	1.19875
TAX1BP1	1.41235		1700012D14RIK	1.31244		SCARB1	1.19793
TSHZ1	1.41162		AUH	1.31194		2310066E14RIK	1.19759
CCPG1	1.40975		IL1A	1.31165		C130092O11RIK	1.19748
LRRC49	1.40928		CROCC	1.31111		NR2F6	1.1955
CKB	1.40922		1500002C15RIK	1.31026		PRIM1	1.19541
TMEM14A	1.40919		STOML1	1.30993		4930432K21RIK	1.19509
THY1	1.40826		1110018J23RIK	1.30986		TCF19	1.1944
SMYD3	1.40817		4930562D19RIK	1.30966		9030012A22RIK	1.19364
UCP2	1.40775		EFHA1	1.30952		4930566A11RIK	1.19307
CD99	1.40726		9230104K21RIK	1.30818		RABL5	1.19264
0610007N19RIK	1.40713		DHX57	1.30801		TJAP1	1.19239
NAPRT1	1.40708		LRIG2	1.30719		2900057D21RIK	1.19226
BC019731	1.40656		WDR19	1.30649		RAPGEF5	1.19157
NUPR1	1.40528		LOC676654	1.3052		SERPINB9G	1.19126
USP11	1.40495		H1FOO	1.30498		TRIM59	1.19092
6430514M23RIK	1.40477		4930447F24RIK	1.30495		AMOTL2	1.1906
TUBB2B	1.40471		ANKRD46	1.30465		MCM7 /// LOC433027	1.18888
SLCO2A1	1.40464		CRYZL1	1.30457		GLRP1	1.18887
CD81	1.40456		PAIP1	1.30437		WDR32	1.18876
2900001G08RIK	1.40429		A630026N12RIK	1.30355		VRK2	1.18867
BC037112	1.40376		SOX6	1.30332		BC065112	1.18861
TNIP1	1.40362		ATF3	1.30271		4931428F04RIK	1.18765
LOC669005	1.40301		ALDH7A1	1.30232		2310036O22RIK	1.18692
TEGT	1.40265		VEGFB	1.30198		SIAH2	1.18692
A930013F10RIK	1.40229		2410022M11RIK	1.30095		2310079F23RIK	1.18652
AW124694	1.40227		D630037F22RIK	1.30048		MYBBP1A	1.18642
RAB5B	1.40201		DNAJC12	1.30001		BC055107	1.18454
PAPSS2	1.40015		CDCA3	1.29989		2810421I24RIK	1.18391
ASB13	1.39991		WEE1	1.29828		CBX7	1.18386
RBM9	1.39976		HPS4	1.29823		SLC12A5	1.18372
ZBTB33	1.39965		LOC626832 /// LOC628	1.29744		HDGFRP2	1.18347
2310016A09RIK	1.39953		GRIP1	1.2971		1500001L15RIK	1.18311
BFAR	1.39879		LOC553090	1.29674		GPR180	1.18213
GDPD5	1.39861		COX7A1	1.29625		FUK	1.18126
CAT	1.39859		WFDC12	1.29615		SKIV2L	1.17983
FEM1B	1.39685		C1R	1.29612		NFATC4	1.17975
NFKB2	1.39671		1700066B19RIK	1.29599		SUHW3	1.17948
CIB2	1.39645		8430408J09RIK	1.29595		C80197	1.17863
KCNE3	1.39565		RARB	1.29498		2700094K13RIK	1.17724
ZNF292	1.39436		ACAD8	1.29496		MUSTN1	1.17531
ABR	1.3938		MAN2A2	1.29491		D030016E14RIK	1.17517
ATP11A	1.39373		1700026L06RIK	1.29409		AW011956	1.17422
KLC4	1.39302		ME2	1.29363		PBK	1.17385
2810437L13RIK	1.39287		NUDT6	1.29358		PRKRIP1	1.173
PIK3R1	1.39196		ABCB6	1.29303		BC011248	1.17298
ZC3H12C	1.39136		BIRC2	1.293		KCNU1	1.17268
LAMP2	1.39039		FUK	1.29281		2210012G02RIK	1.17222
PPP4R2	1.3903		MPDZ	1.29225		EXOSC6	1.17222
KLC3	1.38939		STX8	1.29127		2810453I06RIK	1.17119
PHOSPHO2	1.38937		ZFP516	1.29115		NDUFAF1	1.17095
ZFP192	1.38934		D630002G06RIK /// C7	1.2904		UBE2C	1.16992
9430081I23RIK	1.38907		WDR67	1.28995		ZFP213	1.16972
2400003N08RIK	1.38846		ZNF260	1.28976		ZFP398	1.16756
SMARCA2	1.38781		TRPS1	1.28974		GNA-RS1	1.16743
AU020772	1.38664		VPS41	1.28867		BCL7C	1.16698
ZNF319	1.38641		LACTB2	1.28764		C130068B02RIK	1.16698
DCLRE1C	1.3864		ELMO3	1.28708		FOXJ2	1.16646
HNRPH1	1.38577		2610009E16RIK	1.28622		ACOT9 /// ACOT10	1.16619
GCC1	1.38545		STARD5	1.28603		FARSLB	1.16601
FAM59A	1.38415		HSPA2	1.28598		THOC6	1.16598
PPP1R1B	1.38404		CCDC91	1.28511		SH3BP4	1.16564
AI838057	1.3837		VAV2	1.28473		D5ERTD301E	1.16522
HBB-B1 /// HBB-B2	1.38356		OLFM1	1.28454		TERF2IP	1.1652
RAB34	1.38263		6030446N20RIK	1.28417		2810055G22RIK /// LO	1.16492
FTL1	1.38209		CREB3L1	1.28406		HDH	1.16464
9430083G14RIK	1.38198		NRG1	1.28392		TMEM30B	1.16452
ASS1	1.38147		PFKFB2	1.28317		6720458F09RIK	1.16282
CRY2	1.38104		CXCL12	1.28315		MGC28431	1.16253
HIST2H2BB	1.38097		FUT11	1.28261		HSD17B2	1.16111
HSD17B4	1.37953		5230400M06RIK	1.28257		UHRF2	1.16048
SNAI1	1.37895		ZBTB16	1.28197		SNORD22	1.16028
MARK4	1.37829		TCP11L2	1.28149		KCTD11	1.15961
2700019D07RIK	1.37788		9130017N09RIK	1.28061		ADAM23	1.1595
PCGF2	1.3766		4930430F08RIK	1.28032		NPEPL1	1.15929
TCN2	1.37657		GIPC2	1.28016		PPIL1	1.15922
ACADL	1.37525		TMEM98	1.28005		E430002G05RIK	1.15917
NDUFA6	1.37502		SEC22C	1.28002		ZFP637	1.15877
AI662250	1.37393		TUBB3	1.279		CACNA1G	1.15865
MLPH	1.37373		EPB4.1L4B	1.27858		PPP2R5D	1.15861
MID2	1.37279		2610029I01RIK	1.27847		A630057N01RIK	1.15691
PHACTR3	1.37272		ZFP97 /// BC018101	1.27753		PSMD7	1.15683
GRAMD3	1.37246		ANKRD40	1.27707		PLEKHF1	1.15682
OPLAH	1.37229		RORC	1.27684		4933407K13RIK	1.15639
WDFY1	1.37226		ARSK	1.27618		MRPL2	1.15608
EIF5A2	1.37221		2010003O18RIK	1.27569		PIM3	1.15566
2410081M15RIK	1.37108		PARP3	1.27451		FOXQ1	1.15527
HHEX	1.37084		CACHD1	1.27439		SPECC1	1.15461
AW060207	1.36975		RAB26	1.27435		STK19	1.1545
ZFP512	1.36844		TMCC2	1.27401		TBL3	1.15397
ZBTB10 /// LOC669642	1.36838		4930488E11RIK	1.2736		2900026A02RIK	1.15389
WDR13	1.36812		GRID2	1.27358		RFXAP	1.15345
LOC676300	1.36493		EPS8L2	1.27356		AMY2A	1.15311
PPGB	1.36393		ZFP62	1.27315		WDR74	1.15302
A530054K11RIK	1.36345		CDH2	1.27258		ZFP623	1.15267
CYP4V3	1.36325		GSTA4	1.27172		C130057M05RIK	1.15202
CCDC68	1.3632		VPS39	1.27127		CCDC102A	1.15183
2410018M08RIK	1.36259		C230035I16RIK	1.27098		SOCS2	1.15154
IFT172	1.36247		STMN1	1.27069		KBTBD2	1.15086
MKNK2	1.36231		PLLP	1.27056		1110015K06RIK	1.15059
LRRK1	1.36221		2810426N06RIK	1.27045		KCTD17	1.1497
HINT2	1.36169		TLE6	1.26991		DXIMX50E	1.14956
TBC1D24	1.3615		1500035H01RIK	1.26989		MNAB	1.14949
CSAD	1.36043		ABCD1	1.26985		BC021367	1.14913
MYO15B	1.35968		TBCCD1	1.26791		USP28	1.14912
A330068P14RIK	1.35863		HMMR	1.26743		IL17RA	1.14908
2310001H12RIK /// LO	1.35819		BC021611	1.26716		DUSP11	1.14868
LOC547150	1.35813		LOC624866	1.26701		MAP3K4	1.14865
SMO	1.35768		KLHDC8B	1.26662		GCC1	1.14863
ILVBL	1.35701		AKAP13	1.26644		RNF8	1.14835
DXIMX50E	1.35697		3110001I22RIK	1.26537		1110067D22RIK	1.14775
4932409I22RIK	1.35642		C030044B11RIK	1.26507		BC060631	1.14751
4931406P16RIK	1.3564		D030029J20RIK	1.2649		ZFP639	1.14718
4933435A13RIK	1.3559		LOC622147 /// ENV //	1.26455		5730499H23RIK	1.14639
ACTN1	1.35569		CDKAL1	1.26448		RSRC1	1.14634
LPIN2	1.35538		8030451K01RIK	1.26376		UBE2E1 /// LOC631407	1.14615
SMARCAL1	1.35513		NFE2L1	1.26364		NDRL	1.1459
MTCP1	1.35479		PROKR1	1.26355		6030445D17RIK	1.14429
TPTE2	1.35386		1700019H03RIK	1.26286		2610203C20RIK	1.14422
DNM3OS	1.35359		PDK1	1.26261		SHC4	1.14411
2700078E11RIK	1.35325		SRR	1.26258		VGF	1.14396
ANPEP	1.35303		4921506I22RIK	1.26246		MON1B	1.14321
BCL7A	1.35291		TTLL1	1.26144		B230209C24RIK	1.1427
MAF1	1.35285		IFIT2	1.2604		AK129302	1.14242
6030490I01RIK	1.35282		SETD4	1.26023		BC011467	1.14232
ULK2	1.35165		5430421B17	1.25971		CRISP1	1.1421
4930528A17RIK	1.35147		HES6	1.25956		IGFBP7 /// LOC621527	1.14147
GPR125	1.35072		TPK1	1.25949		ZNF23	1.14134
ZNF276	1.35057		MXI1	1.25915		1110049G11RIK	1.13962
RNASE4	1.34979		PEX7	1.2585		2010109K09RIK	1.13923
IGF1	1.34961		ACADM	1.25826		CTGF	1.13651
AI851716	1.34959		PSRC1	1.25813		IPO11	1.1362
4930486L24RIK	1.34944		STAB2	1.25798		PRX	1.13598
RPRC1	1.34927		SAMD9L	1.25795		PLEKHH2	1.13575
6330500D04RIK	1.34891		HSPB1	1.25793		MUC5AC	1.13557
ZMYND11	1.34886		ADRB2	1.25778		LRRC2	1.13547
MTVR2	1.34774		5830460E08RIK	1.25735		FZD1	1.13539
CBLB	1.34756		MLH1	1.25724		2410018M08RIK	1.13531
TTC23	1.34633		ZFP95	1.25661		MRPL1	1.135
2210010C04RIK	1.34625		REPIN1	1.25638		EDA2R	1.13496
ASH2L	1.34601		1700014B07RIK	1.25635		MRPL52	1.13472
PTPRD	1.34589		2610203E10RIK	1.25634		EXOC4	1.13461
OSBPL7	1.345		CLASP2	1.25613		RNF39	1.13431
COMMD9	1.34437		VTCN1	1.2559		RPA3	1.13424
AI852444	1.3435		TBC1D14	1.25369		MAML1	1.13422
MECP2	1.34293		CENPF	1.25323		FBXL5	1.13363
AW049829	1.34182		ECHDC1	1.25291		FSTL1	1.13211
LOC240038	1.34135		IGF2BP1	1.25288		IMMT	1.13206
TRAPPC6A	1.34108		ABCG2	1.25249		1700022C02RIK	1.13177
ANKRD1	1.34046		B3GNT1	1.25226		D230019N24RIK	1.13055
4732460K03RIK	1.33986		NEK8	1.25159		SCYE1	1.13005
DDIT4	1.33873		PHF17	1.25158		NUP37	1.12957
D16BWG1543E	1.33835		GSTM3	1.25109		C130052G03RIK	1.12948
0710007G10RIK /// 30	1.33801		KNDC1	1.25101		E130308A19RIK	1.12929
SLC25A17	1.33783		SNX10	1.25087		ARL3	1.12921
RP23-136K12.4	1.33622		WDSUB1	1.24905		AIM1	1.12902
TRIM44	1.33563		GARS	1.24877		CNN2	1.12849
IRAK1BP1	1.33476		FRAT2	1.2487		A430088C08RIK	1.12761
ANKRD40	1.33412		CENPJ	1.24847		GTF2I /// LOC669007	1.12716
SCARB2	1.33372		9230110C19RIK	1.2481		POLL	1.12714
SH2BPSM1	1.33368		PLA2G2D	1.24747		RDBP	1.12641
RAB38	1.33312		D19WSU12E	1.24692		PRC1	1.12597
FTL2	1.33264		CLN8	1.24644		DNMT3B	1.12523
SLC40A1	1.3326		MYO6	1.24639		MTCH1	1.12522
JMJD1B	1.33251		CSF1	1.2458		KIFC1	1.12519
CCS	1.33221		RHOX6	1.24519		PVRL2	1.1251
LGALS8	1.33219		ALDH6A1	1.24497		NMNAT3	1.12471
SARS2	1.33202		1500004A08RIK	1.24468		LENG1	1.1244
AW146154 /// AI98794	1.33183		BC024659	1.24425		ACSL1	1.12386
MYO5C	1.33074		MCART1	1.24423		5330421C15RIK	1.12324
ECE1	1.33053		NTHL1	1.2434		JTV1	1.12324
CCNL2	1.32967		CHD6	1.24316		LRFN3	1.123
PTEN	1.32944		CTNNA2	1.24261		D6WSU163E	1.12259
RGS10	1.32925		NEU2	1.24138		USPL1	1.12152
PTP4A1 /// LOC269859	1.32848		MYLC2B /// LOC630701	1.24137		PDGFA	1.12064
RASGRP3	1.32733		D530015H24RIK	1.24136		EPHA7	1.12032
MTERFD3	1.32596		3830431G21RIK	1.24078		WBP4	1.11988
UNC84B	1.32586		IL3RA	1.24058		D2ERTD48E	1.11959
D11ERTD730E	1.3258		ANXA6	1.24054		FRAS1	1.11893
3732413I11RIK	1.32512		2310076G13RIK	1.23976		CDC23	1.11798
C230076A16RIK	1.32473		2310001H17RIK	1.23795		SNAI3	1.11785
2310061J03RIK	1.32471		MAPK4	1.23729		EXOSC9	1.11773
PACS1	1.32462		PFKM	1.23693		RAN	1.1176
MFGE8	1.32403		ST6GAL1	1.23664		GTF2E2	1.11706
1700100M05RIK	1.32385		ULK1	1.23657		5730408K05RIK	1.11704
LPHN3	1.32196		1500005P14RIK	1.23583		CTRL	1.11595
KLHDC8B	1.32155		LRRC35	1.23432		9130011J15RIK	1.11569
CDKAL1	1.32073		PGEA1	1.23403		TMEM119	1.11523
1110058L19RIK	1.32037		GRAMD1C	1.23399		B230339M05RIK	1.11515
EPHB2	1.3201		SHE	1.2334		0610016J10RIK	1.115
PEX12	1.31945		TDRD3	1.23244		D8ERTD51E	1.11466
RNF135	1.31893		LHFPL2	1.23235		C030046G05	1.11395
9030227G01RIK	1.31881		4930433E13RIK	1.23235		4933411K20RIK	1.1135
SEC31A	1.31873		4930556H04RIK	1.2317		CHD1	1.11327
2610301B20RIK	1.31653		AI480743	1.23159		TCEB2 /// LOC668554	1.11327
MME	1.31616		B330016D10RIK	1.23157		AI450236	1.11324
GALM	1.31562		AI851716	1.23106		AA516738	1.113
PTP4A1 /// LOC433406	1.31459		C230004L04	1.23104		SLC4A1AP	1.11286
BRWD1	1.31263		ZFP458	1.22983		E2F7	1.11233
MPZL1	1.31243		C77494	1.22967		WDR5	1.1122
ABHD8	1.31114		STAG3	1.2292		UBE2I /// LOC546265	1.11144
KRIT1	1.31101		1810057P16RIK	1.22868		LOC622404	1.1109
ARID1B	1.31089		TFB1M	1.22834		DYNC1LI2	1.11033
PCBP4	1.31087		FBXW9	1.22789		B930053N05RIK	1.11027
OTOP3	1.31027		EBP	1.22708		BRD4	1.10963
USP3	1.30946		CALML4	1.22702		2700007P21RIK	1.10934
NRP2	1.309		ABAT	1.22603		CTPS2	1.10886
4932416N17RIK	1.30873		SLC9A3R2	1.22593		5430439M09RIK	1.10864
SASH1	1.308		6530406A20RIK	1.22578		ATP13A1	1.10821
HIST1H2BP	1.30531		RCBTB1	1.22529		EIF4B	1.10764
PLEKHQ1	1.30518		BRWD2	1.22483		RAB39B	1.10716
CABLES1 /// LOC63575	1.3049		SLC15A2	1.22458		AI846133	1.10709
CCDC92	1.30489		1190017O12RIK	1.22458		LIN7A	1.107
PNKD	1.30483		CNTN1	1.22436		IPMK	1.10655
AW049765	1.30478		KLF1	1.22371		CREB1	1.10621
B130052G07RIK	1.30435		2610003J06RIK	1.22323		NFIB	1.10598
DUSP8	1.30324		DPYSL2	1.22317		TUSC3	1.10543
ZFP458	1.30316		PDLIM5 /// LOC669660	1.22097		HTATSF1	1.10532
DNASE1L1	1.30305		OSGEP	1.22078		HSBP1	1.10513
SBNO2	1.30232		HTATIP2	1.21996		PPP2R1A	1.10474
MYL6	1.30221		A430088C08RIK	1.21992		AOF2	1.10468
FRS2	1.2999		USP22	1.21937		BMP1	1.10422
ZFP239	1.29971		KBTBD11	1.21926		1600002K03RIK	1.10408
PNLIPRP2	1.29951		RARSL	1.21898		IGBP1	1.10396
RBM5	1.29946		GPR125	1.21791		BC057593	1.10322
PKIG	1.29928		SLC30A2	1.21788		TNNI2	1.1031
D030065N23RIK	1.29914		FADS1	1.2178		S100A9	1.1027
GAS6	1.29881		ELL3	1.2171		CTCF	1.1025
IFITM1	1.29831		BCL2	1.21705		2610507L03RIK	1.10237
SERHL	1.29804		PDZD6	1.21656		9630054F20RIK	1.10183
4930432O21RIK	1.29768		ALS2	1.21579		RETSAT	1.10079
WDR45	1.29734		LARGE	1.21432		5730467H21RIK	1.1005
2310067E19RIK	1.29605		NIPSNAP1	1.21432		HIST3H2BA	1.09985
MYST4	1.29559		1810048J11RIK	1.21316		D10627	1.09888
9330132E09RIK	1.29522		CLCA3	1.21301		MSH2	1.09862
C030019F02RIK	1.29444		TTC21A	1.21237		ATP6V1G2	1.09858
GOLPH4	1.29411		4933409L14RIK	1.21183		ANP32B	1.09808
GRAMD1A	1.29388		ZFP1	1.21163		ZFP212	1.09802
HEXB	1.29358		ZYG11BL	1.21098		BCS1L	1.098
ABCA3	1.29277		NR6A1	1.21027		LAMB3	1.09772
BC017643	1.29224		STAT5A	1.21014		FTSJ1	1.09764
KCTD12	1.2915		SMOC1	1.20999		RRS1	1.09725
PCDHB17	1.29118		2700099C18RIK	1.20997		CHERP	1.09719
LYPLAL1	1.29115		MANSC1	1.20968		4732473B16RIK	1.09717
NOVA2	1.29107		DACH2	1.20965		TSGA14	1.097
CSNK1D	1.29084		P2RY5	1.20944		DOC2G	1.09699
SBSN	1.2879		AU042651	1.20921		CYP26A1	1.09684
KCNQ5	1.28765		SHROOM3	1.20831		SOCS5	1.09672
ZFP329	1.28718		4632434I11RIK	1.20745		TCF3	1.09666
SHKBP1	1.28675		SETD7	1.20719		SNX9	1.09578
2410089E03RIK	1.28617		A630007B06RIK	1.20686		2610019I03RIK	1.09534
PSME4	1.28573		B230333C21RIK	1.20645		6720427H10RIK	1.09527
DCN	1.285		THTPA /// ZFHX2AS	1.20568		IL15RA	1.09521
PTPRS	1.28436		RTTN	1.20528		PTPN11	1.09476
DCTN4	1.28429		ATAD4	1.20518		2410116G06RIK	1.09426
ZBTB40 /// LOC638050	1.28338		MTVR2	1.2049		2310016C16RIK	1.09378
2310016F22RIK /// BC	1.28268		REPS2	1.20473		9230111E07RIK	1.09369
HES6	1.28253		RAB32	1.20417		FNBP1L	1.09369
DOCK1	1.28176		5730494M16RIK	1.20368		FARP1	1.09359
1810021J13RIK	1.28158		ASRGL1	1.20339		FLYWCH1	1.09324
4930412F12RIK	1.28126		IIGP2	1.2033		C80113	1.09321
RARRES1	1.2812		2510042P03RIK	1.20329		BC065397	1.09284
NME3	1.28072		1700061G19RIK /// LO	1.20324		TCHH	1.09257
SORT1	1.28022		ASB12	1.20303		HRASLS3	1.09251
ZFP667	1.27983		RAB7L1	1.20195		CDC14B	1.09242
NRP1	1.27902		D230044B12RIK	1.20193		DEPDC1B	1.09227
8430426H19RIK	1.27898		ACY3	1.201		AI429294	1.09133
TLE2	1.27761		2700022O18RIK	1.20089		PDZD4	1.09099
GABARAPL1	1.27702		A630054L15RIK	1.20057		GFRA1	1.09014
4930511A21RIK	1.27652		FZD2	1.19998		DDX49	1.08965
MFAP5	1.27613		2610020H08RIK	1.19989		MSH6	1.08921
AP1GBP1	1.27593		C330006D17RIK	1.19967		KLHL26	1.0879
PPFIBP2	1.27588		GNG7	1.19795		2900018N21RIK	1.0873
ZYX	1.27528		MOCOS	1.19794		SUV39H2	1.0869
SNED1	1.27435		HSPB8	1.19753		EGLN1	1.08663
C19ORF20	1.27395		ITIH3	1.19672		C430014K11RIK	1.0866
4930562D19RIK	1.27303		CYP2J9	1.19667		GAS8	1.08629
4931406E20RIK	1.27302		FBXL6	1.19642		AA407107	1.08599
ZFPL1	1.273		ATP2B3	1.19628		5330427D05RIK	1.0858
EPN3	1.27222		TRIM34 /// LOC434218	1.19627		KCMF1	1.08525
ZFP278	1.27187		AW214353	1.19559		BC020002	1.08511
NOPE	1.27087		6430570G24	1.19551		BC018507	1.08488
GATA4	1.27069		GUCA2A	1.19546		3110050K21RIK	1.08481
2410015B03RIK	1.27004		CTNNAL1	1.19488		TNRC15	1.08441
PTDSS2	1.26942		LOC553093	1.19478		MAP1S	1.0844
TRIM41	1.26921		TOX	1.19463		RAB11FIP2	1.08439
DKK2	1.26902		LYPLAL1	1.19443		5830454D03RIK	1.08401
BC064011	1.26865		GPT2	1.19389		BCL2	1.08348
BMP2	1.26798		PARP16	1.1933		2410015N17RIK	1.08333
MIA2	1.26788		2610306M01RIK	1.19315		AA408456	1.08317
LASS6	1.26725		5430435K18RIK	1.19306		E230008J23RIK	1.08293
R74862	1.26724		NEK1	1.19299		TWIST2	1.08236
ZFP469	1.26717		MLANA	1.19262		PRKX	1.08173
RGS16	1.26618		1110029E03RIK	1.19091		BC029722	1.08145
KIAA0415	1.26472		RABL4	1.19081		SPSB4	1.0813
HN1	1.26443		SPATA7	1.18961		SLC25A27	1.08119
5830454D03RIK	1.26408		ITPR1	1.18861		RSPO3	1.08106
AK129302	1.26367		PXK	1.18852		PSMA5 /// LOC545687	1.08095
KIF3A	1.26351		DHX40	1.18843		ZCRB1	1.08088
PARP6	1.26327		2510003E04RIK	1.18821		TMEM63B	1.08081
ARID1A /// LOC669477	1.26282		DUSP16	1.18814		DSCR6	1.08058
KRT1-15	1.26279		RTN1	1.18782		MMP14	1.08027
ZFP316	1.26186		CDADC1	1.18781		EPC1	1.08014
1190005F20RIK	1.26106		LOC640441	1.18696		1810008K04RIK	1.08004
NPDC1	1.26018		ASB7	1.18646		LOC622373	1.07984
BC035537	1.25986		UBD	1.18643		BC057552	1.07963
USP8	1.25979		LOC670044	1.18636		PHGDH /// LOC382931	1.07935
ACOT2	1.25957		PLEKHF2	1.18632		PHGDH /// LOC668771	1.07914
5830436I19RIK	1.2583		1810015C04RIK	1.18627		ANKRD41	1.0788
UBE3B	1.25811		B930054O08	1.1862		OGT	1.07771
ZFP445	1.25704		IFT122	1.1859		NKRF	1.07771
1110054M08RIK	1.25694		IMPACT	1.18567		FBLN5	1.07766
DCXR	1.25588		DSCR1L1	1.18562		BMS1L	1.07684
SH3BP2	1.25563		TNRC6B	1.18519		SMTN	1.07652
4932438A13RIK /// LO	1.25521		SERPINB5	1.18476		RAB40C	1.07565
STEAP4	1.25512		TMEM58	1.1845		2310042L06RIK	1.07545
NICN1	1.25483		MAF1	1.18434		SLC22A5	1.07509
B430316J06RIK	1.25391		ORF28	1.18416		CNOT7	1.07493
FCER1G	1.25336		FAH	1.18264		SETDB1	1.07485
4632423N09RIK	1.25243		9230115F04RIK	1.18249		E2F4	1.07428
CYP21A1	1.2523		LOC552909	1.18207		RNF138	1.07403
NDG2	1.25229		STAMBP	1.18203		KCTD13	1.07383
CHKB	1.25229		IRS2	1.18166		4833412C15RIK	1.07369
NIT2	1.25158		D16H22S680E	1.18139		PPP1R8	1.07327
PGRMC1	1.25091		VWF	1.18136		ARL15	1.0732
WDTC1	1.25089		1810019D21RIK	1.1806		PGPEP1	1.07316
MFHAS1	1.25072		GLT28D2	1.18058		BAG4	1.073
BCAM	1.25062		DOCK10 /// LOC630691	1.18009		RWDD1	1.07294
GSK3B	1.25005		PARVA	1.17983		TFB1M	1.0728
EVL	1.24976		DDB2	1.17974		MAGED2	1.07212
IHPK1	1.24834		1700019G17RIK	1.17973		A430090L17RIK	1.07137
PAICS	1.24822		MATN2	1.17971		4930422G04RIK	1.07135
MGP	1.24787		CYP2C65	1.17914		DNAJC15	1.07117
BCL2A1A /// BCL2A1B	1.24777		WDR7	1.17904		5630401J11RIK	1.07081
ZFP61	1.24719		ATG4A /// LOC666476	1.17869		ATP11A	1.07057
F730014I05RIK	1.24702		MOSPD2	1.17824		PHGDH /// LOC666422	1.07014
UPF2	1.24696		STAT5B	1.17817		AW111846	1.06984
6330412F12RIK	1.2467		FZD7	1.17797		ZNRF3 /// LOC631806	1.06969
LBP	1.24626		D14ERTD436E	1.17779		SLC29A2	1.06919
ST8SIA3	1.24609		ZSCAN21	1.17759		MCM7	1.06833
CST3	1.24586		YPEL5	1.17743		MMP11	1.06825
4833416E15RIK	1.24566		PPARGC1B	1.17569		A630038E17RIK	1.06787
SMARCA3	1.24509		ABP1	1.17529		D130023J23RIK	1.06705
ADSSL1	1.24377		A630018P17RIK	1.17503		RECQL	1.06675
BMPR1B	1.24203		A930041H05RIK	1.17482		PYCRL	1.06655
2600014M03RIK	1.24083		2210016H18RIK	1.17401		TMPRSS4	1.06551
WNT11	1.24074		SBK1	1.1736		2400003C14RIK	1.06525
TBC1D14	1.23987		ZBTB24	1.1733		NUDCD1	1.06501
S100PBP	1.23963		PKP2	1.17318		TUBB	1.06472
LPXN	1.2394		OPA1	1.17227		AA960436	1.06445
RIPK4	1.23923		2310004I03RIK	1.17168		TTC9C	1.06441
CSTF2T	1.23874		1110028C15RIK	1.17104		TCEB2	1.06419
1810008O21RIK	1.23815		PIGH	1.17061		SMG5	1.06351
USP20	1.23675		2610208E05RIK	1.17036		2310043J07RIK	1.06347
5730406M06RIK	1.23669		PLXNA3	1.17009		6820402I19RIK	1.06301
CUTL1	1.23642		PRKD2	1.17002		CHEK1	1.06292
5930405F01RIK	1.23607		INTS4	1.16936		DNMBP	1.06281
ANGPTL2	1.23607		A230062G08RIK	1.16935		U2AF1	1.06269
9530019H20RIK	1.23489		GPRASP1	1.16925		2810406C15RIK	1.0622
CAR9	1.23447		FPGT	1.16848		ARL2BP	1.06203
PENK1	1.23355		RCBTB2	1.16791		MECP2	1.06175
9530006C21RIK	1.23351		KLF11	1.16765		BC016423	1.06085
GALNTL2	1.23336		FAM120C	1.16628		3110045C21RIK	1.05984
COL5A2	1.23314		BC067068	1.16622		TMEM150	1.05965
ZFAND6	1.23283		1110051M20RIK	1.16614		POP4	1.05961
ECM1	1.23217		BC043118	1.16565		ARL4C /// LOC632433	1.05931
5730458M16RIK	1.23195		PRKAG2	1.16539		PHF6	1.05857
D630039A03RIK	1.23092		RNASE1	1.16523		HMGB3	1.05845
CREB3L4	1.22958		4930405D01RIK	1.16485		LNX1	1.05841
SPIN	1.22939		MEN1	1.16425		MYST3	1.05822
PEX13	1.22935		SYNC1	1.16416		RFX1	1.05801
SH3BP5L	1.22911		CHRDL1	1.16415		EIF3S9	1.05791
4921506J03RIK	1.22829		SYT17	1.16407		ABHD8	1.05679
XPC	1.22827		CRYL1	1.16401		ZFP184	1.05656
EFNB2	1.22803		DHRSX	1.16278		TTC13	1.05594
BC037703	1.22801		ZFP422-RS1	1.16262		GNAO1	1.05576
CAMK1D	1.22767		SRXN1	1.16254		CEP68	1.05525
RNASEL	1.2276		GNA15	1.16176		GOLT1B	1.05512
FGF13	1.2275		SCD	1.16086		BRF2	1.05488
RBM12B	1.22629		RIN2	1.16085		2410003K15RIK	1.05448
FOSL2	1.22592		TMEM74	1.16039		PDHA1	1.05341
IGF1R	1.2258		NEIL1	1.16038		UBP1	1.05328
ZFP334	1.22528		BC005471	1.15952		1190002N15RIK	1.05292
STX5	1.22527		D230010M03RIK	1.15931		TNPO2	1.05287
9130022K13RIK /// 22	1.2252		ZFP85-RS1 /// 682041	1.15878		PPID /// LAMP3 /// L	1.05242
COL1A1	1.22412		WDR42A	1.15851		AP1S2	1.05204
C4B /// LOC675521	1.22412		PARN	1.15633		TK2	1.05196
SPON1	1.22169		GPD1L /// LOC672508	1.15611		E330022O07	1.05088
8030497O21RIK	1.22136		2810022L02RIK	1.1557		BC023488	1.05084
3100004P22RIK	1.22101		PPP1R14D	1.1556		C77691	1.05056
ZFP62	1.2206		BC050078	1.15532		NOL5A	1.05037
KCTD17	1.22013		MST1R	1.15433		TBN	1.05034
BC053994	1.21987		2310044D20RIK	1.15323		NUSAP1	1.04962
MAPRE3	1.21967		ZFP11	1.15294		SARS	1.04919
5730601F06RIK	1.21966		4833417J20RIK	1.15277		GSTA1 /// GSTA2	1.04861
ZFP198	1.21962		FADS3	1.15244		MYL9	1.04839
GKAP1	1.21911		2600009E05RIK	1.15221		ADAT1	1.04746
COL6A1	1.21895		ZNF35	1.15212		SPATA5	1.04598
AI449175	1.21864		4930455M05RIK	1.15193		DHRS10	1.04572
HMBOX1	1.2181		HLCS	1.15122		2810454L23RIK	1.04552
POLR2A	1.21757		A230042K10RIK	1.15076		SIN3B	1.04551
NOTCH1	1.21701		PLD2	1.15021		LSM4	1.0455
1810007P19RIK	1.21668		C130038G02RIK	1.15012		CLASP2	1.04452
TMEM57	1.2159		C630040K21RIK	1.15009		PSCA	1.0439
5830415B17RIK	1.2158		C7ORF10	1.14935		RPL11 /// LOC194197	1.0434
BBS7	1.2148		ATP4A	1.14901		METTL4	1.04259
SAP30	1.21437		ZFP12	1.14901		GEMIN5	1.04226
ZFP496	1.21421		HDAC5	1.14862		SPATA2	1.04206
NGFB	1.2141		ARHGEF19	1.14852		9530029O12RIK	1.04091
NR2C1	1.21382		FOXJ1	1.14809		RANBP10	1.04066
TACC1	1.21379		TNFSF13 /// TNFSF12-	1.14809		RCC1	1.04048
GARNL4	1.21366		TM4SF5	1.14807		9430081I23RIK	1.04045
ZFP287	1.21364		INSL6	1.14767		ABCE1	1.04013
TMBIM4	1.21303		PALMD	1.14756		SFN	1.03972
CRBN	1.21263		RNF32	1.14752		2310065K24RIK	1.03904
PDE7A	1.21222		FHIT	1.14724		ARHGEF2	1.03885
2410001C21RIK	1.21156		C1QTNF2	1.1468		TACC3	1.03859
5430405G24RIK	1.2115		PINK1	1.14543		BC039210	1.03856
TMEM66	1.21085		PIGP	1.14504		MORF4L1	1.03832
LMAN2L	1.21078		CSAD	1.14493		1110020G09RIK	1.03779
MIDN	1.21033		H2-Q10	1.14481		IDH3G	1.03756
CXXC4	1.21011		SSTR2	1.14477		1700012B18RIK	1.03749
A230062G08RIK	1.20995		0610009A07RIK	1.14458		1500012F01RIK	1.03747
SPNA2 /// LOC381358	1.20974		ANKRD25	1.14412		EIF4ENIF1	1.03715
COL4A5	1.20963		WDR5B	1.14347		BRP16	1.0365
NNT	1.20907		HERC3	1.14264		3110035C09RIK	1.03619
3110031B13RIK	1.20868		GALK2	1.14192		RABL4	1.03617
SAMD9L	1.20761		PCBP4	1.14175		KIF4A	1.03608
JAK3	1.2076		BC062115	1.1416		TYMS /// TYMS-PS	1.03608
TIFA	1.20749		KLF13	1.14137		AU044698	1.03577
CH25H	1.2072		ACADS	1.14095		TTYH3	1.03523
PODXL2	1.20695		LOC544888	1.14085		SH2BPSM1	1.03482
USP19	1.20647		4930422I07RIK	1.14071		AMOT	1.03457
A730054J21RIK	1.20583		V1RA6	1.14023		FRG1	1.03437
A930026B05RIK	1.20571		B930037P14RIK	1.13991		TPST2	1.03431
1110018G07RIK	1.20516		CD14	1.13934		BC017133	1.03403
AASS	1.20505		FEM1B	1.13933		GADD45G	1.03346
D930050A07RIK	1.20495		4931432P07RIK	1.13883		5330438D12RIK	1.03292
2310057J18RIK /// 23	1.20464		KLF7	1.13881		IL18R1	1.03254
NDST1	1.20325		SLC41A2	1.1369		CCDC24	1.03252
IFRG15	1.20288		D2ERTD391E	1.13662		6530415H11RIK	1.03241
PTK2B	1.20279		PCDHB7	1.13643		4833416E15RIK	1.03178
H19	1.20247		ACPP	1.13608		2610511O17RIK	1.0316
IGBP1	1.20218		SLC2A8	1.1354		HIATL1	1.03149
LOC545228	1.2011		HEMK2	1.13516		PPA1	1.03117
EPC2	1.20092		NFKBIE	1.13508		MELK	1.03031
H1F0	1.20016		DTX4	1.13489		NUP210	1.02945
1300010F03RIK	1.20016		SLC12A7	1.13449		E4F1	1.0293
D630040G17RIK /// LO	1.19905		2610019A05RIK	1.13348		PCDHB17	1.02854
ZRANB3	1.19851		TXNDC13	1.13286		0610010K14RIK	1.0281
AOC3	1.19764		OLFML2B	1.13285		PMM1	1.02702
NSBP1	1.19643		0610040B10RIK	1.13271		SH3RF1	1.02616
MAP3K9	1.19601		H2-M3	1.13196		PPHLN1	1.02605
SLC2A5	1.19581		SCRN1	1.13187		NDUFA7	1.02521
PHYHD1 /// LRRC8A	1.19536		C030004M05RIK	1.13154		UBQLN4	1.02501
A530088I07RIK	1.19431		NPB	1.13149		POLD2	1.02421
ACBD5	1.19406		TTC26	1.131		TPM4	1.02411
B4GALT1	1.19392		BB164513	1.13066		SPRY1	1.02367
4931408D14RIK	1.19384		GNPAT	1.13051		5330433J24RIK	1.02261
BC016423 /// LOC6697	1.19315		A330103N21RIK	1.13048		D2WSU81E	1.02248
5133401N09RIK	1.19268		EIF4E3	1.13009		LOC552902	1.0223
ADA	1.19249		F2R	1.12993		E430014L09RIK	1.02221
SOX21	1.18895		PPP1R3C	1.12971		LOC623451	1.0222
SP8	1.18858		UGP2	1.12964		SLC25A4	1.02206
GABRE	1.18838		HCN1	1.12962		SAFB	1.02161
TLOC1	1.18831		BC031853	1.12927		ZFP313	1.02135
ICAM4	1.1883		EDN2	1.12925		TAF1	1.02105
ZFP386	1.18789		BC038331	1.12896		GMPS	1.02094
NCSTN	1.18779		SYNPO	1.12888		C80360	1.02054
SETD1B	1.18736		B230118H07RIK	1.12874		BNC2	1.02039
SMAD5	1.18716		DET1	1.12828		CCDC94	1.02038
ADAM8	1.18666		ARTS-1	1.12767		THOC1	1.01996
IL17RE	1.18658		FCMD	1.12714		UBE2E2	1.01995
VAMP5	1.1864		TUBB2B	1.12673		4933404O12RIK	1.01961
STAT2	1.18639		CRBN	1.12595		0610030E20RIK	1.01948
2010315B03RIK	1.18639		AK3	1.12575		USP52	1.01931
NALP5	1.18619		GRAMD1A	1.1257		NSD1 /// ACD	1.01825
RNF146	1.18576		AMN	1.12544		HIP1R	1.01725
NFKBIE	1.18485		UPK1B	1.1254		MEP1A	1.01715
LAD1	1.18347		TMEM45B	1.1251		BC023882	1.01701
VPS37D	1.18346		LONRF2	1.12502		LAP3	1.01662
LITAF	1.18294		SLC35E3	1.1249		SMNDC1 /// LOC545792	1.01611
NFIA	1.1823		METTL7A /// UBIE	1.12424		D10ERTD761E	1.01468
PELI1	1.18114		HMGB3	1.1237		GRSF1	1.01454
BC031748	1.18105		ZKSCAN1	1.12347		DGKH	1.01434
BAG3	1.18086		MBOAT5	1.12294		LRMP	1.01399
GPD1	1.18015		PEX11A	1.12292		BRUNOL5	1.01357
TMEM121	1.17978		A630081D01RIK	1.12106		STXBP5	1.01332
KAZALD1	1.17862		MOSC2	1.12084		ACACA	1.01328
C030044B11RIK	1.17858		0610010D24RIK	1.12047		ZBTB26	1.0132
HACL1	1.17744		SLC29A3	1.12034		SFRS4	1.01318
ZFP46	1.17732		1700016C15RIK	1.11943		RNF166	1.01314
D230044B12RIK	1.17644		SLC5A6	1.11936		ZFP512	1.01252
WDR47	1.1762		5530402H23RIK	1.11876		GABPB2	1.0123
2310010I16RIK	1.17558		ZNF3	1.11826		GARNL3	1.01193
MICAL2	1.17534		PCDHB17	1.11765		IPO8	1.0118
MEP1A	1.17442		RP23-143A14.5	1.11729		CNN1	1.01176
1700049G17RIK	1.17413		4632415L05RIK	1.11717		4833428C12RIK	1.01147
PPP1R13L	1.17401		4631427C17RIK	1.11689		HCFC1	1.01131
BC011426	1.17391		CYP2C70	1.11671		SSX2IP	1.01122
SNX16	1.17332		4933415L06RIK	1.11671		FGFR3	1.01117
ATP6AP2	1.17271		SLC39A4	1.11641		ARL6IP2	1.01107
LOC622147 /// ENV //	1.17253		ZFP94	1.11637		GM1805	1.0107
LLGL1	1.17207		NIT2	1.11599		FOXM1	1.01063
CCDC28A	1.17171		NKG7	1.11533		TAF5	1.01037
D630037F22RIK	1.17146		NSBP1	1.11533		BNIP1	1.0101
PPIL2	1.17135		LTA4H	1.11529		SAMD14	1.00949
ZNF22	1.17127		AW536275	1.11409		RFX2	1.00913
2810004A10RIK	1.17085		BET1	1.11379		TPTE2	1.00902
ABCB6	1.1707		AI448005	1.11323		GM101	1.00865
0610031G08RIK	1.16995		PFKFB1	1.11287		CCNA2	1.00828
BAHCC1	1.16917		MUC1	1.11284		DIXDC1	1.00762
2310021H06RIK	1.16916		DGCR6	1.11255		ZNF326	1.00727
USP21	1.16911		4833427F10RIK	1.11214		CBX6	1.00696
BC094219	1.16732		9630026M06RIK	1.11209		CYP39A1	1.00688
TNS1	1.16717		H2AFZ	1.11187		TOMM20	1.00646
WBSCR27	1.16704		2810437L13RIK	1.11184		PDSS1	1.00559
2410008K03RIK	1.16704		2810410D24RIK	1.11183		HOXD8	1.00555
PCDHGB1 /// PCDHGB2	1.16641		IL17RB	1.11172		6330530A05RIK	1.00537
USP53	1.16627		PCAF	1.11115		PHB2	1.00513
DDEF1	1.16624		ZFP187	1.11112		A330068P14RIK	1.00503
1700029G01RIK	1.16573		HERPUD1	1.11028		USP30	1.00471
ATN1	1.16541		HMG20A	1.10919		LOC552880	1.00462
RHBDF1	1.16539		N28178	1.10879		E230029C05RIK /// AI	1.00449
PEX6	1.16515		DAB2	1.10844		6330569M22RIK	1.00446
L3MBTL3	1.16493		ID3	1.10832		CLSTN1	1.00368
LOC626832 /// LOC628	1.16482		1700065A05RIK	1.10809		BC004004	1.00353
4921524J06RIK	1.16458		AGA	1.10766		EXOC8	1.00311
D430043L16RIK	1.16348		4833408D11RIK	1.10762		COPS4	1.00292
RAB7L1	1.16207		AI790298	1.10762		LOC669879	1.00291
PROSAPIP1	1.16202		ARHGEF12	1.10705		2810037C03RIK	1.00232
ZFP41	1.16185		HDHD3	1.10657		ZMYND17	1.00222
RSF1	1.1614		SLITRK4	1.10575		FERT2	1.00217
MCC	1.16117		LGALS6	1.10562		LSM2	1.00195
1700017B05RIK /// LO	1.16113		GSTM1	1.10553		TRRAP	1.00156
6030445D17RIK	1.16043		HABP2	1.10487		PAICS	1.00127
MMP23	1.15999		NUDT18	1.10483		2900002H16RIK	1.00099
1700022C21RIK	1.15996		LOC627912	1.10476		2410002O22RIK	1.00098
GJA7	1.15992		PRR6	1.10417		MIER3	1.00064
CLDN6	1.1598		ASCC1	1.10365		NUP54	1.00043
PRDX2	1.15957		1110001A16RIK	1.10339		BC003965	1.00035
RNF2	1.15848		HSD11B1	1.10316		MRPS16	1.00032
EVI1	1.15765		GSTM1 /// LOC433943	1.10294		D17H6S56E-5	1.00028
LOC67660	1.1576		1110067D22RIK	1.10287		3110080O07RIK	1.00014
ADAM19	1.15735		4930486L24RIK	1.10283		RBMX	0.999775
4732466D17RIK	1.15705		2810409K11RIK	1.10192		ZBTB41	0.998331
AI845619	1.15679		AI465301	1.10097		SLC9A6	0.99736
CBX2	1.15487		SH3RF1	1.10076		BC048355	0.996828
GOLT1A	1.15396		FBXO6B	1.10062		MYO15B	0.996678
E130103I17RIK	1.15372		DCTN2	1.09921		PCCA	0.996347
EIF4B	1.15346		SNAG1	1.09892		5230400J09RIK	0.995838
PGM2L1	1.15329		4930470P17RIK	1.09852		AGPS	0.995106
WDR21A	1.15324		ZFPN1A3	1.09823		4933424A20RIK	0.995015
AW557046	1.15308		BC038925	1.09818		A930028L21RIK	0.994399
TRAF4	1.15304		DYM	1.09777		2610209M04RIK	0.994177
ID2	1.15227		BMPR1A	1.09752		D230025D16RIK	0.994129
FYN	1.15204		B230342M21RIK	1.09727		RHBDL3	0.994111
FIZ1	1.15143		MRPL1	1.09704		ZBTB46	0.993258
RAD9B	1.15111		WDR6	1.09699		COQ9	0.993107
4930473O22RIK	1.15101		CNOT2	1.09691		SLAMF9	0.993045
NUMBL	1.15035		PAPOLG	1.09639		WNK4	0.993032
TTC8	1.1503		LOC671769	1.09591		MCM8	0.992734
MMP15	1.15026		4930579G22RIK	1.09591		GCN1L1	0.992667
SAMHD1	1.14988		MYO1D	1.09589		CELSR2	0.992264
TCEAL8	1.14986		PLEC1 /// LOC671535	1.09569		A530094I17RIK	0.992078
CACHD1	1.14979		PDE7A	1.09532		DZIP1	0.991879
D16H22S680E	1.1497		PEX13	1.09514		1200011M11RIK	0.991659
MALT1	1.14921		ZFP41	1.09452		CCDC77	0.991217
SPEER7-PS1	1.14916		ZMYND15	1.09433		FBXW4	0.991057
MYO5B	1.14887		4930526I15RIK	1.09416		XPO7	0.990647
MBD4	1.14847		TMEM108	1.09398		RIOK2	0.990199
BCDIN3	1.14818		EVI1	1.09383		ZDHHC16	0.989957
CYP2J6	1.14745		TUFT1	1.09354		IQSEC3	0.989323
1110003F05RIK	1.14613		GSTZ1	1.09311		FGFR1OP	0.988527
IVNS1ABP	1.14602		SLC6A18	1.09259		CDC37L1	0.988167
AGR2	1.14599		GM92	1.0922		LOC546078 /// LOC666	0.987109
SUPT5H	1.14556		C630010N09	1.09218		PRAP1	0.98686
CPEB4	1.14553		SIL1	1.09196		PPP2R2C	0.986409
IFT88	1.14443		TM7SF2	1.09154		WNT2	0.985569
JMY	1.14381		4930429D17RIK	1.09141		RG9MTD3	0.985178
7030402D04RIK	1.14341		PYGB	1.09096		ZCCHC14	0.985103
MTTP	1.143		D930001B02	1.09083		CASK	0.984909
REX2	1.14214		C630043F03RIK	1.0908		TNXB	0.984829
CTDSP2	1.14212		PTPN21	1.0907		WNT9A	0.984547
PXDN	1.14058		TCHP	1.09054		S100A14	0.984546
RNF128	1.14019		BC059842	1.09037		AKAP8L	0.984087
PEF1	1.13961		2410049M19RIK	1.09032		CENPE	0.98347
PEX11A	1.13957		HIPK3	1.08964		ZCCHC7	0.982389
RKHD2	1.13952		TBC1D8	1.08962		UBL4A	0.982121
FCGRT	1.13902		LOC240327	1.08961		BC057893	0.98205
AA408650	1.13876		APXL /// LOC670546	1.08932		LMO7	0.982042
ING3	1.13869		TRAPPC6A	1.08904		AW124694	0.981829
ZIC2	1.1382		CARKL	1.08885		5930405F01RIK	0.981318
MTCH1	1.13805		TBN	1.08866		WDR47	0.981185
SNF1LK	1.13759		IGFBP6	1.08855		FIP1L1	0.980071
PADI2 /// LOC638935	1.13758		SLC39A11	1.08854		AHCY	0.979744
DES	1.13739		BC010787	1.08852		IMMP2L	0.979716
DUSP14	1.13697		TLR3	1.08799		FGFR1OP2	0.979599
PRKCI	1.13646		TMEM71	1.08796		ZFP438	0.97954
2310065K24RIK	1.13566		MMAA	1.08742		GLIS3	0.979314
LOC639426	1.13554		R3HDM2	1.08672		WDR77	0.979023
ZDHHC1	1.13468		FBXL2	1.08625		ESPL1	0.978645
MRG2 /// LOC670770	1.13461		9430011C21RIK	1.08558		D5ERTD585E	0.978589
MYST3	1.13405		MYO15B	1.08523		GATA3	0.97779
DYNC1H1	1.13378		MAPK8IP1	1.0848		WNT5B	0.977468
STK32A	1.13329		TMEM19	1.08459		TRAF7	0.976235
MOSPD3	1.13329		SLC4A4	1.08346		RNF187	0.975948
LOC245174	1.13323		MYLC2B	1.083		LIAS	0.975907
B230354K17RIK	1.13296		FOXO3A	1.08293		RAD51L3	0.975838
C730026J16	1.13256		2900054J07RIK	1.08293		BC035295	0.975619
TMEM131	1.1323		SV2B	1.08291		RAP2A	0.975527
ASXL1	1.13102		SERPINB9D	1.0829		TRFP /// USP49	0.974978
FBXO38	1.13002		C030027K23RIK /// PA	1.08251		3000004C01RIK	0.974677
ACHE	1.13001		9430099H24RIK	1.08243		ZFP598	0.974534
IQSEC1	1.1297		1700008J07RIK	1.08211		MYO9B	0.97443
2010109K09RIK	1.12903		FBXO21	1.08151		POLE3	0.974405
SENP8	1.12902		PDGFC	1.0814		NDUFB10	0.9744
CEP70	1.12872		D130051D11RIK	1.08099		PHF14	0.974138
D11BWG0280E	1.12872		BC066107	1.08085		SMURF1	0.973114
AI449023	1.12751		0710008K08RIK	1.08078		PTN	0.972877
ZFYVE26	1.12698		EIF2AK3	1.08065		1600029O15RIK	0.972771
5930437A14RIK	1.12698		PRRX1	1.08063		ADRB2	0.972616
GAS1	1.12688		PIGS	1.08037		ELP3	0.97253
SNTA1	1.1268		MAGEH1	1.08021		AI120166	0.972503
PIGP	1.12636		RELB	1.08007		B230308N11RIK	0.972245
TPP1	1.12617		LRRCC1	1.07991		ELP4	0.972178
2310020J12RIK	1.12609		4930527B16RIK	1.07988		2410002F23RIK	0.971874
MIER1	1.12594		H2AFV	1.07931		PTGER1	0.971756
EDG4	1.12585		6230424C14RIK	1.07889		TMEM147	0.971643
5830411G16RIK	1.12536		ZFYVE1	1.07887		AU045404	0.971421
GM114	1.12501		1700034H14RIK	1.07849		LAS1L	0.970131
ADAM12	1.12474		ING4	1.07818		ZBTB5	0.97008
ZFP654	1.12449		CPEB3	1.07706		POLS	0.970015
PPIL4	1.12433		SASH1	1.07701		KPNA4	0.969556
1110062M06RIK	1.12305		AI256396	1.07673		3230401M21RIK	0.968435
DEADC1	1.12302		PHOSPHO2	1.07667		CSTF3	0.967898
FKBP14	1.12284		TREM2	1.0764		LOC552904	0.96669
D0HXS9928E	1.12255		CD59A	1.07557		2210019G11RIK	0.966324
UGT1A2 /// UGT1A6A /	1.12157		DOK5	1.07552		TCFE3	0.966071
EPB4.1L1	1.12119		EFNB1	1.07533		RBBP5	0.965473
2700008G24RIK	1.12053		ZFP688	1.07523		AI854703	0.965191
JARID1B	1.12013		WNT16	1.07457		ANKRD50	0.965162
ZFP291	1.11991		GM114	1.07456		PRPSAP1	0.964733
COMMD3	1.11847		CHRNA2	1.07441		HPS4	0.963049
SLC35B2	1.11837		1700008I05RIK	1.0741		9030601B04RIK	0.962183
TCRA /// A430107P09R	1.11809		6330442E10RIK	1.07371		MEA1	0.962073
NR1H2	1.11726		SLC17A5	1.07358		IARS	0.961737
AKR7A5	1.11702		APLP2	1.07297		BIRC1A	0.961519
SEPN1	1.11683		1110031I02RIK	1.07243		AI450353	0.961018
ZC3H5	1.11677		ZFP112	1.07234		SPAG1	0.960694
OLR1	1.11659		TMEM106A	1.0722		SLC35F2	0.960304
MUCDHL	1.11657		PARP12	1.07216		NUDT3	0.960235
PNRC2	1.11582		SH3TC2	1.07207		DUSP14	0.960115
AGRIN	1.11581		PTER	1.07126		SNRP1C	0.959955
ZFP644	1.11566		GOLPH3L	1.07107		RFWD3	0.959843
2310047C04RIK	1.11527		0610011F06RIK	1.07099		A730011C13RIK	0.959635
ZFP282	1.11491		EXDL2	1.07044		STK38L	0.958653
D2ERTD282E	1.11432		NEK4	1.07028		TDG /// LOC545124 //	0.957173
SUPT4H1 /// SUPT4H2	1.1136		TOB1	1.07018		CKLF	0.956496
ZFP90	1.11294		ZFP709	1.07011		PUM1	0.956097
C6ORF26	1.11288		TMOD2	1.06976		IRS2	0.955469
TCEA3	1.11283		AW124694	1.06971		OTUD4	0.955389
2810453I06RIK	1.11267		PCP4L1	1.06931		NUDT12	0.955326
2610027C15RIK	1.11211		M6PRBP1	1.06931		LOC552909	0.95528
RAB6IP1	1.11153		HTR6	1.06916		ZBTB12	0.954883
4933433N18RIK	1.11127		MARVELD2	1.06864		BC038822	0.954335
TSPAN3	1.11112		BBC3	1.06847		AA408556	0.954176
KIFAP3	1.11035		6330416G13RIK	1.06827		PIGA	0.953336
IFIH1	1.11023		BRP44	1.06766		RIF1	0.953236
SLC25A27	1.10972		1700027L20RIK	1.06766		MFAP5	0.953176
1700094D03RIK	1.10958		IRF6	1.06743		RAB11FIP5	0.953006
FRAG1	1.10955		RTP4	1.06721		D19ERTD737E	0.952989
AI585793	1.1093		SLC25A20	1.06712		FBXW8	0.952847
DCI	1.10882		MARCKS	1.06667		CRLS1	0.952088
PTPRF	1.10863		MGRN1	1.0665		ZFP68	0.951685
2310010M20RIK	1.10861		AW049829	1.06608		KMO	0.951657
HBA-A1	1.10804		GLUL	1.06602		2310014H01RIK	0.951414
A330049M08RIK	1.10772		COQ2	1.06546		2810427A07RIK	0.950874
NDFIP1	1.10749		2810048G17RIK	1.06535		DNAJC9	0.950578
9630010G10RIK	1.10644		MOGAT2	1.06529		WTAP	0.950468
TLK2	1.1064		ATP5S	1.06429		1200011I18RIK	0.94988
ELA1	1.10611		NPHP1	1.0642		A630051L19RIK	0.949674
ITGB8	1.10608		GTLF3B	1.06367		MAPK8IP3	0.949606
ZFP119	1.10602		SEC14L1	1.06343		C230076A16RIK	0.949567
HOOK2	1.10598		PET112L	1.06304		2300008B03RIK	0.949524
KDELR3	1.10561		PACS1	1.063		MPHOSPH9	0.949148
ELMO2	1.10496		9130019O22RIK /// E4	1.06219		RPL9 /// LOC432768 /	0.948878
ATP9B	1.1047		CC2D1B	1.06145		9830115L13RIK	0.948034
SSPN	1.1045		GAL3ST4	1.06132		C330023M02RIK	0.947907
9630019K15RIK	1.10402		STK38L	1.06116		3222401M22RIK	0.947594
TROVE2	1.10369		CCDC18	1.06025		NXF1	0.947486
TMEM58	1.10357		REST /// LOC665152 /	1.06014		LOC627912	0.946833
1200003I07RIK	1.10333		1700034P13RIK	1.06005		MYO1C	0.946597
MCEE	1.10305		CLGN	1.06		9130008F23RIK	0.946151
COG4	1.1029		TAPBPL	1.05918		PIK4CB	0.946131
EHMT2	1.10288		BC057593	1.05899		GM129	0.946036
ACP6	1.1026		SOX11	1.05857		C16ORF80	0.945983
IL13RA1	1.10236		SLC37A3	1.05818		SLC45A3	0.94557
BC025816	1.10227		OASL2	1.05813		SIX5	0.945084
PROS1	1.10086		CDK5RAP3	1.058		IGSF4C	0.944753
4930593A02RIK	1.10047		MRC2	1.05798		HEATR1	0.944475
TBC1D9	1.10022		PDK2	1.05783		CPNE5	0.944057
ZDHHC17	1.0988		3830408C21RIK	1.05755		THAP11	0.943846
ZNF35	1.09829		5330420D20RIK	1.05733		BET1	0.943614
MAPK1IP1	1.09827		BC024139	1.05706		MTMR9	0.94346
FTL1 /// FTL2 /// LO	1.09823		NRBP2	1.05664		9130023D20RIK	0.942585
9530029O12RIK	1.09797		ZFP383	1.05621		DDX52	0.942299
2900092E17RIK /// 15	1.09759		RFWD2	1.0561		EBNA1BP2	0.942204
2900017F05RIK	1.09753		BTBD14A	1.05568		2600003E23RIK	0.941273
ZFP313	1.09698		NFKBIZ	1.05513		1500031M22RIK	0.941237
HR	1.09569		PCMTD1	1.05496		KCNK6	0.94092
1810073N04RIK	1.09537		TERT	1.05471		ASCC2	0.940528
CDX1	1.09519		IGFBP7 /// LOC621527	1.0545		HSPB1	0.940272
AI480556	1.09449		PAFAH2	1.05449		SERPINB1B	0.940269
4930515G01RIK	1.09367		A230072C01RIK	1.05432		RAB11FIP3	0.940097
4930465K10RIK	1.09363		1110032O16RIK	1.05414		PDIK1L	0.939814
ANAPC13	1.09339		CPT2	1.05353		PPP1R15B	0.939633
C7ORF10	1.09284		BNIP1	1.05328		AA409749	0.939449
KLHL26	1.09219		ZFYVE26	1.05262		BC068171	0.938206
NT5DC2	1.09195		D2ERTD624E	1.05195		4833412L08RIK	0.938118
PFN2	1.09144		4832420A03RIK	1.05194		4930444A02RIK	0.937696
D230010M03RIK	1.09128		TRIM62	1.05167		BMP2K	0.93728
SNX15	1.09077		C10ORF89	1.05039		DTX2	0.936905
BIVM	1.09016		SLC7A3	1.05035		LTBP4	0.936831
RFX5	1.08986		SNAPC5	1.05034		GRAMD1A	0.93575
AI448984	1.08945		PTP4A1	1.04986		2700055K07RIK	0.935453
FBXL16	1.08942		STXBP5L	1.04963		PRDX2	0.935101
UBE2B	1.08941		4933407L21RIK	1.04927		D8ERTD738E	0.934662
ATP10D	1.08897		2700078E11RIK	1.0492		AA415437	0.934658
A930041I02RIK	1.08888		DGKA	1.0491		BRS3	0.933786
SSH3	1.08847		MID1IP1	1.04892		2310051N18RIK	0.933587
8430410K20RIK	1.08816		AMPD3	1.04801		TINF2	0.933166
DYNC2LI1	1.08736		PLCG1	1.04763		D5ERTD579E	0.933071
HMGCS2	1.08708		FCHSD2	1.04747		PDZD8	0.932324
9430091E24RIK	1.08684		APEH	1.04727		FAIM3	0.932099
6530403G13RIK	1.08673		2610207F23RIK	1.04725		9430008C03RIK	0.93205
B230118H07RIK	1.08635		GTPBP2	1.04676		1500009L16RIK	0.931745
ATOX1	1.08607		FZD3	1.04661		DHX38	0.93169
2900086B20RIK	1.08605		TRIM14	1.04649		NHP2L1 /// LOC434401	0.930873
ZBTB3	1.08581		NIPA2	1.04612		CBFA2T2H	0.930604
GTF2IRD2	1.08568		BC057079	1.04602		AI649393	0.930149
BRP44	1.08557		BAMBI	1.04555		STAT5B	0.929923
MGAT3	1.08524		TBCE	1.04533		BC019943	0.92989
BANP	1.08522		FEZ1	1.04505		AU020147	0.929821
ZFR	1.08498		4931409D07RIK	1.04477		GADD45A	0.929813
CCDC85A	1.08433		IGJ	1.04468		MRPS35	0.929719
ACYP1	1.08425		A230104H11RIK	1.04453		NRBP1	0.92926
DDX6	1.08391		DBPHT1	1.04452		PECR	0.928914
KCND1	1.08313		D11ERTD506E	1.0437		DNAJB10	0.9286
ABP1	1.08289		SCP2	1.04326		LOC671838	0.928319
5730499H23RIK	1.08267		TOP3B	1.04315		IMPDH1	0.927705
GAL3ST4	1.08207		JOSD2	1.04305		ZFP74	0.927219
IL3RA	1.08207		PSMB9	1.04279		TMPRSS8	0.926905
ACAA1A /// ACAA1B	1.08203		AW987390	1.042		PIGG	0.92607
PRKD2	1.07991		TEX21	1.04123		POLE	0.925981
PPP1R16A	1.07895		BDKRB2	1.04069		FADS2	0.925725
HNRPUL2	1.07893		ZFP248	1.04067		RUVBL1	0.925535
1110003O08RIK	1.0789		SLC25A23	1.04044		NTHL1	0.925348
SDF2	1.07863		BTD	1.04018		APEX2	0.925203
ABCC10	1.07857		HMGCS1	1.03996		1190005F20RIK	0.924959
ABCD1	1.07801		BAZ2B	1.03973		HECW1	0.924781
ELF4 /// LOC676319	1.07779		AGTRAP	1.03972		ZFP131	0.924556
CYS1	1.07714		KBTBD11 /// LOC63234	1.03941		ACTC1	0.924518
SYAP1	1.07704		PAX8	1.03929		LOC622534	0.923991
HARSL	1.07683		LOC433022	1.03922		BC032203	0.923983
NBEA	1.07671		COX8B	1.03907		AU021128	0.923202
COL4A3BP	1.07652		SCEL	1.03899		TMTC4	0.92264
LOC670044	1.07561		SIRT4	1.03793		ARHGAP8	0.922539
ARHGEF12	1.07449		ZFP119	1.03766		OTUB2	0.9225
9830124H08RIK	1.07438		TMED6	1.03741		AA409316	0.922189
DHTKD1	1.07418		9530067L11RIK	1.03706		AW146020	0.922053
RBMS3	1.07417		TMEM143	1.03699		1110004B13RIK	0.922035
DAPK1	1.07405		ITGAE	1.0364		2610018I03RIK	0.922026
[truncated: 18,216 more rows]
