# Supplementary material for: Survival of pancreatic cancer cells lacking KRAS function
Source: Nat Commun. 2017 Oct 23;8:1090. doi: 10.1038/s41467-017-00942-5 (PMC5653666; doi:10.1038/s41467-017-00942-5)
Supplement: Supplementary file 16 — Supplementary Data 14 [file 41467_2017_942_MOESM16_ESM.xlsx]

## Sheet: Sheet1
Supplementary Data 14. Curated gene set enrichment analysis (MSigDB C2) of 8988T KRAS deficient cells
NAME	SIZE	ES	NES	NOM p-val	FDR q-val	FWER p-val	RANK AT MAX	LEADING EDGE
TAKEDA_TARGETS_OF_NUP98_HOXA9_FUSION_3D_UP	115	0.778906	3.69575	0	0	0	723	tags=54%, list=6%, signal=57%
HECKER_IFNB1_TARGETS	57	0.853621	3.56424	0	0	0	740	tags=67%, list=6%, signal=70%
GABRIELY_MIR21_TARGETS	263	0.648346	3.46627	0	0	0	3616	tags=78%, list=28%, signal=106%
BROWNE_INTERFERON_RESPONSIVE_GENES	61	0.814932	3.46444	0	0	0	776	tags=56%, list=6%, signal=59%
HAMAI_APOPTOSIS_VIA_TRAIL_UP	517	0.590415	3.37626	0	0	0	3703	tags=70%, list=29%, signal=94%
LIANG_SILENCED_BY_METHYLATION_2	35	0.891838	3.3758	0	0	0	919	tags=77%, list=7%, signal=83%
SEITZ_NEOPLASTIC_TRANSFORMATION_BY_8P_DELETION_UP	50	0.829742	3.36003	0	0	0	423	tags=50%, list=3%, signal=52%
TAKEDA_TARGETS_OF_NUP98_HOXA9_FUSION_10D_UP	111	0.709782	3.35102	0	0	0	992	tags=44%, list=8%, signal=47%
BOSCO_INTERFERON_INDUCED_ANTIVIRAL_MODULE	63	0.771971	3.31008	0	0	0	756	tags=49%, list=6%, signal=52%
SANA_TNF_SIGNALING_UP	63	0.779214	3.30626	0	0	0	1163	tags=51%, list=9%, signal=56%
TAKEDA_TARGETS_OF_NUP98_HOXA9_FUSION_8D_UP	93	0.714505	3.30161	0	0	0	693	tags=38%, list=5%, signal=39%
MOSERLE_IFNA_RESPONSE	28	0.939384	3.27747	0	0	0	297	tags=89%, list=2%, signal=91%
DAUER_STAT3_TARGETS_DN	44	0.82801	3.22394	0	0	0	692	tags=64%, list=5%, signal=67%
DEBIASI_APOPTOSIS_BY_REOVIRUS_INFECTION_UP	286	0.589376	3.19866	0	0	0	3257	tags=60%, list=25%, signal=78%
SENGUPTA_NASOPHARYNGEAL_CARCINOMA_WITH_LMP1_UP	289	0.591301	3.1937	0	0	0	3530	tags=61%, list=28%, signal=82%
DACOSTA_UV_RESPONSE_VIA_ERCC3_DN	821	0.531961	3.16779	0	0	0	4236	tags=64%, list=33%, signal=90%
DACOSTA_UV_RESPONSE_VIA_ERCC3_COMMON_DN	464	0.549669	3.11143	0	0	0	4209	tags=67%, list=33%, signal=97%
RIGGINS_TAMOXIFEN_RESISTANCE_DN	180	0.606492	3.09334	0	0	0	2850	tags=63%, list=22%, signal=80%
STAMBOLSKY_TARGETS_OF_MUTATED_TP53_DN	41	0.795714	3.09253	0	0	0	619	tags=54%, list=5%, signal=56%
REACTOME_INTERFERON_ALPHA_BETA_SIGNALING	46	0.778662	3.08772	0	0	0	692	tags=50%, list=5%, signal=53%
SANA_RESPONSE_TO_IFNG_UP	55	0.735583	3.07101	0	0	0	627	tags=42%, list=5%, signal=44%
SHEN_SMARCA2_TARGETS_UP	415	0.544901	3.06954	0	0	0	3965	tags=62%, list=31%, signal=87%
ZHANG_INTERFERON_RESPONSE	21	0.921305	3.00659	0	0	0	390	tags=71%, list=3%, signal=74%
DUTERTRE_ESTRADIOL_RESPONSE_24HR_DN	446	0.530254	3.00187	0	0	0	2606	tags=48%, list=20%, signal=58%
CHANG_IMMORTALIZED_BY_HPV31_DN	44	0.777932	2.99594	0	0	0	247	tags=43%, list=2%, signal=44%
DER_IFN_ALPHA_RESPONSE_UP	70	0.700308	2.99002	0	0	0	740	tags=31%, list=6%, signal=33%
EINAV_INTERFERON_SIGNATURE_IN_CANCER	26	0.849202	2.97602	0	0	0	609	tags=62%, list=5%, signal=64%
MILI_PSEUDOPODIA_HAPTOTAXIS_UP	501	0.514026	2.94584	0	0	0	3866	tags=58%, list=30%, signal=80%
KRASNOSELSKAYA_ILF3_TARGETS_UP	29	0.844189	2.92359	0	0	0	740	tags=66%, list=6%, signal=69%
FARMER_BREAST_CANCER_CLUSTER_1	19	0.927165	2.903	0	0	0	637	tags=84%, list=5%, signal=88%
GRAESSMANN_RESPONSE_TO_MC_AND_SERUM_DEPRIVATION_UP	156	0.576378	2.88848	0	0	0	1219	tags=36%, list=10%, signal=39%
CHEN_HOXA5_TARGETS_9HR_UP	212	0.553172	2.88321	0	0	0	4269	tags=72%, list=33%, signal=106%
DER_IFN_BETA_RESPONSE_UP	99	0.614842	2.86787	0	0	0	848	tags=30%, list=7%, signal=32%
BOWIE_RESPONSE_TO_TAMOXIFEN	18	0.922026	2.85878	0	0	0	682	tags=89%, list=5%, signal=94%
RADAEVA_RESPONSE_TO_IFNA1_UP	44	0.721252	2.83592	0	0	0	740	tags=39%, list=6%, signal=41%
TAKEDA_TARGETS_OF_NUP98_HOXA9_FUSION_16D_UP	94	0.614384	2.81706	0	0	0	826	tags=32%, list=6%, signal=34%
WAMUNYOKOLI_OVARIAN_CANCER_LMP_DN	158	0.564269	2.80977	0	0	0	2894	tags=50%, list=23%, signal=64%
FULCHER_INFLAMMATORY_RESPONSE_LECTIN_VS_LPS_DN	347	0.512146	2.80818	0	0	0	2870	tags=42%, list=22%, signal=53%
CUI_TCF21_TARGETS_2_DN	675	0.47955	2.80772	0	0	0	3536	tags=53%, list=28%, signal=69%
BENNETT_SYSTEMIC_LUPUS_ERYTHEMATOSUS	22	0.848255	2.77233	0	0	0	740	tags=64%, list=6%, signal=67%
REACTOME_INTERFERON_SIGNALING	125	0.570492	2.76862	0	0	0	699	tags=28%, list=5%, signal=29%
WALLACE_PROSTATE_CANCER_RACE_UP	137	0.563232	2.75641	0	0	0	688	tags=29%, list=5%, signal=31%
SARRIO_EPITHELIAL_MESENCHYMAL_TRANSITION_DN	115	0.579525	2.73598	0	0	0	996	tags=35%, list=8%, signal=37%
BOWIE_RESPONSE_TO_EXTRACELLULAR_MATRIX	17	0.899943	2.73324	0	0	0	682	tags=71%, list=5%, signal=74%
DUTERTRE_ESTRADIOL_RESPONSE_6HR_DN	72	0.623786	2.72702	0	0	0	2710	tags=56%, list=21%, signal=70%
DAZARD_RESPONSE_TO_UV_NHEK_DN	303	0.49723	2.70781	0	0	0	3240	tags=52%, list=25%, signal=68%
UROSEVIC_RESPONSE_TO_IMIQUIMOD	18	0.862284	2.69437	0	0	0	117	tags=50%, list=1%, signal=50%
ZHENG_FOXP3_TARGETS_IN_THYMUS_UP	164	0.529471	2.69264	0	0	0	3958	tags=67%, list=31%, signal=96%
REACTOME_GENERIC_TRANSCRIPTION_PATHWAY	298	0.498429	2.67611	0	0	0	2107	tags=44%, list=16%, signal=51%
ZHU_CMV_8_HR_UP	40	0.702247	2.6639	0	0	0	391	tags=33%, list=3%, signal=33%
TSAI_RESPONSE_TO_RADIATION_THERAPY	22	0.818343	2.66024	0	0	0	709	tags=50%, list=6%, signal=53%
REACTOME_CYTOKINE_SIGNALING_IN_IMMUNE_SYSTEM	204	0.508512	2.64538	0	0	0	2028	tags=35%, list=16%, signal=41%
ALTEMEIER_RESPONSE_TO_LPS_WITH_MECHANICAL_VENTILATION	72	0.6106	2.63881	0	0	0	1022	tags=39%, list=8%, signal=42%
NUYTTEN_NIPP1_TARGETS_UP	638	0.450513	2.63008	0	0	0	3030	tags=39%, list=24%, signal=49%
IKEDA_MIR30_TARGETS_UP	105	0.559433	2.62086	0	0	0	3989	tags=70%, list=31%, signal=100%
BAELDE_DIABETIC_NEPHROPATHY_DN	371	0.472444	2.61639	0	0	0	3120	tags=44%, list=24%, signal=56%
ZHANG_RESPONSE_TO_IKK_INHIBITOR_AND_TNF_UP	178	0.515613	2.61084	0	0	0	2154	tags=38%, list=17%, signal=45%
NUYTTEN_EZH2_TARGETS_UP	886	0.434506	2.60303	0	0	0	3198	tags=42%, list=25%, signal=52%
BASAKI_YBX1_TARGETS_DN	325	0.476001	2.60149	0	0	0	3145	tags=47%, list=25%, signal=60%
SEKI_INFLAMMATORY_RESPONSE_LPS_UP	58	0.629867	2.59402	0	0	0	2014	tags=52%, list=16%, signal=61%
WANG_SMARCE1_TARGETS_UP	196	0.5024	2.58613	0	0	0	2293	tags=39%, list=18%, signal=47%
KUROZUMI_RESPONSE_TO_ONCOCYTIC_VIRUS	19	0.817782	2.58454	0	0	0	878	tags=68%, list=7%, signal=73%
BUYTAERT_PHOTODYNAMIC_THERAPY_STRESS_UP	763	0.436881	2.58223	0	0	0	3310	tags=45%, list=26%, signal=57%
SEIDEN_ONCOGENESIS_BY_MET	85	0.572578	2.56944	0	0	0	4652	tags=79%, list=36%, signal=123%
HORIUCHI_WTAP_TARGETS_UP	235	0.485919	2.56827	0	0	0	3185	tags=46%, list=25%, signal=61%
PYEON_CANCER_HEAD_AND_NECK_VS_CERVICAL_UP	177	0.501474	2.55378	0	0	0	3966	tags=58%, list=31%, signal=83%
SENGUPTA_NASOPHARYNGEAL_CARCINOMA_WITH_LMP1_DN	67	0.591825	2.55374	0	0	0	2401	tags=52%, list=19%, signal=64%
ZWANG_TRANSIENTLY_UP_BY_1ST_EGF_PULSE_ONLY	1215	0.418228	2.55322	0	0	0	3589	tags=46%, list=28%, signal=58%
PLASARI_TGFB1_TARGETS_10HR_DN	154	0.514361	2.55039	0	0	0	2527	tags=42%, list=20%, signal=52%
SCHLOSSER_SERUM_RESPONSE_DN	620	0.437415	2.54576	0	0	0	4342	tags=56%, list=34%, signal=81%
VECCHI_GASTRIC_CANCER_ADVANCED_VS_EARLY_UP	93	0.551055	2.53762	0	0	0	2572	tags=52%, list=20%, signal=64%
WANG_RESPONSE_TO_GSK3_INHIBITOR_SB216763_UP	279	0.467126	2.53436	0	0	0	2709	tags=39%, list=21%, signal=49%
NIKOLSKY_BREAST_CANCER_19Q13.1_AMPLICON	20	0.804989	2.52975	0	0	0	1690	tags=85%, list=13%, signal=98%
XU_AKT1_TARGETS_6HR	25	0.749353	2.52893	0	0	0	740	tags=48%, list=6%, signal=51%
RODRIGUES_THYROID_CARCINOMA_DN	67	0.582089	2.52635	0	0	0	3168	tags=58%, list=25%, signal=77%
FURUKAWA_DUSP6_TARGETS_PCI35_UP	57	0.614274	2.52286	0	0	0	753	tags=39%, list=6%, signal=41%
PEDRIOLI_MIR31_TARGETS_DN	262	0.469236	2.52254	0	0	0	2702	tags=42%, list=21%, signal=52%
HELLER_SILENCED_BY_METHYLATION_UP	166	0.50405	2.516	0	0	0	692	tags=23%, list=5%, signal=24%
GOZGIT_ESR1_TARGETS_DN	505	0.432999	2.4921	0	1.23713e-05	0.001	2603	tags=35%, list=20%, signal=42%
LINDSTEDT_DENDRITIC_CELL_MATURATION_A	39	0.653344	2.48864	0	1.22166e-05	0.001	1661	tags=46%, list=13%, signal=53%
REACTOME_INTERFERON_GAMMA_SIGNALING	44	0.639385	2.48193	0	1.20658e-05	0.001	682	tags=36%, list=5%, signal=38%
BROWNE_HCMV_INFECTION_4HR_UP	38	0.645502	2.47772	0	1.19187e-05	0.001	2482	tags=58%, list=19%, signal=72%
NAKAYAMA_SOFT_TISSUE_TUMORS_PCA1_UP	32	0.681504	2.46952	0	1.17751e-05	0.001	667	tags=38%, list=5%, signal=39%
SENESE_HDAC3_TARGETS_UP	410	0.443122	2.46907	0	1.16349e-05	0.001	2315	tags=38%, list=18%, signal=45%
DE_YY1_TARGETS_DN	79	0.561867	2.46885	0	1.1498e-05	0.001	4124	tags=78%, list=32%, signal=115%
BECKER_TAMOXIFEN_RESISTANCE_UP	36	0.656667	2.46822	0	1.13643e-05	0.001	1275	tags=39%, list=10%, signal=43%
KOBAYASHI_EGFR_SIGNALING_24HR_UP	83	0.544651	2.46741	0	1.12337e-05	0.001	3006	tags=52%, list=23%, signal=67%
ONDER_CDH1_TARGETS_2_DN	312	0.452637	2.45973	0	1.1106e-05	0.001	2188	tags=33%, list=17%, signal=39%
DAZARD_UV_RESPONSE_CLUSTER_G6	142	0.493432	2.45909	0	1.09812e-05	0.001	3240	tags=52%, list=25%, signal=69%
ICHIBA_GRAFT_VERSUS_HOST_DISEASE_D7_UP	67	0.568658	2.45815	0	1.08592e-05	0.001	2219	tags=42%, list=17%, signal=50%
MISSIAGLIA_REGULATED_BY_METHYLATION_UP	104	0.524651	2.45763	0	1.07399e-05	0.001	1114	tags=26%, list=9%, signal=28%
WORSCHECH_TUMOR_REJECTION_UP	24	0.712017	2.45245	0	1.06232e-05	0.001	1062	tags=46%, list=8%, signal=50%
IZADPANAH_STEM_CELL_ADIPOSE_VS_BONE_DN	74	0.559508	2.44012	0	1.05089e-05	0.001	3015	tags=54%, list=24%, signal=70%
WUNDER_INFLAMMATORY_RESPONSE_AND_CHOLESTEROL_UP	40	0.639233	2.43857	0	1.03971e-05	0.001	596	tags=35%, list=5%, signal=37%
GINESTIER_BREAST_CANCER_ZNF217_AMPLIFIED_UP	73	0.553642	2.42881	0	2.06555e-05	0.002	4032	tags=67%, list=31%, signal=97%
KIM_LRRC3B_TARGETS	26	0.705222	2.42509	0	2.04404e-05	0.002	596	tags=31%, list=5%, signal=32%
LIN_SILENCED_BY_TUMOR_MICROENVIRONMENT	64	0.560827	2.40799	0	2.02296e-05	0.002	2966	tags=53%, list=23%, signal=69%
DEURIG_T_CELL_PROLYMPHOCYTIC_LEUKEMIA_DN	250	0.452327	2.39645	0	4.04917e-05	0.004	3898	tags=52%, list=30%, signal=74%
ZHENG_BOUND_BY_FOXP3	359	0.430944	2.39321	0	5.02697e-05	0.005	3965	tags=56%, list=31%, signal=79%
ZHANG_ANTIVIRAL_RESPONSE_TO_RIBAVIRIN_UP	24	0.71654	2.39205	0	4.9767e-05	0.005	619	tags=38%, list=5%, signal=39%
KIM_MYCN_AMPLIFICATION_TARGETS_DN	87	0.527212	2.38838	0	5.90821e-05	0.006	3178	tags=57%, list=25%, signal=76%
PLASARI_TGFB1_SIGNALING_VIA_NFIC_10HR_UP	26	0.688381	2.38587	0	5.85029e-05	0.006	1842	tags=58%, list=14%, signal=67%
PHONG_TNF_RESPONSE_VIA_P38_PARTIAL	133	0.487733	2.38265	0	5.79349e-05	0.006	2131	tags=35%, list=17%, signal=42%
CHANG_CORE_SERUM_RESPONSE_DN	186	0.464983	2.37763	0	5.73779e-05	0.006	2595	tags=41%, list=20%, signal=51%
RUIZ_TNC_TARGETS_UP	114	0.500827	2.37655	0	5.68314e-05	0.006	2804	tags=46%, list=22%, signal=59%
ZHENG_IL22_SIGNALING_UP	31	0.654433	2.3762	0	5.62952e-05	0.006	723	tags=45%, list=6%, signal=48%
BURTON_ADIPOGENESIS_12	35	0.631631	2.37276	0	6.49361e-05	0.007	3943	tags=80%, list=31%, signal=115%
ZWANG_CLASS_3_TRANSIENTLY_INDUCED_BY_EGF	185	0.467431	2.36633	0	7.38038e-05	0.008	2593	tags=43%, list=20%, signal=53%
ODONNELL_TARGETS_OF_MYC_AND_TFRC_UP	52	0.57781	2.36222	0	7.31267e-05	0.008	1029	tags=38%, list=8%, signal=42%
MASSARWEH_TAMOXIFEN_RESISTANCE_UP	480	0.41447	2.35985	0	7.24619e-05	0.008	3681	tags=44%, list=29%, signal=60%
CHARAFE_BREAST_CANCER_LUMINAL_VS_BASAL_DN	383	0.421423	2.35196	0	7.18091e-05	0.008	1948	tags=29%, list=15%, signal=33%
MARZEC_IL2_SIGNALING_DN	27	0.671045	2.34834	0	7.11679e-05	0.008	2214	tags=52%, list=17%, signal=63%
LIANG_SILENCED_BY_METHYLATION_UP	17	0.764499	2.34087	0	7.05381e-05	0.008	1249	tags=59%, list=10%, signal=65%
KIM_MYC_AMPLIFICATION_TARGETS_DN	75	0.53733	2.33912	0	6.99194e-05	0.008	2812	tags=49%, list=22%, signal=63%
CREIGHTON_ENDOCRINE_THERAPY_RESISTANCE_5	404	0.418645	2.33393	0	8.65262e-05	0.01	2837	tags=37%, list=22%, signal=46%
DACOSTA_UV_RESPONSE_VIA_ERCC3_XPCS_DN	84	0.518181	2.33051	0	8.57803e-05	0.01	3778	tags=57%, list=29%, signal=80%
RODRIGUES_THYROID_CARCINOMA_ANAPLASTIC_UP	666	0.397381	2.33048	0	8.50471e-05	0.01	3807	tags=51%, list=30%, signal=68%
ZHAN_MULTIPLE_MYELOMA_LB_DN	31	0.652048	2.32959	0	8.43264e-05	0.01	1480	tags=45%, list=12%, signal=51%
FOSTER_TOLERANT_MACROPHAGE_DN	344	0.423596	2.32305	0	8.36178e-05	0.01	3597	tags=48%, list=28%, signal=65%
WENDT_COHESIN_TARGETS_UP	33	0.628901	2.32159	0	8.2921e-05	0.01	4202	tags=91%, list=33%, signal=135%
ZHOU_INFLAMMATORY_RESPONSE_LPS_UP	231	0.440156	2.32096	0	8.22357e-05	0.01	2014	tags=33%, list=16%, signal=38%
ONDER_CDH1_TARGETS_3_DN	22	0.68631	2.31989	0	8.15616e-05	0.01	460	tags=32%, list=4%, signal=33%
BHAT_ESR1_TARGETS_NOT_VIA_AKT1_DN	70	0.52928	2.31815	0	8.08985e-05	0.01	2363	tags=39%, list=18%, signal=47%
SCHUETZ_BREAST_CANCER_DUCTAL_INVASIVE_UP	180	0.453306	2.31348	0	8.02461e-05	0.01	2811	tags=39%, list=22%, signal=49%
BILD_CTNNB1_ONCOGENIC_SIGNATURE	74	0.532653	2.3129	0	7.96041e-05	0.01	2222	tags=49%, list=17%, signal=59%
GAURNIER_PSMD4_TARGETS	32	0.636476	2.31036	0	8.69256e-05	0.011	1973	tags=47%, list=15%, signal=55%
OSMAN_BLADDER_CANCER_UP	365	0.415833	2.30949	0	8.62412e-05	0.011	3334	tags=48%, list=26%, signal=63%
PICCALUGA_ANGIOIMMUNOBLASTIC_LYMPHOMA_UP	118	0.479943	2.30512	0	8.55674e-05	0.011	2774	tags=47%, list=22%, signal=59%
BROWNE_HCMV_INFECTION_6HR_DN	143	0.463348	2.29603	0	9.27512e-05	0.012	3455	tags=50%, list=27%, signal=68%
KIM_GERMINAL_CENTER_T_HELPER_UP	54	0.55365	2.28306	0	9.98536e-05	0.013	3999	tags=67%, list=31%, signal=96%
YAN_ESCAPE_FROM_ANOIKIS	16	0.769792	2.28168	0	9.90914e-05	0.013	619	tags=50%, list=5%, signal=52%
BOQUEST_STEM_CELL_CULTURED_VS_FRESH_UP	270	0.423809	2.28093	0	0.00010608	0.014	2220	tags=31%, list=17%, signal=37%
COLDREN_GEFITINIB_RESISTANCE_DN	152	0.459143	2.27985	0	0.000105282	0.014	2107	tags=38%, list=16%, signal=44%
GHANDHI_BYSTANDER_IRRADIATION_UP	44	0.574067	2.27539	0	0.000112035	0.015	2061	tags=52%, list=16%, signal=62%
BROCKE_APOPTOSIS_REVERSED_BY_IL6	118	0.481504	2.2706	0	0.000111205	0.015	3127	tags=47%, list=24%, signal=61%
JOHNSTONE_PARVB_TARGETS_2_DN	319	0.415715	2.26978	0	0.000110387	0.015	4291	tags=55%, list=33%, signal=81%
LU_AGING_BRAIN_UP	208	0.43069	2.25653	0	0.000145391	0.02	3535	tags=52%, list=28%, signal=71%
JOHNSTONE_PARVB_TARGETS_1_DN	54	0.547235	2.25281	0	0.000144338	0.02	3030	tags=56%, list=24%, signal=72%
XU_HGF_TARGETS_INDUCED_BY_AKT1_6HR	18	0.720638	2.25116	0	0.000143299	0.02	895	tags=56%, list=7%, signal=60%
KEGG_CYTOKINE_CYTOKINE_RECEPTOR_INTERACTION	88	0.496003	2.25116	0	0.000142276	0.02	2028	tags=35%, list=16%, signal=42%
HAN_JNK_SINGALING_UP	29	0.632235	2.25098	0	0.000141267	0.02	692	tags=34%, list=5%, signal=36%
AZARE_NEOPLASTIC_TRANSFORMATION_BY_STAT3_DN	80	0.507224	2.24873	0	0.000147208	0.021	3011	tags=50%, list=23%, signal=65%
HUPER_BREAST_BASAL_VS_LUMINAL_UP	26	0.654255	2.24724	0	0.000146179	0.021	1409	tags=46%, list=11%, signal=52%
HINATA_NFKB_TARGETS_KERATINOCYTE_UP	63	0.525375	2.2448	0	0.000145163	0.021	919	tags=32%, list=7%, signal=34%
GAUSSMANN_MLL_AF4_FUSION_TARGETS_E_UP	48	0.564467	2.2364	0	0.000144162	0.021	1780	tags=38%, list=14%, signal=43%
SENESE_HDAC1_AND_HDAC2_TARGETS_DN	173	0.446257	2.23499	0	0.00014996	0.022	1842	tags=30%, list=14%, signal=35%
BURTON_ADIPOGENESIS_11	52	0.550046	2.23153	0	0.000155859	0.023	2750	tags=60%, list=21%, signal=76%
ZHANG_TLX_TARGETS_36HR_DN	181	0.43854	2.22394	0	0.00017517	0.026	3695	tags=52%, list=29%, signal=73%
GARGALOVIC_RESPONSE_TO_OXIDIZED_PHOSPHOLIPIDS_TURQUOISE_UP	73	0.510003	2.22107	0	0.000173995	0.026	4149	tags=67%, list=32%, signal=99%
TURASHVILI_BREAST_LOBULAR_CARCINOMA_VS_DUCTAL_NORMAL_UP	32	0.630176	2.21699	0	0.000179477	0.027	2751	tags=63%, list=21%, signal=79%
HUTTMANN_B_CLL_POOR_SURVIVAL_DN	45	0.561651	2.21647	0	0.000178288	0.027	2841	tags=53%, list=22%, signal=68%
DACOSTA_UV_RESPONSE_VIA_ERCC3_TTD_DN	79	0.497115	2.21555	0	0.000177115	0.027	3602	tags=58%, list=28%, signal=80%
FUJII_YBX1_TARGETS_UP	27	0.635123	2.20496	0	0.000195508	0.03	500	tags=33%, list=4%, signal=35%
BROWNE_HCMV_INFECTION_6HR_UP	43	0.55179	2.20449	0	0.000194239	0.03	619	tags=21%, list=5%, signal=22%
GRAHAM_CML_QUIESCENT_VS_NORMAL_DIVIDING_UP	32	0.607883	2.20272	0	0.000192985	0.03	2720	tags=53%, list=21%, signal=67%
CERVERA_SDHB_TARGETS_2	71	0.510756	2.19913	0	0.000191748	0.03	2378	tags=38%, list=19%, signal=46%
VANHARANTA_UTERINE_FIBROID_DN	53	0.535423	2.19262	0	0.00020937	0.033	3176	tags=53%, list=25%, signal=70%
GRABARCZYK_BCL11B_TARGETS_UP	67	0.514074	2.18724	0	0.000208045	0.033	2906	tags=55%, list=23%, signal=71%
SENESE_HDAC2_TARGETS_DN	88	0.486443	2.18704	0	0.000206737	0.033	1665	tags=31%, list=13%, signal=35%
BHAT_ESR1_TARGETS_VIA_AKT1_DN	69	0.50878	2.18692	0	0.000205445	0.033	3146	tags=48%, list=25%, signal=63%
SENGUPTA_NASOPHARYNGEAL_CARCINOMA_UP	247	0.413957	2.18617	0	0.000204169	0.033	4331	tags=54%, list=34%, signal=80%
VECCHI_GASTRIC_CANCER_EARLY_DN	133	0.443992	2.17636	0	0.000252413	0.041	2272	tags=38%, list=18%, signal=46%
PECE_MAMMARY_STEM_CELL_UP	118	0.459827	2.17608	0	0.000250865	0.041	4176	tags=58%, list=33%, signal=86%
LEE_NEURAL_CREST_STEM_CELL_DN	78	0.483978	2.17361	0	0.000255407	0.042	2823	tags=46%, list=22%, signal=59%
PICCALUGA_ANGIOIMMUNOBLASTIC_LYMPHOMA_DN	121	0.452366	2.1701	0	0.000265987	0.044	4245	tags=61%, list=33%, signal=91%
KORKOLA_YOLK_SAC_TUMOR	33	0.603154	2.16866	0	0.000276258	0.045	501	tags=30%, list=4%, signal=31%
ACEVEDO_LIVER_CANCER_WITH_H3K27ME3_UP	124	0.451255	2.1644	0	0.000280487	0.046	2845	tags=40%, list=22%, signal=50%
KANG_DOXORUBICIN_RESISTANCE_DN	19	0.673095	2.16134	0	0.000278817	0.046	2384	tags=74%, list=19%, signal=90%
BEGUM_TARGETS_OF_PAX3_FOXO1_FUSION_UP	38	0.568715	2.15979	0	0.000283017	0.047	4396	tags=76%, list=34%, signal=116%
PUIFFE_INVASION_INHIBITED_BY_ASCITES_DN	134	0.442541	2.15389	0	0.000310969	0.052	4124	tags=63%, list=32%, signal=91%
TERAO_AOX4_TARGETS_SKIN_DN	16	0.716659	2.15265	0	0.000326693	0.055	2347	tags=56%, list=18%, signal=69%
LU_EZH2_TARGETS_DN	355	0.393241	2.1523	0	0.000330617	0.056	2919	tags=35%, list=23%, signal=44%
IKEDA_MIR1_TARGETS_UP	51	0.536628	2.14799	0	0.000352065	0.06	2921	tags=53%, list=23%, signal=68%
HADDAD_B_LYMPHOCYTE_PROGENITOR	202	0.410815	2.14784	0	0.000350041	0.06	4154	tags=54%, list=32%, signal=79%
GRAHAM_CML_DIVIDING_VS_NORMAL_QUIESCENT_DN	56	0.523511	2.14762	0	0.000348041	0.06	1877	tags=41%, list=15%, signal=48%
AMIT_EGF_RESPONSE_60_HELA	43	0.55188	2.14509	0	0.000362905	0.063	2808	tags=51%, list=22%, signal=65%
DAVICIONI_PAX_FOXO1_SIGNATURE_IN_ARMS_UP	42	0.546186	2.14443	0	0.000366595	0.064	2199	tags=33%, list=17%, signal=40%
RODRIGUES_DCC_TARGETS_DN	108	0.453301	2.14292	0	0.000375611	0.066	2829	tags=44%, list=22%, signal=57%
WILCOX_PRESPONSE_TO_ROGESTERONE_UP	125	0.450322	2.13939	0	0.000390352	0.069	2679	tags=41%, list=21%, signal=51%
SWEET_LUNG_CANCER_KRAS_DN	246	0.405173	2.13288	0	0.000416073	0.074	2158	tags=29%, list=17%, signal=34%
TAKEDA_TARGETS_OF_NUP98_HOXA9_FUSION_6HR_UP	41	0.566036	2.13118	0	0.000430357	0.077	2587	tags=49%, list=20%, signal=61%
LI_WILMS_TUMOR_VS_FETAL_KIDNEY_1_UP	146	0.427664	2.128	0	0.000427992	0.077	3511	tags=45%, list=27%, signal=61%
THUM_SYSTOLIC_HEART_FAILURE_DN	190	0.420245	2.12437	0	0.000469538	0.085	4073	tags=54%, list=32%, signal=78%
NAKAMURA_TUMOR_ZONE_PERIPHERAL_VS_CENTRAL_DN	525	0.36831	2.11651	0	0.00052711	0.095	2833	tags=35%, list=22%, signal=43%
MORI_PRE_BI_LYMPHOCYTE_DN	61	0.497251	2.1145	0	0.000535139	0.096	3145	tags=49%, list=25%, signal=65%
WILSON_PROTEASES_AT_TUMOR_BONE_INTERFACE_UP	15	0.718092	2.11293	0	0.000553771	0.1	2260	tags=67%, list=18%, signal=81%
WINZEN_DEGRADED_VIA_KHSRP	71	0.480994	2.11185	0	0.000561494	0.102	3555	tags=59%, list=28%, signal=81%
KRIGE_RESPONSE_TO_TOSEDOSTAT_24HR_UP	676	0.360287	2.11172	0	0.000558508	0.102	3235	tags=40%, list=25%, signal=50%
CHIBA_RESPONSE_TO_TSA_DN	22	0.643311	2.11135	0	0.000571234	0.104	2133	tags=59%, list=17%, signal=71%
SCHOEN_NFKB_SIGNALING	26	0.616693	2.10788	0	0.000589311	0.105	847	tags=31%, list=7%, signal=33%
SMID_BREAST_CANCER_LUMINAL_B_DN	268	0.394822	2.10573	0	0.000601982	0.107	919	tags=22%, list=7%, signal=23%
NEWMAN_ERCC6_TARGETS_DN	19	0.667585	2.10416	0	0.000609364	0.109	1835	tags=42%, list=14%, signal=49%
RIGGI_EWING_SARCOMA_PROGENITOR_UP	249	0.396558	2.09373	0	0.000683598	0.123	2808	tags=36%, list=22%, signal=45%
MAHAJAN_RESPONSE_TO_IL1A_UP	44	0.54176	2.09115	0	0.000700843	0.127	2435	tags=41%, list=19%, signal=50%
ISSAEVA_MLL2_TARGETS	41	0.53486	2.08827	0	0.000712699	0.13	819	tags=29%, list=6%, signal=31%
FERRARI_RESPONSE_TO_FENRETINIDE_UP	18	0.66458	2.08645	0.00191205	0.000734475	0.133	2150	tags=56%, list=17%, signal=67%
BERENJENO_ROCK_SIGNALING_NOT_VIA_RHOA_DN	43	0.52927	2.08269	0.00183824	0.000791534	0.144	1824	tags=42%, list=14%, signal=49%
PLASARI_TGFB1_SIGNALING_VIA_NFIC_1HR_DN	79	0.475043	2.08147	0	0.000792479	0.145	3430	tags=53%, list=27%, signal=72%
YANAGIHARA_ESX1_TARGETS	26	0.586943	2.08082	0	0.000793414	0.146	3262	tags=73%, list=25%, signal=98%
IKEDA_MIR133_TARGETS_UP	39	0.537428	2.07936	0	0.000809342	0.15	2585	tags=49%, list=20%, signal=61%
FLECHNER_BIOPSY_KIDNEY_TRANSPLANT_OK_VS_DONOR_UP	481	0.36182	2.07832	0	0.000820236	0.153	3932	tags=47%, list=31%, signal=66%
GAUSSMANN_MLL_AF4_FUSION_TARGETS_F_UP	130	0.428813	2.06944	0	0.000939927	0.176	2131	tags=35%, list=17%, signal=42%
HADDAD_T_LYMPHOCYTE_AND_NK_PROGENITOR_UP	52	0.501492	2.06676	0	0.000984229	0.185	4420	tags=65%, list=34%, signal=99%
ZHU_CMV_ALL_UP	108	0.443832	2.066	0	0.00100389	0.188	435	tags=16%, list=3%, signal=16%
KEGG_TYPE_I_DIABETES_MELLITUS	19	0.652865	2.06545	0	0.00100381	0.189	836	tags=37%, list=7%, signal=39%
MARKEY_RB1_ACUTE_LOF_UP	148	0.41922	2.06512	0	0.00100376	0.19	2629	tags=36%, list=20%, signal=45%
GRAESSMANN_APOPTOSIS_BY_SERUM_DEPRIVATION_UP	425	0.368912	2.06156	0	0.00107608	0.203	1171	tags=20%, list=9%, signal=22%
CASTELLANO_NRAS_TARGETS_UP	49	0.51552	2.06135	0	0.0010709	0.203	1480	tags=33%, list=12%, signal=37%
NAGASHIMA_NRG1_SIGNALING_DN	45	0.520758	2.06099	0	0.00106578	0.203	3532	tags=53%, list=28%, signal=73%
KIM_GLIS2_TARGETS_UP	41	0.534555	2.05995	0	0.00106071	0.203	1014	tags=29%, list=8%, signal=32%
SPIRA_SMOKERS_LUNG_CANCER_UP	29	0.574462	2.05956	0.00179856	0.00107006	0.206	3260	tags=62%, list=25%, signal=83%
HARRIS_BRAIN_CANCER_PROGENITORS	21	0.638952	2.0584	0	0.00107914	0.208	1505	tags=43%, list=12%, signal=48%
HERNANDEZ_ABERRANT_MITOSIS_BY_DOCETACEL_2NM_UP	62	0.483624	2.05272	0	0.00118188	0.225	1504	tags=35%, list=12%, signal=40%
ZWANG_CLASS_1_TRANSIENTLY_INDUCED_BY_EGF	386	0.369714	2.05232	0	0.0011904	0.228	3544	tags=45%, list=28%, signal=60%
KEGG_COMPLEMENT_AND_COAGULATION_CASCADES	29	0.568786	2.04516	0	0.00131024	0.25	219	tags=31%, list=2%, signal=32%
JAEGER_METASTASIS_DN	133	0.421014	2.03782	0	0.00141081	0.269	770	tags=22%, list=6%, signal=23%
DAWSON_METHYLATED_IN_LYMPHOMA_TCL1	25	0.586471	2.03353	0	0.00147805	0.279	2111	tags=36%, list=16%, signal=43%
CHIARADONNA_NEOPLASTIC_TRANSFORMATION_CDC25_UP	86	0.440339	2.03334	0	0.00147571	0.28	1942	tags=35%, list=15%, signal=41%
LIU_PROSTATE_CANCER_DN	307	0.374658	2.03268	0	0.00148735	0.284	2257	tags=28%, list=18%, signal=34%
SCHMIDT_POR_TARGETS_IN_LIMB_BUD_UP	24	0.597608	2.03212	0	0.00150794	0.288	2427	tags=46%, list=19%, signal=56%
OHGUCHI_LIVER_HNF4A_TARGETS_UP	25	0.612621	2.03187	0.00195695	0.00151015	0.289	1850	tags=36%, list=14%, signal=42%
FALVELLA_SMOKERS_WITH_LUNG_CANCER	60	0.488087	2.03158	0	0.00151688	0.292	2315	tags=38%, list=18%, signal=47%
BOYLAN_MULTIPLE_MYELOMA_C_D_DN	131	0.420185	2.02933	0	0.00155913	0.301	3899	tags=50%, list=30%, signal=71%
TONKS_TARGETS_OF_RUNX1_RUNX1T1_FUSION_HSC_UP	125	0.419824	2.02501	0	0.00167715	0.318	3132	tags=44%, list=24%, signal=58%
GEORGES_TARGETS_OF_MIR192_AND_MIR215	842	0.339564	2.02458	0	0.00167839	0.318	4053	tags=47%, list=32%, signal=65%
WANG_CLIM2_TARGETS_DN	176	0.397461	2.02214	0	0.0017109	0.325	2159	tags=33%, list=17%, signal=39%
IKEDA_MIR30_TARGETS_DN	19	0.643299	2.0197	0	0.00174803	0.332	2320	tags=53%, list=18%, signal=64%
TURASHVILI_BREAST_LOBULAR_CARCINOMA_VS_LOBULAR_NORMAL_DN	43	0.521627	2.01964	0	0.00174497	0.332	2372	tags=42%, list=18%, signal=51%
JECHLINGER_EPITHELIAL_TO_MESENCHYMAL_TRANSITION_UP	49	0.494769	2.0194	0	0.00174623	0.333	1275	tags=33%, list=10%, signal=36%
MUELLER_METHYLATED_IN_GLIOBLASTOMA	17	0.653774	2.01602	0	0.00181281	0.344	394	tags=29%, list=3%, signal=30%
HOWLIN_CITED1_TARGETS_1_DN	28	0.573933	2.01439	0	0.00186531	0.353	4677	tags=82%, list=36%, signal=129%
BONOME_OVARIAN_CANCER_POOR_SURVIVAL_UP	22	0.617835	2.01352	0	0.00188324	0.357	3067	tags=68%, list=24%, signal=89%
REACTOME_PEPTIDE_LIGAND_BINDING_RECEPTORS	27	0.574808	2.01314	0	0.00188805	0.358	394	tags=30%, list=3%, signal=31%
DER_IFN_GAMMA_RESPONSE_UP	67	0.470514	2.01116	0	0.00191406	0.364	740	tags=21%, list=6%, signal=22%
DOUGLAS_BMI1_TARGETS_DN	281	0.372438	2.00979	0	0.0019315	0.368	3163	tags=37%, list=25%, signal=48%
WAMUNYOKOLI_OVARIAN_CANCER_GRADES_1_2_DN	43	0.518235	2.00962	0	0.00193177	0.37	2093	tags=35%, list=16%, signal=42%
WIERENGA_STAT5A_TARGETS_GROUP2	39	0.528986	2.00947	0.0019084	0.00192781	0.371	2150	tags=41%, list=17%, signal=49%
SMID_BREAST_CANCER_NORMAL_LIKE_UP	194	0.39273	2.0079	0	0.00197002	0.379	1773	tags=28%, list=14%, signal=32%
HAN_SATB1_TARGETS_DN	367	0.359741	2.00518	0	0.00202894	0.389	2268	tags=28%, list=18%, signal=33%
KONDO_EZH2_TARGETS	158	0.402987	2.00353	0	0.00205795	0.396	2442	tags=34%, list=19%, signal=41%
KINSEY_TARGETS_OF_EWSR1_FLII_FUSION_DN	253	0.376065	2.00248	0	0.00207023	0.4	1595	tags=23%, list=12%, signal=26%
TURASHVILI_BREAST_DUCTAL_CARCINOMA_VS_DUCTAL_NORMAL_DN	122	0.419736	2.00109	0	0.00212373	0.409	2973	tags=41%, list=23%, signal=53%
FINETTI_BREAST_CANCERS_KINOME_GRAY	15	0.675889	2.0008	0	0.00212309	0.41	2052	tags=67%, list=16%, signal=79%
CREIGHTON_ENDOCRINE_THERAPY_RESISTANCE_3	578	0.345515	2.00041	0	0.00211841	0.411	3720	tags=41%, list=29%, signal=56%
ZHENG_FOXP3_TARGETS_IN_T_LYMPHOCYTE_DN	27	0.5851	1.99764	0	0.00216696	0.419	2958	tags=52%, list=23%, signal=67%
RODRIGUES_THYROID_CARCINOMA_POORLY_DIFFERENTIATED_DN	697	0.339592	1.99638	0	0.00219886	0.425	3697	tags=40%, list=29%, signal=53%
LI_CISPLATIN_RESISTANCE_UP	16	0.662017	1.99516	0.0019084	0.00221437	0.429	2619	tags=63%, list=20%, signal=78%
TIEN_INTESTINE_PROBIOTICS_2HR_DN	84	0.439447	1.99209	0	0.0022941	0.442	4250	tags=52%, list=33%, signal=78%
TURASHVILI_BREAST_LOBULAR_CARCINOMA_VS_DUCTAL_NORMAL_DN	49	0.487121	1.98873	0	0.0023571	0.452	1992	tags=35%, list=16%, signal=41%
CHIARADONNA_NEOPLASTIC_TRANSFORMATION_KRAS_CDC25_DN	33	0.552574	1.98868	0.00187617	0.00235173	0.453	1309	tags=36%, list=10%, signal=40%
MANTOVANI_NFKB_TARGETS_UP	23	0.598345	1.98715	0	0.00238635	0.46	296	tags=26%, list=2%, signal=27%
GARGALOVIC_RESPONSE_TO_OXIDIZED_PHOSPHOLIPIDS_GREY_UP	15	0.678399	1.98253	0.00194932	0.00253581	0.478	1399	tags=53%, list=11%, signal=60%
REACTOME_IMMUNOREGULATORY_INTERACTIONS_BETWEEN_A_LYMPHOID_AND_A_NON_LYMPHOID_CELL	25	0.590829	1.98049	0.00191205	0.00256143	0.483	1275	tags=40%, list=10%, signal=44%
ZHAN_MULTIPLE_MYELOMA_MF_DN	33	0.542595	1.98025	0	0.00255135	0.483	2678	tags=45%, list=21%, signal=57%
MOHANKUMAR_TLX1_TARGETS_DN	96	0.427788	1.97637	0	0.00264283	0.495	798	tags=26%, list=6%, signal=28%
HOSHIDA_LIVER_CANCER_LATE_RECURRENCE_UP	38	0.523589	1.97059	0	0.00287864	0.521	4493	tags=66%, list=35%, signal=101%
ZWANG_DOWN_BY_2ND_EGF_PULSE	205	0.377278	1.96999	0	0.00287137	0.522	3067	tags=40%, list=24%, signal=52%
STAMBOLSKY_TARGETS_OF_MUTATED_TP53_UP	41	0.506753	1.96755	0	0.00296102	0.537	2850	tags=54%, list=22%, signal=69%
GEORGANTAS_HSC_MARKERS	44	0.500268	1.96484	0	0.00305369	0.548	1851	tags=36%, list=14%, signal=42%
VILIMAS_NOTCH1_TARGETS_UP	20	0.620155	1.96178	0	0.00316073	0.564	1022	tags=40%, list=8%, signal=43%
PODAR_RESPONSE_TO_ADAPHOSTIN_UP	128	0.406447	1.96017	0	0.00322532	0.573	3073	tags=41%, list=24%, signal=53%
NOJIMA_SFRP2_TARGETS_DN	20	0.615469	1.95885	0.0056391	0.00325475	0.58	376	tags=30%, list=3%, signal=31%
VANASSE_BCL2_TARGETS_UP	19	0.617975	1.95598	0	0.00334936	0.593	2180	tags=47%, list=17%, signal=57%
ZHAN_MULTIPLE_MYELOMA_PR_DN	32	0.537791	1.95215	0	0.00348856	0.605	3733	tags=66%, list=29%, signal=92%
REACTOME_SIGNALING_BY_ILS	81	0.442895	1.9507	0	0.00350165	0.605	1871	tags=33%, list=15%, signal=39%
RAY_TUMORIGENESIS_BY_ERBB2_CDC25A_DN	124	0.402372	1.94836	0	0.00359035	0.616	1675	tags=26%, list=13%, signal=29%
HERNANDEZ_MITOTIC_ARREST_BY_DOCETAXEL_1_UP	17	0.633317	1.94798	0	0.00360715	0.619	1249	tags=41%, list=10%, signal=46%
GINESTIER_BREAST_CANCER_20Q13_AMPLIFICATION_UP	106	0.422484	1.94692	0	0.00362695	0.62	4310	tags=59%, list=34%, signal=89%
SCHAEFFER_PROSTATE_DEVELOPMENT_12HR_UP	72	0.45428	1.94573	0	0.00366932	0.627	2214	tags=39%, list=17%, signal=47%
GENTILE_UV_RESPONSE_CLUSTER_D2	36	0.518109	1.94518	0.00190476	0.0037004	0.629	3902	tags=64%, list=30%, signal=92%
RODRIGUES_NTN1_AND_DCC_TARGETS	31	0.542304	1.9443	0.00182482	0.00372739	0.632	2073	tags=45%, list=16%, signal=54%
TONKS_TARGETS_OF_RUNX1_RUNX1T1_FUSION_ERYTHROCYTE_UP	100	0.415091	1.94309	0	0.00376517	0.636	1409	tags=24%, list=11%, signal=27%
KEGG_NOD_LIKE_RECEPTOR_SIGNALING_PATHWAY	44	0.49238	1.94206	0	0.00381018	0.643	1692	tags=34%, list=13%, signal=39%
WESTON_VEGFA_TARGETS_6HR	31	0.544886	1.94167	0	0.00382189	0.645	381	tags=23%, list=3%, signal=23%
TURASHVILI_BREAST_LOBULAR_CARCINOMA_VS_LOBULAR_NORMAL_UP	58	0.474179	1.94003	0	0.00387743	0.653	3961	tags=59%, list=31%, signal=84%
CHIANG_LIVER_CANCER_SUBCLASS_UNANNOTATED_UP	55	0.469812	1.93379	0	0.00415729	0.676	2804	tags=42%, list=22%, signal=53%
SESTO_RESPONSE_TO_UV_C2	53	0.473272	1.93324	0	0.00417823	0.678	2542	tags=49%, list=20%, signal=61%
WONG_ADULT_TISSUE_STEM_MODULE	508	0.338155	1.93297	0	0.00417042	0.678	2560	tags=30%, list=20%, signal=36%
STREICHER_LSM1_TARGETS_UP	35	0.520776	1.93255	0	0.0041627	0.678	2960	tags=54%, list=23%, signal=70%
TRAYNOR_RETT_SYNDROM_UP	23	0.567686	1.93188	0.00362976	0.00416928	0.68	1636	tags=35%, list=13%, signal=40%
CHARAFE_BREAST_CANCER_BASAL_VS_MESENCHYMAL_UP	74	0.441097	1.93181	0	0.00415444	0.68	696	tags=22%, list=5%, signal=23%
LEE_RECENT_THYMIC_EMIGRANT	184	0.374978	1.92889	0	0.00427779	0.692	2713	tags=38%, list=21%, signal=47%
HOOI_ST7_TARGETS_DN	83	0.430843	1.92686	0.00175131	0.00436486	0.696	2254	tags=37%, list=18%, signal=45%
ONDER_CDH1_SIGNALING_VIA_CTNNB1	57	0.473107	1.92676	0	0.00435654	0.696	2155	tags=39%, list=17%, signal=46%
MCBRYAN_PUBERTAL_TGFB1_TARGETS_DN	41	0.494153	1.92522	0.00178571	0.00443289	0.7	1102	tags=24%, list=9%, signal=27%
SEIDEN_MET_SIGNALING	19	0.605242	1.92498	0.00379507	0.00443494	0.701	4134	tags=68%, list=32%, signal=101%
PAPASPYRIDONOS_UNSTABLE_ATEROSCLEROTIC_PLAQUE_UP	38	0.510067	1.92284	0	0.004542	0.711	2093	tags=34%, list=16%, signal=41%
BROWNE_HCMV_INFECTION_10HR_UP	79	0.432922	1.92147	0	0.00457847	0.718	2514	tags=33%, list=20%, signal=41%
SESTO_RESPONSE_TO_UV_C5	45	0.483984	1.92073	0	0.00460428	0.723	4731	tags=60%, list=37%, signal=95%
AMIT_SERUM_RESPONSE_60_MCF10A	45	0.490524	1.91719	0.00185529	0.00479862	0.739	2525	tags=47%, list=20%, signal=58%
LIU_VAV3_PROSTATE_CARCINOGENESIS_UP	44	0.477438	1.91614	0	0.00482014	0.741	935	tags=23%, list=7%, signal=24%
REACTOME_SIGNALING_BY_BMP	17	0.614845	1.91429	0	0.00494433	0.752	3229	tags=59%, list=25%, signal=79%
DORN_ADENOVIRUS_INFECTION_12HR_UP	21	0.591316	1.91273	0.00192678	0.00499923	0.755	1022	tags=29%, list=8%, signal=31%
MARTORIATI_MDM4_TARGETS_NEUROEPITHELIUM_DN	76	0.430249	1.9111	0	0.00504008	0.759	2724	tags=37%, list=21%, signal=46%
WANG_LMO4_TARGETS_DN	323	0.349408	1.91034	0	0.00505355	0.761	3665	tags=45%, list=29%, signal=61%
GENTLES_LEUKEMIC_STEM_CELL_UP	15	0.641823	1.90386	0	0.00542597	0.789	2108	tags=60%, list=16%, signal=72%
SMIRNOV_RESPONSE_TO_IR_2HR_DN	47	0.478287	1.90336	0	0.00544478	0.791	3119	tags=55%, list=24%, signal=73%
ENK_UV_RESPONSE_KERATINOCYTE_DN	463	0.334854	1.90101	0	0.00558126	0.797	4267	tags=49%, list=33%, signal=70%
GAJATE_RESPONSE_TO_TRABECTEDIN_UP	53	0.461148	1.90095	0.00171233	0.0055626	0.797	1636	tags=34%, list=13%, signal=39%
GEISS_RESPONSE_TO_DSRNA_UP	33	0.526563	1.89821	0	0.00567752	0.804	883	tags=24%, list=7%, signal=26%
JACKSON_DNMT1_TARGETS_UP	67	0.433894	1.89754	0	0.00569822	0.807	1853	tags=34%, list=14%, signal=40%
RAO_BOUND_BY_SALL4_ISOFORM_A	101	0.405515	1.89548	0	0.00583502	0.817	2634	tags=38%, list=21%, signal=47%
FRASOR_RESPONSE_TO_ESTRADIOL_UP	22	0.569023	1.89533	0.0019084	0.00583208	0.818	2619	tags=55%, list=20%, signal=68%
JAATINEN_HEMATOPOIETIC_STEM_CELL_UP	232	0.359548	1.89319	0	0.00594451	0.826	3336	tags=42%, list=26%, signal=56%
YANG_BCL3_TARGETS_UP	251	0.355197	1.89121	0	0.00606276	0.833	1681	tags=23%, list=13%, signal=26%
ZHANG_BREAST_CANCER_PROGENITORS_UP	394	0.336484	1.88982	0	0.00615733	0.838	4315	tags=46%, list=34%, signal=67%
PID_TCPTP_PATHWAY	38	0.492829	1.88925	0	0.00616978	0.838	3019	tags=53%, list=24%, signal=69%
TAKEDA_TARGETS_OF_NUP98_HOXA9_FUSION_8D_DN	98	0.40824	1.88872	0	0.00618222	0.838	2585	tags=34%, list=20%, signal=42%
NIKOLSKY_BREAST_CANCER_7Q21_Q22_AMPLICON	48	0.471169	1.88675	0	0.00628758	0.842	3330	tags=48%, list=26%, signal=64%
HAN_JNK_SINGALING_DN	25	0.549486	1.88447	0.0037037	0.00642595	0.851	2219	tags=52%, list=17%, signal=63%
BOYLAN_MULTIPLE_MYELOMA_PCA1_UP	38	0.502037	1.8843	0	0.00641824	0.852	3899	tags=61%, list=30%, signal=87%
SARTIPY_NORMAL_AT_INSULIN_RESISTANCE_DN	16	0.626531	1.88237	0.00191205	0.00657092	0.863	1611	tags=50%, list=13%, signal=57%
VERHAAK_AML_WITH_NPM1_MUTATED_DN	145	0.37589	1.882	0	0.0065694	0.863	1883	tags=25%, list=15%, signal=29%
ROVERSI_GLIOMA_LOH_REGIONS	26	0.554845	1.88151	0	0.00657057	0.865	3608	tags=69%, list=28%, signal=96%
OSWALD_HEMATOPOIETIC_STEM_CELL_IN_COLLAGEN_GEL_DN	219	0.36343	1.88119	0	0.00657822	0.865	3125	tags=41%, list=24%, signal=53%
NIKOLSKY_BREAST_CANCER_6P24_P22_AMPLICON	18	0.595997	1.87982	0	0.00664262	0.867	3564	tags=67%, list=28%, signal=92%
BOSCO_EPITHELIAL_DIFFERENTIATION_MODULE	27	0.529548	1.87917	0	0.00668471	0.869	376	tags=26%, list=3%, signal=27%
FRASOR_RESPONSE_TO_SERM_OR_FULVESTRANT_UP	20	0.587805	1.87779	0.00186916	0.00678027	0.872	2607	tags=50%, list=20%, signal=63%
HOEBEKE_LYMPHOID_STEM_CELL_UP	68	0.434544	1.87562	0	0.00690014	0.874	3299	tags=50%, list=26%, signal=67%
FOSTER_KDM1A_TARGETS_UP	109	0.394355	1.87413	0	0.00701871	0.88	2738	tags=31%, list=21%, signal=39%
THUM_SYSTOLIC_HEART_FAILURE_UP	286	0.349265	1.87291	0	0.00708384	0.882	2810	tags=35%, list=22%, signal=43%
REACTOME_CLASS_A1_RHODOPSIN_LIKE_RECEPTORS	53	0.451909	1.86622	0.00176056	0.00758123	0.899	394	tags=19%, list=3%, signal=19%
REACTOME_ANTIVIRAL_MECHANISM_BY_IFN_STIMULATED_GENES	65	0.438706	1.86385	0	0.00774615	0.907	699	tags=20%, list=5%, signal=21%
FARMER_BREAST_CANCER_CLUSTER_7	16	0.619979	1.86293	0.00191205	0.00779618	0.909	1429	tags=31%, list=11%, signal=35%
HELLEBREKERS_SILENCED_DURING_TUMOR_ANGIOGENESIS	60	0.445331	1.86202	0	0.00784872	0.912	968	tags=20%, list=8%, signal=22%
DAZARD_RESPONSE_TO_UV_SCC_UP	105	0.390738	1.85777	0	0.00820629	0.923	3632	tags=44%, list=28%, signal=61%
NAKAMURA_ADIPOGENESIS_EARLY_UP	49	0.462205	1.85756	0	0.0082057	0.923	1273	tags=31%, list=10%, signal=34%
KHETCHOUMIAN_TRIM24_TARGETS_UP	35	0.503931	1.85678	0.00189753	0.00824128	0.927	1309	tags=34%, list=10%, signal=38%
CUI_TCF21_TARGETS_DN	20	0.593104	1.85579	0.00383877	0.00830463	0.93	1378	tags=35%, list=11%, signal=39%
CHEBOTAEV_GR_TARGETS_DN	66	0.432277	1.8547	0	0.00833985	0.93	3166	tags=45%, list=25%, signal=60%
GAVIN_FOXP3_TARGETS_CLUSTER_P7	64	0.437254	1.85353	0	0.00840229	0.934	3928	tags=48%, list=31%, signal=69%
KEGG_CELL_ADHESION_MOLECULES_CAMS	60	0.441788	1.85131	0	0.00856082	0.939	2286	tags=33%, list=18%, signal=40%
BRUECKNER_TARGETS_OF_MIRLET7A3_UP	87	0.408974	1.85068	0	0.00859834	0.939	2223	tags=38%, list=17%, signal=46%
ZHU_CMV_24_HR_UP	88	0.406613	1.84939	0	0.00868017	0.94	132	tags=13%, list=1%, signal=13%
DAVICIONI_MOLECULAR_ARMS_VS_ERMS_UP	268	0.343796	1.84894	0	0.00870806	0.94	4063	tags=47%, list=32%, signal=67%
NIKOLSKY_BREAST_CANCER_8Q12_Q22_AMPLICON	88	0.411212	1.84728	0	0.00885772	0.942	4495	tags=57%, list=35%, signal=87%
TING_SILENCED_BY_DICER	21	0.572633	1.84723	0.00570342	0.0088374	0.942	1416	tags=48%, list=11%, signal=53%
VANASSE_BCL2_TARGETS_DN	55	0.447755	1.84683	0.00175747	0.00885572	0.942	3201	tags=40%, list=25%, signal=53%
LABBE_WNT3A_TARGETS_DN	48	0.461899	1.84581	0	0.00893549	0.944	3238	tags=50%, list=25%, signal=67%
SENESE_HDAC1_TARGETS_DN	199	0.354941	1.84531	0	0.00896192	0.944	2394	tags=32%, list=19%, signal=38%
BUCKANOVICH_T_LYMPHOCYTE_HOMING_ON_TUMOR_UP	17	0.601129	1.84271	0.0075188	0.00916764	0.946	4062	tags=71%, list=32%, signal=103%
GRAHAM_NORMAL_QUIESCENT_VS_NORMAL_DIVIDING_UP	39	0.477763	1.84135	0.0036036	0.00924029	0.948	2212	tags=44%, list=17%, signal=53%
SHARMA_PILOCYTIC_ASTROCYTOMA_LOCATION_UP	16	0.610439	1.84106	0.00561798	0.00924255	0.948	3894	tags=69%, list=30%, signal=99%
ACEVEDO_METHYLATED_IN_LIVER_CANCER_DN	392	0.3262	1.83862	0	0.00945743	0.953	3386	tags=38%, list=26%, signal=50%
WATTEL_AUTONOMOUS_THYROID_ADENOMA_DN	35	0.493588	1.83561	0.00380952	0.00970593	0.961	1513	tags=34%, list=12%, signal=39%
MIYAGAWA_TARGETS_OF_EWSR1_ETS_FUSIONS_DN	148	0.369193	1.83241	0	0.0100394	0.964	3198	tags=42%, list=25%, signal=55%
LIAN_LIPA_TARGETS_6M	23	0.548918	1.82878	0.00603622	0.0103859	0.973	588	tags=30%, list=5%, signal=32%
WU_CELL_MIGRATION	139	0.382132	1.82842	0	0.0104078	0.974	1569	tags=27%, list=12%, signal=31%
BROWNE_HCMV_INFECTION_16HR_UP	202	0.350796	1.82796	0	0.0104068	0.974	3588	tags=47%, list=28%, signal=64%
ONDER_CDH1_TARGETS_1_DN	127	0.382348	1.82654	0	0.0105374	0.974	3257	tags=38%, list=25%, signal=50%
BOQUEST_STEM_CELL_UP	134	0.377217	1.82438	0	0.0107128	0.974	2236	tags=29%, list=17%, signal=35%
WHITFIELD_CELL_CYCLE_S	149	0.372371	1.82241	0	0.0108696	0.976	2411	tags=33%, list=19%, signal=40%
BROWNE_HCMV_INFECTION_10HR_DN	49	0.45229	1.82066	0.0035461	0.0110004	0.976	3618	tags=57%, list=28%, signal=79%
BILD_HRAS_ONCOGENIC_SIGNATURE	214	0.351759	1.81965	0	0.0110626	0.977	2257	tags=32%, list=18%, signal=38%
TSUNODA_CISPLATIN_RESISTANCE_DN	39	0.473809	1.81668	0.00571429	0.0113693	0.98	3265	tags=46%, list=25%, signal=62%
WESTON_VEGFA_TARGETS_12HR	21	0.553507	1.8155	0.00190114	0.011461	0.981	381	tags=19%, list=3%, signal=20%
KOKKINAKIS_METHIONINE_DEPRIVATION_48HR_UP	108	0.379795	1.81522	0	0.0114649	0.981	732	tags=19%, list=6%, signal=20%
SAGIV_CD24_TARGETS_UP	19	0.575293	1.815	0.00753296	0.0114578	0.981	1770	tags=53%, list=14%, signal=61%
CROONQUIST_NRAS_SIGNALING_UP	17	0.58937	1.81309	0.00742115	0.0115844	0.983	3295	tags=65%, list=26%, signal=87%
YORDY_RECIPROCAL_REGULATION_BY_ETS1_AND_SP100_DN	62	0.433573	1.81163	0.00357143	0.0117188	0.984	2659	tags=39%, list=21%, signal=49%
DING_LUNG_CANCER_EXPRESSION_BY_COPY_NUMBER	99	0.397556	1.8114	0	0.0117222	0.984	4416	tags=58%, list=34%, signal=87%
ACEVEDO_LIVER_CANCER_WITH_H3K9ME3_UP	54	0.432005	1.80993	0	0.0118533	0.985	1080	tags=30%, list=8%, signal=32%
GAUSSMANN_MLL_AF4_FUSION_TARGETS_F_DN	22	0.5438	1.8099	0	0.0118206	0.985	2383	tags=41%, list=19%, signal=50%
VALK_AML_CLUSTER_3	24	0.534779	1.80625	0.00579151	0.0122439	0.987	2390	tags=46%, list=19%, signal=56%
KANG_GIST_WITH_PDGFRA_UP	28	0.517958	1.80604	0	0.0122378	0.987	836	tags=29%, list=7%, signal=30%
MILI_PSEUDOPODIA_CHEMOTAXIS_UP	69	0.416213	1.80472	0	0.0123629	0.988	4429	tags=57%, list=35%, signal=86%
GHANDHI_DIRECT_IRRADIATION_UP	68	0.414906	1.80298	0	0.0125768	0.991	1835	tags=34%, list=14%, signal=39%
BIOCARTA_ALK_PATHWAY	27	0.510301	1.79795	0.00731261	0.0131515	0.991	2377	tags=44%, list=19%, signal=54%
BROWNE_HCMV_INFECTION_8HR_UP	77	0.405335	1.79743	0.0017331	0.0132082	0.993	2987	tags=39%, list=23%, signal=50%
FOSTER_TOLERANT_MACROPHAGE_UP	108	0.384765	1.79512	0	0.013486	0.994	841	tags=18%, list=7%, signal=19%
DAVICIONI_RHABDOMYOSARCOMA_PAX_FOXO1_FUSION_UP	47	0.455233	1.79475	0.00195695	0.01349	0.994	2823	tags=38%, list=22%, signal=49%
HESS_TARGETS_OF_HOXA9_AND_MEIS1_DN	45	0.453311	1.79267	0	0.0137334	0.995	1409	tags=27%, list=11%, signal=30%
BILBAN_B_CLL_LPL_UP	48	0.446142	1.79162	0.00347222	0.0138437	0.995	3455	tags=38%, list=27%, signal=51%
AZARE_STAT3_TARGETS	18	0.578247	1.79124	0.00387597	0.0138519	0.996	2958	tags=50%, list=23%, signal=65%
SABATES_COLORECTAL_ADENOMA_DN	70	0.421365	1.78925	0.00340136	0.0140813	0.996	2342	tags=36%, list=18%, signal=43%
MIKKELSEN_MEF_LCP_WITH_H3K4ME3	76	0.405312	1.78912	0.0017301	0.0140626	0.996	701	tags=17%, list=5%, signal=18%
TURASHVILI_BREAST_NORMAL_DUCTAL_VS_LOBULAR_UP	54	0.438763	1.78808	0.0036036	0.0141635	0.996	3302	tags=44%, list=26%, signal=60%
WOOD_EBV_EBNA1_TARGETS_DN	38	0.472302	1.78658	0.0017762	0.0143192	0.996	3755	tags=55%, list=29%, signal=78%
RASHI_RESPONSE_TO_IONIZING_RADIATION_2	108	0.379907	1.78631	0	0.0142999	0.996	2524	tags=34%, list=20%, signal=42%
WEINMANN_ADAPTATION_TO_HYPOXIA_DN	24	0.524413	1.78534	0.00560748	0.0143671	0.996	1296	tags=29%, list=10%, signal=32%
BOYLAN_MULTIPLE_MYELOMA_D_DN	62	0.42447	1.78472	0.00179211	0.0144241	0.996	731	tags=21%, list=6%, signal=22%
UZONYI_RESPONSE_TO_LEUKOTRIENE_AND_THROMBIN	27	0.51036	1.78415	0.00187266	0.0144699	0.996	1632	tags=33%, list=13%, signal=38%
PID_IL23PATHWAY	16	0.574287	1.78253	0.00390625	0.0146199	0.996	1845	tags=50%, list=14%, signal=58%
STAMBOLSKY_RESPONSE_TO_VITAMIN_D3_UP	55	0.428626	1.77974	0	0.0148966	0.997	2958	tags=44%, list=23%, signal=56%
SCHAEFFER_PROSTATE_DEVELOPMENT_6HR_UP	125	0.372447	1.77906	0	0.0149409	0.997	4631	tags=59%, list=36%, signal=92%
LAIHO_COLORECTAL_CANCER_SERRATED_UP	103	0.384489	1.77847	0.00165837	0.0149825	0.997	2862	tags=37%, list=22%, signal=47%
ZHAN_MULTIPLE_MYELOMA_CD1_VS_CD2_DN	38	0.467058	1.77507	0.0109091	0.0154403	0.997	3368	tags=47%, list=26%, signal=64%
BAUS_TFF2_TARGETS_UP	17	0.571485	1.77389	0.00978474	0.0155732	0.997	1163	tags=29%, list=9%, signal=32%
MIKKELSEN_MEF_ICP_WITH_H3K27ME3	46	0.441427	1.77225	0.00181818	0.0157749	0.997	749	tags=20%, list=6%, signal=21%
REACTOME_SIGNALING_BY_FGFR_MUTANTS	31	0.500836	1.77082	0.0040404	0.015911	0.998	2592	tags=45%, list=20%, signal=56%
DIRMEIER_LMP1_RESPONSE_EARLY	52	0.432131	1.76783	0.00353982	0.0163208	0.999	1022	tags=27%, list=8%, signal=29%
JOHNSTONE_PARVB_TARGETS_3_DN	870	0.295338	1.76757	0	0.0163073	0.999	4637	tags=50%, list=36%, signal=73%
SMID_BREAST_CANCER_LUMINAL_B_UP	106	0.374399	1.76717	0	0.0163421	0.999	2743	tags=39%, list=21%, signal=49%
DURAND_STROMA_MAX_UP	181	0.346938	1.76697	0	0.0163159	0.999	2081	tags=25%, list=16%, signal=29%
JI_RESPONSE_TO_FSH_UP	67	0.412123	1.76517	0	0.0165147	0.999	2588	tags=30%, list=20%, signal=37%
GARGALOVIC_RESPONSE_TO_OXIDIZED_PHOSPHOLIPIDS_GREY_DN	54	0.432331	1.7617	0	0.0170586	0.999	137	tags=13%, list=1%, signal=13%
ZHOU_INFLAMMATORY_RESPONSE_LIVE_UP	288	0.325714	1.76167	0	0.0170233	0.999	2014	tags=26%, list=16%, signal=31%
BROWNE_HCMV_INFECTION_2HR_UP	23	0.531748	1.76166	0.00948767	0.0169805	0.999	3521	tags=57%, list=27%, signal=78%
LEE_EARLY_T_LYMPHOCYTE_DN	41	0.450945	1.76153	0.00364964	0.0169632	0.999	1526	tags=29%, list=12%, signal=33%
STEARMAN_LUNG_CANCER_EARLY_VS_LATE_UP	109	0.374113	1.76148	0	0.0169357	0.999	3966	tags=50%, list=31%, signal=71%
KENNY_CTNNB1_TARGETS_DN	47	0.440962	1.76128	0.00555556	0.016938	0.999	2329	tags=38%, list=18%, signal=47%
WATANABE_COLON_CANCER_MSI_VS_MSS_DN	39	0.456802	1.76124	0.00185874	0.0169008	0.999	3364	tags=54%, list=26%, signal=73%
KYNG_DNA_DAMAGE_BY_GAMMA_AND_UV_RADIATION	70	0.408859	1.76123	0	0.0168614	0.999	2778	tags=39%, list=22%, signal=49%
GAUSSMANN_MLL_AF4_FUSION_TARGETS_C_UP	136	0.358842	1.76111	0.00171233	0.0168272	0.999	2779	tags=36%, list=22%, signal=46%
BOYLAN_MULTIPLE_MYELOMA_C_DN	45	0.438816	1.75858	0.00176367	0.017126	0.999	4166	tags=62%, list=32%, signal=92%
HASLINGER_B_CLL_WITH_11Q23_DELETION	19	0.544838	1.75774	0.00759013	0.0172167	0.999	1726	tags=37%, list=13%, signal=43%
BOSCO_TH1_CYTOTOXIC_MODULE	39	0.467374	1.75759	0.00527241	0.0171866	0.999	692	tags=21%, list=5%, signal=22%
KANG_IMMORTALIZED_BY_TERT_UP	56	0.417607	1.75436	0.00511945	0.0176442	0.999	2030	tags=30%, list=16%, signal=36%
ZWANG_CLASS_2_TRANSIENTLY_INDUCED_BY_EGF	33	0.484508	1.75398	0.00386847	0.0176719	0.999	2020	tags=39%, list=16%, signal=47%
DAIRKEE_TERT_TARGETS_DN	98	0.378226	1.75347	0	0.0177146	0.999	2972	tags=42%, list=23%, signal=54%
GAUSSMANN_MLL_AF4_FUSION_TARGETS_B_UP	15	0.592845	1.75255	0.0075188	0.0178398	0.999	2312	tags=47%, list=18%, signal=57%
GU_PDEF_TARGETS_DN	26	0.506522	1.75231	0.00184162	0.0178327	0.999	667	tags=23%, list=5%, signal=24%
WIELAND_UP_BY_HBV_INFECTION	66	0.416537	1.75195	0	0.0178694	0.999	1325	tags=24%, list=10%, signal=27%
AMIT_EGF_RESPONSE_60_MCF10A	31	0.478112	1.7512	0.00719425	0.0179615	0.999	2150	tags=42%, list=17%, signal=50%
HAHTOLA_SEZARY_SYNDROM_DN	16	0.584342	1.7512	0.0155945	0.0179182	0.999	576	tags=25%, list=4%, signal=26%
MOLENAAR_TARGETS_OF_CCND1_AND_CDK4_UP	53	0.440369	1.74982	0.0037594	0.0180942	0.999	4420	tags=60%, list=34%, signal=92%
BRACHAT_RESPONSE_TO_CISPLATIN	19	0.550579	1.74964	0.0120968	0.0180819	0.999	2270	tags=47%, list=18%, signal=57%
HUANG_FOXA2_TARGETS_UP	37	0.468492	1.7483	0.00527241	0.0183165	0.999	2200	tags=41%, list=17%, signal=49%
MANTOVANI_VIRAL_GPCR_SIGNALING_UP	47	0.44567	1.74697	0.00533808	0.0184827	0.999	296	tags=19%, list=2%, signal=20%
PHONG_TNF_TARGETS_UP	52	0.421102	1.74417	0.0035524	0.01888	0.999	2150	tags=31%, list=17%, signal=37%
RODRIGUES_THYROID_CARCINOMA_ANAPLASTIC_DN	431	0.308931	1.744	0	0.0188542	0.999	3912	tags=39%, list=30%, signal=55%
RIZ_ERYTHROID_DIFFERENTIATION_12HR	26	0.502651	1.7409	0.00757576	0.0193144	0.999	1471	tags=35%, list=11%, signal=39%
DAZARD_UV_RESPONSE_CLUSTER_G24	16	0.576377	1.74044	0.0150094	0.0193469	0.999	1506	tags=50%, list=12%, signal=57%
CASORELLI_ACUTE_PROMYELOCYTIC_LEUKEMIA_UP	135	0.356424	1.73688	0	0.019973	0.999	4397	tags=55%, list=34%, signal=83%
CARD_MIR302A_TARGETS	58	0.414935	1.73623	0.00573614	0.0200224	0.999	1905	tags=29%, list=15%, signal=34%
KEGG_DILATED_CARDIOMYOPATHY	49	0.436953	1.73588	0.00548446	0.0200457	0.999	1296	tags=24%, list=10%, signal=27%
SENESE_HDAC1_TARGETS_UP	392	0.309	1.73476	0	0.0201998	0.999	3471	tags=43%, list=27%, signal=57%
AMIT_SERUM_RESPONSE_40_MCF10A	27	0.499066	1.73415	0.00952381	0.0202605	0.999	1632	tags=33%, list=13%, signal=38%
LU_IL4_SIGNALING	63	0.399701	1.73268	0.00341297	0.0204653	0.999	3204	tags=41%, list=25%, signal=55%
BRUECKNER_TARGETS_OF_MIRLET7A3_DN	60	0.40852	1.73167	0.00180505	0.0205813	0.999	2200	tags=30%, list=17%, signal=36%
GROSS_HYPOXIA_VIA_ELK3_DN	123	0.361047	1.73096	0.00177936	0.0206932	0.999	3778	tags=47%, list=29%, signal=66%
KIM_WT1_TARGETS_8HR_DN	99	0.372835	1.72994	0	0.020817	0.999	919	tags=20%, list=7%, signal=22%
NEWMAN_ERCC6_TARGETS_UP	17	0.56506	1.72844	0.0106762	0.0210555	0.999	3443	tags=53%, list=27%, signal=72%
BIOCARTA_TGFB_PATHWAY	18	0.548175	1.72754	0.00968992	0.0211689	0.999	2294	tags=44%, list=18%, signal=54%
WINTER_HYPOXIA_DN	23	0.520084	1.72743	0.0116732	0.0211502	0.999	2629	tags=43%, list=20%, signal=55%
REACTOME_IMMUNE_SYSTEM	656	0.293458	1.72733	0	0.0211154	0.999	1849	tags=21%, list=14%, signal=23%
PID_SHP2_PATHWAY	42	0.453697	1.72665	0.00187617	0.0212067	0.999	2482	tags=43%, list=19%, signal=53%
SATO_SILENCED_BY_METHYLATION_IN_PANCREATIC_CANCER_1	242	0.326606	1.7263	0	0.0212266	0.999	747	tags=14%, list=6%, signal=15%
CAIRO_HEPATOBLASTOMA_CLASSES_DN	131	0.357612	1.72564	0	0.02129	0.999	2150	tags=27%, list=17%, signal=32%
PILON_KLF1_TARGETS_UP	348	0.311797	1.72542	0	0.021271	0.999	3086	tags=36%, list=24%, signal=46%
AKL_HTLV1_INFECTION_DN	47	0.435143	1.72265	0.00353357	0.0218066	0.999	4001	tags=55%, list=31%, signal=80%
LEE_BMP2_TARGETS_UP	510	0.299913	1.72173	0	0.0219313	0.999	2449	tags=26%, list=19%, signal=31%
PHONG_TNF_RESPONSE_NOT_VIA_P38	303	0.314314	1.72068	0	0.0221143	0.999	3161	tags=34%, list=25%, signal=44%
LINDGREN_BLADDER_CANCER_CLUSTER_2B	237	0.328319	1.7196	0	0.022236	0.999	688	tags=16%, list=5%, signal=16%
LINDGREN_BLADDER_CANCER_CLUSTER_2A_DN	125	0.359897	1.71938	0	0.0222199	0.999	4020	tags=46%, list=31%, signal=67%
GENTILE_UV_HIGH_DOSE_DN	287	0.318088	1.71864	0	0.0223182	0.999	4270	tags=47%, list=33%, signal=69%
PASINI_SUZ12_TARGETS_DN	266	0.324077	1.71834	0	0.0223108	0.999	3892	tags=45%, list=30%, signal=63%
BREDEMEYER_RAG_SIGNALING_VIA_ATM_NOT_VIA_NFKB_DN	32	0.473572	1.71616	0.00365631	0.0227072	0.999	2808	tags=44%, list=22%, signal=56%
CADWELL_ATG16L1_TARGETS_UP	41	0.451281	1.716	0.00739372	0.0226812	0.999	2529	tags=39%, list=20%, signal=48%
REACTOME_INNATE_IMMUNE_SYSTEM	160	0.346377	1.71544	0	0.0227846	0.999	1843	tags=26%, list=14%, signal=30%
MIKKELSEN_MCV6_LCP_WITH_H3K4ME3	91	0.375098	1.71417	0.00172712	0.0229943	1	2136	tags=27%, list=17%, signal=33%
SWEET_KRAS_TARGETS_UP	68	0.405247	1.71405	0.00179856	0.0229678	1	2960	tags=37%, list=23%, signal=48%
BROWNE_HCMV_INFECTION_12HR_UP	89	0.380338	1.71396	0.0017331	0.0229325	1	2078	tags=27%, list=16%, signal=32%
WESTON_VEGFA_TARGETS	62	0.40164	1.71303	0.00519031	0.0230888	1	381	tags=15%, list=3%, signal=15%
RAO_BOUND_BY_SALL4_ISOFORM_B	374	0.305786	1.71155	0	0.0233173	1	3735	tags=41%, list=29%, signal=57%
RAO_BOUND_BY_SALL4	175	0.335561	1.71072	0	0.0234702	1	3622	tags=43%, list=28%, signal=59%
OSADA_ASCL1_TARGETS_DN	20	0.530755	1.71072	0.0130112	0.0234188	1	277	tags=30%, list=2%, signal=31%
ICHIBA_GRAFT_VERSUS_HOST_DISEASE_35D_UP	74	0.383935	1.71025	0.00518135	0.0234635	1	627	tags=16%, list=5%, signal=17%
XU_HGF_TARGETS_REPRESSED_BY_AKT1_DN	50	0.427182	1.71006	0.00707965	0.0234538	1	2802	tags=42%, list=22%, signal=54%
LIU_SOX4_TARGETS_UP	125	0.351771	1.70984	0	0.023442	1	2485	tags=32%, list=19%, signal=39%
BOYAULT_LIVER_CANCER_SUBCLASS_G5_DN	22	0.525421	1.70864	0.00562852	0.0236273	1	460	tags=27%, list=4%, signal=28%
REACTOME_NEGATIVE_REGULATORS_OF_RIG_I_MDA5_SIGNALING	30	0.482114	1.70841	0.00378072	0.0236129	1	2210	tags=40%, list=17%, signal=48%
ZHAN_MULTIPLE_MYELOMA_MS_UP	33	0.465421	1.70594	0.00746269	0.0240766	1	2811	tags=39%, list=22%, signal=50%
TONKS_TARGETS_OF_RUNX1_RUNX1T1_FUSION_MONOCYTE_DN	33	0.468308	1.70589	0.00742115	0.0240334	1	1632	tags=33%, list=13%, signal=38%
GOBERT_CORE_OLIGODENDROCYTE_DIFFERENTIATION	31	0.465787	1.70456	0.00929368	0.0242769	1	2527	tags=42%, list=20%, signal=52%
IVANOVA_HEMATOPOIESIS_STEM_CELL	180	0.333047	1.70417	0	0.0242912	1	1944	tags=27%, list=15%, signal=31%
LIAN_LIPA_TARGETS_3M	18	0.555865	1.70028	0.0175781	0.0250666	1	1307	tags=39%, list=10%, signal=43%
BILD_SRC_ONCOGENIC_SIGNATURE	54	0.410971	1.69726	0.00367647	0.0256698	1	1948	tags=31%, list=15%, signal=37%
PETROVA_PROX1_TARGETS_DN	47	0.421835	1.69696	0.00530973	0.0256789	1	1065	tags=23%, list=8%, signal=25%
JISON_SICKLE_CELL_DISEASE_UP	148	0.344637	1.69689	0	0.0256434	1	1810	tags=20%, list=14%, signal=23%
KEGG_TGF_BETA_SIGNALING_PATHWAY	58	0.409527	1.69644	0.00547445	0.0257103	1	3008	tags=36%, list=23%, signal=47%
IGARASHI_ATF4_TARGETS_DN	77	0.384276	1.69555	0.00173611	0.0258213	1	2869	tags=42%, list=22%, signal=53%
THEODOROU_MAMMARY_TUMORIGENESIS	17	0.55734	1.69326	0.015534	0.0262588	1	770	tags=35%, list=6%, signal=37%
LIU_SMARCA4_TARGETS	35	0.459557	1.69228	0.00373832	0.0264227	1	1096	tags=23%, list=9%, signal=25%
REACTOME_TRAF6_MEDIATED_IRF7_ACTIVATION	17	0.551147	1.69224	0.0159046	0.0263902	1	1303	tags=35%, list=10%, signal=39%
OKUMURA_INFLAMMATORY_RESPONSE_LPS	146	0.339701	1.69126	0	0.0265682	1	3014	tags=36%, list=23%, signal=46%
BROWNE_HCMV_INFECTION_30MIN_UP	32	0.458536	1.69099	0.0108696	0.0265607	1	1309	tags=25%, list=10%, signal=28%
WANG_RESPONSE_TO_ANDROGEN_UP	24	0.501821	1.69079	0.0131332	0.0265407	1	3720	tags=58%, list=29%, signal=82%
DURCHDEWALD_SKIN_CARCINOGENESIS_DN	221	0.321368	1.68984	0	0.0267108	1	3927	tags=47%, list=31%, signal=67%
CHIANG_LIVER_CANCER_SUBCLASS_POLYSOMY7_DN	21	0.51259	1.68974	0.0114723	0.0266841	1	4283	tags=76%, list=33%, signal=114%
BOYLAN_MULTIPLE_MYELOMA_PCA3_DN	45	0.436931	1.68887	0.00369686	0.0267949	1	1202	tags=29%, list=9%, signal=32%
LEE_DIFFERENTIATING_T_LYMPHOCYTE	129	0.343067	1.68875	0.00163399	0.026756	1	2419	tags=33%, list=19%, signal=40%
HOWLIN_PUBERTAL_MAMMARY_GLAND	29	0.472514	1.68791	0.0229885	0.0268681	1	3895	tags=55%, list=30%, signal=79%
BOYLAN_MULTIPLE_MYELOMA_C_CLUSTER_DN	25	0.493824	1.68672	0.0213178	0.0271001	1	4429	tags=76%, list=35%, signal=116%
PYEON_HPV_POSITIVE_TUMORS_UP	84	0.372785	1.6865	0.00181159	0.0271062	1	4015	tags=45%, list=31%, signal=65%
WOTTON_RUNX_TARGETS_DN	20	0.523883	1.68369	0.00932836	0.0277423	1	2804	tags=50%, list=22%, signal=64%
JAATINEN_HEMATOPOIETIC_STEM_CELL_DN	93	0.367332	1.68202	0.00510204	0.0280428	1	2320	tags=30%, list=18%, signal=36%
HOELZEL_NF1_TARGETS_UP	93	0.368874	1.68056	0.0016835	0.028293	1	2290	tags=33%, list=18%, signal=40%
HUANG_DASATINIB_RESISTANCE_UP	74	0.384868	1.68006	0.00358423	0.0283519	1	2041	tags=27%, list=16%, signal=32%
ZWANG_EGF_PERSISTENTLY_UP	28	0.487569	1.67884	0.00922509	0.028604	1	2427	tags=36%, list=19%, signal=44%
BURTON_ADIPOGENESIS_10	27	0.479883	1.6785	0.0133588	0.0286193	1	2670	tags=52%, list=21%, signal=65%
WESTON_VEGFA_TARGETS_3HR	44	0.425666	1.67839	0.00368324	0.0285877	1	157	tags=14%, list=1%, signal=14%
ZHAN_MULTIPLE_MYELOMA_HP_UP	35	0.454928	1.67689	0.00896057	0.0289176	1	1521	tags=31%, list=12%, signal=36%
RICKMAN_HEAD_AND_NECK_CANCER_E	15	0.576295	1.6764	0.0116959	0.0289665	1	1354	tags=33%, list=11%, signal=37%
TURASHVILI_BREAST_DUCTAL_CARCINOMA_VS_LOBULAR_NORMAL_DN	29	0.469075	1.67603	0.0154143	0.0290093	1	2105	tags=41%, list=16%, signal=49%
REACTOME_NEPHRIN_INTERACTIONS	16	0.550933	1.67324	0.0178218	0.0296167	1	2315	tags=50%, list=18%, signal=61%
PEDERSEN_METASTASIS_BY_ERBB2_ISOFORM_6	16	0.543299	1.67246	0.01341	0.0297363	1	3399	tags=50%, list=26%, signal=68%
REACTOME_RIG_I_MDA5_MEDIATED_INDUCTION_OF_IFN_ALPHA_BETA_PATHWAYS	57	0.405688	1.67147	0.00369686	0.0299073	1	3544	tags=49%, list=28%, signal=68%
GYORFFY_MITOXANTRONE_RESISTANCE	37	0.436328	1.66562	0.00714286	0.0312625	1	906	tags=27%, list=7%, signal=29%
REACTOME_CIRCADIAN_CLOCK	49	0.414265	1.66553	0.00696864	0.0312198	1	1704	tags=31%, list=13%, signal=35%
ENGELMANN_CANCER_PROGENITORS_UP	38	0.441265	1.66435	0.00739372	0.0314625	1	1770	tags=26%, list=14%, signal=30%
ROZANOV_MMP14_TARGETS_UP	193	0.322179	1.66314	0	0.0317003	1	2907	tags=30%, list=23%, signal=38%
REACTOME_CELL_SURFACE_INTERACTIONS_AT_THE_VASCULAR_WALL	50	0.408526	1.66166	0.0108303	0.0320437	1	2363	tags=36%, list=18%, signal=44%
EBAUER_TARGETS_OF_PAX3_FOXO1_FUSION_DN	34	0.450679	1.6543	0.00767754	0.0338986	1	3088	tags=41%, list=24%, signal=54%
KEGG_DORSO_VENTRAL_AXIS_FORMATION	18	0.52131	1.65377	0.0171429	0.0339781	1	1633	tags=33%, list=13%, signal=38%
RASHI_NFKB1_TARGETS	18	0.534727	1.65081	0.0139442	0.0347918	1	1824	tags=44%, list=14%, signal=52%
SHIPP_DLBCL_VS_FOLLICULAR_LYMPHOMA_DN	24	0.496345	1.65029	0.018622	0.0348831	1	3026	tags=46%, list=24%, signal=60%
BALDWIN_PRKCI_TARGETS_UP	30	0.457678	1.64992	0.0165441	0.0349271	1	3522	tags=50%, list=27%, signal=69%
DELASERNA_MYOD_TARGETS_DN	46	0.418043	1.64989	0.008726	0.0348703	1	699	tags=24%, list=5%, signal=25%
BLALOCK_ALZHEIMERS_DISEASE_INCIPIENT_UP	323	0.299816	1.64822	0	0.0352869	1	2251	tags=28%, list=18%, signal=33%
AMIT_SERUM_RESPONSE_240_MCF10A	49	0.412677	1.64713	0.00555556	0.0355513	1	1330	tags=29%, list=10%, signal=32%
SCHRAMM_INHBA_TARGETS_DN	20	0.502415	1.64642	0.0230326	0.0356775	1	1893	tags=40%, list=15%, signal=47%
KEGG_JAK_STAT_SIGNALING_PATHWAY	78	0.367651	1.64484	0.00716846	0.0360404	1	2028	tags=33%, list=16%, signal=39%
XU_HGF_TARGETS_INDUCED_BY_AKT1_48HR_DN	24	0.482899	1.64477	0.0181159	0.0359975	1	3737	tags=63%, list=29%, signal=88%
SCHAEFFER_PROSTATE_DEVELOPMENT_AND_CANCER_BOX4_DN	32	0.449967	1.64214	0.0133588	0.0367436	1	3608	tags=53%, list=28%, signal=74%
KANG_IMMORTALIZED_BY_TERT_DN	51	0.408398	1.63984	0.00891266	0.0373217	1	2129	tags=33%, list=17%, signal=40%
TAVOR_CEBPA_TARGETS_DN	24	0.485404	1.6396	0.0173745	0.037329	1	417	tags=25%, list=3%, signal=26%
VALK_AML_CLUSTER_8	18	0.53235	1.63749	0.025878	0.0379413	1	2512	tags=50%, list=20%, signal=62%
ODONNELL_TFRC_TARGETS_UP	263	0.307849	1.63397	0	0.0389972	1	1977	tags=24%, list=15%, signal=27%
LINDSTEDT_DENDRITIC_CELL_MATURATION_B	45	0.413332	1.63342	0.018315	0.0390957	1	3204	tags=49%, list=25%, signal=65%
KEGG_RIG_I_LIKE_RECEPTOR_SIGNALING_PATHWAY	48	0.406399	1.6325	0.00749064	0.039342	1	2384	tags=35%, list=19%, signal=43%
ACEVEDO_FGFR1_TARGETS_IN_PROSTATE_CANCER_MODEL_UP	190	0.32078	1.63122	0.003367	0.0396936	1	2319	tags=28%, list=18%, signal=34%
PHONG_TNF_RESPONSE_VIA_P38_COMPLETE	207	0.315321	1.63104	0	0.0396714	1	3226	tags=36%, list=25%, signal=47%
GOBERT_OLIGODENDROCYTE_DIFFERENTIATION_DN	905	0.273695	1.63073	0	0.0397082	1	2910	tags=29%, list=23%, signal=35%
PID_INTEGRIN3_PATHWAY	27	0.469709	1.63066	0.0165138	0.0396633	1	667	tags=26%, list=5%, signal=27%
GAZDA_DIAMOND_BLACKFAN_ANEMIA_MYELOID_UP	29	0.473442	1.62966	0.0148976	0.0399176	1	2490	tags=41%, list=19%, signal=51%
LABBE_TGFB1_TARGETS_DN	57	0.395269	1.62835	0.00559702	0.0402372	1	763	tags=19%, list=6%, signal=20%
PID_IFNGPATHWAY	36	0.433261	1.62815	0.00555556	0.0402293	1	2920	tags=42%, list=23%, signal=54%
FARMER_BREAST_CANCER_APOCRINE_VS_LUMINAL	249	0.308561	1.62652	0	0.0406904	1	3617	tags=39%, list=28%, signal=53%
TAVOR_CEBPA_TARGETS_UP	34	0.441192	1.62611	0.00759013	0.040765	1	3896	tags=53%, list=30%, signal=76%
AIGNER_ZEB1_TARGETS	28	0.459182	1.62563	0.0291262	0.0408298	1	2310	tags=43%, list=18%, signal=52%
ENK_UV_RESPONSE_EPIDERMIS_DN	424	0.288937	1.62254	0	0.041709	1	3958	tags=43%, list=31%, signal=60%
TAVAZOIE_METASTASIS	49	0.402432	1.62247	0.00543478	0.0416702	1	3721	tags=53%, list=29%, signal=74%
STOSSI_RESPONSE_TO_ESTRADIOL	19	0.516984	1.62147	0.026465	0.0418821	1	2223	tags=42%, list=17%, signal=51%
REACTOME_GPCR_LIGAND_BINDING	85	0.366869	1.61964	0.0034904	0.0424225	1	1352	tags=21%, list=11%, signal=24%
DAVICIONI_TARGETS_OF_PAX_FOXO1_FUSIONS_UP	200	0.31758	1.61959	0	0.0423601	1	2287	tags=25%, list=18%, signal=30%
BIOCARTA_TPO_PATHWAY	20	0.49278	1.61941	0.0245747	0.0423426	1	1845	tags=40%, list=14%, signal=47%
IWANAGA_E2F1_TARGETS_INDUCED_BY_SERUM	28	0.45337	1.61909	0.0141844	0.0423511	1	4606	tags=61%, list=36%, signal=95%
SAKAI_CHRONIC_HEPATITIS_VS_LIVER_CANCER_UP	77	0.368468	1.61866	0.00179211	0.0424249	1	4619	tags=53%, list=36%, signal=83%
CHICAS_RB1_TARGETS_CONFLUENT	428	0.287626	1.61839	0	0.0424277	1	1047	tags=16%, list=8%, signal=17%
LEE_LIVER_CANCER_MYC_E2F1_UP	36	0.441259	1.618	0.0185874	0.0424734	1	917	tags=22%, list=7%, signal=24%
REACTOME_NUCLEOTIDE_BINDING_DOMAIN_LEUCINE_RICH_REPEAT_CONTAINING_RECEPTOR_NLR_SIGNALING_PATHWAYS	36	0.431293	1.61727	0.0130354	0.0426351	1	1611	tags=31%, list=13%, signal=35%
GENTILE_UV_RESPONSE_CLUSTER_D6	33	0.45091	1.61547	0.010453	0.0431981	1	4202	tags=52%, list=33%, signal=76%
VERNELL_RETINOBLASTOMA_PATHWAY_DN	22	0.490794	1.61417	0.0188324	0.0435636	1	2966	tags=41%, list=23%, signal=53%
COULOUARN_TEMPORAL_TGFB1_SIGNATURE_UP	93	0.349605	1.61262	0.00339559	0.044007	1	2605	tags=37%, list=20%, signal=46%
GARGALOVIC_RESPONSE_TO_OXIDIZED_PHOSPHOLIPIDS_YELLOW_UP	32	0.440536	1.61183	0.0150376	0.0441833	1	4295	tags=63%, list=33%, signal=94%
YAO_TEMPORAL_RESPONSE_TO_PROGESTERONE_CLUSTER_0	64	0.375813	1.61041	0.005386	0.0445673	1	2815	tags=38%, list=22%, signal=48%
CHEBOTAEV_GR_TARGETS_UP	46	0.412308	1.60878	0.0121951	0.0450851	1	3210	tags=41%, list=25%, signal=55%
KIM_ALL_DISORDERS_OLIGODENDROCYTE_NUMBER_CORR_DN	19	0.504932	1.60792	0.0260521	0.0452799	1	1205	tags=42%, list=9%, signal=46%
FONTAINE_THYROID_TUMOR_UNCERTAIN_MALIGNANCY_DN	15	0.543942	1.60724	0.047081	0.0454174	1	2061	tags=40%, list=16%, signal=48%
LEE_LIVER_CANCER_E2F1_UP	41	0.419487	1.60713	0.0149254	0.0453767	1	917	tags=22%, list=7%, signal=24%
CHANDRAN_METASTASIS_UP	184	0.315123	1.60385	0	0.0464533	1	3388	tags=40%, list=26%, signal=54%
GROSS_ELK3_TARGETS_DN	23	0.476974	1.60377	0.0210728	0.0463965	1	394	tags=22%, list=3%, signal=22%
DANG_REGULATED_BY_MYC_DN	202	0.311928	1.60326	0	0.0464804	1	3526	tags=38%, list=27%, signal=51%
OSWALD_HEMATOPOIETIC_STEM_CELL_IN_COLLAGEN_GEL_UP	168	0.319453	1.60228	0	0.0467208	1	2219	tags=27%, list=17%, signal=32%
REACTOME_NOD1_2_SIGNALING_PATHWAY	27	0.459329	1.60173	0.0220994	0.0468275	1	1611	tags=33%, list=13%, signal=38%
CHEN_LVAD_SUPPORT_OF_FAILING_HEART_DN	25	0.472172	1.60145	0.0191571	0.0468655	1	2452	tags=52%, list=19%, signal=64%
MCLACHLAN_DENTAL_CARIES_DN	112	0.331283	1.60083	0.00175747	0.0469962	1	919	tags=19%, list=7%, signal=20%
LUI_THYROID_CANCER_CLUSTER_1	46	0.3969	1.59956	0.0127737	0.0473513	1	2422	tags=30%, list=19%, signal=37%
WARTERS_RESPONSE_TO_IR_SKIN	65	0.374676	1.59736	0.00909091	0.0480608	1	2353	tags=31%, list=18%, signal=37%
KRIEG_KDM3A_TARGETS_NOT_HYPOXIA	176	0.315409	1.5955	0.0015625	0.0486903	1	2946	tags=31%, list=23%, signal=40%
LI_WILMS_TUMOR_VS_FETAL_KIDNEY_2_DN	31	0.434882	1.59324	0.0163636	0.0494261	1	709	tags=19%, list=6%, signal=20%
ZHAN_MULTIPLE_MYELOMA_CD1_AND_CD2_UP	75	0.364277	1.59222	0.00505051	0.0497169	1	3112	tags=39%, list=24%, signal=51%
MIKKELSEN_IPS_ICP_WITH_H3K4ME3_AND_H327ME3	36	0.425103	1.59144	0.0152672	0.0499263	1	547	tags=22%, list=4%, signal=23%
VALK_AML_CLUSTER_1	17	0.50704	1.59143	0.0289575	0.0498486	1	3305	tags=65%, list=26%, signal=87%
YAGI_AML_WITH_T_9_11_TRANSLOCATION	102	0.341098	1.59108	0.00517241	0.0498703	1	3101	tags=38%, list=24%, signal=50%
RODWELL_AGING_KIDNEY_DN	104	0.34321	1.58892	0.010453	0.0506084	1	3915	tags=42%, list=31%, signal=60%
DAUER_STAT3_TARGETS_UP	41	0.414982	1.58872	0.0200364	0.0505792	1	2148	tags=39%, list=17%, signal=47%
ACEVEDO_FGFR1_TARGETS_IN_PROSTATE_CANCER_MODEL_DN	160	0.317775	1.58825	0.00325733	0.050661	1	1636	tags=24%, list=13%, signal=27%
BENPORATH_NOS_TARGETS	140	0.325748	1.58221	0.00493421	0.0528794	1	3699	tags=43%, list=29%, signal=60%
KEGG_HYPERTROPHIC_CARDIOMYOPATHY_HCM	45	0.399598	1.58186	0.00896057	0.0529058	1	1296	tags=22%, list=10%, signal=25%
LE_EGR2_TARGETS_DN	76	0.363951	1.58033	0.00894454	0.0534252	1	2064	tags=29%, list=16%, signal=34%
POTTI_TOPOTECAN_SENSITIVITY	109	0.338327	1.57991	0.00700525	0.0535187	1	2847	tags=35%, list=22%, signal=44%
BASSO_CD40_SIGNALING_UP	70	0.36451	1.57911	0.0087108	0.053776	1	1845	tags=24%, list=14%, signal=28%
IVANOVA_HEMATOPOIESIS_STEM_CELL_LONG_TERM	214	0.302774	1.57858	0.00157978	0.0538863	1	2903	tags=36%, list=23%, signal=45%
NELSON_RESPONSE_TO_ANDROGEN_UP	69	0.364748	1.57818	0.0071048	0.0539696	1	4270	tags=57%, list=33%, signal=84%
MANALO_HYPOXIA_UP	160	0.315481	1.57794	0.00318471	0.0539649	1	2718	tags=28%, list=21%, signal=35%
TCGA_GLIOBLASTOMA_COPY_NUMBER_DN	25	0.465884	1.57752	0.030888	0.0540291	1	3689	tags=60%, list=29%, signal=84%
ZHOU_INFLAMMATORY_RESPONSE_FIMA_UP	303	0.292172	1.57704	0	0.0541326	1	2831	tags=32%, list=22%, signal=41%
PID_GMCSF_PATHWAY	30	0.440859	1.57563	0.023766	0.0545806	1	1871	tags=37%, list=15%, signal=43%
SCHAEFFER_PROSTATE_DEVELOPMENT_48HR_DN	239	0.296527	1.57558	0.0015674	0.0545022	1	3045	tags=34%, list=24%, signal=44%
BROWNE_HCMV_INFECTION_18HR_UP	142	0.31883	1.5754	0	0.054479	1	4140	tags=46%, list=32%, signal=68%
TURASHVILI_BREAST_DUCTAL_CARCINOMA_VS_LOBULAR_NORMAL_UP	60	0.374817	1.57115	0.0124334	0.0560856	1	3847	tags=48%, list=30%, signal=69%
AMIT_SERUM_RESPONSE_120_MCF10A	58	0.368594	1.5696	0.00373134	0.0566065	1	1114	tags=19%, list=9%, signal=21%
OUILLETTE_CLL_13Q14_DELETION_UP	60	0.378333	1.56905	0.00931099	0.0567308	1	3174	tags=40%, list=25%, signal=53%
GARGALOVIC_RESPONSE_TO_OXIDIZED_PHOSPHOLIPIDS_MAGENTA_UP	24	0.459567	1.56893	0.0254083	0.0566749	1	4102	tags=71%, list=32%, signal=104%
LEE_AGING_CEREBELLUM_UP	53	0.385146	1.56832	0.00715563	0.0568255	1	1647	tags=28%, list=13%, signal=32%
PETROVA_ENDOTHELIUM_LYMPHATIC_VS_BLOOD_DN	123	0.324989	1.56793	0.00694444	0.0569074	1	746	tags=16%, list=6%, signal=17%
KATSANOU_ELAVL1_TARGETS_UP	99	0.344159	1.56774	0.0105634	0.056911	1	1748	tags=22%, list=14%, signal=26%
GENTILE_UV_LOW_DOSE_DN	54	0.3886	1.56763	0.0140598	0.0568655	1	2303	tags=28%, list=18%, signal=34%
MARSON_FOXP3_TARGETS_STIMULATED_UP	15	0.532815	1.5674	0.0476191	0.0568676	1	2247	tags=47%, list=18%, signal=57%
HOELZEL_NF1_TARGETS_DN	56	0.370111	1.56489	0.0248227	0.0577927	1	2765	tags=36%, list=22%, signal=45%
MARTINEZ_RESPONSE_TO_TRABECTEDIN	49	0.384361	1.56376	0.0197487	0.0581732	1	4097	tags=53%, list=32%, signal=78%
WANG_RESPONSE_TO_FORSKOLIN_UP	18	0.505849	1.56363	0.0371747	0.0581172	1	2390	tags=44%, list=19%, signal=55%
PAL_PRMT5_TARGETS_DN	18	0.499329	1.56305	0.0337079	0.0582774	1	1841	tags=33%, list=14%, signal=39%
INGA_TP53_TARGETS	15	0.524115	1.56135	0.0332717	0.0588963	1	2214	tags=40%, list=17%, signal=48%
ONKEN_UVEAL_MELANOMA_UP	712	0.263416	1.5602	0	0.0592756	1	2840	tags=29%, list=22%, signal=35%
REACTOME_ANTIGEN_PRESENTATION_FOLDING_ASSEMBLY_AND_PEPTIDE_LOADING_OF_CLASS_I_MHC	20	0.48991	1.56002	0.0304183	0.05926	1	4087	tags=55%, list=32%, signal=81%
PID_NECTIN_PATHWAY	30	0.426186	1.5594	0.0338681	0.0594133	1	964	tags=20%, list=8%, signal=22%
HENDRICKS_SMARCA4_TARGETS_UP	48	0.384706	1.55811	0.0144928	0.0599098	1	1574	tags=27%, list=12%, signal=31%
KOKKINAKIS_METHIONINE_DEPRIVATION_96HR_UP	97	0.33558	1.55811	0.010582	0.0598101	1	732	tags=19%, list=6%, signal=20%
KRIGE_RESPONSE_TO_TOSEDOSTAT_6HR_UP	839	0.260132	1.55723	0	0.0601098	1	3338	tags=36%, list=26%, signal=45%
RICKMAN_TUMOR_DIFFERENTIATED_WELL_VS_MODERATELY_UP	95	0.336637	1.55581	0.0102564	0.0606739	1	1287	tags=20%, list=10%, signal=22%
BREDEMEYER_RAG_SIGNALING_VIA_ATM_NOT_VIA_NFKB_UP	42	0.398992	1.5547	0.0181818	0.0610851	1	2037	tags=38%, list=16%, signal=45%
DOANE_BREAST_CANCER_ESR1_UP	64	0.365727	1.5537	0.00378788	0.061437	1	2104	tags=33%, list=16%, signal=39%
GENTILE_UV_RESPONSE_CLUSTER_D9	25	0.451124	1.55329	0.0261194	0.0614974	1	2815	tags=44%, list=22%, signal=56%
STAMBOLSKY_RESPONSE_TO_VITAMIN_D3_DN	20	0.48491	1.55224	0.0402194	0.0619043	1	990	tags=25%, list=8%, signal=27%
GUTIERREZ_CHRONIC_LYMPHOCYTIC_LEUKEMIA_DN	41	0.395054	1.55218	0.032197	0.0618336	1	2800	tags=41%, list=22%, signal=53%
REACTOME_SIGNALING_BY_FGFR1_FUSION_MUTANTS	18	0.503931	1.55059	0.0449438	0.0624	1	2499	tags=39%, list=19%, signal=48%
YAMASHITA_LIVER_CANCER_STEM_CELL_UP	33	0.419127	1.55013	0.0297952	0.0624949	1	551	tags=18%, list=4%, signal=19%
FRASOR_RESPONSE_TO_ESTRADIOL_DN	62	0.368137	1.54972	0.0106762	0.0625908	1	1980	tags=31%, list=15%, signal=36%
NAKAMURA_ADIPOGENESIS_LATE_UP	82	0.339325	1.54943	0.0113636	0.0626111	1	2131	tags=29%, list=17%, signal=35%
KEGG_LEISHMANIA_INFECTION	42	0.403465	1.54921	0.0234657	0.0626182	1	1814	tags=33%, list=14%, signal=39%
STARK_PREFRONTAL_CORTEX_22Q11_DELETION_UP	154	0.317206	1.54872	0.00331126	0.0627429	1	2985	tags=34%, list=23%, signal=43%
MARTORIATI_MDM4_TARGETS_FETAL_LIVER_DN	429	0.275717	1.54835	0	0.0627658	1	3735	tags=40%, list=29%, signal=55%
KEGG_NICOTINATE_AND_NICOTINAMIDE_METABOLISM	21	0.476463	1.54706	0.05	0.0632406	1	1512	tags=29%, list=12%, signal=32%
VETTER_TARGETS_OF_PRKCA_AND_ETS1_UP	16	0.513788	1.5459	0.0374532	0.063673	1	2619	tags=56%, list=20%, signal=71%
ACEVEDO_NORMAL_TISSUE_ADJACENT_TO_LIVER_TUMOR_UP	138	0.318218	1.54475	0.013289	0.0640869	1	3867	tags=41%, list=30%, signal=58%
VART_KSHV_INFECTION_ANGIOGENIC_MARKERS_DN	73	0.352446	1.54341	0.0126354	0.0645652	1	1138	tags=22%, list=9%, signal=24%
GUILLAUMOND_KLF10_TARGETS_UP	32	0.424154	1.54335	0.0143113	0.064482	1	904	tags=19%, list=7%, signal=20%
SMID_BREAST_CANCER_BASAL_DN	448	0.274328	1.54263	0	0.0646909	1	3219	tags=33%, list=25%, signal=42%
SUNG_METASTASIS_STROMA_UP	89	0.338093	1.54026	0.0101523	0.0656867	1	3125	tags=39%, list=24%, signal=52%
SERVITJA_LIVER_HNF1A_TARGETS_DN	68	0.354402	1.54016	0.0191972	0.0656148	1	2111	tags=31%, list=16%, signal=37%
SASAI_RESISTANCE_TO_NEOPLASTIC_TRANSFROMATION	42	0.396819	1.54002	0.0166052	0.0655835	1	2751	tags=43%, list=21%, signal=54%
MIKKELSEN_ES_ICP_WITH_H3K4ME3_AND_H3K27ME3	36	0.41756	1.53859	0.0213904	0.0661175	1	760	tags=25%, list=6%, signal=26%
BARRIER_CANCER_RELAPSE_NORMAL_SAMPLE_UP	19	0.492972	1.53822	0.038	0.0661975	1	2708	tags=42%, list=21%, signal=53%
CAIRO_LIVER_DEVELOPMENT_UP	115	0.32635	1.53822	0.00727273	0.0660984	1	2848	tags=31%, list=22%, signal=40%
ELVIDGE_HYPOXIA_BY_DMOG_UP	110	0.325147	1.53755	0.00510204	0.0662893	1	3125	tags=37%, list=24%, signal=49%
KEGG_CYTOSOLIC_DNA_SENSING_PATHWAY	31	0.418777	1.53675	0.0335821	0.0665498	1	619	tags=19%, list=5%, signal=20%
REACTOME_IL_3_5_AND_GM_CSF_SIGNALING	30	0.431166	1.53645	0.043088	0.0665996	1	1845	tags=37%, list=14%, signal=43%
PID_ERBB4_PATHWAY	30	0.438364	1.5349	0.0274223	0.0672424	1	1845	tags=40%, list=14%, signal=47%
PID_IL1PATHWAY	28	0.437342	1.53379	0.0437956	0.0676947	1	1814	tags=36%, list=14%, signal=42%
GRUETZMANN_PANCREATIC_CANCER_UP	304	0.280089	1.53324	0.00314465	0.0678758	1	883	tags=13%, list=7%, signal=13%
LANDEMAINE_LUNG_METASTASIS	18	0.495162	1.53303	0.0596154	0.0678698	1	1352	tags=39%, list=11%, signal=43%
YAO_TEMPORAL_RESPONSE_TO_PROGESTERONE_CLUSTER_6	55	0.372283	1.53126	0.0212766	0.0686005	1	1114	tags=20%, list=9%, signal=22%
BOYAULT_LIVER_CANCER_SUBCLASS_G1_DN	35	0.413081	1.53041	0.0405904	0.0688699	1	1453	tags=29%, list=11%, signal=32%
HALMOS_CEBPA_TARGETS_UP	37	0.403845	1.52828	0.0339623	0.0697757	1	4500	tags=62%, list=35%, signal=95%
REACTOME_TRAF6_MEDIATED_NFKB_ACTIVATION	19	0.483146	1.52362	0.0540037	0.0721148	1	141	tags=16%, list=1%, signal=16%
BROWNE_HCMV_INFECTION_20HR_DN	84	0.339986	1.52341	0.0126812	0.0720961	1	2991	tags=38%, list=23%, signal=49%
ZIRN_TRETINOIN_RESPONSE_UP	15	0.522639	1.52326	0.0625	0.0720459	1	3015	tags=53%, list=24%, signal=70%
TOMLINS_METASTASIS_DN	17	0.491595	1.52121	0.0326923	0.0730398	1	2006	tags=41%, list=16%, signal=49%
PID_ERBB1_RECEPTOR_PROXIMAL_PATHWAY	34	0.418952	1.52025	0.0444015	0.0734	1	2482	tags=41%, list=19%, signal=51%
AMIT_EGF_RESPONSE_40_MCF10A	18	0.492948	1.51679	0.0451264	0.0750973	1	1867	tags=33%, list=15%, signal=39%
HELLER_HDAC_TARGETS_SILENCED_BY_METHYLATION_UP	329	0.277092	1.51625	0.0015083	0.0752849	1	2142	tags=22%, list=17%, signal=26%
MILI_PSEUDOPODIA	43	0.385818	1.51595	0.0214286	0.0753494	1	4429	tags=51%, list=35%, signal=78%
CHYLA_CBFA2T3_TARGETS_UP	237	0.287562	1.51507	0.00336134	0.0757332	1	2147	tags=25%, list=17%, signal=29%
IVANOVSKA_MIR106B_TARGETS	88	0.339061	1.51205	0.00996678	0.0772612	1	3987	tags=48%, list=31%, signal=69%
XU_GH1_AUTOCRINE_TARGETS_DN	108	0.319755	1.50977	0.00329489	0.0783823	1	3219	tags=41%, list=25%, signal=54%
LINDVALL_IMMORTALIZED_BY_TERT_DN	52	0.365169	1.50941	0.0242215	0.0784803	1	2383	tags=33%, list=19%, signal=40%
BOSCO_ALLERGEN_INDUCED_TH2_ASSOCIATED_MODULE	99	0.325299	1.50899	0.00541516	0.0785736	1	3678	tags=39%, list=29%, signal=55%
MITSIADES_RESPONSE_TO_APLIDIN_UP	370	0.270485	1.5082	0	0.0788829	1	3762	tags=35%, list=29%, signal=48%
ZHENG_IL22_SIGNALING_DN	22	0.451595	1.50755	0.0422018	0.0791563	1	2836	tags=41%, list=22%, signal=52%
REACTOME_ION_CHANNEL_TRANSPORT	21	0.468432	1.50685	0.0425139	0.0794256	1	2479	tags=43%, list=19%, signal=53%
REACTOME_SIGNALING_BY_FGFR1_MUTANTS	22	0.458184	1.50411	0.0489642	0.0808766	1	2592	tags=36%, list=20%, signal=45%
CHUNG_BLISTER_CYTOTOXICITY_DN	29	0.429548	1.5036	0.0413534	0.0810585	1	4288	tags=59%, list=33%, signal=88%
REACTOME_IL1_SIGNALING	31	0.408958	1.50287	0.0547945	0.0813177	1	1814	tags=29%, list=14%, signal=34%
GAUSSMANN_MLL_AF4_FUSION_TARGETS_A_DN	58	0.359615	1.50255	0.0235935	0.0813689	1	504	tags=17%, list=4%, signal=18%
FORTSCHEGGER_PHF8_TARGETS_DN	706	0.253313	1.50148	0	0.0818927	1	2704	tags=24%, list=21%, signal=29%
GOZGIT_ESR1_TARGETS_UP	109	0.320214	1.50082	0.0223752	0.0821797	1	1778	tags=23%, list=14%, signal=26%
MULLIGHAN_NPM1_MUTATED_SIGNATURE_1_UP	206	0.291995	1.50068	0.00329489	0.0821385	1	3195	tags=34%, list=25%, signal=45%
WAMUNYOKOLI_OVARIAN_CANCER_GRADES_1_2_UP	122	0.312548	1.5006	0.00972447	0.0820489	1	3498	tags=39%, list=27%, signal=52%
HIRSCH_CELLULAR_TRANSFORMATION_SIGNATURE_UP	217	0.288722	1.50004	0.00337268	0.0822257	1	1676	tags=23%, list=13%, signal=26%
MONNIER_POSTRADIATION_TUMOR_ESCAPE_DN	327	0.275976	1.49875	0.00152439	0.0828189	1	3118	tags=34%, list=24%, signal=43%
MARTINEZ_RESPONSE_TO_TRABECTEDIN_DN	261	0.280091	1.49604	0.00324675	0.0843542	1	3824	tags=39%, list=30%, signal=54%
DUTTA_APOPTOSIS_VIA_NFKB	28	0.430694	1.49527	0.0549451	0.0846786	1	1648	tags=36%, list=13%, signal=41%
BAKKER_FOXO3_TARGETS_UP	50	0.370622	1.49415	0.0310219	0.0852173	1	2464	tags=36%, list=19%, signal=44%
CHEOK_RESPONSE_TO_HD_MTX_DN	23	0.444393	1.49413	0.0309478	0.085094	1	3337	tags=43%, list=26%, signal=59%
CHOI_ATL_CHRONIC_VS_ACUTE_DN	18	0.470607	1.4933	0.0570866	0.085434	1	2064	tags=28%, list=16%, signal=33%
NICK_RESPONSE_TO_PROC_TREATMENT_DN	26	0.44698	1.49172	0.0417457	0.086268	1	2340	tags=38%, list=18%, signal=47%
KEGG_TOLL_LIKE_RECEPTOR_SIGNALING_PATHWAY	61	0.352493	1.49166	0.025641	0.0861648	1	2230	tags=31%, list=17%, signal=38%
DELYS_THYROID_CANCER_DN	119	0.315837	1.48961	0.0136054	0.0872611	1	3219	tags=31%, list=25%, signal=41%
COWLING_MYCN_TARGETS	26	0.435012	1.48871	0.0482375	0.087701	1	2570	tags=31%, list=20%, signal=38%
SCHUETZ_BREAST_CANCER_DUCTAL_INVASIVE_DN	63	0.348079	1.48689	0.0174825	0.0887161	1	2486	tags=35%, list=19%, signal=43%
BROWNE_HCMV_INFECTION_12HR_DN	78	0.331242	1.48653	0.0226876	0.0887906	1	2804	tags=33%, list=22%, signal=42%
REACTOME_GPCR_DOWNSTREAM_SIGNALING	158	0.295857	1.48483	0.00513699	0.0897807	1	1613	tags=22%, list=13%, signal=24%
REACTOME_YAP1_AND_WWTR1_TAZ_STIMULATED_GENE_EXPRESSION	22	0.448494	1.48376	0.0617978	0.0903047	1	1704	tags=36%, list=13%, signal=42%
VALK_AML_WITH_CEBPA	25	0.43032	1.48299	0.0609982	0.0906587	1	1102	tags=20%, list=9%, signal=22%
RUTELLA_RESPONSE_TO_CSF2RB_AND_IL4_DN	228	0.280778	1.48295	0.00476947	0.0905427	1	2151	tags=21%, list=17%, signal=24%
SIMBULAN_UV_RESPONSE_IMMORTALIZED_DN	30	0.412522	1.48265	0.0520231	0.0905785	1	3524	tags=50%, list=27%, signal=69%
BERENJENO_TRANSFORMED_BY_RHOA_FOREVER_DN	23	0.439624	1.48136	0.0407332	0.0911891	1	3015	tags=57%, list=24%, signal=74%
ZHANG_GATA6_TARGETS_DN	46	0.377046	1.48135	0.0271739	0.0910625	1	996	tags=20%, list=8%, signal=21%
VANHARANTA_UTERINE_FIBROID_WITH_7Q_DELETION_DN	34	0.405361	1.48096	0.0487365	0.0911287	1	2137	tags=29%, list=17%, signal=35%
PID_FGF_PATHWAY	41	0.37866	1.48083	0.0310786	0.0910785	1	2815	tags=37%, list=22%, signal=47%
MIKKELSEN_ES_LCP_WITH_H3K4ME3	62	0.350934	1.47981	0.0334507	0.0915741	1	820	tags=16%, list=6%, signal=17%
JI_METASTASIS_REPRESSED_BY_STK11	17	0.479414	1.47926	0.0558659	0.0917955	1	757	tags=35%, list=6%, signal=37%
VART_KSHV_INFECTION_ANGIOGENIC_MARKERS_UP	81	0.335067	1.47867	0.0150502	0.092031	1	1228	tags=23%, list=10%, signal=26%
STEGER_ADIPOGENESIS_DN	15	0.499027	1.47843	0.0603622	0.0920671	1	1559	tags=33%, list=12%, signal=38%
DUNNE_TARGETS_OF_AML1_MTG8_FUSION_UP	28	0.41234	1.47688	0.0395257	0.0929065	1	2549	tags=43%, list=20%, signal=53%
PID_NFKAPPABCANONICALPATHWAY	21	0.447599	1.47656	0.05	0.0929722	1	1314	tags=29%, list=10%, signal=32%
ELVIDGE_HYPOXIA_UP	143	0.298511	1.47652	0.0179739	0.0928578	1	3125	tags=33%, list=24%, signal=43%
STEARMAN_TUMOR_FIELD_EFFECT_UP	20	0.458947	1.47644	0.0532319	0.0927683	1	494	tags=25%, list=4%, signal=26%
PAPASPYRIDONOS_UNSTABLE_ATEROSCLEROTIC_PLAQUE_DN	31	0.414062	1.47629	0.053211	0.0927166	1	2504	tags=32%, list=20%, signal=40%
GAZDA_DIAMOND_BLACKFAN_ANEMIA_PROGENITOR_UP	31	0.415347	1.47515	0.0367647	0.0932991	1	1381	tags=26%, list=11%, signal=29%
OHM_METHYLATED_IN_ADULT_CANCERS	17	0.482171	1.47503	0.0795455	0.0932511	1	667	tags=24%, list=5%, signal=25%
ZEMBUTSU_SENSITIVITY_TO_DOXORUBICIN	16	0.488278	1.47475	0.0573614	0.0933024	1	1475	tags=31%, list=11%, signal=35%
REACTOME_BMAL1_CLOCK_NPAS2_ACTIVATES_CIRCADIAN_EXPRESSION	33	0.40515	1.47347	0.0505415	0.0939943	1	1704	tags=33%, list=13%, signal=38%
FARMER_BREAST_CANCER_APOCRINE_VS_BASAL	262	0.2737	1.46985	0.00154799	0.0961386	1	3758	tags=39%, list=29%, signal=53%
CHANDRAN_METASTASIS_DN	206	0.282542	1.46867	0.00936037	0.096753	1	2257	tags=24%, list=18%, signal=29%
ONDER_CDH1_TARGETS_1_UP	113	0.308332	1.46795	0.0135823	0.0971191	1	2154	tags=30%, list=17%, signal=36%
HOFMANN_CELL_LYMPHOMA_UP	40	0.378915	1.46702	0.0510949	0.0976203	1	2981	tags=40%, list=23%, signal=52%
ONDER_CDH1_TARGETS_2_UP	185	0.285655	1.46605	0.00493421	0.0981362	1	2808	tags=28%, list=22%, signal=35%
SOTIRIOU_BREAST_CANCER_GRADE_1_VS_3_DN	49	0.373867	1.46539	0.0408922	0.0984367	1	2527	tags=31%, list=20%, signal=38%
SATO_SILENCED_BY_METHYLATION_IN_PANCREATIC_CANCER_2	28	0.42559	1.46364	0.0495238	0.0994592	1	1258	tags=21%, list=10%, signal=24%
BOQUEST_STEM_CELL_DN	132	0.303462	1.46327	0.00830565	0.0995806	1	3167	tags=38%, list=25%, signal=50%
GROSS_HYPOXIA_VIA_ELK3_ONLY_UP	27	0.413854	1.46198	0.0821429	0.10032	1	1468	tags=30%, list=11%, signal=33%
YOKOE_CANCER_TESTIS_ANTIGENS	27	0.416563	1.46163	0.0434028	0.100401	1	1713	tags=22%, list=13%, signal=26%
GUENTHER_GROWTH_SPHERICAL_VS_ADHERENT_DN	25	0.427937	1.46109	0.0567108	0.100595	1	1227	tags=28%, list=10%, signal=31%
ANASTASSIOU_CANCER_MESENCHYMAL_TRANSITION_SIGNATURE	26	0.428187	1.46108	0.0556622	0.10046	1	1705	tags=31%, list=13%, signal=35%
TCGA_GLIOBLASTOMA_COPY_NUMBER_UP	61	0.342523	1.45999	0.0337268	0.101055	1	2826	tags=38%, list=22%, signal=48%
SMID_BREAST_CANCER_RELAPSE_IN_BONE_DN	183	0.286236	1.45977	0.00665557	0.101067	1	688	tags=14%, list=5%, signal=15%
PEREZ_TP63_TARGETS	245	0.270257	1.45887	0.00811688	0.10151	1	3555	tags=33%, list=28%, signal=45%
GARGALOVIC_RESPONSE_TO_OXIDIZED_PHOSPHOLIPIDS_GREEN_UP	22	0.44538	1.45855	0.0792453	0.101559	1	1696	tags=45%, list=13%, signal=52%
BURTON_ADIPOGENESIS_9	75	0.331326	1.45814	0.0252252	0.101661	1	3067	tags=37%, list=24%, signal=49%
MULLIGHAN_MLL_SIGNATURE_2_DN	208	0.280627	1.45783	0.00641026	0.101718	1	3158	tags=32%, list=25%, signal=41%
HOOI_ST7_TARGETS_UP	79	0.330291	1.45639	0.0392857	0.102544	1	2288	tags=29%, list=18%, signal=35%
CROMER_TUMORIGENESIS_UP	31	0.396542	1.45609	0.0611111	0.102625	1	282	tags=16%, list=2%, signal=16%
YAO_TEMPORAL_RESPONSE_TO_PROGESTERONE_CLUSTER_15	25	0.427964	1.45532	0.063197	0.102967	1	1903	tags=36%, list=15%, signal=42%
MULLIGHAN_NPM1_SIGNATURE_3_UP	262	0.275243	1.45522	0.00482315	0.102911	1	3249	tags=32%, list=25%, signal=43%
AFFAR_YY1_TARGETS_UP	121	0.304344	1.45518	0.0155709	0.102797	1	282	tags=12%, list=2%, signal=12%
PID_PDGFRAPATHWAY	19	0.450908	1.45396	0.0675422	0.103505	1	1309	tags=32%, list=10%, signal=35%
BIOCARTA_HER2_PATHWAY	18	0.46024	1.4537	0.07	0.103535	1	1787	tags=39%, list=14%, signal=45%
RICKMAN_HEAD_AND_NECK_CANCER_A	38	0.382528	1.45165	0.0530303	0.104836	1	3391	tags=39%, list=26%, signal=54%
GAUSSMANN_MLL_AF4_FUSION_TARGETS_A_UP	149	0.292887	1.45039	0.0122164	0.105592	1	2992	tags=33%, list=23%, signal=42%
GYORFFY_DOXORUBICIN_RESISTANCE	32	0.401098	1.44807	0.0585009	0.10708	1	3380	tags=44%, list=26%, signal=59%
LI_PROSTATE_CANCER_EPIGENETIC	18	0.462301	1.4475	0.0740741	0.107341	1	428	tags=22%, list=3%, signal=23%
KYNG_WERNER_SYNDROM_DN	23	0.427752	1.44731	0.0699433	0.10732	1	2357	tags=39%, list=18%, signal=48%
ZHANG_RESPONSE_TO_IKK_INHIBITOR_AND_TNF_DN	88	0.318548	1.44708	0.029361	0.10734	1	2271	tags=26%, list=18%, signal=32%
PLASARI_TGFB1_SIGNALING_VIA_NFIC_10HR_DN	19	0.462933	1.44686	0.0688336	0.107324	1	1726	tags=37%, list=13%, signal=43%
HU_ANGIOGENESIS_UP	19	0.455551	1.44591	0.0640777	0.107865	1	1595	tags=37%, list=12%, signal=42%
REACTOME_INTEGRIN_CELL_SURFACE_INTERACTIONS	52	0.358539	1.44497	0.034296	0.108408	1	1169	tags=23%, list=9%, signal=25%
TORCHIA_TARGETS_OF_EWSR1_FLI1_FUSION_DN	252	0.272115	1.44441	0.00474683	0.108681	1	3549	tags=37%, list=28%, signal=50%
SERVITJA_ISLET_HNF1A_TARGETS_UP	89	0.31315	1.44415	0.0297203	0.108724	1	293	tags=12%, list=2%, signal=13%
MCLACHLAN_DENTAL_CARIES_UP	107	0.303884	1.44381	0.0219224	0.108829	1	282	tags=12%, list=2%, signal=12%
SMIRNOV_CIRCULATING_ENDOTHELIOCYTES_IN_CANCER_UP	111	0.30382	1.44203	0.0238908	0.1099	1	781	tags=16%, list=6%, signal=17%
KEGG_HEMATOPOIETIC_CELL_LINEAGE	31	0.39571	1.43921	0.0577281	0.111911	1	2219	tags=32%, list=17%, signal=39%
TARTE_PLASMA_CELL_VS_PLASMABLAST_UP	225	0.276072	1.43887	0.00499168	0.111988	1	632	tags=11%, list=5%, signal=11%
KEGG_NATURAL_KILLER_CELL_MEDIATED_CYTOTOXICITY	72	0.334257	1.43796	0.0212766	0.112474	1	3161	tags=33%, list=25%, signal=44%
HAHTOLA_MYCOSIS_FUNGOIDES_CD4_DN	111	0.305934	1.43641	0.018622	0.113395	1	3851	tags=40%, list=30%, signal=56%
HOEGERKORP_CD44_TARGETS_TEMPORAL_DN	19	0.455318	1.4364	0.0684411	0.113248	1	1604	tags=32%, list=13%, signal=36%
LIN_NPAS4_TARGETS_UP	130	0.298668	1.43632	0.0196399	0.11315	1	2984	tags=38%, list=23%, signal=50%
KIM_PTEN_TARGETS_UP	16	0.473793	1.43622	0.0830116	0.113059	1	798	tags=19%, list=6%, signal=20%
GAUSSMANN_MLL_AF4_FUSION_TARGETS_G_UP	130	0.295543	1.43486	0.0188034	0.113887	1	3026	tags=31%, list=24%, signal=40%
BYSTROEM_CORRELATED_WITH_IL5_DN	55	0.341819	1.43148	0.0573477	0.11626	1	4243	tags=58%, list=33%, signal=87%
REACTOME_RORA_ACTIVATES_CIRCADIAN_EXPRESSION	23	0.426029	1.43029	0.0743945	0.116991	1	1704	tags=35%, list=13%, signal=40%
BOYAULT_LIVER_CANCER_SUBCLASS_G6_DN	17	0.473007	1.42868	0.0820244	0.118121	1	3120	tags=41%, list=24%, signal=54%
TONKS_TARGETS_OF_RUNX1_RUNX1T1_FUSION_SUSTAINDED_IN_ERYTHROCYTE_UP	29	0.397365	1.42759	0.0553506	0.118795	1	1127	tags=24%, list=9%, signal=26%
WIERENGA_STAT5A_TARGETS_UP	153	0.287108	1.4274	0.0114379	0.118783	1	2150	tags=25%, list=17%, signal=29%
KIM_WT1_TARGETS_DN	426	0.254245	1.42714	0	0.11882	1	3157	tags=31%, list=25%, signal=40%
SMIRNOV_RESPONSE_TO_IR_2HR_UP	49	0.358323	1.42652	0.0667903	0.119118	1	2214	tags=31%, list=17%, signal=37%
RODRIGUES_THYROID_CARCINOMA_POORLY_DIFFERENTIATED_UP	611	0.2437	1.42562	0.00142045	0.119694	1	3776	tags=39%, list=29%, signal=52%
RUTELLA_RESPONSE_TO_HGF_VS_CSF2RB_AND_IL4_UP	301	0.262362	1.425	0.00304878	0.120018	1	1160	tags=14%, list=9%, signal=15%
PID_NETRIN_PATHWAY	28	0.401017	1.42457	0.0657895	0.120159	1	2106	tags=36%, list=16%, signal=43%
KYNG_DNA_DAMAGE_DN	163	0.282868	1.42456	0.019544	0.120006	1	1838	tags=19%, list=14%, signal=22%
GAL_LEUKEMIC_STEM_CELL_UP	100	0.310516	1.42397	0.0231317	0.120296	1	2428	tags=30%, list=19%, signal=37%
GENTILE_UV_RESPONSE_CLUSTER_D8	38	0.37694	1.42337	0.0469043	0.120605	1	1979	tags=32%, list=15%, signal=37%
HOWLIN_CITED1_TARGETS_1_UP	22	0.428398	1.42207	0.0783582	0.121488	1	1470	tags=27%, list=11%, signal=31%
REACTOME_CIRCADIAN_REPRESSION_OF_EXPRESSION_BY_REV_ERBA	22	0.432681	1.42199	0.0882918	0.121383	1	1704	tags=36%, list=13%, signal=42%
YIH_RESPONSE_TO_ARSENITE_C2	15	0.467658	1.42186	0.0860806	0.121311	1	2373	tags=53%, list=19%, signal=65%
GARCIA_TARGETS_OF_FLI1_AND_DAX1_UP	48	0.357655	1.42178	0.0470383	0.1212	1	2753	tags=35%, list=21%, signal=45%
PID_TNFPATHWAY	44	0.365937	1.41967	0.0586146	0.122727	1	3176	tags=45%, list=25%, signal=60%
RAGHAVACHARI_PLATELET_SPECIFIC_GENES	55	0.344191	1.41848	0.0499076	0.123417	1	2071	tags=31%, list=16%, signal=37%
PID_INTEGRIN1_PATHWAY	42	0.370238	1.41843	0.0591497	0.123281	1	2219	tags=33%, list=17%, signal=40%
FORTSCHEGGER_PHF8_TARGETS_UP	224	0.270244	1.41824	0.0109375	0.12327	1	3254	tags=35%, list=25%, signal=46%
REACTOME_REGULATION_OF_SIGNALING_BY_CBL	15	0.481463	1.41801	0.0985402	0.123263	1	1741	tags=33%, list=14%, signal=39%
PID_NEPHRIN_NEPH1_PATHWAY	26	0.4116	1.41791	0.0651769	0.123169	1	2106	tags=38%, list=16%, signal=46%
PEREZ_TP53_TARGETS	844	0.236897	1.41597	0	0.124612	1	2684	tags=24%, list=21%, signal=28%
ZHANG_RESPONSE_TO_CANTHARIDIN_UP	16	0.465932	1.41477	0.0912477	0.125366	1	4145	tags=56%, list=32%, signal=83%
GARGALOVIC_RESPONSE_TO_OXIDIZED_PHOSPHOLIPIDS_BLUE_DN	49	0.349684	1.41417	0.0542495	0.125686	1	3443	tags=35%, list=27%, signal=47%
LEE_NEURAL_CREST_STEM_CELL_UP	73	0.324677	1.41402	0.0364299	0.125671	1	2163	tags=26%, list=17%, signal=31%
FARMER_BREAST_CANCER_BASAL_VS_LULMINAL	263	0.264922	1.41289	0.0125589	0.126485	1	4148	tags=44%, list=32%, signal=63%
MCBRYAN_PUBERTAL_BREAST_4_5WK_UP	172	0.277716	1.4128	0.014377	0.126402	1	2344	tags=27%, list=18%, signal=33%
KIM_WT1_TARGETS_12HR_UP	133	0.291517	1.41259	0.0264026	0.12643	1	1866	tags=20%, list=15%, signal=24%
ZHAN_MULTIPLE_MYELOMA_CD1_DN	38	0.360282	1.41226	0.0596421	0.126566	1	1006	tags=18%, list=8%, signal=20%
SAMOLS_TARGETS_OF_KHSV_MIRNAS_DN	46	0.36085	1.4119	0.0615942	0.126723	1	1358	tags=20%, list=11%, signal=22%
PID_TGFBRPATHWAY	52	0.346593	1.41055	0.0504348	0.1277	1	2294	tags=33%, list=18%, signal=40%
BASSO_HAIRY_CELL_LEUKEMIA_DN	62	0.330584	1.41016	0.0573477	0.127855	1	1275	tags=18%, list=10%, signal=20%
TIAN_TNF_SIGNALING_VIA_NFKB	20	0.432285	1.40977	0.096475	0.128045	1	1387	tags=25%, list=11%, signal=28%
YU_MYC_TARGETS_DN	33	0.384011	1.40912	0.0664207	0.128416	1	2073	tags=30%, list=16%, signal=36%
REACTOME_CD28_DEPENDENT_PI3K_AKT_SIGNALING	17	0.454227	1.40756	0.110672	0.129515	1	964	tags=35%, list=8%, signal=38%
PID_MYC_REPRESSPATHWAY	54	0.335101	1.40693	0.0518784	0.129854	1	1409	tags=19%, list=11%, signal=21%
LEE_LIVER_CANCER_CIPROFIBRATE_DN	26	0.403905	1.40589	0.0651769	0.130562	1	1143	tags=27%, list=9%, signal=29%
BRUNO_HEMATOPOIESIS	51	0.350871	1.40556	0.05	0.130643	1	2335	tags=35%, list=18%, signal=43%
REACTOME_G_ALPHA_I_SIGNALLING_EVENTS	46	0.365169	1.40516	0.0541012	0.130807	1	801	tags=15%, list=6%, signal=16%
WANG_HCP_PROSTATE_CANCER	97	0.302453	1.40428	0.0246914	0.131324	1	2200	tags=26%, list=17%, signal=31%
ZHANG_ANTIVIRAL_RESPONSE_TO_RIBAVIRIN_DN	40	0.369241	1.40351	0.0677966	0.13176	1	3736	tags=52%, list=29%, signal=74%
HIRSCH_CELLULAR_TRANSFORMATION_SIGNATURE_DN	95	0.305519	1.40341	0.0325901	0.131681	1	873	tags=17%, list=7%, signal=18%
GUO_HEX_TARGETS_UP	66	0.328995	1.40197	0.0609756	0.13276	1	3145	tags=36%, list=25%, signal=48%
GREGORY_SYNTHETIC_LETHAL_WITH_IMATINIB	113	0.296792	1.40119	0.0283186	0.133227	1	2531	tags=29%, list=20%, signal=36%
CHARAFE_BREAST_CANCER_LUMINAL_VS_MESENCHYMAL_DN	398	0.251432	1.40068	0.00149925	0.133547	1	1948	tags=21%, list=15%, signal=24%
REACTOME_HS_GAG_BIOSYNTHESIS	16	0.467003	1.40028	0.0994152	0.133727	1	3120	tags=44%, list=24%, signal=58%
CHUANG_OXIDATIVE_STRESS_RESPONSE_UP	27	0.397538	1.3998	0.0754717	0.133912	1	724	tags=19%, list=6%, signal=20%
YANG_BREAST_CANCER_ESR1_UP	26	0.409109	1.39861	0.0856611	0.134747	1	1649	tags=31%, list=13%, signal=35%
BROWNE_HCMV_INFECTION_24HR_DN	110	0.299332	1.39785	0.0384615	0.135241	1	1045	tags=16%, list=8%, signal=18%
KEGG_O_GLYCAN_BIOSYNTHESIS	19	0.45191	1.39697	0.0970696	0.135816	1	3151	tags=47%, list=25%, signal=63%
IVANOVA_HEMATOPOIESIS_MATURE_CELL	240	0.262829	1.39619	0.00776398	0.136365	1	4199	tags=46%, list=33%, signal=67%
SMID_BREAST_CANCER_RELAPSE_IN_BRAIN_UP	19	0.437795	1.39367	0.0930657	0.138342	1	223	tags=16%, list=2%, signal=16%
RODWELL_AGING_KIDNEY_UP	323	0.255532	1.39354	0.00306279	0.138283	1	734	tags=12%, list=6%, signal=13%
FOURNIER_ACINAR_DEVELOPMENT_EARLY_UP	20	0.440285	1.39251	0.0992366	0.138999	1	2297	tags=35%, list=18%, signal=43%
MASSARWEH_TAMOXIFEN_RESISTANCE_DN	189	0.272919	1.3923	0.0118644	0.13903	1	1864	tags=22%, list=15%, signal=26%
PATTERSON_DOCETAXEL_RESISTANCE	23	0.42001	1.38988	0.0896057	0.140957	1	1680	tags=26%, list=13%, signal=30%
WANG_SMARCE1_TARGETS_DN	307	0.258776	1.38982	0.00306279	0.14082	1	2226	tags=23%, list=17%, signal=27%
LINDGREN_BLADDER_CANCER_CLUSTER_1_UP	112	0.290591	1.38951	0.0379965	0.140907	1	3615	tags=38%, list=28%, signal=53%
OLSSON_E2F3_TARGETS_UP	19	0.444658	1.38902	0.109804	0.141129	1	753	tags=21%, list=6%, signal=22%
ZHOU_INFLAMMATORY_RESPONSE_FIMA_DN	197	0.268923	1.38902	0.0196078	0.140958	1	3149	tags=34%, list=25%, signal=44%
CROMER_METASTASIS_UP	68	0.32405	1.3886	0.0639854	0.141135	1	2995	tags=38%, list=23%, signal=50%
MCMURRAY_TP53_HRAS_COOPERATION_RESPONSE_DN	42	0.353423	1.38853	0.0733453	0.141037	1	2088	tags=31%, list=16%, signal=37%
MARKEY_RB1_CHRONIC_LOF_DN	64	0.321564	1.38833	0.071048	0.141057	1	3006	tags=34%, list=23%, signal=45%
KIM_RESPONSE_TO_TSA_AND_DECITABINE_UP	88	0.305272	1.38668	0.0298246	0.142271	1	663	tags=15%, list=5%, signal=15%
PID_FRA_PATHWAY	28	0.384858	1.38527	0.0868762	0.143357	1	1022	tags=21%, list=8%, signal=23%
PEPPER_CHRONIC_LYMPHOCYTIC_LEUKEMIA_UP	16	0.456486	1.38434	0.0992218	0.144034	1	2131	tags=38%, list=17%, signal=45%
LIU_VMYB_TARGETS_UP	115	0.293209	1.38421	0.042735	0.143951	1	2783	tags=34%, list=22%, signal=43%
WANG_METHYLATED_IN_BREAST_CANCER	33	0.378471	1.38386	0.0902111	0.144085	1	867	tags=27%, list=7%, signal=29%
FEVR_CTNNB1_TARGETS_UP	489	0.243178	1.38328	0.00145138	0.144448	1	2330	tags=21%, list=18%, signal=25%
GILDEA_METASTASIS	21	0.427331	1.38249	0.101576	0.144967	1	753	tags=29%, list=6%, signal=30%
KUNINGER_IGF1_VS_PDGFB_TARGETS_UP	35	0.370621	1.37997	0.0854545	0.147032	1	1631	tags=31%, list=13%, signal=36%
VERHAAK_GLIOBLASTOMA_PRONEURAL	143	0.278436	1.37973	0.0202361	0.147064	1	3186	tags=34%, list=25%, signal=44%
TAKADA_GASTRIC_CANCER_COPY_NUMBER_DN	18	0.435983	1.3795	0.102941	0.147103	1	3797	tags=56%, list=30%, signal=79%
LIEN_BREAST_CARCINOMA_METAPLASTIC	17	0.446291	1.37856	0.120818	0.147801	1	1605	tags=35%, list=13%, signal=40%
MYLLYKANGAS_AMPLIFICATION_HOT_SPOT_23	16	0.457953	1.37818	0.109665	0.147979	1	2631	tags=44%, list=21%, signal=55%
PEREZ_TP53_AND_TP63_TARGETS	148	0.27849	1.37522	0.0348837	0.150547	1	3529	tags=34%, list=28%, signal=47%
ONO_FOXP3_TARGETS_DN	23	0.40649	1.3749	0.0912409	0.150662	1	709	tags=17%, list=6%, signal=18%
BURTON_ADIPOGENESIS_PEAK_AT_0HR	43	0.354484	1.3737	0.0698925	0.151557	1	2093	tags=30%, list=16%, signal=36%
MCDOWELL_ACUTE_LUNG_INJURY_UP	31	0.374959	1.37352	0.108159	0.151531	1	4377	tags=52%, list=34%, signal=78%
HUANG_FOXA2_TARGETS_DN	27	0.397019	1.37316	0.0732601	0.151689	1	956	tags=22%, list=7%, signal=24%
REACTOME_SIGNALING_BY_GPCR	218	0.261422	1.37253	0.0375427	0.152141	1	2568	tags=26%, list=20%, signal=32%
TARTE_PLASMA_CELL_VS_B_LYMPHOCYTE_DN	29	0.398975	1.37158	0.0845588	0.152841	1	1811	tags=28%, list=14%, signal=32%
CAFFAREL_RESPONSE_TO_THC_UP	32	0.368657	1.37009	0.0798479	0.154079	1	1277	tags=25%, list=10%, signal=28%
WHITFIELD_CELL_CYCLE_M_G1	139	0.279628	1.37002	0.0339559	0.153949	1	2653	tags=27%, list=21%, signal=33%
SHETH_LIVER_CANCER_VS_TXNIP_LOSS_PAM3	47	0.345638	1.36939	0.0983302	0.154342	1	917	tags=19%, list=7%, signal=21%
INGRAM_SHH_TARGETS_UP	84	0.306763	1.36871	0.0340715	0.154793	1	1231	tags=19%, list=10%, signal=21%
JAZAERI_BREAST_CANCER_BRCA1_VS_BRCA2_DN	32	0.375288	1.36716	0.0814394	0.156075	1	2737	tags=41%, list=21%, signal=52%
HUMMERICH_SKIN_CANCER_PROGRESSION_UP	62	0.323016	1.36606	0.0758377	0.15693	1	1773	tags=26%, list=14%, signal=30%
WANG_MLL_TARGETS	158	0.275715	1.36591	0.0273312	0.156876	1	2634	tags=28%, list=21%, signal=35%
PLASARI_TGFB1_SIGNALING_VIA_NFIC_1HR_UP	18	0.432291	1.36544	0.118474	0.157146	1	2427	tags=44%, list=19%, signal=55%
ELVIDGE_HIF1A_AND_HIF2A_TARGETS_DN	91	0.298979	1.3642	0.0586207	0.158089	1	3125	tags=35%, list=24%, signal=46%
FRIDMAN_SENESCENCE_UP	65	0.322088	1.36417	0.0534759	0.157929	1	883	tags=18%, list=7%, signal=20%
RATTENBACHER_BOUND_BY_CELF1	329	0.249439	1.36385	0.00472441	0.158054	1	3268	tags=32%, list=25%, signal=42%
SPIELMAN_LYMPHOBLAST_EUROPEAN_VS_ASIAN_DN	542	0.236471	1.36372	0	0.158003	1	4288	tags=43%, list=33%, signal=61%
DELPUECH_FOXO3_TARGETS_UP	60	0.323955	1.36214	0.0631399	0.159379	1	1604	tags=22%, list=13%, signal=25%
ST_DIFFERENTIATION_PATHWAY_IN_PC12_CELLS	33	0.369834	1.36198	0.0827068	0.159345	1	2928	tags=39%, list=23%, signal=51%
PID_IL12_2PATHWAY	30	0.387067	1.36166	0.11553	0.15947	1	1845	tags=30%, list=14%, signal=35%
GENTILE_UV_RESPONSE_CLUSTER_D4	52	0.330084	1.36143	0.0879121	0.159502	1	4149	tags=52%, list=32%, signal=76%
HORTON_SREBF_TARGETS	24	0.407046	1.36108	0.0907336	0.159657	1	2427	tags=33%, list=19%, signal=41%
RIGGI_EWING_SARCOMA_PROGENITOR_DN	112	0.283815	1.35873	0.044905	0.161753	1	1866	tags=23%, list=15%, signal=27%
SCHAEFFER_PROSTATE_DEVELOPMENT_48HR_UP	309	0.249905	1.35768	0.00786164	0.162584	1	2907	tags=26%, list=23%, signal=33%
KEGG_NEUROACTIVE_LIGAND_RECEPTOR_INTERACTION	56	0.331106	1.35753	0.0784314	0.162541	1	2548	tags=30%, list=20%, signal=38%
MIKKELSEN_IPS_LCP_WITH_H3K4ME3	83	0.301913	1.35729	0.0600707	0.162609	1	701	tags=16%, list=5%, signal=16%
BOYLAN_MULTIPLE_MYELOMA_PCA3_UP	58	0.330472	1.3572	0.0688406	0.162494	1	2523	tags=36%, list=20%, signal=45%
KEGG_VIRAL_MYOCARDITIS	41	0.353546	1.35657	0.0902527	0.162876	1	1927	tags=29%, list=15%, signal=34%
BIOCARTA_NTHI_PATHWAY	20	0.423839	1.35494	0.117424	0.164286	1	1711	tags=30%, list=13%, signal=35%
FLECHNER_BIOPSY_KIDNEY_TRANSPLANT_REJECTED_VS_OK_DN	433	0.238028	1.35491	0.00432277	0.164109	1	2863	tags=28%, list=22%, signal=34%
ZHENG_FOXP3_TARGETS_UP	16	0.435259	1.35401	0.121622	0.164832	1	2075	tags=38%, list=16%, signal=45%
WALLACE_PROSTATE_CANCER_RACE_DN	74	0.307094	1.3534	0.066778	0.165219	1	2442	tags=28%, list=19%, signal=35%
BENPORATH_OCT4_TARGETS	237	0.256431	1.35315	0.0242718	0.165286	1	3601	tags=34%, list=28%, signal=47%
SARTIPY_BLUNTED_BY_INSULIN_RESISTANCE_UP	18	0.43676	1.35299	0.120818	0.165256	1	1881	tags=33%, list=15%, signal=39%
BECKER_TAMOXIFEN_RESISTANCE_DN	39	0.352244	1.3529	0.0728242	0.165151	1	4342	tags=59%, list=34%, signal=89%
KEGG_PRION_DISEASES	21	0.414255	1.35272	0.122873	0.16516	1	695	tags=24%, list=5%, signal=25%
REACTOME_TRANSPORT_OF_GLUCOSE_AND_OTHER_SUGARS_BILE_SALTS_AND_ORGANIC_ACIDS_METAL_IONS_AND_AMINE_COMPOUNDS	42	0.347381	1.35227	0.0803571	0.165458	1	4109	tags=45%, list=32%, signal=66%
PID_AP1_PATHWAY	49	0.325566	1.35076	0.0797101	0.166759	1	1309	tags=20%, list=10%, signal=23%
HOQUE_METHYLATED_IN_CANCER	28	0.385466	1.35011	0.0890538	0.16723	1	748	tags=18%, list=6%, signal=19%
XU_GH1_EXOGENOUS_TARGETS_DN	77	0.305324	1.34933	0.0564374	0.167851	1	3749	tags=42%, list=29%, signal=58%
REACTOME_METAL_ION_SLC_TRANSPORTERS	15	0.451051	1.34927	0.13806	0.167713	1	3595	tags=47%, list=28%, signal=65%
VALK_AML_CLUSTER_11	25	0.395809	1.34801	0.107468	0.168759	1	688	tags=20%, list=5%, signal=21%
MCCABE_BOUND_BY_HOXC6	282	0.249757	1.34681	0.0214067	0.169774	1	2858	tags=27%, list=22%, signal=34%
BIOCARTA_CTCF_PATHWAY	20	0.421592	1.34541	0.113244	0.171115	1	2287	tags=40%, list=18%, signal=49%
TURASHVILI_BREAST_DUCTAL_CARCINOMA_VS_DUCTAL_NORMAL_UP	28	0.374481	1.34342	0.109462	0.17292	1	3790	tags=64%, list=30%, signal=91%
GRESHOCK_CANCER_COPY_NUMBER_UP	260	0.251875	1.34265	0.0206677	0.173571	1	2970	tags=32%, list=23%, signal=41%
BROWNE_HCMV_INFECTION_30MIN_DN	91	0.298217	1.34258	0.0665529	0.173451	1	2961	tags=38%, list=23%, signal=50%
LIM_MAMMARY_STEM_CELL_UP	308	0.247523	1.34245	0.0126183	0.173393	1	1169	tags=14%, list=9%, signal=15%
SMID_BREAST_CANCER_BASAL_UP	437	0.236566	1.34207	0.0125	0.173592	1	746	tags=12%, list=6%, signal=12%
CHIANG_LIVER_CANCER_SUBCLASS_CTNNB1_DN	92	0.297152	1.34195	0.0644599	0.173527	1	825	tags=15%, list=6%, signal=16%
RADMACHER_AML_PROGNOSIS	57	0.322598	1.34162	0.070632	0.173683	1	3243	tags=39%, list=25%, signal=51%
DELYS_THYROID_CANCER_UP	308	0.247374	1.3411	0.0139319	0.174002	1	777	tags=13%, list=6%, signal=13%
LI_CISPLATIN_RESISTANCE_DN	18	0.434001	1.34073	0.137667	0.174182	1	3802	tags=61%, list=30%, signal=87%
REACTOME_REGULATION_OF_HYPOXIA_INDUCIBLE_FACTOR_HIF_BY_OXYGEN	20	0.421176	1.34061	0.129524	0.174095	1	992	tags=25%, list=8%, signal=27%
BRACHAT_RESPONSE_TO_METHOTREXATE_UP	21	0.410561	1.34055	0.11413	0.173944	1	1900	tags=29%, list=15%, signal=33%
NAKAYAMA_FRA2_TARGETS	35	0.359352	1.34048	0.09375	0.173824	1	3581	tags=49%, list=28%, signal=67%
BROWN_MYELOID_CELL_DEVELOPMENT_UP	102	0.287561	1.33799	0.0582192	0.176358	1	622	tags=15%, list=5%, signal=15%
BERNARD_PPAPDC1B_TARGETS_UP	37	0.356964	1.33748	0.105925	0.176729	1	3982	tags=49%, list=31%, signal=70%
GAVIN_FOXP3_TARGETS_CLUSTER_P2	55	0.319182	1.3365	0.0740072	0.177597	1	3958	tags=44%, list=31%, signal=63%
MULLIGHAN_NPM1_MUTATED_SIGNATURE_2_UP	110	0.290022	1.33626	0.0539033	0.177685	1	3187	tags=35%, list=25%, signal=46%
REACTOME_SIGNALING_BY_HIPPO	20	0.41491	1.33594	0.114232	0.17784	1	3204	tags=45%, list=25%, signal=60%
REACTOME_INSULIN_SYNTHESIS_AND_PROCESSING	16	0.434147	1.33369	0.122568	0.180064	1	3779	tags=69%, list=29%, signal=97%
CHO_NR4A1_TARGETS	25	0.388254	1.33285	0.125954	0.180779	1	3795	tags=48%, list=30%, signal=68%
RICKMAN_HEAD_AND_NECK_CANCER_C	34	0.365214	1.33208	0.10397	0.181439	1	919	tags=24%, list=7%, signal=25%
GAUSSMANN_MLL_AF4_FUSION_TARGETS_D_UP	24	0.395873	1.33064	0.106884	0.182881	1	3532	tags=46%, list=28%, signal=63%
YAUCH_HEDGEHOG_SIGNALING_PARACRINE_DN	116	0.279093	1.32964	0.0528053	0.183863	1	3306	tags=32%, list=26%, signal=43%
PID_TOLL_ENDOGENOUS_PATHWAY	17	0.444066	1.32958	0.110075	0.183718	1	184	tags=18%, list=1%, signal=18%
ALONSO_METASTASIS_DN	15	0.446906	1.32929	0.134387	0.183863	1	3146	tags=40%, list=25%, signal=53%
REACTOME_G_ALPHA1213_SIGNALLING_EVENTS	54	0.327979	1.32878	0.0899281	0.184248	1	2255	tags=31%, list=18%, signal=38%
MORI_MATURE_B_LYMPHOCYTE_UP	69	0.306283	1.32815	0.0700525	0.184685	1	1696	tags=25%, list=13%, signal=28%
LEIN_CHOROID_PLEXUS_MARKERS	56	0.320407	1.32778	0.0810313	0.184878	1	1850	tags=23%, list=14%, signal=27%
TORCHIA_TARGETS_OF_EWSR1_FLI1_FUSION_UP	201	0.258173	1.32766	0.0282392	0.184794	1	2568	tags=26%, list=20%, signal=32%
BOYLAN_MULTIPLE_MYELOMA_D_UP	76	0.305488	1.32761	0.0774527	0.184646	1	1601	tags=22%, list=12%, signal=25%
AIYAR_COBRA1_TARGETS_UP	30	0.368162	1.32717	0.113924	0.18492	1	1185	tags=23%, list=9%, signal=26%
YAO_TEMPORAL_RESPONSE_TO_PROGESTERONE_CLUSTER_9	62	0.312488	1.32481	0.0787546	0.187318	1	2686	tags=31%, list=21%, signal=39%
KIM_GERMINAL_CENTER_T_HELPER_DN	22	0.403652	1.32456	0.113971	0.187377	1	4347	tags=64%, list=34%, signal=96%
CHIARETTI_T_ALL_REFRACTORY_TO_THERAPY	19	0.419207	1.3239	0.126679	0.187929	1	847	tags=21%, list=7%, signal=23%
KEGG_ECM_RECEPTOR_INTERACTION	51	0.32797	1.32364	0.101754	0.18801	1	3120	tags=37%, list=24%, signal=49%
PID_IL6_7PATHWAY	38	0.350781	1.32317	0.121442	0.188271	1	1692	tags=29%, list=13%, signal=33%
REACTOME_DOWNSTREAM_TCR_SIGNALING	24	0.385701	1.32252	0.126654	0.188791	1	1507	tags=25%, list=12%, signal=28%
FLECHNER_BIOPSY_KIDNEY_TRANSPLANT_REJECTED_VS_OK_UP	45	0.335419	1.3215	0.0985916	0.189729	1	673	tags=18%, list=5%, signal=19%
CHIARADONNA_NEOPLASTIC_TRANSFORMATION_KRAS_DN	124	0.273258	1.31929	0.0550918	0.192052	1	1674	tags=18%, list=13%, signal=20%
ROZANOV_MMP14_TARGETS_SUBSET	23	0.397895	1.31896	0.135827	0.192197	1	3210	tags=48%, list=25%, signal=64%
HAN_SATB1_TARGETS_UP	307	0.23942	1.31849	0.0216718	0.192519	1	2466	tags=22%, list=19%, signal=26%
SENESE_HDAC1_AND_HDAC2_TARGETS_UP	181	0.257812	1.31819	0.0441177	0.192631	1	2016	tags=24%, list=16%, signal=28%
GAVIN_FOXP3_TARGETS_CLUSTER_P4	63	0.305198	1.31722	0.102377	0.193511	1	2041	tags=24%, list=16%, signal=28%
SENGUPTA_NASOPHARYNGEAL_CARCINOMA_DN	159	0.260769	1.31716	0.0398671	0.193363	1	2097	tags=21%, list=16%, signal=25%
MARCHINI_TRABECTEDIN_RESISTANCE_UP	16	0.43112	1.31696	0.144762	0.193387	1	884	tags=19%, list=7%, signal=20%
DAVICIONI_TARGETS_OF_PAX_FOXO1_FUSIONS_DN	42	0.337965	1.31591	0.10683	0.194325	1	2664	tags=36%, list=21%, signal=45%
NUYTTEN_NIPP1_TARGETS_DN	757	0.222885	1.31549	0.00137931	0.194619	1	3524	tags=33%, list=27%, signal=43%
TAKEDA_TARGETS_OF_NUP98_HOXA9_FUSION_16D_DN	82	0.295942	1.31544	0.0726644	0.194472	1	1904	tags=24%, list=15%, signal=28%
MIKKELSEN_MEF_LCP_WITH_H3K27ME3	18	0.428285	1.31516	0.150198	0.194584	1	490	tags=28%, list=4%, signal=29%
CHEMNITZ_RESPONSE_TO_PROSTAGLANDIN_E2_DN	276	0.244074	1.31478	0.0259542	0.194802	1	3330	tags=30%, list=26%, signal=40%
TIAN_TNF_SIGNALING_NOT_VIA_NFKB	19	0.409587	1.31419	0.152416	0.195251	1	2061	tags=32%, list=16%, signal=38%
BERTUCCI_INVASIVE_CARCINOMA_DUCTAL_VS_LOBULAR_DN	17	0.429034	1.31282	0.144928	0.196563	1	990	tags=24%, list=8%, signal=25%
REACTOME_APOPTOTIC_CLEAVAGE_OF_CELLULAR_PROTEINS	33	0.356943	1.31244	0.132841	0.196814	1	3121	tags=42%, list=24%, signal=56%
PID_IL2_STAT5PATHWAY	22	0.39796	1.31191	0.136531	0.197239	1	3407	tags=50%, list=27%, signal=68%
HINATA_NFKB_TARGETS_FIBROBLAST_UP	62	0.313263	1.31178	0.0894161	0.19716	1	919	tags=18%, list=7%, signal=19%
PID_WNT_SIGNALING_PATHWAY	19	0.416575	1.31163	0.158203	0.197118	1	2786	tags=42%, list=22%, signal=54%
ROSS_LEUKEMIA_WITH_MLL_FUSIONS	56	0.317338	1.30991	0.102609	0.198864	1	3176	tags=36%, list=25%, signal=47%
RASHI_RESPONSE_TO_IONIZING_RADIATION_4	52	0.323995	1.30916	0.104167	0.199543	1	572	tags=13%, list=4%, signal=14%
SHI_SPARC_TARGETS_UP	18	0.421181	1.30774	0.154876	0.20104	1	1927	tags=28%, list=15%, signal=33%
CORRE_MULTIPLE_MYELOMA_UP	41	0.334447	1.30665	0.113761	0.202111	1	2907	tags=37%, list=23%, signal=47%
VERHAAK_GLIOBLASTOMA_NEURAL	146	0.264721	1.30523	0.0522023	0.203472	1	2383	tags=26%, list=19%, signal=32%
KYNG_NORMAL_AGING_UP	18	0.412866	1.30515	0.122605	0.203328	1	1358	tags=33%, list=11%, signal=37%
KYNG_ENVIRONMENTAL_STRESS_RESPONSE_NOT_BY_UV_IN_OLD	20	0.408371	1.30477	0.142596	0.203607	1	3809	tags=50%, list=30%, signal=71%
GAVIN_FOXP3_TARGETS_CLUSTER_T4	76	0.295671	1.30198	0.101549	0.206662	1	1169	tags=21%, list=9%, signal=23%
REN_ALVEOLAR_RHABDOMYOSARCOMA_UP	57	0.311878	1.30099	0.0897666	0.20764	1	2896	tags=35%, list=23%, signal=45%
KYNG_NORMAL_AGING_DN	25	0.382148	1.30036	0.131579	0.208172	1	2417	tags=36%, list=19%, signal=44%
NOUSHMEHR_GBM_SILENCED_BY_METHYLATION	29	0.368343	1.30013	0.141243	0.208226	1	2864	tags=31%, list=22%, signal=40%
YIH_RESPONSE_TO_ARSENITE_C1	22	0.388524	1.29988	0.158759	0.208307	1	4979	tags=77%, list=39%, signal=126%
BOYAULT_LIVER_CANCER_SUBCLASS_G1_UP	100	0.279604	1.29636	0.058319	0.21224	1	2668	tags=29%, list=21%, signal=36%
VERHAAK_AML_WITH_NPM1_MUTATED_UP	98	0.28148	1.29596	0.0663265	0.212553	1	919	tags=13%, list=7%, signal=14%
LIU_COMMON_CANCER_GENES	69	0.301872	1.29558	0.103147	0.212776	1	2575	tags=29%, list=20%, signal=36%
RHEIN_ALL_GLUCOCORTICOID_THERAPY_UP	51	0.325813	1.29268	0.11414	0.216135	1	2021	tags=33%, list=16%, signal=39%
CHICAS_RB1_TARGETS_SENESCENT	455	0.227954	1.29262	0.0164425	0.215996	1	2135	tags=20%, list=17%, signal=24%
ELLWOOD_MYC_TARGETS_DN	34	0.351202	1.29238	0.127341	0.216046	1	1338	tags=18%, list=10%, signal=20%
ACEVEDO_LIVER_CANCER_WITH_H3K27ME3_DN	105	0.272435	1.29146	0.0783972	0.216956	1	2226	tags=25%, list=17%, signal=30%
ZHU_CMV_24_HR_DN	65	0.305137	1.29066	0.117347	0.217721	1	709	tags=17%, list=6%, signal=18%
KEGG_CHEMOKINE_SIGNALING_PATHWAY	95	0.278926	1.29031	0.0830258	0.217922	1	2412	tags=27%, list=19%, signal=33%
UDAYAKUMAR_MED1_TARGETS_DN	216	0.245743	1.28834	0.0528053	0.220093	1	3095	tags=31%, list=24%, signal=40%
MCCLUNG_DELTA_FOSB_TARGETS_2WK	32	0.353074	1.28792	0.142322	0.220365	1	2303	tags=28%, list=18%, signal=34%
SU_PANCREAS	28	0.362968	1.28745	0.159475	0.220727	1	3340	tags=43%, list=26%, signal=58%
RODWELL_AGING_KIDNEY_NO_BLOOD_DN	117	0.269529	1.28741	0.0681431	0.220549	1	3915	tags=37%, list=31%, signal=52%
YAO_TEMPORAL_RESPONSE_TO_PROGESTERONE_CLUSTER_2	60	0.305812	1.28709	0.108541	0.220739	1	2464	tags=33%, list=19%, signal=41%
ZHU_CMV_ALL_DN	92	0.27998	1.28704	0.0915493	0.220574	1	1773	tags=23%, list=14%, signal=26%
DORSAM_HOXA9_TARGETS_DN	28	0.366778	1.28638	0.13308	0.221147	1	3995	tags=54%, list=31%, signal=78%
BREDEMEYER_RAG_SIGNALING_NOT_VIA_ATM_DN	44	0.330147	1.28581	0.122744	0.2216	1	2389	tags=25%, list=19%, signal=31%
DAZARD_UV_RESPONSE_CLUSTER_G2	22	0.378591	1.2857	0.144954	0.221531	1	1674	tags=36%, list=13%, signal=42%
RUTELLA_RESPONSE_TO_HGF_UP	324	0.233878	1.28512	0.0173228	0.222076	1	3511	tags=32%, list=27%, signal=43%
MIKKELSEN_MEF_HCP_WITH_H3_UNMETHYLATED	57	0.317149	1.28442	0.105072	0.222789	1	1263	tags=19%, list=10%, signal=21%
MASSARWEH_RESPONSE_TO_ESTRADIOL	49	0.323755	1.28393	0.124555	0.223148	1	2027	tags=27%, list=16%, signal=31%
BIOCARTA_PAR1_PATHWAY	29	0.368181	1.28345	0.146903	0.223542	1	2928	tags=41%, list=23%, signal=53%
ZHU_SKIL_TARGETS_UP	16	0.412215	1.28284	0.164486	0.224161	1	2200	tags=38%, list=17%, signal=45%
RUTELLA_RESPONSE_TO_HGF_DN	180	0.25187	1.28282	0.056701	0.22394	1	2629	tags=22%, list=20%, signal=28%
COLINA_TARGETS_OF_4EBP1_AND_4EBP2	285	0.235625	1.28271	0.0285714	0.223843	1	2270	tags=22%, list=18%, signal=26%
CREIGHTON_ENDOCRINE_THERAPY_RESISTANCE_2	329	0.232862	1.2824	0.0402576	0.223978	1	2782	tags=24%, list=22%, signal=29%
REACTOME_ION_TRANSPORT_BY_P_TYPE_ATPASES	19	0.405051	1.2821	0.152672	0.224151	1	2479	tags=42%, list=19%, signal=52%
KONDO_PROSTATE_CANCER_WITH_H3K27ME3	18	0.409561	1.28198	0.177388	0.224066	1	4669	tags=67%, list=36%, signal=105%
THEILGAARD_NEUTROPHIL_AT_SKIN_WOUND_UP	62	0.306924	1.2814	0.116451	0.224562	1	1868	tags=26%, list=15%, signal=30%
ROY_WOUND_BLOOD_VESSEL_UP	29	0.363966	1.28137	0.151119	0.224362	1	189	tags=10%, list=1%, signal=10%
CORRE_MULTIPLE_MYELOMA_DN	34	0.34359	1.28016	0.145719	0.225668	1	3488	tags=44%, list=27%, signal=60%
KOYAMA_SEMA3B_TARGETS_DN	335	0.231819	1.27774	0.0362538	0.228517	1	2677	tags=25%, list=21%, signal=31%
BROWNE_HCMV_INFECTION_14HR_DN	234	0.242318	1.27562	0.0503937	0.230938	1	2372	tags=23%, list=18%, signal=27%
KAMIKUBO_MYELOID_CEBPA_NETWORK	15	0.438919	1.27498	0.162698	0.231549	1	1300	tags=33%, list=10%, signal=37%
PID_SMAD2_3NUCLEARPATHWAY	65	0.295723	1.27434	0.125673	0.232172	1	1462	tags=20%, list=11%, signal=22%
GEORGES_CELL_CYCLE_MIR192_TARGETS	61	0.300717	1.27029	0.118397	0.237273	1	3737	tags=44%, list=29%, signal=62%
SMID_BREAST_CANCER_RELAPSE_IN_BRAIN_DN	53	0.312017	1.27025	0.115587	0.237073	1	3088	tags=42%, list=24%, signal=54%
CHEN_LIVER_METABOLISM_QTL_CIS	66	0.294703	1.27025	0.122124	0.236832	1	3710	tags=42%, list=29%, signal=59%
ACEVEDO_LIVER_CANCER_WITH_H3K9ME3_DN	69	0.292462	1.26985	0.109589	0.237125	1	1449	tags=22%, list=11%, signal=24%
HOEGERKORP_CD44_TARGETS_DIRECT_UP	17	0.4108	1.2691	0.175676	0.237863	1	1410	tags=35%, list=11%, signal=40%
TSENG_ADIPOGENIC_POTENTIAL_UP	22	0.384015	1.26838	0.159393	0.238648	1	385	tags=18%, list=3%, signal=19%
FRIDMAN_IMMORTALIZATION_DN	27	0.360467	1.26689	0.161232	0.240396	1	810	tags=22%, list=6%, signal=24%
VALK_AML_CLUSTER_12	17	0.417713	1.26661	0.181287	0.240529	1	3352	tags=41%, list=26%, signal=56%
IIZUKA_LIVER_CANCER_PROGRESSION_L1_G1_UP	17	0.409138	1.26564	0.17757	0.241567	1	2804	tags=47%, list=22%, signal=60%
ST_ADRENERGIC	24	0.367069	1.26553	0.166369	0.241477	1	1582	tags=29%, list=12%, signal=33%
TAKEDA_TARGETS_OF_NUP98_HOXA9_FUSION_10D_DN	55	0.303471	1.26505	0.12	0.241883	1	4056	tags=44%, list=32%, signal=64%
KYNG_DNA_DAMAGE_BY_GAMMA_RADIATION	53	0.310535	1.26159	0.151943	0.246284	1	2239	tags=25%, list=17%, signal=30%
REACTOME_CHOLESTEROL_BIOSYNTHESIS	22	0.381153	1.26068	0.169742	0.247257	1	1054	tags=23%, list=8%, signal=25%
PID_REG_GR_PATHWAY	56	0.305352	1.26023	0.150278	0.247637	1	1845	tags=23%, list=14%, signal=27%
JIANG_TIP30_TARGETS_UP	40	0.329805	1.25977	0.147217	0.24805	1	3608	tags=43%, list=28%, signal=59%
DAZARD_RESPONSE_TO_UV_SCC_DN	114	0.26779	1.25963	0.0958188	0.247983	1	4321	tags=46%, list=34%, signal=69%
RIZ_ERYTHROID_DIFFERENTIATION_6HR	23	0.376022	1.25963	0.179817	0.247737	1	1704	tags=26%, list=13%, signal=30%
TSAI_RESPONSE_TO_IONIZING_RADIATION	120	0.263354	1.25893	0.0738832	0.248444	1	1845	tags=19%, list=14%, signal=22%
KEGG_FC_EPSILON_RI_SIGNALING_PATHWAY	46	0.319786	1.25577	0.144876	0.25254	1	1188	tags=20%, list=9%, signal=21%
GAVIN_FOXP3_TARGETS_CLUSTER_P3	116	0.266933	1.25443	0.108878	0.25413	1	2960	tags=31%, list=23%, signal=40%
MIKKELSEN_NPC_ICP_WITH_H3K4ME3	318	0.227402	1.25381	0.0425197	0.25476	1	2824	tags=28%, list=22%, signal=35%
RAMALHO_STEMNESS_UP	200	0.239586	1.25288	0.0623003	0.255833	1	3917	tags=43%, list=31%, signal=61%
FLECHNER_PBL_KIDNEY_TRANSPLANT_OK_VS_DONOR_DN	35	0.340602	1.25271	0.153558	0.255837	1	4860	tags=57%, list=38%, signal=92%
YAO_TEMPORAL_RESPONSE_TO_PROGESTERONE_CLUSTER_1	47	0.317284	1.25237	0.145798	0.256044	1	2808	tags=34%, list=22%, signal=43%
BROWNE_HCMV_INFECTION_48HR_UP	139	0.254774	1.25206	0.0953947	0.256228	1	4151	tags=40%, list=32%, signal=59%
BILBAN_B_CLL_LPL_DN	30	0.353373	1.2509	0.151013	0.25759	1	3886	tags=50%, list=30%, signal=72%
KYNG_WERNER_SYNDROM_UP	20	0.390278	1.25068	0.179715	0.257635	1	651	tags=25%, list=5%, signal=26%
COLIN_PILOCYTIC_ASTROCYTOMA_VS_GLIOBLASTOMA_UP	21	0.390699	1.25036	0.185662	0.257804	1	919	tags=19%, list=7%, signal=20%
REACTOME_IL_RECEPTOR_SHC_SIGNALING	17	0.401214	1.25005	0.194882	0.257997	1	1836	tags=35%, list=14%, signal=41%
WOO_LIVER_CANCER_RECURRENCE_UP	79	0.283885	1.24946	0.107143	0.258598	1	908	tags=16%, list=7%, signal=18%
YOSHIMURA_MAPK8_TARGETS_DN	301	0.227703	1.24925	0.0508475	0.258622	1	2308	tags=24%, list=18%, signal=28%
CAIRO_HEPATOBLASTOMA_UP	189	0.245398	1.24894	0.0598007	0.258773	1	3017	tags=29%, list=24%, signal=37%
SMIRNOV_RESPONSE_TO_IR_6HR_UP	150	0.25111	1.24877	0.0800712	0.258772	1	3507	tags=37%, list=27%, signal=50%
WANG_CISPLATIN_RESPONSE_AND_XPC_DN	194	0.245898	1.24871	0.073718	0.258596	1	3281	tags=33%, list=26%, signal=44%
AMIT_EGF_RESPONSE_40_HELA	36	0.330786	1.24804	0.148214	0.259309	1	4538	tags=53%, list=35%, signal=81%
BOYAULT_LIVER_CANCER_SUBCLASS_G56_DN	15	0.416304	1.24775	0.17341	0.259446	1	2150	tags=40%, list=17%, signal=48%
PASQUALUCCI_LYMPHOMA_BY_GC_STAGE_DN	119	0.260276	1.24702	0.0906096	0.260258	1	1652	tags=21%, list=13%, signal=24%
MCBRYAN_PUBERTAL_BREAST_5_6WK_DN	119	0.26262	1.24676	0.111492	0.260385	1	3120	tags=32%, list=24%, signal=42%
SMIRNOV_RESPONSE_TO_IR_6HR_DN	83	0.277593	1.24676	0.142086	0.260127	1	1268	tags=17%, list=10%, signal=19%
TAKEDA_TARGETS_OF_NUP98_HOXA9_FUSION_6HR_DN	29	0.352303	1.2461	0.168539	0.260831	1	1646	tags=21%, list=13%, signal=24%
HOSHIDA_LIVER_CANCER_SURVIVAL_UP	46	0.314148	1.24603	0.132042	0.260693	1	3423	tags=41%, list=27%, signal=56%
MARSON_BOUND_BY_FOXP3_STIMULATED	816	0.21019	1.24548	0.0172911	0.261275	1	3580	tags=34%, list=28%, signal=44%
POTTI_ETOPOSIDE_SENSITIVITY	32	0.344055	1.24546	0.180451	0.261047	1	2390	tags=31%, list=19%, signal=38%
PEDERSEN_METASTASIS_BY_ERBB2_ISOFORM_4	82	0.277559	1.24532	0.118966	0.261006	1	836	tags=17%, list=7%, signal=18%
VANTVEER_BREAST_CANCER_ESR1_UP	139	0.255758	1.2442	0.101836	0.26228	1	2653	tags=23%, list=21%, signal=29%
MIYAGAWA_TARGETS_OF_EWSR1_ETS_FUSIONS_UP	190	0.242938	1.24324	0.0913462	0.263454	1	2960	tags=30%, list=23%, signal=38%
ST_G_ALPHA_I_PATHWAY	28	0.357882	1.24304	0.176147	0.26346	1	1509	tags=25%, list=12%, signal=28%
HSIAO_LIVER_SPECIFIC_GENES	98	0.268212	1.2424	0.114983	0.264127	1	219	tags=9%, list=2%, signal=9%
DORN_ADENOVIRUS_INFECTION_24HR_DN	38	0.328085	1.24225	0.183888	0.264117	1	1022	tags=16%, list=8%, signal=17%
SMID_BREAST_CANCER_RELAPSE_IN_BONE_UP	48	0.310643	1.24147	0.140255	0.26506	1	2502	tags=33%, list=20%, signal=41%
REACTOME_CELL_CELL_JUNCTION_ORGANIZATION	27	0.352266	1.23966	0.193974	0.267482	1	1766	tags=22%, list=14%, signal=26%
KEGG_ABC_TRANSPORTERS	24	0.363178	1.23947	0.181818	0.267503	1	295	tags=13%, list=2%, signal=13%
EHLERS_ANEUPLOIDY_UP	37	0.332402	1.23811	0.167315	0.269152	1	1830	tags=27%, list=14%, signal=31%
LINDSTEDT_DENDRITIC_CELL_MATURATION_C	52	0.306053	1.23794	0.158088	0.269119	1	3409	tags=40%, list=27%, signal=55%
NAKAMURA_ADIPOGENESIS_EARLY_DN	24	0.363643	1.23764	0.170557	0.269282	1	2716	tags=38%, list=21%, signal=47%
LUI_THYROID_CANCER_PAX8_PPARG_UP	41	0.321255	1.23738	0.160777	0.269391	1	845	tags=17%, list=7%, signal=18%
ALCALAY_AML_BY_NPM1_LOCALIZATION_UP	105	0.266785	1.23728	0.125436	0.26927	1	4274	tags=43%, list=33%, signal=64%
WANG_BARRETTS_ESOPHAGUS_AND_ESOPHAGUS_CANCER_DN	23	0.371957	1.23613	0.171815	0.270762	1	62	tags=13%, list=0%, signal=13%
JOHNSTONE_PARVB_TARGETS_3_UP	399	0.221487	1.23439	0.0498489	0.273015	1	2406	tags=23%, list=19%, signal=27%
PID_HES_HEYPATHWAY	35	0.325937	1.23374	0.173599	0.27372	1	2870	tags=34%, list=22%, signal=44%
CAMPS_COLON_CANCER_COPY_NUMBER_DN	31	0.341491	1.23336	0.19337	0.273998	1	3517	tags=52%, list=27%, signal=71%
PID_CD8TCRDOWNSTREAMPATHWAY	34	0.333431	1.23256	0.175313	0.274947	1	2028	tags=26%, list=16%, signal=31%
LA_MEN1_TARGETS	15	0.428031	1.23092	0.205426	0.277193	1	2117	tags=33%, list=17%, signal=40%
SENESE_HDAC2_TARGETS_UP	95	0.268014	1.23059	0.140652	0.277414	1	2631	tags=33%, list=21%, signal=41%
YAMAZAKI_TCEB3_TARGETS_UP	138	0.251876	1.23027	0.1	0.277617	1	3445	tags=33%, list=27%, signal=44%
NEMETH_INFLAMMATORY_RESPONSE_LPS_UP	68	0.286954	1.22958	0.147899	0.278393	1	919	tags=13%, list=7%, signal=14%
GARGALOVIC_RESPONSE_TO_OXIDIZED_PHOSPHOLIPIDS_BLUE_UP	118	0.25683	1.22922	0.122924	0.278683	1	2912	tags=32%, list=23%, signal=41%
CADWELL_ATG16L1_TARGETS_DN	50	0.301185	1.22692	0.186501	0.281802	1	2678	tags=28%, list=21%, signal=35%
WONG_ENDMETRIUM_CANCER_DN	26	0.353502	1.22668	0.186312	0.281869	1	2046	tags=27%, list=16%, signal=32%
OUYANG_PROSTATE_CANCER_PROGRESSION_UP	16	0.403304	1.22565	0.209302	0.28313	1	2906	tags=44%, list=23%, signal=56%
HOLLEMAN_VINCRISTINE_RESISTANCE_B_ALL_UP	34	0.334613	1.22451	0.178571	0.284646	1	2542	tags=32%, list=20%, signal=40%
LABBE_TARGETS_OF_TGFB1_AND_WNT3A_DN	69	0.281562	1.22395	0.157798	0.285226	1	2293	tags=26%, list=18%, signal=32%
RUTELLA_RESPONSE_TO_HGF_VS_CSF2RB_AND_IL4_DN	203	0.238409	1.22339	0.0811744	0.285806	1	3632	tags=35%, list=28%, signal=48%
KEGG_CALCIUM_SIGNALING_PATHWAY	87	0.272727	1.22163	0.141577	0.288305	1	2046	tags=23%, list=16%, signal=27%
REACTOME_IL_2_SIGNALING	29	0.346091	1.22162	0.199637	0.28804	1	1871	tags=31%, list=15%, signal=36%
BRUINS_UVC_RESPONSE_VIA_TP53_GROUP_A	529	0.213339	1.22069	0.0472103	0.289198	1	2753	tags=26%, list=21%, signal=32%
MUELLER_COMMON_TARGETS_OF_AML_FUSIONS_DN	20	0.381917	1.22068	0.195695	0.288935	1	740	tags=15%, list=6%, signal=16%
BREDEMEYER_RAG_SIGNALING_NOT_VIA_ATM_UP	42	0.316293	1.22016	0.18622	0.289453	1	3232	tags=33%, list=25%, signal=44%
NIKOLSKY_BREAST_CANCER_15Q26_AMPLICON	18	0.391332	1.21924	0.194946	0.290638	1	2472	tags=28%, list=19%, signal=34%
ODONNELL_METASTASIS_UP	48	0.304204	1.21663	0.179348	0.294309	1	1148	tags=17%, list=9%, signal=18%
ELVIDGE_HIF1A_TARGETS_DN	79	0.274911	1.21658	0.148862	0.294112	1	2595	tags=29%, list=20%, signal=36%
MARIADASON_RESPONSE_TO_CURCUMIN_SULINDAC_5	20	0.369599	1.2155	0.198783	0.295529	1	687	tags=15%, list=5%, signal=16%
BIOCARTA_BIOPEPTIDES_PATHWAY	34	0.327851	1.21401	0.211679	0.297608	1	1951	tags=26%, list=15%, signal=31%
REACTOME_APOPTOTIC_EXECUTION_PHASE	43	0.310752	1.21383	0.186594	0.297628	1	3121	tags=35%, list=24%, signal=46%
HUPER_BREAST_BASAL_VS_LUMINAL_DN	41	0.315815	1.21089	0.204678	0.301923	1	596	tags=17%, list=5%, signal=18%
KEGG_SYSTEMIC_LUPUS_ERYTHEMATOSUS	43	0.310216	1.21057	0.187394	0.302195	1	238	tags=12%, list=2%, signal=12%
REACTOME_CD28_CO_STIMULATION	26	0.347562	1.21017	0.226519	0.302473	1	964	tags=23%, list=8%, signal=25%
PID_RXR_VDR_PATHWAY	23	0.364677	1.21011	0.224953	0.302298	1	1716	tags=26%, list=13%, signal=30%
BERTUCCI_MEDULLARY_VS_DUCTAL_BREAST_CANCER_UP	177	0.240635	1.20983	0.103618	0.302457	1	1478	tags=17%, list=12%, signal=19%
FIGUEROA_AML_METHYLATION_CLUSTER_1_UP	82	0.269337	1.20973	0.162349	0.302312	1	1985	tags=23%, list=15%, signal=27%
REACTOME_SYNTHESIS_OF_PIPS_AT_THE_PLASMA_MEMBRANE	25	0.358132	1.20944	0.198165	0.302514	1	4230	tags=60%, list=33%, signal=89%
CHARAFE_BREAST_CANCER_BASAL_VS_MESENCHYMAL_DN	40	0.320939	1.20907	0.194545	0.302803	1	1166	tags=18%, list=9%, signal=19%
KUMAR_TARGETS_OF_MLL_AF9_FUSION	279	0.223097	1.20809	0.0861789	0.304108	1	1962	tags=18%, list=15%, signal=20%
NOUZOVA_TRETINOIN_AND_H4_ACETYLATION	134	0.246259	1.20754	0.140496	0.304738	1	3064	tags=32%, list=24%, signal=42%
TSENG_IRS1_TARGETS_DN	98	0.262416	1.20743	0.150268	0.304645	1	2223	tags=20%, list=17%, signal=24%
CHEN_LVAD_SUPPORT_OF_FAILING_HEART_UP	73	0.274514	1.20485	0.158813	0.30866	1	2684	tags=29%, list=21%, signal=36%
REACTOME_PI_METABOLISM	41	0.310751	1.20349	0.196364	0.310531	1	3878	tags=51%, list=30%, signal=73%
CHIANG_LIVER_CANCER_SUBCLASS_CTNNB1_UP	97	0.259612	1.20298	0.153457	0.311091	1	2022	tags=22%, list=16%, signal=26%
ROZANOV_MMP14_TARGETS_DN	21	0.363452	1.20164	0.215139	0.312994	1	976	tags=24%, list=8%, signal=26%
HAHTOLA_MYCOSIS_FUNGOIDES_SKIN_UP	149	0.24074	1.20085	0.137871	0.313998	1	3125	tags=31%, list=24%, signal=40%
REACTOME_OXYGEN_DEPENDENT_PROLINE_HYDROXYLATION_OF_HYPOXIA_INDUCIBLE_FACTOR_ALPHA	15	0.405254	1.20076	0.234615	0.313856	1	992	tags=27%, list=8%, signal=29%
BASSO_CD40_SIGNALING_DN	42	0.309597	1.20048	0.203008	0.313985	1	1060	tags=19%, list=8%, signal=21%
BONCI_TARGETS_OF_MIR15A_AND_MIR16_1	71	0.276162	1.20022	0.152482	0.314147	1	3597	tags=38%, list=28%, signal=53%
PID_IL2_1PATHWAY	45	0.306731	1.19925	0.189189	0.315471	1	1871	tags=27%, list=15%, signal=31%
POS_HISTAMINE_RESPONSE_NETWORK	26	0.343648	1.19859	0.212524	0.31626	1	706	tags=15%, list=6%, signal=16%
KYNG_ENVIRONMENTAL_STRESS_RESPONSE_NOT_BY_GAMMA_IN_OLD	26	0.349776	1.19808	0.23327	0.316814	1	1409	tags=19%, list=11%, signal=22%
GENTILE_UV_RESPONSE_CLUSTER_D1	17	0.399068	1.19784	0.239382	0.316904	1	2974	tags=35%, list=23%, signal=46%
PEDERSEN_METASTASIS_BY_ERBB2_ISOFORM_3	15	0.406018	1.19759	0.232246	0.317022	1	4918	tags=67%, list=38%, signal=108%
REACTOME_NETRIN1_SIGNALING	26	0.3436	1.19657	0.226937	0.318451	1	2106	tags=27%, list=16%, signal=32%
WELCSH_BRCA1_TARGETS_UP	179	0.240122	1.19639	0.110016	0.318462	1	3979	tags=36%, list=31%, signal=51%
YAGI_AML_FAB_MARKERS	145	0.241734	1.1962	0.133898	0.318506	1	4210	tags=42%, list=33%, signal=62%
WIEDERSCHAIN_TARGETS_OF_BMI1_AND_PCGF2	44	0.306571	1.19612	0.213523	0.318329	1	569	tags=16%, list=4%, signal=17%
HALMOS_CEBPA_TARGETS_DN	29	0.337143	1.19499	0.180608	0.319893	1	553	tags=14%, list=4%, signal=14%
PID_VEGFR1_PATHWAY	23	0.353503	1.19314	0.235501	0.322738	1	964	tags=26%, list=8%, signal=28%
BORCZUK_MALIGNANT_MESOTHELIOMA_DN	54	0.286406	1.19303	0.198543	0.322616	1	1046	tags=17%, list=8%, signal=18%
SABATES_COLORECTAL_ADENOMA_UP	64	0.283591	1.19219	0.179673	0.323725	1	551	tags=14%, list=4%, signal=15%
CHIARETTI_T_ALL_RELAPSE_PROGNOSIS	17	0.394	1.19178	0.235632	0.324126	1	4434	tags=65%, list=35%, signal=99%
TSENG_ADIPOGENIC_POTENTIAL_DN	31	0.335397	1.19142	0.24015	0.324434	1	2223	tags=26%, list=17%, signal=31%
KAMIKUBO_MYELOID_MN1_NETWORK	18	0.385186	1.19099	0.229602	0.324859	1	4379	tags=50%, list=34%, signal=76%
ZHANG_TARGETS_OF_EWSR1_FLI1_FUSION	75	0.272985	1.19053	0.188908	0.3253	1	1065	tags=15%, list=8%, signal=16%
ONKEN_UVEAL_MELANOMA_DN	457	0.208758	1.18895	0.0840979	0.327726	1	2832	tags=28%, list=22%, signal=35%
QI_PLASMACYTOMA_UP	164	0.23487	1.18866	0.141414	0.32791	1	3257	tags=32%, list=25%, signal=43%
LIAO_HAVE_SOX4_BINDING_SITES	34	0.314756	1.18793	0.230469	0.328789	1	510	tags=15%, list=4%, signal=15%
XU_GH1_EXOGENOUS_TARGETS_UP	46	0.299249	1.18783	0.189687	0.328638	1	3961	tags=41%, list=31%, signal=60%
MORI_LARGE_PRE_BII_LYMPHOCYTE_DN	41	0.310574	1.18765	0.197464	0.328642	1	1163	tags=20%, list=9%, signal=21%
PARK_HSC_MARKERS	36	0.313803	1.18761	0.21978	0.328389	1	2543	tags=36%, list=20%, signal=45%
MISHRA_CARCINOMA_ASSOCIATED_FIBROBLAST_DN	18	0.382736	1.1874	0.237548	0.328427	1	2815	tags=33%, list=22%, signal=43%
REACTOME_MEIOTIC_SYNAPSIS	38	0.311216	1.18648	0.197393	0.32969	1	2403	tags=29%, list=19%, signal=36%
SESTO_RESPONSE_TO_UV_C1	62	0.277444	1.18642	0.204545	0.32949	1	1381	tags=16%, list=11%, signal=18%
ASTON_MAJOR_DEPRESSIVE_DISORDER_UP	37	0.31125	1.18509	0.204797	0.331465	1	4253	tags=43%, list=33%, signal=65%
KERLEY_RESPONSE_TO_CISPLATIN_UP	39	0.311168	1.18475	0.221223	0.331705	1	532	tags=13%, list=4%, signal=13%
RODWELL_AGING_KIDNEY_NO_BLOOD_UP	143	0.240367	1.18418	0.149923	0.332417	1	2200	tags=24%, list=17%, signal=29%
MARTINEZ_TP53_TARGETS_UP	443	0.208685	1.18377	0.087156	0.332807	1	1796	tags=17%, list=14%, signal=19%
COATES_MACROPHAGE_M1_VS_M2_DN	55	0.286567	1.18261	0.206439	0.334494	1	1464	tags=20%, list=11%, signal=22%
SHAFFER_IRF4_MULTIPLE_MYELOMA_PROGRAM	30	0.331451	1.18261	0.24812	0.334191	1	4142	tags=53%, list=32%, signal=79%
BOYLAN_MULTIPLE_MYELOMA_D_CLUSTER_UP	21	0.356067	1.18175	0.216216	0.335377	1	2201	tags=33%, list=17%, signal=40%
ZHENG_GLIOBLASTOMA_PLASTICITY_DN	35	0.317827	1.18148	0.217803	0.335518	1	3892	tags=46%, list=30%, signal=65%
CHESLER_BRAIN_HIGHEST_EXPRESSION	33	0.320759	1.18139	0.229242	0.335356	1	2571	tags=36%, list=20%, signal=45%
VALK_AML_CLUSTER_15	24	0.344985	1.18096	0.244618	0.335784	1	1102	tags=13%, list=9%, signal=14%
PEDERSEN_METASTASIS_BY_ERBB2_ISOFORM_7	332	0.214594	1.18088	0.085443	0.335625	1	2815	tags=27%, list=22%, signal=34%
KARLSSON_TGFB1_TARGETS_DN	182	0.232708	1.17992	0.132107	0.336975	1	2815	tags=28%, list=22%, signal=35%
MULLIGHAN_MLL_SIGNATURE_1_DN	168	0.235388	1.1795	0.157804	0.337415	1	2070	tags=18%, list=16%, signal=21%
HOLLMANN_APOPTOSIS_VIA_CD40_DN	230	0.226106	1.17942	0.145929	0.33724	1	2856	tags=23%, list=22%, signal=30%
RASHI_RESPONSE_TO_IONIZING_RADIATION_6	51	0.289047	1.17925	0.233813	0.337257	1	1179	tags=16%, list=9%, signal=17%
PID_UPA_UPAR_PATHWAY	26	0.336577	1.17855	0.234286	0.338221	1	2200	tags=35%, list=17%, signal=42%
KEGG_T_CELL_RECEPTOR_SIGNALING_PATHWAY	75	0.269289	1.1773	0.194539	0.340094	1	2048	tags=24%, list=16%, signal=28%
ZHAN_MULTIPLE_MYELOMA_CD1_AND_CD2_DN	42	0.30649	1.17676	0.246479	0.340764	1	3576	tags=45%, list=28%, signal=63%
GERY_CEBP_TARGETS	87	0.256791	1.1756	0.17953	0.342387	1	3476	tags=32%, list=27%, signal=44%
ZWANG_EGF_INTERVAL_DN	158	0.231557	1.17453	0.147059	0.343936	1	1773	tags=16%, list=14%, signal=19%
DODD_NASOPHARYNGEAL_CARCINOMA_DN	1228	0.192165	1.17447	0.0291391	0.343752	1	3457	tags=29%, list=27%, signal=36%
KEGG_GAP_JUNCTION	60	0.281593	1.17423	0.209591	0.343837	1	2311	tags=30%, list=18%, signal=36%
BIOCARTA_GLEEVEC_PATHWAY	21	0.358793	1.17405	0.23062	0.343828	1	1845	tags=33%, list=14%, signal=39%
VALK_AML_WITH_FLT3_ITD	24	0.347747	1.17369	0.236462	0.344101	1	1062	tags=17%, list=8%, signal=18%
PID_FAK_PATHWAY	52	0.291883	1.1734	0.214022	0.34427	1	2916	tags=31%, list=23%, signal=40%
PRAMOONJAGO_SOX4_TARGETS_UP	48	0.293754	1.1723	0.21544	0.345964	1	3919	tags=46%, list=31%, signal=66%
BIOCARTA_PDGF_PATHWAY	27	0.335496	1.17065	0.220561	0.348617	1	1951	tags=30%, list=15%, signal=35%
RICKMAN_TUMOR_DIFFERENTIATED_WELL_VS_MODERATELY_DN	76	0.26356	1.1696	0.200675	0.350217	1	919	tags=16%, list=7%, signal=17%
PID_ECADHERIN_KERATINOCYTE_PATHWAY	19	0.378054	1.16912	0.267552	0.350866	1	964	tags=21%, list=8%, signal=23%
KEGG_AXON_GUIDANCE	94	0.254063	1.16789	0.190476	0.352714	1	1693	tags=20%, list=13%, signal=23%
LEE_LIVER_CANCER_DENA_UP	39	0.30171	1.16786	0.228938	0.352459	1	1850	tags=23%, list=14%, signal=27%
REACTOME_SIGNALING_BY_CONSTITUTIVELY_ACTIVE_EGFR	16	0.390763	1.16625	0.271484	0.35502	1	1871	tags=38%, list=15%, signal=44%
MIKKELSEN_NPC_LCP_WITH_H3K4ME3	31	0.31563	1.16577	0.233151	0.355597	1	1715	tags=23%, list=13%, signal=26%
BIOCARTA_EGF_PATHWAY	27	0.336779	1.16553	0.245747	0.355717	1	1951	tags=30%, list=15%, signal=35%
KORKOLA_TERATOMA	24	0.3461	1.16533	0.273921	0.355732	1	296	tags=17%, list=2%, signal=17%
BENPORATH_PRC2_TARGETS	218	0.221646	1.16492	0.143098	0.356159	1	901	tags=11%, list=7%, signal=12%
CHOW_RASSF1_TARGETS_UP	27	0.329353	1.16438	0.251812	0.356832	1	2872	tags=37%, list=22%, signal=48%
PID_INTEGRIN_CS_PATHWAY	17	0.389193	1.16328	0.26975	0.358466	1	1169	tags=24%, list=9%, signal=26%
PID_CD40_PATHWAY	25	0.338298	1.16318	0.288889	0.358332	1	2753	tags=32%, list=21%, signal=41%
BENPORATH_SUZ12_TARGETS	406	0.208875	1.16315	0.104037	0.358072	1	901	tags=11%, list=7%, signal=11%
CHEMELLO_SOLEUS_VS_EDL_MYOFIBERS_UP	15	0.384794	1.16171	0.269517	0.360356	1	1704	tags=27%, list=13%, signal=31%
KUNINGER_IGF1_VS_PDGFB_TARGETS_DN	31	0.320193	1.16171	0.248544	0.36004	1	2108	tags=35%, list=16%, signal=42%
PID_FASPATHWAY	32	0.32378	1.16129	0.231173	0.360469	1	3617	tags=44%, list=28%, signal=61%
VARELA_ZMPSTE24_TARGETS_DN	21	0.353679	1.1602	0.273408	0.362112	1	1338	tags=19%, list=10%, signal=21%
AMUNDSON_RESPONSE_TO_ARSENITE	190	0.225925	1.15944	0.153344	0.363187	1	4189	tags=43%, list=33%, signal=63%
KEGG_PATHWAYS_IN_CANCER	243	0.218816	1.15873	0.153355	0.364169	1	1228	tags=14%, list=10%, signal=15%
BERENJENO_TRANSFORMED_BY_RHOA_DN	334	0.208779	1.15846	0.104455	0.364349	1	2477	tags=21%, list=19%, signal=25%
REACTOME_TCR_SIGNALING	32	0.318084	1.15722	0.256364	0.366302	1	1507	tags=22%, list=12%, signal=25%
MIKKELSEN_MCV6_ICP_WITH_H3K27ME3	17	0.375942	1.15702	0.290581	0.366386	1	1654	tags=29%, list=13%, signal=34%
GALE_APL_WITH_FLT3_MUTATED_UP	53	0.277078	1.15548	0.224231	0.368842	1	4053	tags=45%, list=32%, signal=66%
BROWNE_HCMV_INFECTION_16HR_DN	59	0.277104	1.15479	0.227872	0.369778	1	1786	tags=27%, list=14%, signal=31%
GALE_APL_WITH_FLT3_MUTATED_DN	17	0.370256	1.15409	0.275281	0.370842	1	596	tags=24%, list=5%, signal=25%
MCBRYAN_PUBERTAL_TGFB1_TARGETS_UP	142	0.238016	1.15288	0.187192	0.372799	1	3311	tags=32%, list=26%, signal=43%
MARTINEZ_RB1_AND_TP53_TARGETS_UP	436	0.203728	1.15285	0.109422	0.372531	1	1796	tags=17%, list=14%, signal=19%
IWANAGA_CARCINOGENESIS_BY_KRAS_UP	120	0.242787	1.15266	0.18087	0.372574	1	4158	tags=43%, list=32%, signal=64%
KYNG_DNA_DAMAGE_UP	165	0.228271	1.15257	0.174917	0.372414	1	2303	tags=24%, list=18%, signal=28%
JEON_SMAD6_TARGETS_UP	19	0.363062	1.1524	0.247312	0.372376	1	2148	tags=26%, list=17%, signal=32%
SASSON_RESPONSE_TO_GONADOTROPHINS_DN	79	0.258588	1.1505	0.21164	0.375643	1	667	tags=14%, list=5%, signal=15%
ABBUD_LIF_SIGNALING_1_UP	31	0.317079	1.15043	0.227273	0.375448	1	1134	tags=23%, list=9%, signal=25%
ACEVEDO_LIVER_CANCER_UP	880	0.192926	1.14993	0.0759312	0.376066	1	3944	tags=34%, list=31%, signal=46%
MARTINEZ_RB1_TARGETS_UP	506	0.201807	1.14986	0.104874	0.375845	1	2335	tags=22%, list=18%, signal=26%
BIOCARTA_P38MAPK_PATHWAY	36	0.307935	1.14796	0.261194	0.379098	1	1711	tags=22%, list=13%, signal=26%
GARY_CD5_TARGETS_DN	410	0.204564	1.14763	0.113003	0.379385	1	3812	tags=35%, list=30%, signal=48%
PID_ANGIOPOIETINRECEPTOR_PATHWAY	39	0.302313	1.14687	0.234862	0.380499	1	3002	tags=41%, list=23%, signal=53%
BIOCARTA_TNFR2_PATHWAY	18	0.365749	1.14591	0.287645	0.381966	1	883	tags=22%, list=7%, signal=24%
PID_A6B1_A6B4_INTEGRIN_PATHWAY	43	0.291147	1.14577	0.240942	0.38191	1	1255	tags=19%, list=10%, signal=21%
CROMER_TUMORIGENESIS_DN	18	0.371475	1.14497	0.275049	0.383099	1	2070	tags=39%, list=16%, signal=46%
KUROKAWA_LIVER_CANCER_CHEMOTHERAPY_DN	34	0.308929	1.14488	0.268431	0.382942	1	2938	tags=32%, list=23%, signal=42%
WARTERS_IR_RESPONSE_5GY	35	0.308124	1.14457	0.257253	0.383212	1	2214	tags=29%, list=17%, signal=34%
NIELSEN_MALIGNAT_FIBROUS_HISTIOCYTOMA_DN	16	0.371673	1.14455	0.285437	0.382924	1	3353	tags=38%, list=26%, signal=51%
MCGARVEY_SILENCED_BY_METHYLATION_IN_COLON_CANCER	15	0.384972	1.14275	0.283809	0.385971	1	1070	tags=20%, list=8%, signal=22%
PASINI_SUZ12_TARGETS_UP	79	0.260237	1.14255	0.242424	0.386013	1	1770	tags=23%, list=14%, signal=26%
PID_AVB3_INTEGRIN_PATHWAY	49	0.289615	1.1425	0.259857	0.385784	1	2751	tags=35%, list=21%, signal=44%
REACTOME_SIGNALING_BY_PDGF	96	0.248861	1.14175	0.202797	0.386913	1	2130	tags=23%, list=17%, signal=27%
HOSHIDA_LIVER_CANCER_SUBCLASS_S3	171	0.230596	1.14163	0.207679	0.386821	1	929	tags=11%, list=7%, signal=12%
YANG_BREAST_CANCER_ESR1_BULK_UP	25	0.334405	1.14148	0.266272	0.386772	1	3041	tags=36%, list=24%, signal=47%
BERTUCCI_MEDULLARY_VS_DUCTAL_BREAST_CANCER_DN	123	0.236813	1.14034	0.213922	0.388599	1	3603	tags=35%, list=28%, signal=48%
BIOCARTA_MET_PATHWAY	34	0.313606	1.13873	0.251866	0.391439	1	2916	tags=41%, list=23%, signal=53%
SPIRA_SMOKERS_LUNG_CANCER_DN	19	0.358484	1.1378	0.290698	0.392918	1	2824	tags=42%, list=22%, signal=54%
PID_RAS_PATHWAY	25	0.336981	1.13759	0.276803	0.392996	1	2940	tags=40%, list=23%, signal=52%
KEGG_VASCULAR_SMOOTH_MUSCLE_CONTRACTION	63	0.262876	1.13722	0.246073	0.393385	1	1613	tags=21%, list=13%, signal=23%
GOTTWEIN_TARGETS_OF_KSHV_MIR_K12_11	57	0.275064	1.13706	0.261023	0.393339	1	3116	tags=33%, list=24%, signal=44%
ST_MYOCYTE_AD_PATHWAY	17	0.37341	1.13662	0.300725	0.393898	1	1582	tags=29%, list=12%, signal=34%
TENEDINI_MEGAKARYOCYTE_MARKERS	48	0.281627	1.13621	0.251356	0.394338	1	1845	tags=19%, list=14%, signal=22%
HUANG_DASATINIB_RESISTANCE_DN	59	0.269614	1.13595	0.234234	0.394483	1	3627	tags=39%, list=28%, signal=54%
TIEN_INTESTINE_PROBIOTICS_6HR_DN	156	0.22766	1.13385	0.208475	0.3982	1	3231	tags=33%, list=25%, signal=43%
GALINDO_IMMUNE_RESPONSE_TO_ENTEROTOXIN	67	0.266403	1.13349	0.270588	0.398612	1	1022	tags=16%, list=8%, signal=18%
GOLDRATH_IMMUNE_MEMORY	56	0.276392	1.13313	0.24515	0.39901	1	3222	tags=38%, list=25%, signal=50%
AMIT_DELAYED_EARLY_GENES	18	0.350549	1.13291	0.283168	0.399096	1	4561	tags=61%, list=36%, signal=95%
CLASPER_LYMPHATIC_VESSELS_DURING_METASTASIS_DN	22	0.341958	1.13283	0.28853	0.398918	1	2751	tags=36%, list=21%, signal=46%
VALK_AML_CLUSTER_2	21	0.344021	1.13265	0.28361	0.398929	1	3555	tags=43%, list=28%, signal=59%
PID_GLYPICAN_1PATHWAY	18	0.365048	1.13238	0.265504	0.399153	1	2793	tags=39%, list=22%, signal=50%
LANDIS_BREAST_CANCER_PROGRESSION_UP	37	0.305996	1.13126	0.290807	0.401025	1	4069	tags=49%, list=32%, signal=71%
GENTILE_RESPONSE_CLUSTER_D3	60	0.267906	1.13096	0.255474	0.401274	1	4321	tags=43%, list=34%, signal=65%
PID_INSULIN_PATHWAY	42	0.290803	1.13075	0.288355	0.401351	1	3019	tags=40%, list=24%, signal=53%
ST_GA12_PATHWAY	18	0.356496	1.13064	0.301344	0.401247	1	798	tags=17%, list=6%, signal=18%
YANG_BREAST_CANCER_ESR1_LASER_DN	45	0.28898	1.13046	0.269896	0.401272	1	3886	tags=49%, list=30%, signal=70%
HEDENFALK_BREAST_CANCER_BRACX_DN	19	0.355261	1.13045	0.299065	0.400968	1	2721	tags=37%, list=21%, signal=47%
BURTON_ADIPOGENESIS_PEAK_AT_2HR	43	0.29344	1.12992	0.26776	0.401618	1	1632	tags=19%, list=13%, signal=21%
PID_PTP1BPATHWAY	37	0.304227	1.12985	0.279926	0.401429	1	1850	tags=30%, list=14%, signal=35%
NAKAYAMA_SOFT_TISSUE_TUMORS_PCA2_DN	29	0.323528	1.12903	0.28877	0.402754	1	753	tags=17%, list=6%, signal=18%
REACTOME_SIGNALING_BY_ROBO_RECEPTOR	23	0.342198	1.129	0.278409	0.402489	1	2457	tags=39%, list=19%, signal=48%
ZHAN_MULTIPLE_MYELOMA_MS_DN	41	0.289884	1.12771	0.278095	0.404648	1	3091	tags=41%, list=24%, signal=54%
REACTOME_G_ALPHA_S_SIGNALLING_EVENTS	37	0.299766	1.12741	0.268156	0.404874	1	2311	tags=30%, list=18%, signal=36%
BIOCARTA_PGC1A_PATHWAY	20	0.341348	1.1259	0.300557	0.407591	1	1704	tags=25%, list=13%, signal=29%
CEBALLOS_TARGETS_OF_TP53_AND_MYC_UP	19	0.357523	1.12529	0.290135	0.408463	1	1685	tags=26%, list=13%, signal=30%
PID_AMB2_NEUTROPHILS_PATHWAY	28	0.325176	1.12514	0.296992	0.408441	1	1991	tags=29%, list=16%, signal=34%
REACTOME_AMYLOIDS	25	0.332762	1.12382	0.292727	0.410745	1	1275	tags=20%, list=10%, signal=22%
KEGG_RENAL_CELL_CARCINOMA	62	0.267773	1.1234	0.273205	0.411277	1	1188	tags=19%, list=9%, signal=21%
KYNG_ENVIRONMENTAL_STRESS_RESPONSE_NOT_BY_GAMMA_IN_WS	29	0.317249	1.12267	0.293006	0.412347	1	2508	tags=24%, list=20%, signal=30%
DOANE_BREAST_CANCER_ESR1_DN	24	0.340803	1.12182	0.292279	0.413686	1	1354	tags=25%, list=11%, signal=28%
PID_AJDISS_2PATHWAY	39	0.293568	1.11989	0.28131	0.417288	1	2315	tags=26%, list=18%, signal=31%
GROSS_HYPOXIA_VIA_ELK3_AND_HIF1A_UP	124	0.232536	1.11965	0.246892	0.417406	1	3717	tags=39%, list=29%, signal=54%
BENPORATH_EED_TARGETS	438	0.197345	1.11953	0.169329	0.417295	1	2131	tags=18%, list=17%, signal=21%
REACTOME_MUSCLE_CONTRACTION	26	0.323775	1.11898	0.311155	0.418047	1	358	tags=15%, list=3%, signal=16%
RUTELLA_RESPONSE_TO_CSF2RB_AND_IL4_UP	276	0.209541	1.11851	0.193656	0.418633	1	3573	tags=31%, list=28%, signal=42%
PID_PS1PATHWAY	41	0.287523	1.11793	0.283122	0.419475	1	1507	tags=20%, list=12%, signal=22%
FAELT_B_CLL_WITH_VH_REARRANGEMENTS_UP	39	0.297022	1.11607	0.303142	0.422885	1	3251	tags=38%, list=25%, signal=51%
REACTOME_G_ALPHA_Q_SIGNALLING_EVENTS	61	0.264297	1.11507	0.276158	0.424613	1	3488	tags=36%, list=27%, signal=49%
REACTOME_NUCLEAR_RECEPTOR_TRANSCRIPTION_PATHWAY	29	0.314978	1.11421	0.301444	0.425968	1	2011	tags=31%, list=16%, signal=37%
KEGG_FOCAL_ADHESION	144	0.228582	1.11385	0.250426	0.42636	1	1739	tags=19%, list=14%, signal=21%
NGUYEN_NOTCH1_TARGETS_DN	74	0.251197	1.11331	0.264973	0.427092	1	1851	tags=20%, list=14%, signal=24%
WENG_POR_TARGETS_LIVER_UP	29	0.311258	1.11274	0.313433	0.427973	1	1338	tags=21%, list=10%, signal=23%
BROWNE_HCMV_INFECTION_1HR_UP	29	0.311816	1.11099	0.306238	0.431181	1	4286	tags=52%, list=33%, signal=78%
KEGG_B_CELL_RECEPTOR_SIGNALING_PATHWAY	56	0.270037	1.1103	0.292727	0.432277	1	1871	tags=21%, list=15%, signal=25%
BOYAULT_LIVER_CANCER_SUBCLASS_G12_UP	37	0.297795	1.10945	0.315596	0.433672	1	3578	tags=41%, list=28%, signal=56%
WU_HBX_TARGETS_1_DN	21	0.335149	1.10928	0.31028	0.433669	1	609	tags=24%, list=5%, signal=25%
CHIANG_LIVER_CANCER_SUBCLASS_INTERFERON_DN	37	0.294005	1.10904	0.294798	0.433796	1	2000	tags=22%, list=16%, signal=26%
SAFFORD_T_LYMPHOCYTE_ANERGY	59	0.264675	1.10853	0.295699	0.434473	1	4112	tags=44%, list=32%, signal=65%
SCHRAETS_MLL_TARGETS_UP	22	0.330038	1.1069	0.319703	0.437425	1	3721	tags=45%, list=29%, signal=64%
LIM_MAMMARY_LUMINAL_PROGENITOR_UP	29	0.318152	1.10687	0.312373	0.43713	1	2864	tags=34%, list=22%, signal=44%
BIOCARTA_PPARA_PATHWAY	44	0.282406	1.10587	0.306422	0.438874	1	1856	tags=23%, list=14%, signal=26%
POOLA_INVASIVE_BREAST_CANCER_DN	76	0.24543	1.1055	0.268468	0.439292	1	1229	tags=14%, list=10%, signal=16%
KIM_WT1_TARGETS_UP	188	0.214138	1.10543	0.232484	0.439056	1	1680	tags=16%, list=13%, signal=19%
PID_HNF3APATHWAY	28	0.312396	1.10512	0.305019	0.439314	1	1842	tags=21%, list=14%, signal=25%
HOFMANN_CELL_LYMPHOMA_DN	29	0.312733	1.10477	0.312381	0.439678	1	709	tags=17%, list=6%, signal=18%
MORI_EMU_MYC_LYMPHOMA_BY_ONSET_TIME_DN	15	0.370495	1.10459	0.333333	0.439681	1	515	tags=20%, list=4%, signal=21%
BROWNE_HCMV_INFECTION_20HR_UP	203	0.216327	1.10442	0.2352	0.43968	1	2560	tags=26%, list=20%, signal=31%
DEMAGALHAES_AGING_UP	35	0.298194	1.10308	0.311663	0.442111	1	2653	tags=31%, list=21%, signal=40%
MAGRANGEAS_MULTIPLE_MYELOMA_IGLL_VS_IGLK_UP	33	0.303888	1.10292	0.324817	0.442063	1	1899	tags=24%, list=15%, signal=28%
PID_IL4_2PATHWAY	36	0.298226	1.1028	0.326007	0.441977	1	1845	tags=31%, list=14%, signal=36%
PID_EPOPATHWAY	30	0.310976	1.10217	0.333932	0.442955	1	1845	tags=23%, list=14%, signal=27%
MEISSNER_BRAIN_HCP_WITH_H3K4ME3_AND_H3K27ME3	633	0.189858	1.10152	0.171014	0.443983	1	1751	tags=15%, list=14%, signal=17%
PID_REELINPATHWAY	25	0.323536	1.10102	0.32844	0.444623	1	1269	tags=24%, list=10%, signal=27%
PILON_KLF1_TARGETS_DN	1827	0.176393	1.10044	0.100367	0.445457	1	3944	tags=34%, list=31%, signal=43%
CASORELLI_APL_SECONDARY_VS_DE_NOVO_UP	28	0.306205	1.0997	0.331492	0.446629	1	2131	tags=21%, list=17%, signal=26%
MAYBURD_RESPONSE_TO_L663536_DN	52	0.269277	1.09862	0.310786	0.448542	1	3413	tags=33%, list=27%, signal=44%
HEIDENBLAD_AMPLICON_8Q24_DN	37	0.295539	1.09822	0.318182	0.449078	1	2835	tags=27%, list=22%, signal=35%
WEI_MIR34A_TARGETS	127	0.225708	1.09814	0.261863	0.448893	1	3486	tags=32%, list=27%, signal=44%
LEE_DOUBLE_POLAR_THYMOCYTE	15	0.370328	1.09662	0.339181	0.45176	1	1135	tags=27%, list=9%, signal=29%
DIAZ_CHRONIC_MEYLOGENOUS_LEUKEMIA_DN	71	0.254959	1.09643	0.283761	0.45181	1	847	tags=14%, list=7%, signal=15%
BILANGES_SERUM_SENSITIVE_VIA_TSC2	34	0.292381	1.09566	0.338828	0.453142	1	2366	tags=35%, list=18%, signal=43%
BOYAULT_LIVER_CANCER_SUBCLASS_G3_DN	24	0.323181	1.09414	0.35249	0.456027	1	856	tags=13%, list=7%, signal=13%
MARIADASON_REGULATED_BY_HISTONE_ACETYLATION_DN	46	0.280484	1.09332	0.305709	0.457512	1	4475	tags=57%, list=35%, signal=86%
WINNEPENNINCKX_MELANOMA_METASTASIS_DN	24	0.330108	1.0932	0.322581	0.457431	1	1877	tags=25%, list=15%, signal=29%
GRAESSMANN_APOPTOSIS_BY_DOXORUBICIN_DN	1656	0.17548	1.09063	0.128174	0.462587	1	2793	tags=24%, list=22%, signal=27%
YAO_TEMPORAL_RESPONSE_TO_PROGESTERONE_CLUSTER_8	38	0.28829	1.09038	0.315044	0.462722	1	709	tags=11%, list=6%, signal=11%
KEGG_ARRHYTHMOGENIC_RIGHT_VENTRICULAR_CARDIOMYOPATHY_ARVC	43	0.280069	1.08983	0.318584	0.463533	1	2293	tags=23%, list=18%, signal=28%
MARSON_FOXP3_TARGETS_DN	41	0.283837	1.0896	0.311594	0.463673	1	1688	tags=22%, list=13%, signal=25%
REACTOME_SIGNALING_BY_SCF_KIT	68	0.253194	1.08937	0.299465	0.463807	1	1871	tags=24%, list=15%, signal=27%
PID_S1P_S1P1_PATHWAY	18	0.347072	1.08899	0.331481	0.464228	1	2445	tags=28%, list=19%, signal=34%
BIOCARTA_CASPASE_PATHWAY	21	0.33946	1.08899	0.331481	0.463876	1	607	tags=14%, list=5%, signal=15%
BERENJENO_TRANSFORMED_BY_RHOA_REVERSIBLY_DN	23	0.323396	1.0887	0.338208	0.464091	1	667	tags=17%, list=5%, signal=18%
SHIN_B_CELL_LYMPHOMA_CLUSTER_8	26	0.312331	1.08862	0.346863	0.463883	1	637	tags=19%, list=5%, signal=20%
BIOCARTA_ECM_PATHWAY	22	0.322409	1.08796	0.338491	0.464885	1	2133	tags=36%, list=17%, signal=44%
WU_SILENCED_BY_METHYLATION_IN_BLADDER_CANCER	26	0.312582	1.08746	0.327103	0.465595	1	3430	tags=50%, list=27%, signal=68%
LIN_MELANOMA_COPY_NUMBER_DN	38	0.285816	1.08718	0.343972	0.465824	1	3750	tags=42%, list=29%, signal=59%
REACTOME_TRANSPORT_OF_VITAMINS_NUCLEOSIDES_AND_RELATED_MOLECULES	18	0.348029	1.08615	0.355469	0.46771	1	816	tags=17%, list=6%, signal=18%
LIM_MAMMARY_LUMINAL_MATURE_DN	70	0.246811	1.08579	0.325301	0.468135	1	1559	tags=14%, list=12%, signal=16%
BARRIER_COLON_CANCER_RECURRENCE_UP	35	0.300762	1.08426	0.339223	0.470996	1	3676	tags=34%, list=29%, signal=48%
LINDGREN_BLADDER_CANCER_CLUSTER_3_DN	197	0.212584	1.08353	0.290792	0.472207	1	1881	tags=17%, list=15%, signal=19%
KEGG_SMALL_CELL_LUNG_CANCER	74	0.248369	1.08344	0.307427	0.472045	1	1169	tags=16%, list=9%, signal=18%
HAHTOLA_MYCOSIS_FUNGOIDES_SKIN_DN	23	0.326404	1.08299	0.327451	0.472663	1	5073	tags=61%, list=40%, signal=101%
BONOME_OVARIAN_CANCER_SURVIVAL_SUBOPTIMAL_DEBULKING	394	0.194622	1.08204	0.240741	0.474365	1	2471	tags=26%, list=19%, signal=31%
REACTOME_ACTIVATED_NOTCH1_TRANSMITS_SIGNAL_TO_THE_NUCLEUS	22	0.324335	1.07928	0.35124	0.479945	1	1138	tags=27%, list=9%, signal=30%
GENTILE_UV_RESPONSE_CLUSTER_D7	40	0.28075	1.07838	0.345455	0.481491	1	3736	tags=43%, list=29%, signal=60%
KEGG_PHOSPHATIDYLINOSITOL_SIGNALING_SYSTEM	61	0.255821	1.0775	0.299824	0.483024	1	1071	tags=15%, list=8%, signal=16%
PEDERSEN_TARGETS_OF_611CTF_ISOFORM_OF_ERBB2	62	0.254481	1.07702	0.342342	0.483688	1	2378	tags=27%, list=19%, signal=33%
MENSE_HYPOXIA_UP	90	0.233455	1.07699	0.305195	0.483369	1	2507	tags=28%, list=20%, signal=34%
SU_TESTIS	51	0.261555	1.07646	0.317627	0.484173	1	2987	tags=25%, list=23%, signal=33%
REACTOME_SIGNALING_BY_NOTCH1	59	0.259669	1.07626	0.331588	0.484249	1	1138	tags=19%, list=9%, signal=20%
HEIDENBLAD_AMPLIFIED_IN_PANCREATIC_CANCER	26	0.309579	1.07587	0.333333	0.484724	1	2202	tags=38%, list=17%, signal=46%
MIKKELSEN_ES_ICP_WITH_H3K4ME3	432	0.191062	1.07479	0.258308	0.486775	1	2954	tags=26%, list=23%, signal=32%
TIAN_BHLHA15_TARGETS	15	0.359079	1.07437	0.346743	0.487311	1	2129	tags=27%, list=17%, signal=32%
VANTVEER_BREAST_CANCER_POOR_PROGNOSIS	41	0.278803	1.07422	0.338983	0.487258	1	1178	tags=12%, list=9%, signal=13%
BENPORATH_ES_WITH_H3K27ME3	444	0.189949	1.07374	0.254438	0.48797	1	901	tags=10%, list=7%, signal=11%
BIOCARTA_IL1R_PATHWAY	26	0.313945	1.07322	0.345946	0.48879	1	1507	tags=23%, list=12%, signal=26%
KOBAYASHI_RESPONSE_TO_ROMIDEPSIN	15	0.363384	1.07132	0.356137	0.492648	1	3283	tags=53%, list=26%, signal=72%
SABATES_COLORECTAL_ADENOMA_SIZE_UP	18	0.342106	1.06868	0.353818	0.498277	1	2275	tags=33%, list=18%, signal=40%
LINDSTEDT_DENDRITIC_CELL_MATURATION_D	45	0.270774	1.06858	0.367459	0.498115	1	682	tags=13%, list=5%, signal=14%
PID_CASPASE_PATHWAY	48	0.269576	1.0672	0.35649	0.500809	1	607	tags=10%, list=5%, signal=11%
CERVERA_SDHB_TARGETS_1_UP	75	0.240009	1.06653	0.335116	0.501934	1	3164	tags=29%, list=25%, signal=39%
MA_MYELOID_DIFFERENTIATION_DN	29	0.304831	1.06647	0.342155	0.501686	1	2808	tags=38%, list=22%, signal=48%
PID_S1P_S1P3_PATHWAY	25	0.316724	1.06632	0.376648	0.501636	1	2928	tags=40%, list=23%, signal=52%
LI_INDUCED_T_TO_NATURAL_KILLER_UP	220	0.205725	1.06584	0.324451	0.502351	1	1154	tags=12%, list=9%, signal=13%
FAELT_B_CLL_WITH_VH3_21_DN	48	0.262589	1.06542	0.364469	0.50293	1	1793	tags=19%, list=14%, signal=22%
SASSON_RESPONSE_TO_FORSKOLIN_DN	80	0.239237	1.06533	0.328014	0.502734	1	667	tags=14%, list=5%, signal=14%
JI_RESPONSE_TO_FSH_DN	55	0.258243	1.06454	0.346429	0.504088	1	2906	tags=29%, list=23%, signal=37%
CHEOK_RESPONSE_TO_MERCAPTOPURINE_AND_LD_MTX_DN	15	0.357286	1.06358	0.387868	0.505886	1	4065	tags=60%, list=32%, signal=88%
MCBRYAN_PUBERTAL_BREAST_3_4WK_DN	28	0.303534	1.06256	0.375701	0.507817	1	1878	tags=29%, list=15%, signal=33%
PID_NOTCH_PATHWAY	46	0.265495	1.06255	0.347584	0.507449	1	2761	tags=28%, list=22%, signal=36%
PID_BMPPATHWAY	31	0.29886	1.06252	0.354962	0.507136	1	2377	tags=29%, list=19%, signal=36%
ZWANG_TRANSIENTLY_UP_BY_2ND_EGF_PULSE_ONLY	606	0.182824	1.06201	0.267669	0.507925	1	2053	tags=17%, list=16%, signal=19%
RICKMAN_METASTASIS_UP	313	0.195528	1.06192	0.305864	0.507749	1	3865	tags=33%, list=30%, signal=46%
KEEN_RESPONSE_TO_ROSIGLITAZONE_DN	69	0.246735	1.0619	0.342491	0.507418	1	2219	tags=25%, list=17%, signal=30%
YAO_HOXA10_TARGETS_VIA_PROGESTERONE_UP	46	0.271184	1.06077	0.391466	0.509648	1	2168	tags=22%, list=17%, signal=26%
MELLMAN_TUT1_TARGETS_DN	43	0.27406	1.06065	0.357401	0.509525	1	1516	tags=23%, list=12%, signal=26%
KEGG_APOPTOSIS	73	0.241692	1.05935	0.351986	0.512081	1	1062	tags=15%, list=8%, signal=16%
DACOSTA_ERCC3_ALLELE_XPCS_VS_TTD_UP	22	0.320057	1.05892	0.362595	0.512686	1	245	tags=9%, list=2%, signal=9%
KEGG_BETA_ALANINE_METABOLISM	17	0.344586	1.05861	0.383302	0.513005	1	258	tags=12%, list=2%, signal=12%
REN_ALVEOLAR_RHABDOMYOSARCOMA_DN	377	0.188564	1.0586	0.294118	0.512644	1	3166	tags=28%, list=25%, signal=36%
BEIER_GLIOMA_STEM_CELL_UP	24	0.316697	1.05739	0.364437	0.515038	1	3414	tags=42%, list=27%, signal=57%
PID_KITPATHWAY	45	0.265213	1.05734	0.357651	0.514748	1	2130	tags=24%, list=17%, signal=29%
SATO_SILENCED_EPIGENETICALLY_IN_PANCREATIC_CANCER	25	0.3094	1.05734	0.365385	0.514365	1	638	tags=12%, list=5%, signal=13%
MCCLUNG_CREB1_TARGETS_UP	70	0.240408	1.05547	0.342513	0.518323	1	2190	tags=21%, list=17%, signal=26%
ABDELMOHSEN_ELAVL4_TARGETS	15	0.357228	1.05541	0.385057	0.518065	1	2497	tags=33%, list=19%, signal=41%
MIKKELSEN_IPS_HCP_WITH_H3_UNMETHYLATED	21	0.324574	1.05406	0.396709	0.52082	1	1136	tags=24%, list=9%, signal=26%
ZHAN_MULTIPLE_MYELOMA_LB_UP	28	0.301637	1.05393	0.381404	0.520702	1	3036	tags=36%, list=24%, signal=47%
FARMER_BREAST_CANCER_CLUSTER_6	15	0.356477	1.05294	0.386179	0.522553	1	2351	tags=33%, list=18%, signal=41%
KEGG_REGULATION_OF_ACTIN_CYTOSKELETON	152	0.211671	1.05243	0.345964	0.523293	1	2592	tags=26%, list=20%, signal=32%
ASGHARZADEH_NEUROBLASTOMA_POOR_SURVIVAL_DN	36	0.284772	1.05204	0.382084	0.523781	1	2960	tags=31%, list=23%, signal=40%
MCBRYAN_PUBERTAL_BREAST_5_6WK_UP	87	0.235136	1.05202	0.354386	0.523424	1	4036	tags=43%, list=31%, signal=62%
LINDVALL_IMMORTALIZED_BY_TERT_UP	55	0.258238	1.05181	0.378092	0.523517	1	1215	tags=16%, list=9%, signal=18%
REACTOME_GPVI_MEDIATED_ACTIVATION_CASCADE	20	0.320513	1.05174	0.384906	0.523294	1	964	tags=20%, list=8%, signal=22%
BAE_BRCA1_TARGETS_DN	26	0.303321	1.0516	0.382812	0.523218	1	3008	tags=42%, list=23%, signal=55%
KOINUMA_TARGETS_OF_SMAD2_OR_SMAD3	743	0.17684	1.05123	0.271605	0.523688	1	3301	tags=28%, list=26%, signal=35%
REACTOME_MEIOSIS	58	0.251735	1.05075	0.374074	0.52438	1	2403	tags=26%, list=19%, signal=32%
HOSHIDA_LIVER_CANCER_SUBCLASS_S2	105	0.228334	1.05056	0.344464	0.524423	1	4012	tags=37%, list=31%, signal=54%
WANG_LSD1_TARGETS_DN	22	0.317052	1.05018	0.380117	0.524861	1	2903	tags=36%, list=23%, signal=47%
LIEN_BREAST_CARCINOMA_METAPLASTIC_VS_DUCTAL_DN	55	0.25785	1.04963	0.352612	0.525753	1	2502	tags=20%, list=20%, signal=25%
ZHOU_TNF_SIGNALING_4HR	50	0.261825	1.04962	0.382406	0.525393	1	1169	tags=18%, list=9%, signal=20%
COATES_MACROPHAGE_M1_VS_M2_UP	55	0.251104	1.04939	0.376554	0.525523	1	4326	tags=47%, list=34%, signal=71%
ST_INTERLEUKIN_4_PATHWAY	22	0.312864	1.04904	0.384181	0.525943	1	1836	tags=32%, list=14%, signal=37%
ST_TUMOR_NECROSIS_FACTOR_PATHWAY	28	0.300947	1.04858	0.376238	0.526592	1	3111	tags=36%, list=24%, signal=47%
SA_CASPASE_CASCADE	16	0.341244	1.04848	0.399281	0.526419	1	3508	tags=44%, list=27%, signal=60%
PID_ERBB1_DOWNSTREAM_PATHWAY	100	0.223958	1.04803	0.36755	0.527017	1	2841	tags=27%, list=22%, signal=34%
PID_SYNDECAN_1_PATHWAY	25	0.31083	1.04783	0.370998	0.52709	1	3441	tags=48%, list=27%, signal=65%
ZHU_CMV_8_HR_DN	40	0.270531	1.04691	0.366972	0.528833	1	2131	tags=28%, list=17%, signal=33%
PID_ERBB2ERBB3PATHWAY	41	0.272132	1.04602	0.394415	0.53052	1	2037	tags=27%, list=16%, signal=32%
LINDGREN_BLADDER_CANCER_HIGH_RECURRENCE	34	0.285384	1.04594	0.397412	0.53032	1	688	tags=15%, list=5%, signal=15%
GU_PDEF_TARGETS_UP	55	0.253983	1.04531	0.368324	0.531353	1	908	tags=15%, list=7%, signal=16%
HERNANDEZ_MITOTIC_ARREST_BY_DOCETAXEL_2_UP	43	0.268557	1.0453	0.374564	0.53101	1	919	tags=19%, list=7%, signal=20%
LEONARD_HYPOXIA	43	0.265055	1.04431	0.371595	0.532904	1	1604	tags=19%, list=13%, signal=21%
VERHAAK_GLIOBLASTOMA_CLASSICAL	157	0.209879	1.04425	0.339374	0.532649	1	2629	tags=24%, list=20%, signal=29%
PID_DELTANP63PATHWAY	38	0.273449	1.04424	0.37766	0.532262	1	3371	tags=37%, list=26%, signal=50%
JAZAG_TGFB1_SIGNALING_VIA_SMAD4_DN	39	0.271722	1.04312	0.367537	0.534476	1	912	tags=18%, list=7%, signal=19%
BEGUM_TARGETS_OF_PAX3_FOXO1_FUSION_DN	34	0.283883	1.0426	0.378531	0.535271	1	202	tags=9%, list=2%, signal=9%
REACTOME_NRAGE_SIGNALS_DEATH_THROUGH_JNK	35	0.279752	1.04246	0.388385	0.535206	1	2512	tags=31%, list=20%, signal=39%
BIOCARTA_TCR_PATHWAY	33	0.285826	1.04203	0.425651	0.535746	1	1693	tags=21%, list=13%, signal=24%
REACTOME_O_LINKED_GLYCOSYLATION_OF_MUCINS	29	0.294321	1.04136	0.393657	0.536904	1	2749	tags=34%, list=21%, signal=44%
BIOCARTA_NFAT_PATHWAY	40	0.272571	1.0408	0.391697	0.537783	1	1792	tags=20%, list=14%, signal=23%
LEIN_CEREBELLUM_MARKERS	56	0.247733	1.04063	0.387569	0.537799	1	2413	tags=27%, list=19%, signal=33%
MOOTHA_GLYCOGEN_METABOLISM	16	0.337593	1.03877	0.39619	0.541751	1	929	tags=19%, list=7%, signal=20%
TOMLINS_PROSTATE_CANCER_DN	35	0.278562	1.03856	0.402985	0.541836	1	3524	tags=40%, list=27%, signal=55%
PID_ATF2_PATHWAY	43	0.268061	1.03841	0.41533	0.541818	1	1318	tags=19%, list=10%, signal=21%
PID_INTEGRIN_A4B1_PATHWAY	27	0.299911	1.03586	0.371585	0.547401	1	2916	tags=41%, list=23%, signal=53%
PID_AR_TF_PATHWAY	42	0.266571	1.03378	0.407407	0.551828	1	1648	tags=24%, list=13%, signal=27%
NAM_FXYD5_TARGETS_DN	18	0.328815	1.03304	0.405303	0.553118	1	1729	tags=22%, list=13%, signal=26%
BIOCARTA_BCELLSURVIVAL_PATHWAY	15	0.357382	1.03304	0.403579	0.552729	1	2855	tags=47%, list=22%, signal=60%
REACTOME_NEURONAL_SYSTEM	122	0.215181	1.03302	0.385382	0.552364	1	3001	tags=28%, list=23%, signal=36%
SAKAI_CHRONIC_HEPATITIS_VS_LIVER_CANCER_DN	23	0.306361	1.03233	0.400749	0.553618	1	672	tags=13%, list=5%, signal=14%
REACTOME_CELL_CELL_COMMUNICATION	79	0.232082	1.03166	0.409574	0.554848	1	2412	tags=24%, list=19%, signal=29%
IWANAGA_CARCINOGENESIS_BY_KRAS_PTEN_DN	234	0.194286	1.0302	0.36	0.557947	1	1749	tags=16%, list=14%, signal=18%
KEGG_GNRH_SIGNALING_PATHWAY	62	0.244381	1.02996	0.391771	0.558093	1	1509	tags=18%, list=12%, signal=20%
KEGG_ANTIGEN_PROCESSING_AND_PRESENTATION	44	0.266742	1.02905	0.403042	0.559872	1	2712	tags=25%, list=21%, signal=32%
PID_RETINOIC_ACID_PATHWAY	27	0.292911	1.02866	0.405825	0.560356	1	1462	tags=22%, list=11%, signal=25%
MOREAUX_MULTIPLE_MYELOMA_BY_TACI_DN	169	0.205696	1.02863	0.403252	0.559991	1	3219	tags=32%, list=25%, signal=42%
SIMBULAN_PARP1_TARGETS_UP	22	0.306892	1.02859	0.404215	0.559706	1	168	tags=9%, list=1%, signal=9%
PID_PI3KPLCTRKPATHWAY	32	0.276846	1.02801	0.408759	0.560731	1	2130	tags=28%, list=17%, signal=34%
WANG_ESOPHAGUS_CANCER_VS_NORMAL_UP	80	0.228697	1.02779	0.399306	0.560828	1	883	tags=13%, list=7%, signal=13%
IVANOVA_HEMATOPOIESIS_STEM_CELL_SHORT_TERM	24	0.303561	1.0277	0.426386	0.56063	1	2777	tags=38%, list=22%, signal=48%
WANG_LMO4_TARGETS_UP	328	0.186026	1.02762	0.396631	0.560408	1	3929	tags=38%, list=31%, signal=53%
ST_GRANULE_CELL_SURVIVAL_PATHWAY	23	0.303642	1.02751	0.422311	0.560289	1	1309	tags=22%, list=10%, signal=24%
NAKAMURA_METASTASIS_MODEL_DN	35	0.273624	1.02726	0.393939	0.560443	1	323	tags=11%, list=3%, signal=12%
PID_PI3KCIPATHWAY	34	0.277515	1.02706	0.426168	0.560496	1	2130	tags=26%, list=17%, signal=32%
DORN_ADENOVIRUS_INFECTION_32HR_DN	33	0.274429	1.0269	0.435337	0.560495	1	4745	tags=55%, list=37%, signal=86%
KAPOSI_LIVER_CANCER_MET_UP	17	0.337509	1.02677	0.434615	0.560383	1	1169	tags=24%, list=9%, signal=26%
DELASERNA_MYOD_TARGETS_UP	67	0.237999	1.02652	0.398927	0.560528	1	1894	tags=21%, list=15%, signal=24%
PID_FOXOPATHWAY	46	0.256589	1.02623	0.417254	0.560793	1	4490	tags=48%, list=35%, signal=73%
KIM_WT1_TARGETS_12HR_DN	187	0.202267	1.0262	0.38806	0.560457	1	983	tags=11%, list=8%, signal=11%
BIDUS_METASTASIS_DN	119	0.213205	1.02462	0.410299	0.563825	1	3076	tags=30%, list=24%, signal=39%
REACTOME_SLC_MEDIATED_TRANSMEMBRANE_TRANSPORT	132	0.212741	1.02447	0.398291	0.563795	1	1257	tags=14%, list=10%, signal=15%
CONCANNON_APOPTOSIS_BY_EPOXOMICIN_UP	213	0.198205	1.02446	0.400324	0.563395	1	3132	tags=29%, list=24%, signal=37%
LANDIS_ERBB2_BREAST_TUMORS_324_UP	136	0.209474	1.02333	0.395904	0.565784	1	3371	tags=31%, list=26%, signal=41%
CARDOSO_RESPONSE_TO_GAMMA_RADIATION_AND_3AB	15	0.343798	1.02318	0.417178	0.565729	1	2589	tags=40%, list=20%, signal=50%
MAHAJAN_RESPONSE_TO_IL1A_DN	64	0.238707	1.02296	0.418118	0.565831	1	4070	tags=44%, list=32%, signal=64%
ZHAN_MULTIPLE_MYELOMA_CD2_UP	30	0.282032	1.02208	0.411321	0.567519	1	2905	tags=33%, list=23%, signal=43%
ZHAN_EARLY_DIFFERENTIATION_GENES_DN	31	0.282795	1.02174	0.403141	0.567982	1	1604	tags=26%, list=13%, signal=29%
LABBE_TARGETS_OF_TGFB1_AND_WNT3A_UP	75	0.234343	1.02116	0.413669	0.568931	1	2174	tags=23%, list=17%, signal=27%
RICKMAN_HEAD_AND_NECK_CANCER_F	17	0.329874	1.01964	0.428843	0.572231	1	616	tags=24%, list=5%, signal=25%
KEGG_NOTCH_SIGNALING_PATHWAY	40	0.266295	1.01958	0.421986	0.571956	1	1633	tags=23%, list=13%, signal=26%
BOHN_PRIMARY_IMMUNODEFICIENCY_SYNDROM_DN	29	0.284938	1.01772	0.411347	0.575922	1	1546	tags=17%, list=12%, signal=20%
PARK_HSC_VS_MULTIPOTENT_PROGENITORS_UP	16	0.337891	1.01746	0.455882	0.576133	1	664	tags=19%, list=5%, signal=20%
BIOCARTA_IGF1_PATHWAY	19	0.321974	1.01715	0.465517	0.576466	1	1309	tags=26%, list=10%, signal=29%
HAHTOLA_MYCOSIS_FUNGOIDES_CD4_UP	47	0.256851	1.01586	0.426523	0.579186	1	3101	tags=30%, list=24%, signal=39%
BIOCARTA_CREB_PATHWAY	23	0.307073	1.01549	0.418478	0.579626	1	1362	tags=22%, list=11%, signal=24%
IWANAGA_CARCINOGENESIS_BY_KRAS_DN	84	0.2264	1.01335	0.412266	0.584426	1	2743	tags=25%, list=21%, signal=32%
DITTMER_PTHLH_TARGETS_DN	66	0.235157	1.01275	0.444643	0.585427	1	1680	tags=20%, list=13%, signal=23%
REACTOME_PPARA_ACTIVATES_GENE_EXPRESSION	89	0.226081	1.01226	0.421708	0.586161	1	2035	tags=20%, list=16%, signal=24%
REACTOME_TRANSPORT_TO_THE_GOLGI_AND_SUBSEQUENT_MODIFICATION	28	0.289006	1.01216	0.441775	0.585989	1	3880	tags=46%, list=30%, signal=66%
RODRIGUES_NTN1_TARGETS_DN	120	0.211164	1.01157	0.423875	0.587062	1	3195	tags=30%, list=25%, signal=40%
PID_LYMPHANGIOGENESIS_PATHWAY	20	0.31247	1.01029	0.420664	0.589753	1	2916	tags=40%, list=23%, signal=52%
REACTOME_GASTRIN_CREB_SIGNALLING_PATHWAY_VIA_PKC_AND_MAPK	81	0.227224	1.00997	0.437177	0.590032	1	3488	tags=33%, list=27%, signal=45%
MATZUK_CENTRAL_FOR_FEMALE_FERTILITY	15	0.343672	1.0095	0.432653	0.590741	1	1850	tags=33%, list=14%, signal=39%
REACTOME_REGULATION_OF_INSULIN_SECRETION_BY_GLUCAGON_LIKE_PEPTIDE1	24	0.30278	1.00909	0.442831	0.591281	1	2838	tags=33%, list=22%, signal=43%
SEKI_INFLAMMATORY_RESPONSE_LPS_DN	16	0.335863	1.00859	0.458175	0.592029	1	1705	tags=31%, list=13%, signal=36%
KEGG_WNT_SIGNALING_PATHWAY	111	0.214789	1.0085	0.43058	0.591851	1	1693	tags=16%, list=13%, signal=19%
BIOCARTA_RAC1_PATHWAY	19	0.323089	1.0077	0.446602	0.593351	1	1255	tags=26%, list=10%, signal=29%
GUTIERREZ_MULTIPLE_MYELOMA_DN	34	0.272731	1.00717	0.427481	0.594152	1	48	tags=6%, list=0%, signal=6%
PID_ARF6_TRAFFICKINGPATHWAY	38	0.268208	1.00706	0.433028	0.594019	1	2726	tags=29%, list=21%, signal=37%
MURAKAMI_UV_RESPONSE_6HR_UP	33	0.276591	1.00645	0.454206	0.595102	1	560	tags=15%, list=4%, signal=16%
GESERICK_TERT_TARGETS_DN	16	0.333127	1.00529	0.452107	0.597536	1	4745	tags=56%, list=37%, signal=89%
SNIJDERS_AMPLIFIED_IN_HEAD_AND_NECK_TUMORS	30	0.287118	1.00489	0.462687	0.598094	1	4326	tags=57%, list=34%, signal=85%
LANDIS_ERBB2_BREAST_PRENEOPLASTIC_UP	16	0.327509	1.00452	0.450758	0.598552	1	645	tags=19%, list=5%, signal=20%
CERIBELLI_GENES_INACTIVE_AND_BOUND_BY_NFY	18	0.323965	1.00415	0.453668	0.599053	1	1018	tags=22%, list=8%, signal=24%
GUILLAUMOND_KLF10_TARGETS_DN	19	0.318105	1.00394	0.432866	0.599141	1	3467	tags=32%, list=27%, signal=43%
HELLER_HDAC_TARGETS_UP	260	0.188771	1.00365	0.4687	0.599447	1	1068	tags=12%, list=8%, signal=13%
ADDYA_ERYTHROID_DIFFERENTIATION_BY_HEMIN	59	0.237708	1.00261	0.435805	0.601519	1	1287	tags=19%, list=10%, signal=21%
KEGG_PATHOGENIC_ESCHERICHIA_COLI_INFECTION	45	0.253314	1.00218	0.438628	0.602131	1	2300	tags=27%, list=18%, signal=32%
SESTO_RESPONSE_TO_UV_C0	100	0.215595	1.00196	0.461938	0.602267	1	4235	tags=38%, list=33%, signal=56%
MARSON_BOUND_BY_FOXP3_UNSTIMULATED	1003	0.16608	1.00186	0.457718	0.60206	1	3130	tags=27%, list=24%, signal=33%
REACTOME_AXON_GUIDANCE	172	0.198593	1.00173	0.449753	0.601959	1	2815	tags=26%, list=22%, signal=33%
WANG_RECURRENT_LIVER_CANCER_UP	18	0.325759	1.00171	0.453333	0.601594	1	2975	tags=39%, list=23%, signal=51%
WEINMANN_ADAPTATION_TO_HYPOXIA_UP	20	0.315012	1.00141	0.437148	0.601887	1	4	tags=5%, list=0%, signal=5%
BROWNE_HCMV_INFECTION_48HR_DN	345	0.181623	1.00023	0.46003	0.604319	1	2762	tags=24%, list=22%, signal=30%
ZHANG_TLX_TARGETS_DN	87	0.22326	0.999988	0.466321	0.604514	1	608	tags=8%, list=5%, signal=8%
BORLAK_LIVER_CANCER_EGF_UP	41	0.255292	0.99982	0.454064	0.604519	1	1309	tags=17%, list=10%, signal=19%
CROONQUIST_STROMAL_STIMULATION_UP	38	0.268965	0.999665	0.468927	0.604468	1	1840	tags=21%, list=14%, signal=25%
FLECHNER_PBL_KIDNEY_TRANSPLANT_REJECTED_VS_OK_UP	61	0.237161	0.999566	0.432099	0.604275	1	2092	tags=20%, list=16%, signal=23%
INGRAM_SHH_TARGETS_DN	36	0.268716	0.998973	0.473394	0.605248	1	1506	tags=19%, list=12%, signal=22%
NGUYEN_NOTCH1_TARGETS_UP	23	0.295553	0.998879	0.472868	0.605051	1	2548	tags=35%, list=20%, signal=43%
HENDRICKS_SMARCA4_TARGETS_DN	28	0.290091	0.998782	0.457143	0.604872	1	3049	tags=39%, list=24%, signal=51%
RICKMAN_TUMOR_DIFFERENTIATED_WELL_VS_POORLY_DN	307	0.18254	0.997965	0.436252	0.606443	1	2260	tags=20%, list=18%, signal=24%
DARWICHE_PAPILLOMA_PROGRESSION_RISK	46	0.252447	0.997688	0.466019	0.60672	1	1005	tags=15%, list=8%, signal=16%
MARSON_FOXP3_TARGETS_UP	54	0.245724	0.997511	0.445055	0.606715	1	2464	tags=28%, list=19%, signal=34%
MARIADASON_RESPONSE_TO_BUTYRATE_SULINDAC_6	43	0.258408	0.995759	0.472924	0.610505	1	3738	tags=40%, list=29%, signal=56%
PID_P38_MKK3_6PATHWAY	24	0.297809	0.995389	0.456767	0.610966	1	1507	tags=21%, list=12%, signal=24%
LEE_AGING_MUSCLE_UP	34	0.267118	0.994804	0.466425	0.611969	1	1440	tags=21%, list=11%, signal=23%
CHICAS_RB1_TARGETS_GROWING	185	0.193635	0.994162	0.442539	0.61312	1	2686	tags=25%, list=21%, signal=32%
BLALOCK_ALZHEIMERS_DISEASE_UP	1388	0.161454	0.994111	0.497361	0.612808	1	2452	tags=20%, list=19%, signal=22%
CAIRO_HEPATOBLASTOMA_DN	151	0.202027	0.992736	0.474832	0.615719	1	2219	tags=19%, list=17%, signal=23%
FIRESTEIN_CTNNB1_PATHWAY	29	0.274401	0.992665	0.47191	0.615465	1	1871	tags=28%, list=15%, signal=32%
FONTAINE_FOLLICULAR_THYROID_ADENOMA_DN	51	0.242625	0.991797	0.460317	0.617164	1	2431	tags=25%, list=19%, signal=31%
YAGI_AML_WITH_INV_16_TRANSLOCATION	321	0.182394	0.988955	0.493884	0.623789	1	2847	tags=25%, list=22%, signal=31%
REACTOME_COSTIMULATION_BY_THE_CD28_FAMILY	43	0.251451	0.988886	0.488679	0.623524	1	964	tags=16%, list=8%, signal=18%
BROWNE_HCMV_INFECTION_8HR_DN	35	0.265203	0.987577	0.471015	0.626331	1	2131	tags=17%, list=17%, signal=21%
SHETH_LIVER_CANCER_VS_TXNIP_LOSS_PAM5	52	0.242044	0.987497	0.468354	0.6261	1	3704	tags=38%, list=29%, signal=54%
PETRETTO_HEART_MASS_QTL_CIS_UP	24	0.296362	0.985842	0.475096	0.629648	1	2207	tags=25%, list=17%, signal=30%
YANG_BREAST_CANCER_ESR1_DN	19	0.315297	0.985429	0.471805	0.630251	1	5102	tags=63%, list=40%, signal=105%
ZHAN_V1_LATE_DIFFERENTIATION_GENES_UP	26	0.285388	0.984684	0.466919	0.631605	1	917	tags=12%, list=7%, signal=12%
GAZDA_DIAMOND_BLACKFAN_ANEMIA_PROGENITOR_DN	60	0.233843	0.984482	0.474074	0.631646	1	2938	tags=32%, list=23%, signal=41%
REACTOME_PHASE1_FUNCTIONALIZATION_OF_COMPOUNDS	18	0.316343	0.984262	0.487379	0.63174	1	3858	tags=44%, list=30%, signal=63%
REACTOME_DEVELOPMENTAL_BIOLOGY	270	0.182242	0.984156	0.487915	0.631555	1	2831	tags=26%, list=22%, signal=32%
BIOCARTA_NGF_PATHWAY	15	0.326871	0.983954	0.500986	0.631638	1	1309	tags=27%, list=10%, signal=30%
LABBE_TGFB1_TARGETS_UP	67	0.228696	0.982923	0.483478	0.633693	1	4716	tags=48%, list=37%, signal=75%
LIN_NPAS4_TARGETS_DN	40	0.255259	0.982159	0.482633	0.635177	1	3032	tags=40%, list=24%, signal=52%
AMUNDSON_POOR_SURVIVAL_AFTER_GAMMA_RADIATION_8G	79	0.221118	0.981673	0.498221	0.635929	1	3407	tags=34%, list=27%, signal=46%
REACTOME_TRANSCRIPTIONAL_ACTIVITY_OF_SMAD2_SMAD3_SMAD4_HETEROTRIMER	35	0.265256	0.981663	0.489209	0.635509	1	2435	tags=23%, list=19%, signal=28%
MCBRYAN_PUBERTAL_BREAST_3_4WK_UP	139	0.197817	0.981446	0.509061	0.635589	1	2289	tags=19%, list=18%, signal=23%
REACTOME_NCAM_SIGNALING_FOR_NEURITE_OUT_GROWTH	35	0.264266	0.981348	0.47153	0.635378	1	3035	tags=29%, list=24%, signal=37%
NIKOLSKY_OVERCONNECTED_IN_BREAST_CANCER	16	0.327633	0.98119	0.475379	0.63533	1	840	tags=19%, list=7%, signal=20%
PEDRIOLI_MIR31_TARGETS_UP	126	0.202659	0.981068	0.503401	0.63518	1	1510	tags=14%, list=12%, signal=16%
REACTOME_FRS2_MEDIATED_CASCADE	21	0.301707	0.980983	0.485401	0.634948	1	1871	tags=24%, list=15%, signal=28%
CERIBELLI_PROMOTERS_INACTIVE_AND_BOUND_BY_NFY	15	0.336847	0.979914	0.495127	0.637143	1	889	tags=13%, list=7%, signal=14%
SMID_BREAST_CANCER_ERBB2_UP	87	0.219484	0.979195	0.5	0.638443	1	1558	tags=16%, list=12%, signal=18%
ZHONG_RESPONSE_TO_AZACITIDINE_AND_TSA_UP	147	0.198506	0.979194	0.513866	0.638006	1	3112	tags=29%, list=24%, signal=38%
ZWANG_EGF_INTERVAL_UP	54	0.240333	0.979106	0.502703	0.637775	1	3888	tags=44%, list=30%, signal=64%
SHAFFER_IRF4_TARGETS_IN_MYELOMA_VS_MATURE_B_LYMPHOCYTE	92	0.214634	0.978267	0.511883	0.639377	1	3907	tags=41%, list=30%, signal=59%
LEIN_NEURON_MARKERS	40	0.257259	0.978097	0.485075	0.639334	1	2239	tags=23%, list=17%, signal=27%
GROSS_HYPOXIA_VIA_HIF1A_DN	88	0.213304	0.97761	0.497418	0.640089	1	3236	tags=31%, list=25%, signal=41%
SILIGAN_BOUND_BY_EWS_FLT1_FUSION	22	0.294899	0.977604	0.482955	0.639665	1	4177	tags=50%, list=33%, signal=74%
REACTOME_PLC_BETA_MEDIATED_EVENTS	29	0.278167	0.977569	0.490566	0.639311	1	2705	tags=28%, list=21%, signal=35%
BIOCARTA_EDG1_PATHWAY	20	0.302411	0.97602	0.5	0.642645	1	1582	tags=25%, list=12%, signal=28%
NOUZOVA_METHYLATED_IN_APL	33	0.265341	0.976009	0.492674	0.642227	1	2579	tags=27%, list=20%, signal=34%
PURBEY_TARGETS_OF_CTBP1_NOT_SATB1_DN	305	0.178872	0.97589	0.531447	0.642084	1	1836	tags=16%, list=14%, signal=18%
KEGG_ETHER_LIPID_METABOLISM	18	0.312287	0.975705	0.481273	0.64208	1	798	tags=11%, list=6%, signal=12%
BIOCARTA_P53HYPOXIA_PATHWAY	20	0.302871	0.975208	0.498155	0.642808	1	837	tags=20%, list=7%, signal=21%
NIELSEN_GIST	82	0.219395	0.974279	0.512521	0.644608	1	1970	tags=20%, list=15%, signal=23%
ENGELMANN_CANCER_PROGENITORS_DN	45	0.247249	0.973423	0.473198	0.646272	1	990	tags=13%, list=8%, signal=14%
REACTOME_TRANSMEMBRANE_TRANSPORT_OF_SMALL_MOLECULES	220	0.186263	0.972738	0.514754	0.647501	1	1742	tags=15%, list=14%, signal=17%
ASTON_MAJOR_DEPRESSIVE_DISORDER_DN	116	0.205249	0.972662	0.506003	0.647243	1	2529	tags=23%, list=20%, signal=29%
EBAUER_TARGETS_OF_PAX3_FOXO1_FUSION_UP	124	0.199201	0.972461	0.502636	0.647315	1	1063	tags=14%, list=8%, signal=15%
MIKKELSEN_ES_HCP_WITH_H3_UNMETHYLATED	16	0.323287	0.970863	0.503731	0.650711	1	2837	tags=50%, list=22%, signal=64%
WANG_TUMOR_INVASIVENESS_DN	192	0.189755	0.970801	0.54023	0.65043	1	3488	tags=31%, list=27%, signal=42%
ZHAN_MULTIPLE_MYELOMA_DN	20	0.303088	0.969506	0.50188	0.653221	1	888	tags=15%, list=7%, signal=16%
BONOME_OVARIAN_CANCER_SURVIVAL_OPTIMAL_DEBULKING	187	0.188105	0.968131	0.522689	0.656183	1	2343	tags=21%, list=18%, signal=26%
PID_ERBB1_INTERNALIZATION_PATHWAY	39	0.25769	0.9676	0.512915	0.657036	1	2539	tags=28%, list=20%, signal=35%
LEIN_LOCALIZED_TO_PROXIMAL_DENDRITES	24	0.285807	0.967548	0.501825	0.656726	1	2539	tags=38%, list=20%, signal=47%
VANTVEER_BREAST_CANCER_ESR1_DN	193	0.18788	0.967405	0.542904	0.656639	1	919	tags=11%, list=7%, signal=12%
PID_SYNDECAN_4_PATHWAY	24	0.282027	0.967164	0.48893	0.656803	1	3147	tags=38%, list=25%, signal=50%
POOLA_INVASIVE_BREAST_CANCER_UP	130	0.199878	0.966164	0.541315	0.658701	1	637	tags=8%, list=5%, signal=9%
PID_ECADHERIN_NASCENTAJ_PATHWAY	38	0.254619	0.966045	0.507799	0.658526	1	2916	tags=32%, list=23%, signal=41%
BIOCARTA_G1_PATHWAY	26	0.281047	0.965309	0.52844	0.659831	1	378	tags=12%, list=3%, signal=12%
REACTOME_HS_GAG_DEGRADATION	16	0.32362	0.965266	0.518382	0.659497	1	3120	tags=38%, list=24%, signal=49%
SCHAEFFER_SOX9_TARGETS_IN_PROSTATE_DEVELOPMENT_DN	32	0.257604	0.965024	0.511905	0.659645	1	4964	tags=56%, list=39%, signal=92%
SCHURINGA_STAT5A_TARGETS_UP	16	0.309088	0.964202	0.521401	0.661258	1	1850	tags=25%, list=14%, signal=29%
BRUINS_UVC_RESPONSE_VIA_TP53_GROUP_C	60	0.227685	0.963638	0.518518	0.662173	1	3485	tags=33%, list=27%, signal=46%
WILLERT_WNT_SIGNALING	18	0.30775	0.9627	0.524178	0.663943	1	3231	tags=33%, list=25%, signal=44%
SHAFFER_IRF4_TARGETS_IN_PLASMA_CELL_VS_MATURE_B_LYMPHOCYTE	58	0.229641	0.96266	0.518584	0.663587	1	3899	tags=40%, list=30%, signal=57%
BERNARD_PPAPDC1B_TARGETS_DN	46	0.246395	0.961914	0.510676	0.665025	1	1675	tags=22%, list=13%, signal=25%
REACTOME_NEUROTRANSMITTER_RELEASE_CYCLE	16	0.308115	0.961676	0.5	0.665177	1	1680	tags=25%, list=13%, signal=29%
MCCABE_HOXC6_TARGETS_CANCER_UP	19	0.297205	0.961661	0.493554	0.664765	1	2837	tags=32%, list=22%, signal=40%
REACTOME_PRE_NOTCH_TRANSCRIPTION_AND_TRANSLATION	25	0.285999	0.961227	0.527828	0.665337	1	2797	tags=36%, list=22%, signal=46%
SUBTIL_PROGESTIN_TARGETS	34	0.263075	0.960684	0.518657	0.666227	1	3703	tags=38%, list=29%, signal=54%
GHANDHI_DIRECT_IRRADIATION_DN	29	0.272569	0.960313	0.499079	0.666722	1	1549	tags=17%, list=12%, signal=20%
BOGNI_TREATMENT_RELATED_MYELOID_LEUKEMIA_DN	29	0.275639	0.96016	0.512195	0.666638	1	2229	tags=24%, list=17%, signal=29%
KEGG_INOSITOL_PHOSPHATE_METABOLISM	47	0.238068	0.959761	0.542214	0.667198	1	2165	tags=21%, list=17%, signal=26%
HAHTOLA_SEZARY_SYNDROM_UP	65	0.226766	0.959277	0.528897	0.667937	1	2478	tags=26%, list=19%, signal=32%
BIOCARTA_NFKB_PATHWAY	22	0.289495	0.958911	0.526316	0.66834	1	2753	tags=36%, list=21%, signal=46%
KEGG_LONG_TERM_POTENTIATION	48	0.239422	0.958152	0.513513	0.669762	1	3084	tags=33%, list=24%, signal=44%
KEGG_ENDOMETRIAL_CANCER	47	0.244172	0.956622	0.52	0.673032	1	1188	tags=17%, list=9%, signal=19%
OHGUCHI_LIVER_HNF4A_TARGETS_DN	57	0.229383	0.956603	0.546468	0.672627	1	2483	tags=28%, list=19%, signal=35%
GARGALOVIC_RESPONSE_TO_OXIDIZED_PHOSPHOLIPIDS_RED_DN	17	0.310107	0.956219	0.513462	0.673146	1	4943	tags=59%, list=39%, signal=96%
COLIN_PILOCYTIC_ASTROCYTOMA_VS_GLIOBLASTOMA_DN	19	0.306386	0.956159	0.518587	0.672856	1	3558	tags=42%, list=28%, signal=58%
PID_NCADHERINPATHWAY	29	0.266834	0.955492	0.504762	0.674042	1	2482	tags=24%, list=19%, signal=30%
IIZUKA_LIVER_CANCER_PROGRESSION_G1_G2_DN	25	0.279316	0.954857	0.508571	0.675147	1	2603	tags=36%, list=20%, signal=45%
ST_GA13_PATHWAY	33	0.261527	0.953535	0.527145	0.677923	1	2753	tags=27%, list=21%, signal=35%
BRUINS_UVC_RESPONSE_VIA_TP53_GROUP_D	174	0.188973	0.953153	0.56689	0.678381	1	3478	tags=34%, list=27%, signal=47%
VANHARANTA_UTERINE_FIBROID_UP	29	0.271503	0.952721	0.527928	0.67897	1	2960	tags=41%, list=23%, signal=54%
SAGIV_CD24_TARGETS_DN	41	0.247267	0.951922	0.535971	0.680441	1	667	tags=10%, list=5%, signal=10%
SHEDDEN_LUNG_CANCER_GOOD_SURVIVAL_A12	174	0.188775	0.95189	0.565878	0.680068	1	2332	tags=22%, list=18%, signal=26%
DOANE_BREAST_CANCER_CLASSES_DN	30	0.267859	0.950481	0.511278	0.683051	1	3282	tags=37%, list=26%, signal=49%
BRACHAT_RESPONSE_TO_CAMPTOTHECIN_UP	25	0.274702	0.950373	0.527273	0.682873	1	1900	tags=20%, list=15%, signal=23%
REACTOME_GABA_B_RECEPTOR_ACTIVATION	18	0.303938	0.949775	0.548515	0.683867	1	3464	tags=39%, list=27%, signal=53%
PASQUALUCCI_LYMPHOMA_BY_GC_STAGE_UP	243	0.1793	0.949609	0.582524	0.683801	1	2286	tags=18%, list=18%, signal=21%
JECHLINGER_EPITHELIAL_TO_MESENCHYMAL_TRANSITION_DN	52	0.231247	0.94888	0.543403	0.685103	1	847	tags=12%, list=7%, signal=12%
CAIRO_LIVER_DEVELOPMENT_DN	120	0.198006	0.948249	0.557461	0.686149	1	1790	tags=17%, list=14%, signal=19%
REACTOME_RNA_POL_I_PROMOTER_OPENING	18	0.306535	0.947539	0.536178	0.687442	1	1249	tags=17%, list=10%, signal=18%
BURTON_ADIPOGENESIS_1	29	0.267347	0.946712	0.517757	0.689053	1	4017	tags=45%, list=31%, signal=65%
SHAFFER_IRF4_TARGETS_IN_ACTIVATED_DENDRITIC_CELL	57	0.229098	0.946275	0.523551	0.689683	1	1692	tags=19%, list=13%, signal=22%
CHANDRAN_METASTASIS_TOP50_UP	35	0.253217	0.946124	0.531306	0.689575	1	2010	tags=23%, list=16%, signal=27%
HOFFMANN_PRE_BI_TO_LARGE_PRE_BII_LYMPHOCYTE_DN	56	0.230578	0.945286	0.536585	0.691154	1	2456	tags=25%, list=19%, signal=31%
LEE_LIVER_CANCER_ACOX1_UP	47	0.234238	0.944622	0.549133	0.692314	1	224	tags=9%, list=2%, signal=9%
PID_PDGFRBPATHWAY	116	0.196708	0.944366	0.586087	0.692501	1	3101	tags=29%, list=24%, signal=38%
IVANOVA_HEMATOPOIESIS_STEM_CELL_AND_PROGENITOR	517	0.163478	0.943401	0.655738	0.694276	1	2495	tags=21%, list=19%, signal=25%
KEGG_PROSTATE_CANCER	78	0.212764	0.94164	0.553004	0.69804	1	1188	tags=15%, list=9%, signal=17%
NAGASHIMA_EGF_SIGNALING_UP	48	0.237511	0.941607	0.560847	0.697673	1	3356	tags=33%, list=26%, signal=45%
BIOCARTA_GSK3_PATHWAY	23	0.279757	0.941058	0.553846	0.69857	1	2590	tags=35%, list=20%, signal=44%
CHIN_BREAST_CANCER_COPY_NUMBER_UP	21	0.287119	0.939006	0.556159	0.703005	1	938	tags=14%, list=7%, signal=15%
PUJANA_ATM_PCC_NETWORK	1154	0.15488	0.938282	0.746114	0.704306	1	3564	tags=29%, list=28%, signal=36%
KEGG_ADHERENS_JUNCTION	64	0.218217	0.938161	0.567273	0.704142	1	3019	tags=25%, list=24%, signal=33%
MEISSNER_NPC_HCP_WITH_H3_UNMETHYLATED	263	0.175839	0.937253	0.625	0.705939	1	3186	tags=25%, list=25%, signal=33%
PID_EPHRINBREVPATHWAY	20	0.289957	0.9368	0.543396	0.706589	1	1741	tags=30%, list=14%, signal=35%
BOYAULT_LIVER_CANCER_SUBCLASS_G6_UP	50	0.229847	0.936754	0.578014	0.706247	1	1986	tags=24%, list=15%, signal=28%
NAKAYAMA_SOFT_TISSUE_TUMORS_PCA1_DN	34	0.254276	0.935186	0.54628	0.709576	1	2619	tags=26%, list=20%, signal=33%
BIOCARTA_ATM_PATHWAY	20	0.297085	0.932581	0.538168	0.715313	1	1890	tags=25%, list=15%, signal=29%
MCCLUNG_COCAIN_REWARD_4WK	51	0.228655	0.932525	0.557798	0.714968	1	3544	tags=33%, list=28%, signal=46%
FIRESTEIN_PROLIFERATION	122	0.193469	0.932194	0.587031	0.715321	1	3494	tags=34%, list=27%, signal=46%
TERAO_AOX4_TARGETS_SKIN_UP	34	0.255408	0.930555	0.563567	0.718856	1	2853	tags=38%, list=22%, signal=49%
SHEDDEN_LUNG_CANCER_GOOD_SURVIVAL_A4	145	0.188504	0.930274	0.605	0.719051	1	3282	tags=27%, list=26%, signal=36%
KYNG_ENVIRONMENTAL_STRESS_RESPONSE_UP	49	0.231181	0.929305	0.585227	0.720917	1	756	tags=12%, list=6%, signal=13%
WILCOX_PRESPONSE_TO_ROGESTERONE_DN	39	0.246121	0.92896	0.554745	0.721261	1	2751	tags=31%, list=21%, signal=39%
DORN_ADENOVIRUS_INFECTION_48HR_DN	33	0.258939	0.928452	0.574669	0.721971	1	1595	tags=18%, list=12%, signal=21%
SIG_PIP3_SIGNALING_IN_B_LYMPHOCYTES	27	0.267733	0.928152	0.543071	0.722206	1	2610	tags=37%, list=20%, signal=46%
HANN_RESISTANCE_TO_BCL2_INHIBITOR_DN	28	0.263764	0.928073	0.545775	0.721932	1	2131	tags=25%, list=17%, signal=30%
CHARAFE_BREAST_CANCER_LUMINAL_VS_MESENCHYMAL_UP	340	0.169623	0.928019	0.662957	0.721599	1	892	tags=10%, list=7%, signal=10%
BIOCARTA_INSULIN_PATHWAY	20	0.2942	0.927465	0.56848	0.722494	1	1309	tags=25%, list=10%, signal=28%
REACTOME_GABA_RECEPTOR_ACTIVATION	19	0.292221	0.926636	0.548708	0.72406	1	3464	tags=37%, list=27%, signal=50%
BIOCARTA_MYOSIN_PATHWAY	25	0.27348	0.925028	0.56	0.727568	1	3363	tags=36%, list=26%, signal=49%
CAFFAREL_RESPONSE_TO_THC_8HR_5_UP	16	0.306005	0.923986	0.578846	0.729618	1	566	tags=13%, list=4%, signal=13%
LENAOUR_DENDRITIC_CELL_MATURATION_DN	84	0.207007	0.92334	0.621908	0.730707	1	1189	tags=15%, list=9%, signal=17%
MARIADASON_REGULATED_BY_HISTONE_ACETYLATION_UP	71	0.211456	0.923036	0.59331	0.730994	1	1287	tags=13%, list=10%, signal=14%
HAHTOLA_CTCL_CUTANEOUS	19	0.295691	0.922737	0.546992	0.731257	1	92	tags=11%, list=1%, signal=11%
XU_HGF_SIGNALING_NOT_VIA_AKT1_48HR_DN	17	0.302426	0.922156	0.563327	0.732225	1	3257	tags=41%, list=25%, signal=55%
PID_NFAT_TFPATHWAY	24	0.274823	0.920976	0.562738	0.734612	1	2303	tags=25%, list=18%, signal=30%
PID_FCER1PATHWAY	45	0.233818	0.920036	0.582868	0.736398	1	1309	tags=18%, list=10%, signal=20%
NATSUME_RESPONSE_TO_INTERFERON_BETA_UP	56	0.220495	0.918762	0.561111	0.738994	1	4658	tags=52%, list=36%, signal=81%
GENTILE_UV_HIGH_DOSE_UP	17	0.297412	0.91784	0.5625	0.740706	1	1713	tags=29%, list=13%, signal=34%
ZHAN_LATE_DIFFERENTIATION_GENES_UP	25	0.267994	0.917594	0.568807	0.740849	1	3125	tags=32%, list=24%, signal=42%
KEGG_LONG_TERM_DEPRESSION	37	0.243595	0.916099	0.574312	0.743915	1	2445	tags=24%, list=19%, signal=30%
BEIER_GLIOMA_STEM_CELL_DN	51	0.227648	0.915866	0.578755	0.743982	1	2792	tags=20%, list=22%, signal=25%
KANG_CISPLATIN_RESISTANCE_UP	17	0.298744	0.913721	0.573055	0.748611	1	2624	tags=29%, list=20%, signal=37%
ONO_AML1_TARGETS_DN	20	0.284635	0.913503	0.575581	0.748672	1	226	tags=10%, list=2%, signal=10%
PID_CXCR4_PATHWAY	76	0.210377	0.912586	0.60746	0.750342	1	2482	tags=28%, list=19%, signal=34%
GAZIN_EPIGENETIC_SILENCING_BY_KRAS	22	0.280967	0.91254	0.574906	0.749974	1	655	tags=14%, list=5%, signal=14%
LIANG_HEMATOPOIESIS_STEM_CELL_NUMBER_SMALL_VS_HUGE_UP	32	0.252333	0.91249	0.60217	0.749632	1	3185	tags=38%, list=25%, signal=50%
CHANGOLKAR_H2AFY_TARGETS_UP	37	0.239205	0.910517	0.584586	0.753698	1	1992	tags=24%, list=16%, signal=29%
HOFFMANN_LARGE_TO_SMALL_PRE_BII_LYMPHOCYTE_DN	49	0.226895	0.90834	0.58209	0.75836	1	1163	tags=14%, list=9%, signal=16%
NAKAMURA_ADIPOGENESIS_LATE_DN	24	0.261331	0.906742	0.598077	0.761619	1	3023	tags=29%, list=24%, signal=38%
SCHAEFFER_SOX9_TARGETS_IN_PROSTATE_DEVELOPMENT_UP	15	0.309798	0.90642	0.591876	0.761882	1	3953	tags=47%, list=31%, signal=67%
REACTOME_INSULIN_RECEPTOR_SIGNALLING_CASCADE	64	0.209068	0.90572	0.614035	0.763065	1	3953	tags=42%, list=31%, signal=61%
CHARAFE_BREAST_CANCER_LUMINAL_VS_BASAL_UP	318	0.165484	0.905453	0.736281	0.763218	1	1184	tags=12%, list=9%, signal=13%
PID_ECADHERIN_STABILIZATION_PATHWAY	36	0.246127	0.905322	0.610603	0.763052	1	2830	tags=33%, list=22%, signal=43%
KEGG_MELANOGENESIS	66	0.212386	0.90515	0.632463	0.762939	1	2928	tags=26%, list=23%, signal=33%
REACTOME_BIOLOGICAL_OXIDATIONS	52	0.222836	0.904519	0.64903	0.763903	1	521	tags=8%, list=4%, signal=8%
BIOCARTA_TOLL_PATHWAY	29	0.261757	0.904329	0.62279	0.763851	1	2753	tags=34%, list=21%, signal=44%
SCHEIDEREIT_IKK_INTERACTING_PROTEINS	55	0.220874	0.903512	0.610507	0.765316	1	2230	tags=27%, list=17%, signal=33%
LIANG_HEMATOPOIESIS_STEM_CELL_NUMBER_LARGE_VS_TINY_DN	38	0.240343	0.90298	0.589189	0.766095	1	1937	tags=21%, list=15%, signal=25%
FLOTHO_PEDIATRIC_ALL_THERAPY_RESPONSE_DN	20	0.281386	0.902425	0.602637	0.766919	1	849	tags=15%, list=7%, signal=16%
PID_P53DOWNSTREAMPATHWAY	116	0.18855	0.901548	0.693086	0.768482	1	1648	tags=15%, list=13%, signal=17%
KLEIN_PRIMARY_EFFUSION_LYMPHOMA_DN	37	0.23985	0.901449	0.60708	0.768216	1	3216	tags=27%, list=25%, signal=36%
UEDA_CENTRAL_CLOCK	73	0.205126	0.900274	0.638261	0.770513	1	1411	tags=15%, list=11%, signal=17%
REACTOME_ACTIVATED_AMPK_STIMULATES_FATTY_ACID_OXIDATION_IN_MUSCLE	16	0.298243	0.900085	0.598848	0.770509	1	3497	tags=38%, list=27%, signal=51%
PID_IL2_PI3KPATHWAY	29	0.25336	0.900043	0.591652	0.770118	1	2482	tags=31%, list=19%, signal=38%
MARTIN_INTERACT_WITH_HDAC	38	0.23747	0.89992	0.637201	0.769911	1	1592	tags=21%, list=12%, signal=24%
GREENBAUM_E2A_TARGETS_DN	17	0.285987	0.899405	0.577299	0.770605	1	1475	tags=24%, list=11%, signal=27%
DODD_NASOPHARYNGEAL_CARCINOMA_UP	1037	0.149248	0.899347	0.866941	0.770261	1	2873	tags=21%, list=22%, signal=24%
KEGG_ALDOSTERONE_REGULATED_SODIUM_REABSORPTION	24	0.260705	0.8992	0.6	0.770153	1	4230	tags=50%, list=33%, signal=74%
REACTOME_NEUROTRANSMITTER_RECEPTOR_BINDING_AND_DOWNSTREAM_TRANSMISSION_IN_THE_POSTSYNAPTIC_CELL	61	0.208934	0.89865	0.639175	0.7709	1	2705	tags=25%, list=21%, signal=31%
GRADE_COLON_CANCER_DN	25	0.263927	0.898517	0.617261	0.770726	1	4027	tags=52%, list=31%, signal=76%
YEGNASUBRAMANIAN_PROSTATE_CANCER	72	0.20839	0.898022	0.648084	0.771404	1	3223	tags=28%, list=25%, signal=37%
PID_TRKRPATHWAY	52	0.221848	0.897022	0.640511	0.773138	1	2030	tags=23%, list=16%, signal=27%
ALONSO_METASTASIS_EMT_UP	25	0.26283	0.896393	0.6	0.77407	1	1258	tags=16%, list=10%, signal=18%
WANG_RESPONSE_TO_BEXAROTENE_DN	18	0.287351	0.895752	0.599237	0.775017	1	3235	tags=39%, list=25%, signal=52%
REACTOME_ABC_FAMILY_PROTEINS_MEDIATED_TRANSPORT	17	0.286314	0.895039	0.59887	0.776152	1	3939	tags=41%, list=31%, signal=59%
ABBUD_LIF_SIGNALING_1_DN	19	0.283906	0.89403	0.612359	0.778	1	5051	tags=53%, list=39%, signal=87%
HOLLEMAN_VINCRISTINE_RESISTANCE_ALL_UP	25	0.260458	0.893546	0.588349	0.77864	1	2197	tags=20%, list=17%, signal=24%
FIGUEROA_AML_METHYLATION_CLUSTER_3_UP	121	0.186858	0.893163	0.694539	0.779046	1	3144	tags=26%, list=25%, signal=35%
REACTOME_FATTY_ACYL_COA_BIOSYNTHESIS	15	0.303353	0.893049	0.592593	0.778814	1	3041	tags=40%, list=24%, signal=52%
REACTOME_DEPOSITION_OF_NEW_CENPA_CONTAINING_NUCLEOSOMES_AT_THE_CENTROMERE	35	0.23513	0.891657	0.61939	0.781467	1	1397	tags=14%, list=11%, signal=16%
VANTVEER_BREAST_CANCER_BRCA1_UP	29	0.250455	0.891129	0.609259	0.782191	1	3819	tags=48%, list=30%, signal=69%
WANG_METASTASIS_OF_BREAST_CANCER_ESR1_DN	23	0.266188	0.890861	0.618421	0.782315	1	1070	tags=17%, list=8%, signal=19%
MADAN_DPPA4_TARGETS	15	0.299149	0.890229	0.612284	0.783253	1	1641	tags=27%, list=13%, signal=31%
REACTOME_PI3K_CASCADE	49	0.224087	0.889054	0.641115	0.785446	1	3953	tags=45%, list=31%, signal=65%
PID_IL3_PATHWAY	20	0.275521	0.888879	0.590822	0.78538	1	3100	tags=40%, list=24%, signal=53%
REACTOME_GROWTH_HORMONE_RECEPTOR_SIGNALING	17	0.28088	0.888829	0.632727	0.785011	1	3871	tags=47%, list=30%, signal=67%
BIOCARTA_HDAC_PATHWAY	23	0.266647	0.888015	0.617702	0.786369	1	1693	tags=22%, list=13%, signal=25%
PID_ERA_GENOMIC_PATHWAY	51	0.221464	0.886428	0.666667	0.789393	1	1845	tags=20%, list=14%, signal=23%
PID_TRAIL_PATHWAY	25	0.255562	0.885772	0.633574	0.790344	1	3617	tags=40%, list=28%, signal=56%
LANDIS_ERBB2_BREAST_TUMORS_65_UP	21	0.27754	0.884576	0.611742	0.792527	1	4036	tags=43%, list=31%, signal=62%
LEE_TARGETS_OF_PTCH1_AND_SUFU_DN	43	0.227418	0.884372	0.655235	0.792484	1	1362	tags=16%, list=11%, signal=18%
BOYAULT_LIVER_CANCER_SUBCLASS_G2	24	0.262973	0.884331	0.623077	0.792092	1	4528	tags=46%, list=35%, signal=71%
RUAN_RESPONSE_TO_TROGLITAZONE_UP	20	0.277202	0.883803	0.626667	0.792753	1	830	tags=15%, list=6%, signal=16%
MCBRYAN_PUBERTAL_BREAST_6_7WK_UP	164	0.176636	0.882814	0.711111	0.794427	1	1061	tags=12%, list=8%, signal=13%
RAMASWAMY_METASTASIS_DN	37	0.234803	0.882809	0.633333	0.793946	1	1387	tags=16%, list=11%, signal=18%
KIM_MYCL1_AMPLIFICATION_TARGETS_DN	18	0.282176	0.882455	0.622711	0.794235	1	4130	tags=50%, list=32%, signal=74%
PID_WNT_NONCANONICAL_PATHWAY	28	0.254098	0.882349	0.635496	0.793964	1	2896	tags=36%, list=23%, signal=46%
REACTOME_TRANSMISSION_ACROSS_CHEMICAL_SYNAPSES	85	0.195364	0.882192	0.667802	0.79382	1	2705	tags=24%, list=21%, signal=30%
FRASOR_TAMOXIFEN_RESPONSE_UP	46	0.224867	0.881818	0.629907	0.794173	1	2680	tags=28%, list=21%, signal=36%
KAN_RESPONSE_TO_ARSENIC_TRIOXIDE	80	0.200084	0.880778	0.69258	0.796049	1	2021	tags=21%, list=16%, signal=25%
ABRAHAM_ALPC_VS_MULTIPLE_MYELOMA_UP	20	0.271159	0.879498	0.648438	0.798392	1	847	tags=15%, list=7%, signal=16%
MAGRANGEAS_MULTIPLE_MYELOMA_IGLL_VS_IGLK_DN	22	0.271179	0.879446	0.639286	0.798006	1	1086	tags=18%, list=8%, signal=20%
REACTOME_SIGNALING_BY_FGFR_IN_DISEASE	99	0.189831	0.877953	0.69244	0.800793	1	1872	tags=17%, list=15%, signal=20%
PID_HIVNEFPATHWAY	33	0.243965	0.877235	0.647388	0.801851	1	3176	tags=30%, list=25%, signal=40%
SMID_BREAST_CANCER_LUMINAL_A_UP	32	0.239554	0.876956	0.673469	0.80198	1	1850	tags=25%, list=14%, signal=29%
REACTOME_SEMAPHORIN_INTERACTIONS	52	0.216007	0.876221	0.659176	0.803037	1	1609	tags=15%, list=13%, signal=18%
REACTOME_LIPID_DIGESTION_MOBILIZATION_AND_TRANSPORT	21	0.269813	0.875899	0.640471	0.803265	1	2647	tags=33%, list=21%, signal=42%
MEISSNER_NPC_HCP_WITH_H3K4ME2_AND_H3K27ME3	134	0.181888	0.875127	0.733777	0.804448	1	2645	tags=21%, list=21%, signal=26%
LANDIS_BREAST_CANCER_PROGRESSION_DN	51	0.219338	0.874419	0.680073	0.805461	1	3791	tags=35%, list=30%, signal=50%
WHITEHURST_PACLITAXEL_SENSITIVITY	22	0.268569	0.874208	0.616257	0.805401	1	3910	tags=50%, list=30%, signal=72%
OZEN_MIR125B1_TARGETS	24	0.265141	0.873674	0.640741	0.80608	1	620	tags=13%, list=5%, signal=13%
PID_MET_PATHWAY	75	0.201977	0.872809	0.684588	0.807464	1	3019	tags=29%, list=24%, signal=38%
JEON_SMAD6_TARGETS_DN	16	0.293453	0.87256	0.617591	0.807522	1	553	tags=13%, list=4%, signal=13%
SCHAEFFER_PROSTATE_DEVELOPMENT_6HR_DN	448	0.154834	0.872058	0.848855	0.808087	1	2811	tags=23%, list=22%, signal=29%
KEGG_MAPK_SIGNALING_PATHWAY	190	0.170511	0.872045	0.739903	0.807626	1	2940	tags=25%, list=23%, signal=32%
BIOCARTA_RARRXR_PATHWAY	15	0.297073	0.870885	0.638037	0.809617	1	1462	tags=27%, list=11%, signal=30%
KEGG_LEUKOCYTE_TRANSENDOTHELIAL_MIGRATION	68	0.203121	0.870872	0.715302	0.809152	1	1609	tags=18%, list=13%, signal=20%
XU_GH1_AUTOCRINE_TARGETS_UP	173	0.172163	0.869748	0.784483	0.811038	1	2147	tags=17%, list=17%, signal=20%
FIGUEROA_AML_METHYLATION_CLUSTER_4_UP	83	0.1918	0.869684	0.72134	0.810674	1	1774	tags=19%, list=14%, signal=22%
NIKOLSKY_BREAST_CANCER_12Q13_Q21_AMPLICON	35	0.232978	0.868456	0.673704	0.812805	1	3930	tags=40%, list=31%, signal=58%
KOHOUTEK_CCNT2_TARGETS	36	0.234266	0.868222	0.683301	0.812792	1	2215	tags=22%, list=17%, signal=27%
ROME_INSULIN_TARGETS_IN_MUSCLE_DN	126	0.181321	0.867144	0.753378	0.814538	1	2539	tags=21%, list=20%, signal=25%
KEGG_TYPE_II_DIABETES_MELLITUS	30	0.243324	0.866865	0.664835	0.814615	1	964	tags=13%, list=8%, signal=14%
SHIN_B_CELL_LYMPHOMA_CLUSTER_3	18	0.277259	0.866206	0.641473	0.815495	1	1688	tags=22%, list=13%, signal=26%
KEGG_BASAL_CELL_CARCINOMA	34	0.237034	0.865272	0.696429	0.816978	1	449	tags=12%, list=4%, signal=12%
DURAND_STROMA_MAX_DN	112	0.18223	0.86515	0.750825	0.816726	1	4171	tags=37%, list=33%, signal=54%
REACTOME_TRANSCRIPTIONAL_REGULATION_OF_WHITE_ADIPOCYTE_DIFFERENTIATION	60	0.205995	0.864386	0.716312	0.817837	1	2434	tags=25%, list=19%, signal=31%
ONGUSAHA_TP53_TARGETS	30	0.244096	0.864125	0.664273	0.817915	1	1900	tags=27%, list=15%, signal=31%
NUMATA_CSF3_SIGNALING_VIA_STAT3	15	0.291563	0.863026	0.631776	0.819705	1	481	tags=13%, list=4%, signal=14%
SASAKI_ADULT_T_CELL_LEUKEMIA	148	0.174711	0.862453	0.766551	0.8204	1	1228	tags=11%, list=10%, signal=13%
REACTOME_SMAD2_SMAD3_SMAD4_HETEROTRIMER_REGULATES_TRANSCRIPTION	24	0.260928	0.862212	0.667939	0.82045	1	1022	tags=13%, list=8%, signal=14%
BREUHAHN_GROWTH_FACTOR_SIGNALING_IN_LIVER_CANCER	18	0.278963	0.862094	0.648649	0.820206	1	4895	tags=61%, list=38%, signal=99%
GARGALOVIC_RESPONSE_TO_OXIDIZED_PHOSPHOLIPIDS_BLACK_UP	32	0.243033	0.860993	0.644487	0.821981	1	2935	tags=41%, list=23%, signal=53%
MORI_IMMATURE_B_LYMPHOCYTE_UP	41	0.223093	0.859398	0.699482	0.824807	1	1260	tags=15%, list=10%, signal=16%
LINDGREN_BLADDER_CANCER_WITH_LOH_IN_CHR9Q	112	0.181578	0.858261	0.758319	0.826694	1	4217	tags=41%, list=33%, signal=61%
SARTIPY_BLUNTED_BY_INSULIN_RESISTANCE_DN	15	0.286603	0.85751	0.669231	0.827717	1	2214	tags=27%, list=17%, signal=32%
REACTOME_BASIGIN_INTERACTIONS	16	0.28928	0.857355	0.627413	0.827556	1	2363	tags=25%, list=18%, signal=31%
CHOI_ATL_STAGE_PREDICTOR	40	0.222367	0.857036	0.69434	0.827688	1	3207	tags=30%, list=25%, signal=40%
AMIT_SERUM_RESPONSE_480_MCF10A	30	0.239958	0.855967	0.679537	0.829369	1	580	tags=10%, list=5%, signal=10%
REACTOME_DOWNSTREAM_SIGNAL_TRANSDUCTION	81	0.192875	0.855251	0.745552	0.830311	1	2130	tags=20%, list=17%, signal=24%
PID_CDC42_PATHWAY	65	0.201799	0.855197	0.744718	0.829917	1	2315	tags=22%, list=18%, signal=26%
SHAFFER_IRF4_TARGETS_IN_ACTIVATED_B_LYMPHOCYTE	74	0.194201	0.853448	0.732865	0.83294	1	2536	tags=24%, list=20%, signal=30%
QI_HYPOXIA	120	0.176461	0.853434	0.78169	0.832464	1	3125	tags=28%, list=24%, signal=37%
KYNG_ENVIRONMENTAL_STRESS_RESPONSE_NOT_BY_4NQO_IN_WS	35	0.22934	0.853198	0.68206	0.832429	1	1593	tags=17%, list=12%, signal=20%
YAMASHITA_METHYLATED_IN_PROSTATE_CANCER	21	0.258565	0.853183	0.67803	0.831963	1	810	tags=14%, list=6%, signal=15%
CHANG_IMMORTALIZED_BY_HPV31_UP	55	0.205468	0.852958	0.735652	0.831904	1	1324	tags=18%, list=10%, signal=20%
KYNG_ENVIRONMENTAL_STRESS_RESPONSE_DN	18	0.273125	0.849556	0.655031	0.838274	1	1593	tags=22%, list=12%, signal=25%
PID_ER_NONGENOMIC_PATHWAY	32	0.236936	0.8473	0.729825	0.84215	1	2445	tags=34%, list=19%, signal=42%
CHEOK_RESPONSE_TO_MERCAPTOPURINE_DN	16	0.279847	0.846842	0.666667	0.842533	1	2096	tags=31%, list=16%, signal=37%
BIOCARTA_PTEN_PATHWAY	17	0.277081	0.846676	0.69	0.84236	1	1169	tags=24%, list=9%, signal=26%
ULE_SPLICING_VIA_NOVA2	29	0.240523	0.846112	0.686654	0.842922	1	756	tags=14%, list=6%, signal=15%
WIERENGA_STAT5A_TARGETS_GROUP1	100	0.182479	0.844946	0.775221	0.84473	1	2093	tags=19%, list=16%, signal=23%
PARENT_MTOR_SIGNALING_DN	32	0.23054	0.843972	0.716763	0.846072	1	2103	tags=22%, list=16%, signal=26%
YAGI_AML_SURVIVAL	111	0.179811	0.84315	0.78798	0.847166	1	3477	tags=32%, list=27%, signal=43%
PID_BETACATENIN_NUC_PATHWAY	58	0.20006	0.842204	0.744526	0.848508	1	589	tags=7%, list=5%, signal=7%
YAUCH_HEDGEHOG_SIGNALING_PARACRINE_UP	70	0.195497	0.840782	0.747664	0.850772	1	3064	tags=33%, list=24%, signal=43%
LU_TUMOR_ANGIOGENESIS_UP	17	0.270269	0.840369	0.68784	0.851068	1	688	tags=12%, list=5%, signal=12%
KYNG_DNA_DAMAGE_BY_4NQO	32	0.229869	0.839963	0.71949	0.851331	1	1786	tags=16%, list=14%, signal=18%
REACTOME_HEMOSTASIS	277	0.155468	0.838998	0.886154	0.8527	1	1871	tags=16%, list=15%, signal=18%
GRADE_COLON_VS_RECTAL_CANCER_UP	29	0.235596	0.838855	0.705441	0.852463	1	4696	tags=52%, list=37%, signal=81%
BIDUS_METASTASIS_UP	207	0.160887	0.837176	0.83612	0.855127	1	4333	tags=35%, list=34%, signal=52%
LIM_MAMMARY_STEM_CELL_DN	367	0.151337	0.837157	0.905263	0.854655	1	864	tags=9%, list=7%, signal=9%
NIKOLSKY_MUTATED_AND_AMPLIFIED_IN_BREAST_CANCER	64	0.19605	0.834129	0.790576	0.859794	1	1371	tags=14%, list=11%, signal=16%
REACTOME_METABOLISM_OF_LIPIDS_AND_LIPOPROTEINS	355	0.150516	0.834128	0.918306	0.859288	1	3062	tags=24%, list=24%, signal=31%
MCCLUNG_COCAINE_REWARD_5D	59	0.203597	0.832152	0.757366	0.862363	1	1260	tags=14%, list=10%, signal=15%
BIOCARTA_ACTINY_PATHWAY	18	0.266066	0.83182	0.688623	0.862475	1	3867	tags=50%, list=30%, signal=71%
REACTOME_POTASSIUM_CHANNELS	30	0.231445	0.830047	0.728752	0.865262	1	1133	tags=13%, list=9%, signal=15%
IVANOVA_HEMATOPOIESIS_LATE_PROGENITOR	437	0.146727	0.829767	0.933042	0.865242	1	2664	tags=21%, list=21%, signal=26%
PID_EPHA2_FWDPATHWAY	18	0.264275	0.828938	0.665434	0.866272	1	964	tags=17%, list=8%, signal=18%
ZHANG_TLX_TARGETS_60HR_UP	234	0.157816	0.8284	0.880914	0.866738	1	1082	tags=10%, list=8%, signal=11%
NOJIMA_SFRP2_TARGETS_UP	25	0.251191	0.828058	0.691729	0.866829	1	2498	tags=24%, list=19%, signal=30%
PID_MAPKTRKPATHWAY	31	0.228846	0.827931	0.715667	0.866549	1	1871	tags=23%, list=15%, signal=26%
KYNG_WERNER_SYNDROM_AND_NORMAL_AGING_UP	73	0.190182	0.826556	0.79469	0.868565	1	4145	tags=36%, list=32%, signal=52%
LEE_AGING_NEOCORTEX_UP	68	0.192446	0.825338	0.773852	0.870227	1	2207	tags=19%, list=17%, signal=23%
GERHOLD_ADIPOGENESIS_DN	54	0.200214	0.821508	0.776014	0.87651	1	1169	tags=15%, list=9%, signal=16%
CHESLER_BRAIN_HIGHEST_GENETIC_VARIANCE	29	0.230415	0.821351	0.731884	0.876256	1	1795	tags=17%, list=14%, signal=20%
YAMASHITA_LIVER_CANCER_STEM_CELL_DN	32	0.226441	0.820779	0.745763	0.876678	1	3436	tags=34%, list=27%, signal=47%
KEGG_BASAL_TRANSCRIPTION_FACTORS	31	0.22648	0.820651	0.745916	0.876367	1	3639	tags=39%, list=28%, signal=54%
REACTOME_ANTIGEN_ACTIVATES_B_CELL_RECEPTOR_LEADING_TO_GENERATION_OF_SECOND_MESSENGERS	23	0.242127	0.820185	0.715128	0.876684	1	2263	tags=26%, list=18%, signal=32%
BIOCARTA_DEATH_PATHWAY	31	0.233794	0.820082	0.717308	0.876346	1	3540	tags=35%, list=28%, signal=49%
TOMIDA_METASTASIS_DN	18	0.255805	0.818121	0.714286	0.879217	1	34	tags=6%, list=0%, signal=6%
VANTVEER_BREAST_CANCER_BRCA1_DN	33	0.221549	0.817723	0.751923	0.879388	1	1755	tags=21%, list=14%, signal=25%
BIOCARTA_CDC42RAC_PATHWAY	15	0.272666	0.817613	0.685437	0.879073	1	3867	tags=47%, list=30%, signal=67%
GROSS_ELK3_TARGETS_UP	22	0.250775	0.817506	0.714815	0.878756	1	2548	tags=32%, list=20%, signal=40%
TAKAO_RESPONSE_TO_UVB_RADIATION_DN	92	0.176096	0.81531	0.835714	0.881966	1	2298	tags=18%, list=18%, signal=22%
BIOCARTA_RELA_PATHWAY	16	0.271922	0.815204	0.718095	0.88164	1	589	tags=13%, list=5%, signal=13%
BIOCARTA_HIVNEF_PATHWAY	57	0.196904	0.8148	0.789762	0.881825	1	3176	tags=28%, list=25%, signal=37%
FIGUEROA_AML_METHYLATION_CLUSTER_7_UP	89	0.178549	0.812593	0.827709	0.88505	1	1716	tags=16%, list=13%, signal=18%
PANGAS_TUMOR_SUPPRESSION_BY_SMAD1_AND_SMAD5_UP	88	0.178075	0.812415	0.839161	0.884822	1	2084	tags=19%, list=16%, signal=23%
PID_S1P_META_PATHWAY	18	0.254187	0.812155	0.722426	0.884757	1	3856	tags=44%, list=30%, signal=63%
REACTOME_NOTCH1_INTRACELLULAR_DOMAIN_REGULATES_TRANSCRIPTION	39	0.216028	0.810015	0.755027	0.887814	1	2507	tags=23%, list=20%, signal=29%
WAKABAYASHI_ADIPOGENESIS_PPARG_BOUND_8D	558	0.140329	0.809688	0.981077	0.887824	1	2889	tags=23%, list=23%, signal=28%
RAY_TUMORIGENESIS_BY_ERBB2_CDC25A_UP	66	0.190084	0.808164	0.825704	0.889852	1	1968	tags=18%, list=15%, signal=21%
IGLESIAS_E2F_TARGETS_UP	103	0.173081	0.805442	0.842881	0.893814	1	3022	tags=25%, list=24%, signal=33%
VALK_AML_CLUSTER_4	23	0.238666	0.804929	0.730769	0.894108	1	2531	tags=22%, list=20%, signal=27%
REACTOME_PROLONGED_ERK_ACTIVATION_EVENTS	17	0.261382	0.80474	0.708911	0.893896	1	2042	tags=24%, list=16%, signal=28%
GENTILE_UV_RESPONSE_CLUSTER_D5	36	0.216322	0.803584	0.763864	0.895272	1	3892	tags=31%, list=30%, signal=44%
WAKABAYASHI_ADIPOGENESIS_PPARG_RXRA_BOUND_WITH_H4K20ME1_MARK	137	0.164632	0.802956	0.869863	0.895716	1	2220	tags=19%, list=17%, signal=23%
BAE_BRCA1_TARGETS_UP	69	0.185215	0.800164	0.84629	0.899635	1	1604	tags=13%, list=13%, signal=15%
STARK_HYPPOCAMPUS_22Q11_DELETION_UP	43	0.201044	0.800082	0.798561	0.899245	1	3742	tags=37%, list=29%, signal=52%
HADDAD_T_LYMPHOCYTE_AND_NK_PROGENITOR_DN	23	0.241589	0.798241	0.786372	0.901586	1	1300	tags=17%, list=10%, signal=19%
IWANAGA_CARCINOGENESIS_BY_KRAS_PTEN_UP	120	0.166377	0.797819	0.88676	0.901738	1	2644	tags=23%, list=21%, signal=28%
WEIGEL_OXIDATIVE_STRESS_BY_HNE_AND_TBH	53	0.192342	0.797313	0.787992	0.901994	1	1693	tags=17%, list=13%, signal=19%
SCIBETTA_KDM5B_TARGETS_DN	75	0.179831	0.796544	0.844021	0.902682	1	2099	tags=20%, list=16%, signal=24%
PID_IL12_STAT4PATHWAY	15	0.271513	0.79599	0.752399	0.902996	1	1693	tags=20%, list=13%, signal=23%
PID_RET_PATHWAY	33	0.216004	0.795077	0.781609	0.903889	1	3487	tags=36%, list=27%, signal=50%
BIOCARTA_IL2RB_PATHWAY	31	0.220747	0.792375	0.790528	0.907558	1	1845	tags=26%, list=14%, signal=30%
PID_HIF2PATHWAY	28	0.224488	0.791755	0.776119	0.907986	1	2808	tags=29%, list=22%, signal=36%
PID_CD8TCRPATHWAY	35	0.209976	0.79029	0.784672	0.909654	1	1275	tags=17%, list=10%, signal=19%
HATADA_METHYLATED_IN_LUNG_CANCER_UP	185	0.155347	0.789759	0.923948	0.909896	1	2693	tags=22%, list=21%, signal=27%
REACTOME_MEIOTIC_RECOMBINATION	35	0.213353	0.789623	0.817029	0.909569	1	2071	tags=20%, list=16%, signal=24%
KEGG_UBIQUITIN_MEDIATED_PROTEOLYSIS	128	0.165882	0.78959	0.887931	0.90909	1	2262	tags=20%, list=18%, signal=23%
HUMMEL_BURKITTS_LYMPHOMA_UP	35	0.211198	0.789516	0.789286	0.908694	1	2715	tags=20%, list=21%, signal=25%
KONDO_COLON_CANCER_HCP_WITH_H3K27ME1	16	0.255572	0.78819	0.759704	0.910185	1	744	tags=19%, list=6%, signal=20%
GAZDA_DIAMOND_BLACKFAN_ANEMIA_ERYTHROID_UP	23	0.236312	0.78758	0.755179	0.910609	1	2214	tags=26%, list=17%, signal=31%
PID_AVB3_OPN_PATHWAY	27	0.227097	0.786035	0.74856	0.912322	1	1607	tags=19%, list=13%, signal=21%
LEE_METASTASIS_AND_ALTERNATIVE_SPLICING_UP	57	0.190496	0.785013	0.829982	0.913258	1	157	tags=5%, list=1%, signal=5%
NAGASHIMA_NRG1_SIGNALING_UP	156	0.158215	0.784257	0.905565	0.913851	1	2150	tags=17%, list=17%, signal=20%
REACTOME_TRAFFICKING_OF_AMPA_RECEPTORS	16	0.262178	0.784088	0.764493	0.91357	1	2551	tags=31%, list=20%, signal=39%
GRABARCZYK_BCL11B_TARGETS_DN	39	0.2032	0.781884	0.801905	0.916163	1	3716	tags=36%, list=29%, signal=50%
POTTI_ADRIAMYCIN_SENSITIVITY	60	0.185929	0.781695	0.838765	0.915906	1	514	tags=7%, list=4%, signal=7%
KEGG_HEDGEHOG_SIGNALING_PATHWAY	29	0.222118	0.779972	0.824627	0.917797	1	1245	tags=14%, list=10%, signal=15%
PID_ALK1PATHWAY	20	0.242243	0.779075	0.759766	0.918543	1	2287	tags=25%, list=18%, signal=30%
REACTOME_FATTY_ACID_TRIACYLGLYCEROL_AND_KETONE_BODY_METABOLISM	148	0.156091	0.777238	0.936242	0.920577	1	3041	tags=24%, list=24%, signal=32%
SEITZ_NEOPLASTIC_TRANSFORMATION_BY_8P_DELETION_DN	24	0.232349	0.775041	0.783088	0.923108	1	4550	tags=50%, list=35%, signal=77%
PID_TCRCALCIUMPATHWAY	19	0.241458	0.774903	0.763889	0.922769	1	1693	tags=21%, list=13%, signal=24%
BIOCARTA_IGF1R_PATHWAY	21	0.23755	0.774293	0.774074	0.923069	1	1120	tags=19%, list=9%, signal=21%
LASTOWSKA_NEUROBLASTOMA_COPY_NUMBER_DN	750	0.130926	0.773302	0.998586	0.92384	1	2591	tags=19%, list=20%, signal=23%
BLALOCK_ALZHEIMERS_DISEASE_DN	1026	0.127404	0.772618	1	0.924279	1	4002	tags=31%, list=31%, signal=42%
PANGAS_TUMOR_SUPPRESSION_BY_SMAD1_AND_SMAD5_DN	127	0.16111	0.772612	0.905316	0.923761	1	4147	tags=39%, list=32%, signal=56%
REACTOME_TAK1_ACTIVATES_NFKB_BY_PHOSPHORYLATION_AND_ACTIVATION_OF_IKKS_COMPLEX	20	0.239952	0.770807	0.785985	0.925652	1	1611	tags=20%, list=13%, signal=23%
KEGG_STEROID_BIOSYNTHESIS	15	0.259326	0.770048	0.771639	0.926114	1	4176	tags=47%, list=33%, signal=69%
REACTOME_RESPONSE_TO_ELEVATED_PLATELET_CYTOSOLIC_CA2_	51	0.187546	0.768447	0.853659	0.927683	1	667	tags=8%, list=5%, signal=8%
PID_VEGFR1_2_PATHWAY	61	0.18226	0.768179	0.869801	0.927499	1	2677	tags=25%, list=21%, signal=31%
MORI_SMALL_PRE_BII_LYMPHOCYTE_UP	62	0.182428	0.768096	0.849462	0.927081	1	1857	tags=16%, list=14%, signal=19%
REACTOME_PI_3K_CASCADE	39	0.203755	0.767774	0.805405	0.926977	1	2705	tags=28%, list=21%, signal=36%
YANG_BREAST_CANCER_ESR1_BULK_DN	20	0.240144	0.767364	0.783734	0.926972	1	2048	tags=25%, list=16%, signal=30%
SAKAI_TUMOR_INFILTRATING_MONOCYTES_DN	71	0.173324	0.767356	0.891266	0.926461	1	3930	tags=35%, list=31%, signal=50%
KEGG_COLORECTAL_CANCER	56	0.183662	0.762619	0.884956	0.932029	1	1309	tags=13%, list=10%, signal=14%
REACTOME_SYNTHESIS_OF_PIPS_AT_THE_GOLGI_MEMBRANE	15	0.252576	0.76206	0.776736	0.932205	1	2533	tags=33%, list=20%, signal=41%
DORSAM_HOXA9_TARGETS_UP	31	0.212827	0.761342	0.8119	0.932579	1	3881	tags=35%, list=30%, signal=51%
REACTOME_OPIOID_SIGNALLING	49	0.185916	0.760958	0.865314	0.932522	1	2705	tags=22%, list=21%, signal=28%
PID_WNT_CANONICAL_PATHWAY	18	0.245589	0.760907	0.784314	0.932055	1	1403	tags=22%, list=11%, signal=25%
GOTZMANN_EPITHELIAL_TO_MESENCHYMAL_TRANSITION_UP	56	0.18319	0.76068	0.875226	0.931819	1	2287	tags=18%, list=18%, signal=22%
APPEL_IMATINIB_RESPONSE	23	0.233363	0.760221	0.778547	0.931851	1	968	tags=13%, list=8%, signal=14%
REACTOME_GRB2_EVENTS_IN_ERBB2_SIGNALING	18	0.245551	0.75919	0.788497	0.932514	1	1871	tags=22%, list=15%, signal=26%
REACTOME_SIGNALING_BY_NOTCH	89	0.169759	0.758546	0.906937	0.9328	1	2640	tags=24%, list=21%, signal=30%
ST_PHOSPHOINOSITIDE_3_KINASE_PATHWAY	33	0.206579	0.756361	0.827715	0.935006	1	1255	tags=18%, list=10%, signal=20%
PID_LYSOPHOSPHOLIPID_PATHWAY	54	0.181441	0.754976	0.867514	0.936174	1	3617	tags=33%, list=28%, signal=46%
MAHADEVAN_RESPONSE_TO_MP470_DN	17	0.248154	0.754824	0.812854	0.935838	1	4111	tags=47%, list=32%, signal=69%
VANTVEER_BREAST_CANCER_METASTASIS_UP	46	0.192195	0.753701	0.858182	0.936708	1	2448	tags=17%, list=19%, signal=21%
REACTOME_HEPARAN_SULFATE_HEPARIN_HS_GAG_METABOLISM	30	0.209614	0.750608	0.839851	0.939779	1	3153	tags=30%, list=25%, signal=40%
KEGG_FC_GAMMA_R_MEDIATED_PHAGOCYTOSIS	70	0.173562	0.750289	0.908602	0.939638	1	964	tags=10%, list=8%, signal=11%
BHATI_G2M_ARREST_BY_2METHOXYESTRADIOL_UP	93	0.163442	0.748824	0.921368	0.940855	1	4214	tags=39%, list=33%, signal=57%
BIOCARTA_IL6_PATHWAY	21	0.223785	0.748233	0.828877	0.940983	1	2906	tags=33%, list=23%, signal=43%
WANG_CLIM2_TARGETS_UP	224	0.141259	0.747157	0.972713	0.941703	1	3334	tags=26%, list=26%, signal=34%
OSADA_ASCL1_TARGETS_UP	21	0.227684	0.745812	0.825516	0.9427	1	4056	tags=48%, list=32%, signal=70%
MORI_PLASMA_CELL_DN	20	0.230139	0.745659	0.829787	0.942346	1	5205	tags=60%, list=41%, signal=101%
BRIDEAU_IMPRINTED_GENES	30	0.207758	0.74372	0.844765	0.944054	1	4166	tags=40%, list=32%, signal=59%
UEDA_PERIFERAL_CLOCK	147	0.150435	0.743355	0.958054	0.943929	1	2302	tags=16%, list=18%, signal=20%
LIU_TARGETS_OF_VMYB_VS_CMYB_DN	23	0.226258	0.742974	0.846591	0.943813	1	2811	tags=35%, list=22%, signal=44%
GUO_TARGETS_OF_IRS1_AND_IRS2	78	0.167318	0.742244	0.915683	0.944086	1	3145	tags=27%, list=25%, signal=35%
BIOCARTA_MITOCHONDRIA_PATHWAY	21	0.22677	0.742078	0.833031	0.943737	1	3069	tags=29%, list=24%, signal=37%
FIGUEROA_AML_METHYLATION_CLUSTER_3_DN	27	0.2158	0.741614	0.855556	0.943727	1	253	tags=7%, list=2%, signal=8%
REACTOME_TRANSPORT_OF_INORGANIC_CATIONS_ANIONS_AND_AMINO_ACIDS_OLIGOPEPTIDES	45	0.188816	0.739418	0.8861	0.945598	1	2103	tags=18%, list=16%, signal=21%
ST_P38_MAPK_PATHWAY	35	0.195789	0.739403	0.857685	0.945084	1	3176	tags=31%, list=25%, signal=42%
REACTOME_SPHINGOLIPID_DE_NOVO_BIOSYNTHESIS	25	0.216891	0.738124	0.875236	0.945901	1	5034	tags=52%, list=39%, signal=85%
REACTOME_POST_NMDA_RECEPTOR_ACTIVATION_EVENTS	23	0.218637	0.736273	0.827138	0.947324	1	2705	tags=26%, list=21%, signal=33%
STONER_ESOPHAGEAL_CARCINOGENESIS_UP	32	0.200228	0.73565	0.874317	0.947461	1	2988	tags=28%, list=23%, signal=37%
YANG_BREAST_CANCER_ESR1_LASER_UP	30	0.203773	0.735594	0.832402	0.947003	1	2494	tags=23%, list=19%, signal=29%
REACTOME_SIGNALING_BY_TGF_BETA_RECEPTOR_COMPLEX	59	0.175256	0.734477	0.901528	0.94761	1	2435	tags=20%, list=19%, signal=25%
LASTOWSKA_COAMPLIFIED_WITH_MYCN	31	0.204336	0.733826	0.868321	0.947783	1	4078	tags=42%, list=32%, signal=61%
REACTOME_ACTIVATION_OF_NMDA_RECEPTOR_UPON_GLUTAMATE_BINDING_AND_POSTSYNAPTIC_EVENTS	23	0.218637	0.732532	0.847328	0.948562	1	2705	tags=26%, list=21%, signal=33%
HEIDENBLAD_AMPLICON_12P11_12_DN	22	0.220929	0.731863	0.854127	0.94868	1	9997	tags=100%, list=78%, signal=452%
SIG_PIP3_SIGNALING_IN_CARDIAC_MYOCTES	59	0.173171	0.731707	0.920553	0.948305	1	3100	tags=27%, list=24%, signal=36%
REACTOME_SHC1_EVENTS_IN_ERBB4_SIGNALING	17	0.235402	0.729556	0.836893	0.949936	1	1871	tags=24%, list=15%, signal=28%
REACTOME_PHOSPHOLIPID_METABOLISM	156	0.147938	0.727821	0.961965	0.951153	1	3878	tags=32%, list=30%, signal=45%
STEIN_ESTROGEN_RESPONSE_NOT_VIA_ESRRA	15	0.246151	0.727592	0.834559	0.950872	1	2559	tags=27%, list=20%, signal=33%
DACOSTA_ERCC3_ALLELE_XPCS_VS_TTD_DN	24	0.21429	0.727168	0.85219	0.950755	1	1269	tags=17%, list=10%, signal=18%
MIDORIKAWA_AMPLIFIED_IN_LIVER_CANCER	41	0.188138	0.726461	0.878788	0.950946	1	4510	tags=34%, list=35%, signal=52%
NAKAYAMA_FGF2_TARGETS	16	0.239376	0.72642	0.839623	0.950466	1	2769	tags=38%, list=22%, signal=48%
KEGG_GLYCOSAMINOGLYCAN_DEGRADATION	16	0.243463	0.725094	0.840074	0.951188	1	9707	tags=100%, list=76%, signal=411%
STEIN_ESRRA_TARGETS_DN	101	0.153974	0.724319	0.956446	0.951384	1	3630	tags=30%, list=28%, signal=41%
REACTOME_DOUBLE_STRAND_BREAK_REPAIR	22	0.218146	0.724098	0.834915	0.951066	1	1077	tags=18%, list=8%, signal=20%
MATZUK_SPERMATOZOA	70	0.166837	0.722361	0.931655	0.952175	1	2971	tags=26%, list=23%, signal=33%
RIZ_ERYTHROID_DIFFERENTIATION_HEMGN	20	0.226234	0.722345	0.862963	0.951667	1	1632	tags=20%, list=13%, signal=23%
FONTAINE_THYROID_TUMOR_UNCERTAIN_MALIGNANCY_UP	23	0.213996	0.719895	0.851504	0.953466	1	10086	tags=100%, list=79%, signal=467%
BIOCARTA_CXCR4_PATHWAY	19	0.229391	0.719522	0.859489	0.953313	1	2928	tags=32%, list=23%, signal=41%
BIOCARTA_FCER1_PATHWAY	30	0.199214	0.719208	0.861567	0.953064	1	1693	tags=17%, list=13%, signal=19%
PID_CERAMIDE_PATHWAY	45	0.179792	0.718367	0.897579	0.953334	1	968	tags=9%, list=8%, signal=10%
FONTAINE_PAPILLARY_THYROID_CARCINOMA_DN	50	0.180952	0.717423	0.930783	0.953713	1	2817	tags=28%, list=22%, signal=36%
NIKOLSKY_BREAST_CANCER_8P12_P11_AMPLICON	38	0.185826	0.717045	0.903226	0.953539	1	3560	tags=34%, list=28%, signal=47%
REACTOME_SIGNALING_BY_INSULIN_RECEPTOR	81	0.16133	0.714169	0.948399	0.955681	1	3953	tags=37%, list=31%, signal=53%
NIELSEN_LEIOMYOSARCOMA_DN	15	0.2368	0.711795	0.833984	0.957267	1	1863	tags=20%, list=15%, signal=23%
MARIADASON_RESPONSE_TO_BUTYRATE_SULINDAC_4	16	0.233273	0.708696	0.829268	0.959493	1	1871	tags=19%, list=15%, signal=22%
VALK_AML_CLUSTER_7	17	0.228876	0.707795	0.856061	0.959743	1	4650	tags=53%, list=36%, signal=83%
KONDO_PROSTATE_CANCER_HCP_WITH_H3K27ME3	50	0.174246	0.707276	0.931907	0.959641	1	2044	tags=18%, list=16%, signal=21%
WANG_BARRETTS_ESOPHAGUS_DN	17	0.225235	0.703948	0.843023	0.96195	1	1271	tags=18%, list=10%, signal=20%
MIKKELSEN_IPS_WITH_HCP_H3K27ME3	31	0.197482	0.701866	0.879845	0.963086	1	2172	tags=16%, list=17%, signal=19%
REACTOME_CHONDROITIN_SULFATE_DERMATAN_SULFATE_METABOLISM	36	0.18746	0.701516	0.90566	0.962856	1	4285	tags=44%, list=33%, signal=67%
REACTOME_NUCLEAR_SIGNALING_BY_ERBB4	23	0.212643	0.701508	0.880295	0.962335	1	1845	tags=22%, list=14%, signal=25%
SESTO_RESPONSE_TO_UV_C8	65	0.165499	0.700059	0.927562	0.963013	1	2975	tags=25%, list=23%, signal=32%
PIONTEK_PKD1_TARGETS_UP	24	0.206959	0.699106	0.888469	0.963242	1	1565	tags=17%, list=12%, signal=19%
MCMURRAY_TP53_HRAS_COOPERATION_RESPONSE_UP	15	0.239585	0.697946	0.846743	0.963614	1	101	tags=7%, list=1%, signal=7%
BIOCARTA_GH_PATHWAY	22	0.211932	0.697444	0.875479	0.96349	1	1845	tags=23%, list=14%, signal=26%
BYSTRYKH_HEMATOPOIESIS_STEM_CELL_QTL_CIS	107	0.149494	0.696829	0.987952	0.963447	1	4055	tags=36%, list=32%, signal=51%
BERTUCCI_INVASIVE_CARCINOMA_DUCTAL_VS_LOBULAR_UP	22	0.209541	0.695187	0.890595	0.964149	1	1722	tags=18%, list=13%, signal=21%
LEE_METASTASIS_AND_ALTERNATIVE_SPLICING_DN	35	0.183644	0.687526	0.911304	0.969285	1	1235	tags=11%, list=10%, signal=13%
OUELLET_OVARIAN_CANCER_INVASIVE_VS_LMP_UP	111	0.145919	0.687359	0.974138	0.968885	1	1834	tags=10%, list=14%, signal=11%
ROVERSI_GLIOMA_COPY_NUMBER_DN	32	0.184906	0.685517	0.907308	0.969638	1	4309	tags=34%, list=34%, signal=52%
PID_S1P_S1P2_PATHWAY	21	0.211111	0.680577	0.896296	0.972625	1	2928	tags=33%, list=23%, signal=43%
REACTOME_DOWNREGULATION_OF_SMAD2_3_SMAD4_TRANSCRIPTIONAL_ACTIVITY	18	0.215405	0.680155	0.894942	0.972371	1	1637	tags=17%, list=13%, signal=19%
REACTOME_PROTEOLYTIC_CLEAVAGE_OF_SNARE_COMPLEX_PROTEINS	15	0.225712	0.66959	0.884393	0.978614	1	2994	tags=40%, list=23%, signal=52%
BIOCARTA_NOS1_PATHWAY	15	0.235709	0.669349	0.879447	0.978225	1	1693	tags=13%, list=13%, signal=15%
HU_ANGIOGENESIS_DN	34	0.183028	0.668817	0.917448	0.978043	1	1582	tags=12%, list=12%, signal=13%
REACTOME_COLLAGEN_FORMATION	29	0.19021	0.667545	0.931099	0.978306	1	2751	tags=28%, list=21%, signal=35%
BACOLOD_RESISTANCE_TO_ALKYLATING_AGENTS_UP	18	0.21289	0.667172	0.907021	0.977992	1	3261	tags=33%, list=25%, signal=45%
RODRIGUES_THYROID_CARCINOMA_UP	16	0.221881	0.665862	0.901304	0.978231	1	4431	tags=50%, list=35%, signal=76%
DEN_INTERACT_WITH_LCA5	26	0.195292	0.662111	0.9	0.979908	1	673	tags=8%, list=5%, signal=8%
REACTOME_BOTULINUM_NEUROTOXICITY	15	0.225712	0.661932	0.907692	0.979485	1	2994	tags=40%, list=23%, signal=52%
REACTOME_CA_DEPENDENT_EVENTS	20	0.207386	0.658894	0.900563	0.980649	1	695	tags=10%, list=5%, signal=11%
BIOCARTA_VIP_PATHWAY	21	0.202166	0.658321	0.911111	0.980429	1	4260	tags=33%, list=33%, signal=50%
REACTOME_GLUCAGON_SIGNALING_IN_METABOLIC_REGULATION	18	0.212085	0.654067	0.90099	0.982234	1	695	tags=11%, list=5%, signal=12%
REACTOME_NEGATIVE_REGULATION_OF_FGFR_SIGNALING	21	0.1967	0.649829	0.918216	0.98392	1	770	tags=10%, list=6%, signal=10%
SHIN_B_CELL_LYMPHOMA_CLUSTER_2	23	0.19776	0.647553	0.927342	0.984536	1	3305	tags=30%, list=26%, signal=41%
REACTOME_PHOSPHOLIPASE_C_MEDIATED_CASCADE	30	0.180704	0.64741	0.939177	0.984069	1	770	tags=10%, list=6%, signal=11%
WIKMAN_ASBESTOS_LUNG_CANCER_DN	17	0.214093	0.646228	0.887006	0.984107	1	3661	tags=41%, list=29%, signal=58%
BLALOCK_ALZHEIMERS_DISEASE_INCIPIENT_DN	138	0.130866	0.644994	0.996581	0.984178	1	2260	tags=17%, list=18%, signal=20%
BIOCARTA_GPCR_PATHWAY	30	0.178724	0.644059	0.950512	0.98408	1	2928	tags=23%, list=23%, signal=30%
REACTOME_CREB_PHOSPHORYLATION_THROUGH_THE_ACTIVATION_OF_RAS	19	0.199889	0.639394	0.930783	0.985802	1	2705	tags=26%, list=21%, signal=33%
BILD_E2F3_ONCOGENIC_SIGNATURE	216	0.123027	0.636149	1	0.986765	1	3214	tags=22%, list=25%, signal=29%
ROESSLER_LIVER_CANCER_METASTASIS_DN	45	0.162788	0.635566	0.97786	0.986487	1	2907	tags=27%, list=23%, signal=34%
SA_B_CELL_RECEPTOR_COMPLEXES	20	0.196074	0.631948	0.93186	0.987563	1	2753	tags=30%, list=21%, signal=38%
WAKABAYASHI_ADIPOGENESIS_PPARG_BOUND_36HR	29	0.17573	0.622621	0.965844	0.990884	1	1674	tags=14%, list=13%, signal=16%
YIH_RESPONSE_TO_ARSENITE_C3	31	0.164987	0.609517	0.970962	0.995116	1	688	tags=10%, list=5%, signal=10%
MCCABE_HOXC6_TARGETS_CANCER_DN	20	0.193809	0.609013	0.949343	0.99477	1	4500	tags=50%, list=35%, signal=77%
MA_PITUITARY_FETAL_VS_ADULT_DN	16	0.205131	0.607061	0.943359	0.994866	1	3393	tags=38%, list=26%, signal=51%
ROSS_AML_WITH_PML_RARA_FUSION	52	0.148191	0.601299	0.992565	0.996153	1	3555	tags=27%, list=28%, signal=37%
MMS_MOUSE_LYMPH_HIGH_4HRS_UP	33	0.163698	0.59448	0.966543	0.997665	1	4771	tags=48%, list=37%, signal=77%
REACTOME_TRIGLYCERIDE_BIOSYNTHESIS	34	0.160166	0.587319	0.976449	0.999077	1	3041	tags=26%, list=24%, signal=35%
SMITH_LIVER_CANCER	39	0.151281	0.584011	0.990272	0.999416	1	3433	tags=28%, list=27%, signal=38%
VARELA_ZMPSTE24_TARGETS_UP	37	0.155709	0.583285	0.986891	0.999053	1	2219	tags=16%, list=17%, signal=20%
YAO_TEMPORAL_RESPONSE_TO_PROGESTERONE_CLUSTER_5	17	0.189152	0.577999	0.955253	0.999811	1	161	tags=6%, list=1%, signal=6%
REACTOME_DAG_AND_IP3_SIGNALING	23	0.172555	0.567902	0.973585	1	1	1509	tags=13%, list=12%, signal=15%
PID_P38ALPHABETAPATHWAY	23	0.168002	0.56437	0.980427	1	1	2560	tags=22%, list=20%, signal=27%
REACTOME_SPHINGOLIPID_METABOLISM	52	0.136875	0.56278	0.996289	1	1	3776	tags=27%, list=29%, signal=38%
FAELT_B_CLL_WITH_VH_REARRANGEMENTS_DN	46	0.141682	0.561089	0.99274	1	1	4479	tags=39%, list=35%, signal=60%
WILLIAMS_ESR2_TARGETS_UP	25	0.163244	0.557284	0.977186	1	1	3751	tags=40%, list=29%, signal=56%
REACTOME_A_TETRASACCHARIDE_LINKER_SEQUENCE_IS_REQUIRED_FOR_GAG_SYNTHESIS	16	0.183532	0.556931	0.964486	1	1	3153	tags=38%, list=25%, signal=50%
REACTOME_ARMS_MEDIATED_ACTIVATION	15	0.18985	0.553651	0.972067	1	1	3487	tags=33%, list=27%, signal=46%
REACTOME_BRANCHED_CHAIN_AMINO_ACID_CATABOLISM	16	0.184899	0.553001	0.966605	1	1	4472	tags=56%, list=35%, signal=86%
MORI_PLASMA_CELL_UP	45	0.137967	0.552685	0.981343	1	1	2015	tags=13%, list=16%, signal=16%
KEGG_OLFACTORY_TRANSDUCTION	15	0.185718	0.551776	0.973282	0.999751	1	2156	tags=20%, list=17%, signal=24%
REACTOME_REGULATION_OF_WATER_BALANCE_BY_RENAL_AQUAPORINS	23	0.164506	0.54955	0.986867	0.99958	1	695	tags=9%, list=5%, signal=9%
KEGG_SPHINGOLIPID_METABOLISM	31	0.15157	0.545559	0.981025	0.999653	1	3776	tags=32%, list=29%, signal=46%
PETRETTO_HEART_MASS_QTL_CIS_DN	19	0.174975	0.545371	0.974206	0.999149	1	2223	tags=21%, list=17%, signal=25%
REACTOME_AQUAPORIN_MEDIATED_TRANSPORT	23	0.164506	0.544461	0.980952	0.998762	1	695	tags=9%, list=5%, signal=9%
YE_METASTATIC_LIVER_CANCER	16	0.177906	0.54259	0.961612	0.998497	1	4084	tags=44%, list=32%, signal=64%
SCIAN_INVERSED_TARGETS_OF_TP53_AND_TP73_DN	28	0.154649	0.535944	0.984991	0.998941	1	2150	tags=14%, list=17%, signal=17%
KEGG_HISTIDINE_METABOLISM	17	0.163735	0.497356	0.988166	1	1	3436	tags=29%, list=27%, signal=40%
BIOCARTA_MEF2D_PATHWAY	16	0.162122	0.493284	0.988166	1	1	1693	tags=13%, list=13%, signal=14%
MCCLUNG_CREB1_TARGETS_DN	40	0.126194	0.488822	0.998255	1	1	4599	tags=43%, list=36%, signal=66%
GARGALOVIC_RESPONSE_TO_OXIDIZED_PHOSPHOLIPIDS_RED_UP	16	0.163219	0.486037	0.990215	1	1	10735	tags=100%, list=84%, signal=612%
PID_INSULIN_GLUCOSE_PATHWAY	23	0.144783	0.484119	0.996337	1	1	1331	tags=13%, list=10%, signal=15%
BIOCARTA_CALCINEURIN_PATHWAY	17	0.155322	0.482185	0.98855	1	1	1693	tags=12%, list=13%, signal=14%
HASLINGER_B_CLL_WITH_13Q14_DELETION	21	0.147599	0.478582	0.991919	1	1	3310	tags=24%, list=26%, signal=32%
SATO_SILENCED_BY_DEACETYLATION_IN_PANCREATIC_CANCER	29	0.132741	0.475744	0.996101	0.999962	1	3353	tags=28%, list=26%, signal=37%
KEGG_PROPANOATE_METABOLISM	28	0.127484	0.45578	0.998127	1	1	4534	tags=39%, list=35%, signal=61%
SCHLOSSER_MYC_TARGETS_REPRESSED_BY_SERUM	156	0.0908066	0.455652	1	0.999756	1	4633	tags=33%, list=36%, signal=52%
RORIE_TARGETS_OF_EWSR1_FLI1_FUSION_UP	26	0.118864	0.410133	1	1	1	10037	tags=96%, list=78%, signal=441%
WANG_BARRETTS_ESOPHAGUS_AND_ESOPHAGUS_CANCER_UP	17	0.133801	0.407534	0.998092	0.999683	1	4588	tags=41%, list=36%, signal=64%
