# Supplementary material for: Survival of pancreatic cancer cells lacking KRAS function
Source: Nat Commun. 2017 Oct 23;8:1090. doi: 10.1038/s41467-017-00942-5 (PMC5653666; doi:10.1038/s41467-017-00942-5)
Supplement: Supplementary file 17 — Supplementary Data 15 [file 41467_2017_942_MOESM17_ESM.xlsx]

## Sheet: Sheet1
Supplementary Data 15. Curated gene set enrichment analysis (MSigDB C2) of 8988T KRAS intact cells
NAME	SIZE	ES	NES	NOM p-val	FDR q-val	FWER p-val	RANK AT MAX	LEADING EDGE
DAIRKEE_TERT_TARGETS_UP	335	-0.537251	-3.10951	0	0	0	2680	tags=53%, list=21%, signal=65%
REACTOME_PEPTIDE_CHAIN_ELONGATION	83	-0.656089	-3.10395	0	0	0	3120	tags=72%, list=24%, signal=95%
REACTOME_INFLUENZA_VIRAL_RNA_TRANSCRIPTION_AND_REPLICATION	99	-0.633336	-3.07651	0	0	0	3120	tags=70%, list=24%, signal=91%
REACTOME_3_UTR_MEDIATED_TRANSLATIONAL_REGULATION	103	-0.626042	-3.05969	0	0	0	3120	tags=67%, list=24%, signal=88%
LI_DCP2_BOUND_MRNA	88	-0.632298	-3.05107	0	0	0	2682	tags=73%, list=21%, signal=91%
KIM_ALL_DISORDERS_DURATION_CORR_DN	126	-0.598236	-3.04814	0	0	0	3220	tags=67%, list=25%, signal=89%
KEGG_RIBOSOME	84	-0.633185	-2.99826	0	0	0	3120	tags=68%, list=24%, signal=89%
REACTOME_TRANSLATION	144	-0.566355	-2.99046	0	0	0	3120	tags=58%, list=24%, signal=76%
WELCSH_BRCA1_TARGETS_DN	135	-0.57448	-2.93917	0	0	0	3401	tags=66%, list=27%, signal=89%
REACTOME_SRP_DEPENDENT_COTRANSLATIONAL_PROTEIN_TARGETING_TO_MEMBRANE	107	-0.587615	-2.92595	0	0	0	3120	tags=61%, list=24%, signal=80%
REACTOME_NONSENSE_MEDIATED_DECAY_ENHANCED_BY_THE_EXON_JUNCTION_COMPLEX	104	-0.593273	-2.92562	0	0	0	3120	tags=63%, list=24%, signal=83%
HSIAO_HOUSEKEEPING_GENES	375	-0.490061	-2.8834	0	0	0	3217	tags=51%, list=25%, signal=66%
GRADE_COLON_CANCER_UP	781	-0.45818	-2.87423	0	0	0	2861	tags=44%, list=22%, signal=53%
MANALO_HYPOXIA_DN	283	-0.497701	-2.86668	0	0	0	2885	tags=42%, list=22%, signal=54%
YAO_TEMPORAL_RESPONSE_TO_PROGESTERONE_CLUSTER_14	135	-0.559743	-2.86568	0	0	0	2799	tags=51%, list=22%, signal=65%
KIM_ALL_DISORDERS_OLIGODENDROCYTE_NUMBER_CORR_UP	660	-0.461246	-2.85441	0	0	0	3036	tags=48%, list=24%, signal=59%
REACTOME_INFLUENZA_LIFE_CYCLE	133	-0.549128	-2.81431	0	0	0	3401	tags=61%, list=27%, signal=82%
ZHANG_RESPONSE_TO_CANTHARIDIN_DN	67	-0.601978	-2.76036	0	5.49955e-05	0.001	2892	tags=64%, list=23%, signal=82%
BILANGES_SERUM_AND_RAPAMYCIN_SENSITIVE_GENES	66	-0.610757	-2.75504	0	5.2101e-05	0.001	2386	tags=58%, list=19%, signal=70%
CHNG_MULTIPLE_MYELOMA_HYPERPLOID_UP	51	-0.647171	-2.74987	0	4.9496e-05	0.001	2386	tags=67%, list=19%, signal=82%
OXFORD_RALA_OR_RALB_TARGETS_UP	47	-0.666102	-2.74434	0	4.7139e-05	0.001	2955	tags=72%, list=23%, signal=94%
REACTOME_FORMATION_OF_THE_TERNARY_COMPLEX_AND_SUBSEQUENTLY_THE_43S_COMPLEX	48	-0.63901	-2.70103	0	4.49963e-05	0.001	3120	tags=69%, list=24%, signal=91%
CAIRO_HEPATOBLASTOMA_CLASSES_UP	584	-0.438009	-2.69126	0	4.304e-05	0.001	3078	tags=41%, list=24%, signal=52%
GINESTIER_BREAST_CANCER_ZNF217_AMPLIFIED_DN	299	-0.468638	-2.69099	0	4.12466e-05	0.001	4235	tags=61%, list=33%, signal=89%
SCHLOSSER_SERUM_RESPONSE_AUGMENTED_BY_MYC	99	-0.546299	-2.68043	0	3.95968e-05	0.001	3452	tags=65%, list=27%, signal=88%
MARTENS_TRETINOIN_RESPONSE_DN	697	-0.430833	-2.67551	0	3.80738e-05	0.001	3545	tags=48%, list=28%, signal=63%
NIKOLSKY_BREAST_CANCER_16P13_AMPLICON	83	-0.566293	-2.67231	0	3.66637e-05	0.001	2741	tags=55%, list=21%, signal=70%
MOOTHA_MITOCHONDRIA	404	-0.449453	-2.67039	0	3.53543e-05	0.001	3563	tags=47%, list=28%, signal=63%
REACTOME_ACTIVATION_OF_THE_MRNA_UPON_BINDING_OF_THE_CAP_BINDING_COMPLEX_AND_EIFS_AND_SUBSEQUENT_BINDING_TO_43S	56	-0.612688	-2.66699	0	3.41352e-05	0.001	3120	tags=66%, list=24%, signal=87%
WONG_EMBRYONIC_STEM_CELL_CORE	325	-0.459699	-2.66303	0	3.29973e-05	0.001	3736	tags=47%, list=29%, signal=65%
YAO_TEMPORAL_RESPONSE_TO_PROGESTERONE_CLUSTER_13	170	-0.501393	-2.66004	0	3.19329e-05	0.001	4367	tags=60%, list=34%, signal=90%
MOOTHA_VOXPHOS	84	-0.558352	-2.65843	0	3.0935e-05	0.001	4509	tags=69%, list=35%, signal=106%
CUI_TCF21_TARGETS_2_UP	322	-0.459494	-2.65173	0	2.99976e-05	0.001	2775	tags=47%, list=22%, signal=59%
SANSOM_APC_TARGETS_REQUIRE_MYC	193	-0.49067	-2.64816	0	2.91153e-05	0.001	2129	tags=46%, list=17%, signal=54%
REACTOME_METABOLISM_OF_MRNA	207	-0.483849	-2.64612	0	2.82834e-05	0.001	3277	tags=50%, list=26%, signal=66%
KOBAYASHI_EGFR_SIGNALING_24HR_DN	239	-0.478622	-2.64171	0	2.74978e-05	0.001	1472	tags=30%, list=11%, signal=33%
YAO_TEMPORAL_RESPONSE_TO_PROGESTERONE_CLUSTER_17	176	-0.490386	-2.63344	0	2.67546e-05	0.001	3291	tags=52%, list=26%, signal=69%
MOOTHA_HUMAN_MITODB_6_2002	391	-0.447003	-2.62092	0	2.60505e-05	0.001	3564	tags=48%, list=28%, signal=65%
FAELT_B_CLL_WITH_VH3_21_UP	40	-0.651125	-2.60728	0	2.53825e-05	0.001	3679	tags=85%, list=29%, signal=119%
AMIT_EGF_RESPONSE_480_HELA	152	-0.501953	-2.60556	0	2.4748e-05	0.001	3806	tags=60%, list=30%, signal=84%
ENK_UV_RESPONSE_KERATINOCYTE_UP	436	-0.435995	-2.59888	0	2.41444e-05	0.001	2951	tags=50%, list=23%, signal=63%
PENG_RAPAMYCIN_RESPONSE_DN	236	-0.468363	-2.59762	0	2.35695e-05	0.001	3373	tags=49%, list=26%, signal=65%
FRASOR_RESPONSE_TO_SERM_OR_FULVESTRANT_DN	48	-0.630727	-2.59516	0	2.30214e-05	0.001	2365	tags=56%, list=18%, signal=69%
REACTOME_METABOLISM_OF_RNA	252	-0.453118	-2.58389	0	2.24982e-05	0.001	3286	tags=46%, list=26%, signal=61%
IRITANI_MAD1_TARGETS_DN	47	-0.6139	-2.58342	0	2.19982e-05	0.001	2434	tags=53%, list=19%, signal=65%
LIN_APC_TARGETS	70	-0.569945	-2.58085	0	2.152e-05	0.001	3900	tags=76%, list=30%, signal=108%
REACTOME_GLUCONEOGENESIS	25	-0.720086	-2.5608	0	2.10621e-05	0.001	1318	tags=64%, list=10%, signal=71%
SPIELMAN_LYMPHOBLAST_EUROPEAN_VS_ASIAN_UP	458	-0.425691	-2.55809	0	2.06233e-05	0.001	3281	tags=47%, list=26%, signal=61%
SOTIRIOU_BREAST_CANCER_GRADE_1_VS_3_UP	147	-0.490041	-2.5397	0	2.02024e-05	0.001	2847	tags=39%, list=22%, signal=50%
MOREIRA_RESPONSE_TO_TSA_UP	25	-0.706881	-2.5366	0	1.97984e-05	0.001	2452	tags=72%, list=19%, signal=89%
SONG_TARGETS_OF_IE86_CMV_PROTEIN	60	-0.57277	-2.51682	0	1.94102e-05	0.001	2494	tags=40%, list=19%, signal=49%
REACTOME_GLYCOLYSIS	23	-0.727478	-2.51596	0	1.90369e-05	0.001	1536	tags=61%, list=12%, signal=69%
MORI_LARGE_PRE_BII_LYMPHOCYTE_UP	80	-0.527831	-2.51254	0	1.86777e-05	0.001	2955	tags=44%, list=23%, signal=56%
PENG_GLUTAMINE_DEPRIVATION_DN	324	-0.431849	-2.50402	0	1.83318e-05	0.001	3091	tags=45%, list=24%, signal=58%
REACTOME_MITOCHONDRIAL_PROTEIN_IMPORT	49	-0.600732	-2.48013	0	1.79985e-05	0.001	3515	tags=61%, list=27%, signal=84%
DANG_MYC_TARGETS_UP	135	-0.489078	-2.47451	0	1.76771e-05	0.001	2386	tags=44%, list=19%, signal=53%
REACTOME_RESPIRATORY_ELECTRON_TRANSPORT	65	-0.547439	-2.47273	0	1.7367e-05	0.001	4509	tags=66%, list=35%, signal=101%
REACTOME_RESPIRATORY_ELECTRON_TRANSPORT_ATP_SYNTHESIS_BY_CHEMIOSMOTIC_COUPLING_AND_HEAT_PRODUCTION_BY_UNCOUPLING_PROTEINS_	80	-0.523496	-2.45626	0	1.70676e-05	0.001	4509	tags=65%, list=35%, signal=100%
REACTOME_METABOLISM_OF_PROTEINS	380	-0.416747	-2.45097	0	1.67783e-05	0.001	3137	tags=44%, list=24%, signal=57%
ACEVEDO_NORMAL_TISSUE_ADJACENT_TO_LIVER_TUMOR_DN	302	-0.429463	-2.44822	0	1.64987e-05	0.001	3377	tags=50%, list=26%, signal=66%
KIM_BIPOLAR_DISORDER_OLIGODENDROCYTE_DENSITY_CORR_UP	617	-0.398069	-2.43657	0	1.62282e-05	0.001	2659	tags=38%, list=21%, signal=45%
POMEROY_MEDULLOBLASTOMA_PROGNOSIS_DN	39	-0.606127	-2.43403	0	1.59664e-05	0.001	2818	tags=56%, list=22%, signal=72%
WHITEFORD_PEDIATRIC_CANCER_MARKERS	106	-0.494233	-2.43247	0	1.5713e-05	0.001	3170	tags=48%, list=25%, signal=63%
KRIGE_RESPONSE_TO_TOSEDOSTAT_24HR_DN	916	-0.379489	-2.42087	0	3.08215e-05	0.002	3076	tags=39%, list=24%, signal=47%
KEGG_OXIDATIVE_PHOSPHORYLATION	102	-0.491323	-2.41909	0	3.03473e-05	0.002	4509	tags=63%, list=35%, signal=96%
CROONQUIST_IL6_DEPRIVATION_DN	95	-0.495218	-2.41532	0	2.98875e-05	0.002	2915	tags=42%, list=23%, signal=54%
MUELLER_PLURINET	271	-0.423954	-2.40931	0	2.94414e-05	0.002	2499	tags=38%, list=19%, signal=46%
SHIPP_DLBCL_VS_FOLLICULAR_LYMPHOMA_UP	43	-0.604354	-2.40792	0	2.90084e-05	0.002	3488	tags=63%, list=27%, signal=86%
DACOSTA_UV_RESPONSE_VIA_ERCC3_UP	301	-0.421375	-2.40511	0	2.8588e-05	0.002	3121	tags=47%, list=24%, signal=61%
SCHLOSSER_MYC_AND_SERUM_RESPONSE_SYNERGY	32	-0.638408	-2.40277	0	2.81796e-05	0.002	2696	tags=72%, list=21%, signal=91%
DUTERTRE_ESTRADIOL_RESPONSE_24HR_UP	296	-0.416941	-2.40128	0	2.77827e-05	0.002	3186	tags=40%, list=25%, signal=51%
LI_AMPLIFIED_IN_LUNG_CANCER	144	-0.456373	-2.39832	0	2.73969e-05	0.002	3494	tags=54%, list=27%, signal=74%
HOLLEMAN_ASPARAGINASE_RESISTANCE_B_ALL_UP	22	-0.6956	-2.39064	0	4.03229e-05	0.003	3049	tags=73%, list=24%, signal=95%
ROSTY_CERVICAL_CANCER_PROLIFERATION_CLUSTER	139	-0.467879	-2.38877	0	3.9778e-05	0.003	3197	tags=40%, list=25%, signal=53%
CREIGHTON_AKT1_SIGNALING_VIA_MTOR_DN	23	-0.68402	-2.38283	0	5.24288e-05	0.004	2973	tags=74%, list=23%, signal=96%
WALLACE_JAK2_TARGETS_UP	23	-0.699907	-2.38051	0	5.1739e-05	0.004	2355	tags=65%, list=18%, signal=80%
CROONQUIST_NRAS_SIGNALING_DN	72	-0.521115	-2.36666	0	5.1067e-05	0.004	2915	tags=42%, list=23%, signal=54%
BHAT_ESR1_TARGETS_VIA_AKT1_UP	234	-0.423043	-2.36418	0	5.04123e-05	0.004	3601	tags=50%, list=28%, signal=68%
ZAMORA_NOS2_TARGETS_UP	63	-0.523115	-2.35645	0	4.97742e-05	0.004	2924	tags=51%, list=23%, signal=65%
CHANG_CORE_SERUM_RESPONSE_UP	199	-0.433768	-2.35024	0	4.9152e-05	0.004	3692	tags=48%, list=29%, signal=66%
REACTOME_TCA_CYCLE_AND_RESPIRATORY_ELECTRON_TRANSPORT	113	-0.469377	-2.34894	0	4.85452e-05	0.004	4540	tags=61%, list=35%, signal=94%
NIKOLSKY_BREAST_CANCER_16Q24_AMPLICON	46	-0.568388	-2.34263	0	4.79532e-05	0.004	3317	tags=57%, list=26%, signal=76%
REACTOME_MRNA_SPLICING_MINOR_PATHWAY	42	-0.579632	-2.34077	0	4.73754e-05	0.004	2993	tags=60%, list=23%, signal=77%
WONG_MITOCHONDRIA_GENE_MODULE	209	-0.426449	-2.33457	0	4.68114e-05	0.004	4436	tags=58%, list=35%, signal=87%
REACTOME_MRNA_SPLICING	106	-0.478985	-2.32531	0	4.62607e-05	0.004	3274	tags=51%, list=26%, signal=68%
KEGG_RNA_POLYMERASE	29	-0.628074	-2.31009	0	4.57228e-05	0.004	3807	tags=76%, list=30%, signal=108%
LU_EZH2_TARGETS_UP	250	-0.412189	-2.30237	0	4.51972e-05	0.004	4081	tags=64%, list=32%, signal=91%
NIKOLSKY_BREAST_CANCER_8Q23_Q24_AMPLICON	114	-0.467173	-2.3016	0	4.46836e-05	0.004	1957	tags=35%, list=15%, signal=41%
RAHMAN_TP53_TARGETS_PHOSPHORYLATED	21	-0.673529	-2.29436	0	5.5707e-05	0.005	1398	tags=48%, list=11%, signal=53%
GAVIN_FOXP3_TARGETS_CLUSTER_T7	88	-0.475944	-2.29328	0	5.50881e-05	0.005	2301	tags=47%, list=18%, signal=56%
FERRANDO_T_ALL_WITH_MLL_ENL_FUSION_DN	73	-0.499723	-2.28913	0	6.57002e-05	0.006	1550	tags=38%, list=12%, signal=43%
MORI_IMMATURE_B_LYMPHOCYTE_DN	87	-0.47858	-2.27872	0	9.72903e-05	0.009	2961	tags=39%, list=23%, signal=50%
KRIGE_RESPONSE_TO_TOSEDOSTAT_6HR_DN	816	-0.360926	-2.27529	0	9.62442e-05	0.009	2682	tags=34%, list=21%, signal=40%
FOURNIER_ACINAR_DEVELOPMENT_LATE_2	274	-0.398975	-2.2733	0	9.52203e-05	0.009	2861	tags=36%, list=22%, signal=46%
REACTOME_DNA_STRAND_ELONGATION	30	-0.605456	-2.26917	0	9.4218e-05	0.009	3688	tags=63%, list=29%, signal=89%
KEGG_PENTOSE_PHOSPHATE_PATHWAY	21	-0.658388	-2.26785	0	0.000103639	0.01	1840	tags=52%, list=14%, signal=61%
REACTOME_EXTENSION_OF_TELOMERES	27	-0.630505	-2.26631	0	0.000102571	0.01	4305	tags=78%, list=34%, signal=117%
MORI_EMU_MYC_LYMPHOMA_BY_ONSET_TIME_UP	101	-0.470132	-2.26197	0	0.000111798	0.011	2492	tags=39%, list=19%, signal=48%
KEGG_DNA_REPLICATION	35	-0.587625	-2.25944	0	0.000110669	0.011	4305	tags=71%, list=34%, signal=107%
SCIAN_CELL_CYCLE_TARGETS_OF_TP53_AND_TP73_DN	22	-0.674016	-2.25809	0	0.000109562	0.011	2512	tags=59%, list=20%, signal=73%
GOBERT_OLIGODENDROCYTE_DIFFERENTIATION_UP	538	-0.368027	-2.25416	0	0.000118226	0.012	1587	tags=26%, list=12%, signal=28%
BILANGES_RAPAMYCIN_SENSITIVE_VIA_TSC1_AND_TSC2	70	-0.494254	-2.25297	0	0.000117067	0.012	4358	tags=61%, list=34%, signal=93%
HOFFMANN_LARGE_TO_SMALL_PRE_BII_LYMPHOCYTE_UP	156	-0.427536	-2.2483	0	0.000145262	0.015	2875	tags=36%, list=22%, signal=46%
PECE_MAMMARY_STEM_CELL_DN	130	-0.441445	-2.24271	0	0.000153606	0.016	3720	tags=55%, list=29%, signal=77%
REACTOME_S_PHASE	104	-0.46172	-2.23594	0	0.000180195	0.019	4189	tags=54%, list=33%, signal=79%
HILLION_HMGA1_TARGETS	63	-0.508683	-2.23289	0	0.000187967	0.02	2386	tags=46%, list=19%, signal=56%
MULLIGHAN_NPM1_MUTATED_SIGNATURE_2_DN	61	-0.499486	-2.2298	0	0.000195652	0.021	2501	tags=51%, list=19%, signal=63%
BENPORATH_MYC_TARGETS_WITH_EBOX	195	-0.407474	-2.22467	0	0.000193841	0.021	3519	tags=46%, list=27%, signal=63%
BASAKI_YBX1_TARGETS_UP	278	-0.386804	-2.22035	0	0.000201018	0.022	2494	tags=36%, list=19%, signal=43%
KEGG_PARKINSONS_DISEASE	99	-0.45546	-2.21924	0	0.00019919	0.022	4425	tags=60%, list=34%, signal=90%
NAKAMURA_METASTASIS_MODEL_UP	32	-0.587221	-2.21803	0	0.000206405	0.023	4638	tags=84%, list=36%, signal=132%
SANSOM_APC_MYC_TARGETS	204	-0.40677	-2.21469	0	0.000213589	0.024	2201	tags=39%, list=17%, signal=46%
MOOTHA_GLUCONEOGENESIS	23	-0.625506	-2.21064	0	0.000220584	0.025	953	tags=39%, list=7%, signal=42%
AMUNDSON_GAMMA_RADIATION_RESPONSE	39	-0.571412	-2.20903	0	0.000235958	0.027	2103	tags=41%, list=16%, signal=49%
STARK_PREFRONTAL_CORTEX_22Q11_DELETION_DN	476	-0.367382	-2.2088	0	0.000233906	0.027	3217	tags=40%, list=25%, signal=51%
BILANGES_SERUM_RESPONSE_TRANSLATION	31	-0.594002	-2.20569	0	0.00023189	0.027	3078	tags=65%, list=24%, signal=85%
ELVIDGE_HIF1A_AND_HIF2A_TARGETS_UP	39	-0.553248	-2.20334	0	0.000229908	0.027	2515	tags=46%, list=20%, signal=57%
REACTOME_PROCESSING_OF_CAPPED_INTRON_CONTAINING_PRE_MRNA	135	-0.429375	-2.20173	0	0.000236406	0.028	3286	tags=47%, list=26%, signal=62%
KONG_E2F3_TARGETS	86	-0.459626	-2.20088	0	0.000234419	0.028	2447	tags=35%, list=19%, signal=43%
REACTOME_GLUCOSE_METABOLISM	54	-0.523129	-2.20012	0	0.000232466	0.028	2352	tags=48%, list=18%, signal=59%
SARRIO_EPITHELIAL_MESENCHYMAL_TRANSITION_UP	163	-0.416299	-2.19683	0	0.00025525	0.031	2955	tags=36%, list=23%, signal=46%
REACTOME_SYNTHESIS_OF_DNA	88	-0.470815	-2.18995	0	0.000269545	0.033	4189	tags=56%, list=33%, signal=82%
NIKOLSKY_BREAST_CANCER_7P22_AMPLICON	32	-0.571181	-2.18859	0	0.000267354	0.033	4076	tags=69%, list=32%, signal=101%
LUI_THYROID_CANCER_CLUSTER_3	27	-0.610411	-2.18278	0	0.000297303	0.036	4358	tags=81%, list=34%, signal=123%
DANG_REGULATED_BY_MYC_UP	67	-0.484684	-2.18275	0	0.000294925	0.036	2218	tags=36%, list=17%, signal=43%
REACTOME_G1_S_TRANSITION	104	-0.444798	-2.18221	0	0.000292584	0.036	4263	tags=52%, list=33%, signal=77%
LY_AGING_MIDDLE_DN	15	-0.718998	-2.18152	0	0.000290281	0.036	1432	tags=60%, list=11%, signal=67%
CHEN_HOXA5_TARGETS_9HR_DN	39	-0.555984	-2.18144	0	0.000288013	0.036	3687	tags=62%, list=29%, signal=86%
ZHANG_TLX_TARGETS_60HR_DN	263	-0.382096	-2.17832	0	0.000293606	0.037	1913	tags=27%, list=15%, signal=32%
REACTOME_METABOLISM_OF_AMINO_ACIDS_AND_DERIVATIVES	139	-0.420888	-2.1771	0	0.000291348	0.037	3370	tags=46%, list=26%, signal=62%
ELVIDGE_HYPOXIA_DN	138	-0.423348	-2.17214	0	0.000296763	0.038	2664	tags=43%, list=21%, signal=54%
WALLACE_PROSTATE_CANCER_UP	17	-0.690208	-2.17008	0	0.000310073	0.04	1174	tags=53%, list=9%, signal=58%
TAKAO_RESPONSE_TO_UVB_RADIATION_UP	80	-0.468672	-2.16964	0	0.000315286	0.041	2997	tags=52%, list=23%, signal=68%
AGUIRRE_PANCREATIC_CANCER_COPY_NUMBER_UP	276	-0.379541	-2.16471	0	0.000349928	0.046	3711	tags=46%, list=29%, signal=63%
LOPEZ_MBD_TARGETS	814	-0.345672	-2.16313	0	0.000347336	0.046	3019	tags=37%, list=24%, signal=46%
ZHOU_CELL_CYCLE_GENES_IN_IR_RESPONSE_6HR	81	-0.468483	-2.15885	0	0.000395865	0.053	3142	tags=41%, list=24%, signal=54%
HOLLEMAN_VINCRISTINE_RESISTANCE_ALL_DN	19	-0.655433	-2.15812	0	0.000407486	0.055	2705	tags=63%, list=21%, signal=80%
NUTT_GBM_VS_AO_GLIOMA_DN	37	-0.553434	-2.15748	0	0.000411905	0.056	3541	tags=65%, list=28%, signal=89%
WANG_ADIPOGENIC_GENES_REPRESSED_BY_SIRT1	21	-0.64376	-2.15695	0	0.000416399	0.057	2218	tags=62%, list=17%, signal=75%
MATTIOLI_MGUS_VS_PCL	89	-0.447278	-2.15664	0	0.000413425	0.057	3503	tags=46%, list=27%, signal=63%
MENSSEN_MYC_TARGETS	52	-0.508385	-2.15555	0	0.000410493	0.057	2669	tags=52%, list=21%, signal=65%
ABE_INNER_EAR	31	-0.569109	-2.15327	0	0.000407602	0.057	2354	tags=58%, list=18%, signal=71%
REACTOME_ABORTIVE_ELONGATION_OF_HIV1_TRANSCRIPT_IN_THE_ABSENCE_OF_TAT	23	-0.629427	-2.15221	0	0.000404752	0.057	2993	tags=70%, list=23%, signal=91%
CASORELLI_ACUTE_PROMYELOCYTIC_LEUKEMIA_DN	603	-0.346627	-2.14302	0	0.000471205	0.066	2918	tags=36%, list=23%, signal=44%
REACTOME_M_G1_TRANSITION	76	-0.464319	-2.14175	0	0.000474719	0.067	4189	tags=57%, list=33%, signal=84%
RHODES_UNDIFFERENTIATED_CANCER	67	-0.481008	-2.13641	0	0.000492049	0.07	1575	tags=28%, list=12%, signal=32%
REACTOME_APC_C_CDH1_MEDIATED_DEGRADATION_OF_CDC20_AND_OTHER_APC_C_CDH1_TARGETED_PROTEINS_IN_LATE_MITOSIS_EARLY_G1	63	-0.472392	-2.13145	0	0.00051587	0.074	3022	tags=41%, list=24%, signal=54%
KEGG_PYRIMIDINE_METABOLISM	90	-0.448134	-2.12594	0	0.000573667	0.083	3829	tags=61%, list=30%, signal=87%
KEGG_BASE_EXCISION_REPAIR	33	-0.561618	-2.12352	0	0.000589876	0.086	2447	tags=48%, list=19%, signal=60%
COLLER_MYC_TARGETS_UP	25	-0.596663	-2.12352	0	0.000585943	0.086	2766	tags=56%, list=22%, signal=71%
DAIRKEE_CANCER_PRONE_RESPONSE_BPA_E2	94	-0.447752	-2.1219	0	0.0006087	0.089	2997	tags=45%, list=23%, signal=58%
HAMAI_APOPTOSIS_VIA_TRAIL_DN	128	-0.413312	-2.1208	0	0.000604695	0.089	2656	tags=43%, list=21%, signal=54%
ZWANG_EGF_PERSISTENTLY_DN	50	-0.509753	-2.11896	0	0.000626514	0.093	2521	tags=44%, list=20%, signal=55%
MOOTHA_GLYCOLYSIS	16	-0.677257	-2.11045	0.00218341	0.000681317	0.102	2036	tags=63%, list=16%, signal=74%
SCHUHMACHER_MYC_TARGETS_UP	78	-0.451407	-2.10742	0	0.000702901	0.106	2282	tags=37%, list=18%, signal=45%
PENG_LEUCINE_DEPRIVATION_DN	182	-0.386918	-2.10212	0	0.000769398	0.115	3856	tags=48%, list=30%, signal=67%
GRAHAM_NORMAL_QUIESCENT_VS_NORMAL_DIVIDING_DN	80	-0.451465	-2.10169	0	0.000777601	0.117	3620	tags=43%, list=28%, signal=59%
REACTOME_MRNA_PROCESSING	153	-0.401017	-2.09921	0	0.000797778	0.121	3286	tags=44%, list=26%, signal=59%
KEGG_PURINE_METABOLISM	120	-0.412316	-2.0983	0	0.000805346	0.123	3829	tags=52%, list=30%, signal=73%
MORI_MATURE_B_LYMPHOCYTE_DN	62	-0.477272	-2.0944	0	0.000831971	0.128	2232	tags=37%, list=17%, signal=45%
FOSTER_KDM1A_TARGETS_DN	191	-0.38646	-2.09326	0	0.000833079	0.129	3546	tags=42%, list=28%, signal=58%
MULLIGHAN_NPM1_MUTATED_SIGNATURE_1_DN	98	-0.42707	-2.09114	0	0.00085233	0.133	3010	tags=48%, list=23%, signal=62%
NIKOLSKY_BREAST_CANCER_11Q12_Q14_AMPLICON	113	-0.417735	-2.09026	0	0.000859223	0.135	4410	tags=58%, list=34%, signal=87%
MISSIAGLIA_REGULATED_BY_METHYLATION_DN	116	-0.428613	-2.08755	0	0.000896504	0.142	1611	tags=28%, list=13%, signal=32%
HILLION_HMGA1B_TARGETS	71	-0.459906	-2.08495	0	0.000921469	0.147	2452	tags=44%, list=19%, signal=54%
BERENJENO_TRANSFORMED_BY_RHOA_UP	493	-0.342906	-2.0834	0	0.000927982	0.149	2288	tags=31%, list=18%, signal=36%
GRAHAM_CML_DIVIDING_VS_NORMAL_QUIESCENT_UP	157	-0.400142	-2.08082	0	0.000934602	0.151	2847	tags=36%, list=22%, signal=45%
WINTER_HYPOXIA_UP	81	-0.441327	-2.08075	0	0.000929039	0.151	3802	tags=56%, list=30%, signal=78%
NADERI_BREAST_CANCER_PROGNOSIS_UP	36	-0.542578	-2.08046	0	0.000929532	0.152	3142	tags=53%, list=24%, signal=70%
DAZARD_UV_RESPONSE_CLUSTER_G4	19	-0.64165	-2.07749	0.00207469	0.000953069	0.157	1178	tags=42%, list=9%, signal=46%
KEGG_SPLICEOSOME	124	-0.406291	-2.07116	0	0.00103401	0.169	4530	tags=55%, list=35%, signal=84%
SCHLOSSER_MYC_TARGETS_AND_SERUM_RESPONSE_UP	46	-0.498051	-2.06998	0	0.0010628	0.174	2206	tags=39%, list=17%, signal=47%
REACTOME_AMINO_ACID_SYNTHESIS_AND_INTERCONVERSION_TRANSAMINATION	15	-0.671407	-2.06915	0	0.00106217	0.174	1797	tags=60%, list=14%, signal=70%
REACTOME_REGULATION_OF_ORNITHINE_DECARBOXYLASE_ODC	47	-0.505043	-2.06723	0	0.00108469	0.178	3244	tags=49%, list=25%, signal=65%
LY_AGING_OLD_DN	49	-0.491359	-2.061	0	0.00117566	0.192	3163	tags=49%, list=25%, signal=65%
MORI_PRE_BI_LYMPHOCYTE_UP	70	-0.455483	-2.05924	0	0.00120324	0.197	2955	tags=43%, list=23%, signal=55%
ZHOU_CELL_CYCLE_GENES_IN_IR_RESPONSE_24HR	117	-0.410644	-2.05907	0	0.00120235	0.198	2875	tags=33%, list=22%, signal=43%
CREIGHTON_AKT1_SIGNALING_VIA_MTOR_UP	34	-0.536535	-2.05374	0	0.00128546	0.211	2011	tags=44%, list=16%, signal=52%
NING_CHRONIC_OBSTRUCTIVE_PULMONARY_DISEASE_UP	120	-0.404174	-2.05163	0	0.00131163	0.214	2705	tags=45%, list=21%, signal=56%
REACTOME_ASSEMBLY_OF_THE_PRE_REPLICATIVE_COMPLEX	62	-0.464052	-2.04826	0	0.00135975	0.223	3022	tags=44%, list=24%, signal=57%
REACTOME_BASE_EXCISION_REPAIR	19	-0.621452	-2.04655	0	0.00139111	0.229	2447	tags=58%, list=19%, signal=71%
MOOTHA_PGC	377	-0.348653	-2.0442	0	0.00140512	0.232	3010	tags=39%, list=23%, signal=49%
REACTOME_APC_C_CDC20_MEDIATED_DEGRADATION_OF_MITOTIC_PROTEINS	64	-0.459896	-2.0416	0	0.00146266	0.241	3022	tags=39%, list=24%, signal=51%
REACTOME_TRNA_AMINOACYLATION	42	-0.505695	-2.04098	0	0.00145471	0.241	3115	tags=50%, list=24%, signal=66%
PRAMOONJAGO_SOX4_TARGETS_DN	48	-0.499968	-2.04094	0	0.00144684	0.241	2278	tags=48%, list=18%, signal=58%
REACTOME_REGULATION_OF_MITOTIC_CELL_CYCLE	75	-0.442874	-2.03712	0	0.00148731	0.248	3022	tags=36%, list=24%, signal=47%
REACTOME_MITOTIC_G1_G1_S_PHASES	128	-0.398463	-2.03572	0	0.00152233	0.252	4189	tags=50%, list=33%, signal=74%
LINDGREN_BLADDER_CANCER_CLUSTER_1_DN	313	-0.352416	-2.03443	0	0.00153011	0.253	3525	tags=43%, list=27%, signal=58%
KEGG_HUNTINGTONS_DISEASE	150	-0.392985	-2.033	0	0.00156408	0.26	4442	tags=57%, list=35%, signal=87%
LASTOWSKA_NEUROBLASTOMA_COPY_NUMBER_UP	162	-0.382416	-2.03186	0	0.00159785	0.265	3575	tags=44%, list=28%, signal=60%
DACOSTA_UV_RESPONSE_VIA_ERCC3_TTD_UP	62	-0.453491	-2.02247	0	0.00186681	0.303	3561	tags=58%, list=28%, signal=80%
HOLLEMAN_VINCRISTINE_RESISTANCE_B_ALL_DN	15	-0.665643	-2.02224	0	0.00185708	0.303	3941	tags=87%, list=31%, signal=125%
PID_MYC_ACTIVPATHWAY	74	-0.448581	-2.02	0	0.00189377	0.311	1853	tags=35%, list=14%, signal=41%
FERRANDO_HOX11_NEIGHBORS	17	-0.647465	-2.01868	0	0.00189942	0.314	1568	tags=47%, list=12%, signal=54%
JAZAERI_BREAST_CANCER_BRCA1_VS_BRCA2_UP	44	-0.49036	-2.01537	0	0.00193074	0.322	3091	tags=52%, list=24%, signal=69%
GRADE_METASTASIS_DN	42	-0.491928	-2.01514	0	0.00192604	0.323	3329	tags=62%, list=26%, signal=83%
ZAMORA_NOS2_TARGETS_DN	75	-0.437495	-2.01491	0	0.00191626	0.323	3324	tags=48%, list=26%, signal=64%
BASSO_B_LYMPHOCYTE_NETWORK	131	-0.394029	-2.01147	0	0.00200248	0.334	1862	tags=31%, list=15%, signal=35%
HOFFMANN_IMMATURE_TO_MATURE_B_LYMPHOCYTE_DN	34	-0.529556	-2.01137	0	0.0019974	0.334	2232	tags=50%, list=17%, signal=60%
LY_AGING_PREMATURE_DN	24	-0.575034	-2.00752	0	0.00208243	0.348	2843	tags=63%, list=22%, signal=80%
CHUNG_BLISTER_CYTOTOXICITY_UP	115	-0.401569	-2.0075	0	0.00207207	0.348	4365	tags=57%, list=34%, signal=85%
JIANG_VHL_TARGETS	130	-0.395964	-2.00236	0	0.00218047	0.363	2968	tags=40%, list=23%, signal=52%
BUYTAERT_PHOTODYNAMIC_THERAPY_STRESS_DN	599	-0.32561	-2.00064	0	0.00220426	0.367	3572	tags=41%, list=28%, signal=54%
CROONQUIST_NRAS_VS_STROMAL_STIMULATION_DN	80	-0.420118	-1.99788	0	0.0022376	0.376	1529	tags=30%, list=12%, signal=34%
REACTOME_DNA_REPLICATION	184	-0.374391	-1.99189	0	0.00238252	0.398	3034	tags=34%, list=24%, signal=44%
BURTON_ADIPOGENESIS_4	43	-0.486126	-1.99133	0	0.00238054	0.398	3558	tags=58%, list=28%, signal=80%
REACTOME_LAGGING_STRAND_SYNTHESIS	19	-0.605106	-1.9913	0	0.00236904	0.398	4305	tags=68%, list=34%, signal=103%
LOCKWOOD_AMPLIFIED_IN_LUNG_CANCER	208	-0.364289	-1.99123	0	0.00235765	0.398	3034	tags=39%, list=24%, signal=50%
PENG_GLUCOSE_DEPRIVATION_UP	34	-0.510187	-1.98967	0	0.00240345	0.406	4287	tags=74%, list=33%, signal=110%
REACTOME_ELONGATION_ARREST_AND_RECOVERY	31	-0.535914	-1.9886	0	0.00241089	0.409	2993	tags=65%, list=23%, signal=84%
LUI_THYROID_CANCER_PAX8_PPARG_DN	42	-0.483819	-1.98167	0	0.00261757	0.429	4358	tags=64%, list=34%, signal=97%
KEGG_GLYCOLYSIS_GLUCONEOGENESIS	39	-0.496526	-1.97878	0	0.0026996	0.441	2036	tags=38%, list=16%, signal=46%
SWEET_KRAS_TARGETS_DN	46	-0.478287	-1.97348	0	0.00287511	0.465	1506	tags=37%, list=12%, signal=42%
RHODES_CANCER_META_SIGNATURE	62	-0.447787	-1.97137	0	0.00296362	0.478	4920	tags=55%, list=38%, signal=89%
MODY_HIPPOCAMPUS_POSTNATAL	48	-0.473502	-1.9704	0	0.00298155	0.482	3563	tags=63%, list=28%, signal=86%
ISHIDA_E2F_TARGETS	52	-0.474739	-1.96083	0	0.00332836	0.521	4083	tags=52%, list=32%, signal=76%
REACTOME_SCFSKP2_MEDIATED_DEGRADATION_OF_P27_P21	52	-0.454724	-1.96034	0.00223714	0.00334552	0.526	4179	tags=50%, list=33%, signal=74%
REACTOME_METABOLISM_OF_NUCLEOTIDES	63	-0.447435	-1.96013	0	0.0033394	0.527	2000	tags=38%, list=16%, signal=45%
BURTON_ADIPOGENESIS_PEAK_AT_24HR	39	-0.483828	-1.95762	0.00219298	0.00342445	0.537	2092	tags=44%, list=16%, signal=52%
CHAUHAN_RESPONSE_TO_METHOXYESTRADIOL_UP	47	-0.462581	-1.95566	0	0.00347278	0.54	2737	tags=43%, list=21%, signal=54%
BONOME_OVARIAN_CANCER_POOR_SURVIVAL_DN	21	-0.581429	-1.95341	0	0.00355194	0.551	3068	tags=62%, list=24%, signal=81%
REACTOME_CELL_CYCLE_CHECKPOINTS	110	-0.392455	-1.95143	0	0.00366598	0.566	3022	tags=37%, list=24%, signal=48%
KEGG_FRUCTOSE_AND_MANNOSE_METABOLISM	29	-0.530863	-1.95124	0	0.00365403	0.567	2036	tags=52%, list=16%, signal=61%
SANA_RESPONSE_TO_IFNG_DN	76	-0.422273	-1.94949	0	0.00369571	0.57	4639	tags=62%, list=36%, signal=96%
MOOTHA_TCA	16	-0.633431	-1.94309	0	0.00393649	0.59	2779	tags=69%, list=22%, signal=88%
WANG_RESPONSE_TO_GSK3_INHIBITOR_SB216763_DN	318	-0.338126	-1.93459	0	0.00429452	0.617	3063	tags=37%, list=24%, signal=47%
DAZARD_RESPONSE_TO_UV_NHEK_UP	185	-0.356653	-1.93254	0	0.00439371	0.625	3448	tags=45%, list=27%, signal=60%
MARSON_BOUND_BY_E2F4_UNSTIMULATED	663	-0.31165	-1.93248	0	0.0043787	0.625	3750	tags=37%, list=29%, signal=50%
REACTOME_RNA_POL_III_TRANSCRIPTION_INITIATION_FROM_TYPE_2_PROMOTER	23	-0.552201	-1.9318	0.0021645	0.00439875	0.629	3591	tags=65%, list=28%, signal=90%
REACTOME_DESTABILIZATION_OF_MRNA_BY_AUF1_HNRNP_D0	49	-0.45557	-1.9298	0	0.00446195	0.638	4483	tags=57%, list=35%, signal=88%
HESS_TARGETS_OF_HOXA9_AND_MEIS1_UP	56	-0.439164	-1.92472	0	0.00470739	0.662	2341	tags=43%, list=18%, signal=52%
PUIFFE_INVASION_INHIBITED_BY_ASCITES_UP	73	-0.423979	-1.92295	0	0.00479948	0.671	3691	tags=47%, list=29%, signal=65%
LE_NEURONAL_DIFFERENTIATION_DN	18	-0.598874	-1.92092	0	0.00490733	0.681	2061	tags=56%, list=16%, signal=66%
REACTOME_HIV_INFECTION	182	-0.357039	-1.91248	0	0.00528852	0.705	3286	tags=41%, list=26%, signal=54%
KORKOLA_CORRELATED_WITH_POU5F1	21	-0.570143	-1.91078	0.00213675	0.00535084	0.71	2133	tags=48%, list=17%, signal=57%
REACTOME_SCF_BETA_TRCP_MEDIATED_DEGRADATION_OF_EMI1	48	-0.458945	-1.90968	0	0.00539988	0.711	3244	tags=42%, list=25%, signal=56%
REACTOME_AUTODEGRADATION_OF_CDH1_BY_CDH1_APC_C	56	-0.443048	-1.90758	0.00228311	0.00551124	0.722	3244	tags=41%, list=25%, signal=55%
BANDRES_RESPONSE_TO_CARMUSTIN_MGMT_48HR_DN	97	-0.393402	-1.90711	0	0.00552577	0.723	3637	tags=51%, list=28%, signal=70%
REACTOME_G1_S_SPECIFIC_TRANSCRIPTION	16	-0.620218	-1.90594	0	0.00556137	0.725	1815	tags=44%, list=14%, signal=51%
JAZAG_TGFB1_SIGNALING_VIA_SMAD4_UP	72	-0.417479	-1.90436	0	0.00567967	0.732	3614	tags=54%, list=28%, signal=75%
REACTOME_NUCLEOTIDE_EXCISION_REPAIR	49	-0.457833	-1.90307	0	0.00573926	0.74	1641	tags=35%, list=13%, signal=40%
REACTOME_PROCESSIVE_SYNTHESIS_ON_THE_LAGGING_STRAND	15	-0.621847	-1.90258	0.00194175	0.00573633	0.741	4305	tags=73%, list=34%, signal=110%
KEGG_GLUTATHIONE_METABOLISM	38	-0.484281	-1.90074	0	0.00584044	0.748	2011	tags=39%, list=16%, signal=47%
MODY_HIPPOCAMPUS_PRENATAL	39	-0.470937	-1.89801	0	0.00598811	0.762	2906	tags=46%, list=23%, signal=59%
REACTOME_FORMATION_OF_THE_HIV1_EARLY_ELONGATION_COMPLEX	33	-0.50846	-1.89709	0	0.00602082	0.766	2993	tags=55%, list=23%, signal=71%
PUJANA_BREAST_CANCER_WITH_BRCA1_MUTATED_UP	55	-0.438713	-1.89689	0	0.00602471	0.768	779	tags=22%, list=6%, signal=23%
KEGG_AMINOACYL_TRNA_BIOSYNTHESIS	41	-0.471368	-1.89528	0.0021978	0.00609673	0.773	3115	tags=49%, list=24%, signal=64%
XU_RESPONSE_TO_TRETINOIN_AND_NSC682994_DN	15	-0.610923	-1.8923	0.00401606	0.00625691	0.782	1052	tags=40%, list=8%, signal=44%
MACLACHLAN_BRCA1_TARGETS_UP	20	-0.564132	-1.89017	0	0.00639216	0.786	2635	tags=55%, list=21%, signal=69%
WHITFIELD_CELL_CYCLE_LITERATURE	44	-0.462876	-1.88951	0	0.00641868	0.787	2843	tags=39%, list=22%, signal=49%
REACTOME_CDK_MEDIATED_PHOSPHORYLATION_AND_REMOVAL_OF_CDC6	45	-0.453352	-1.88773	0.00223214	0.0065002	0.797	4179	tags=53%, list=33%, signal=79%
VECCHI_GASTRIC_CANCER_EARLY_UP	375	-0.316318	-1.88696	0	0.00653346	0.801	3262	tags=36%, list=25%, signal=47%
SHEPARD_BMYB_TARGETS	53	-0.435482	-1.88475	0	0.0066568	0.807	2454	tags=34%, list=19%, signal=42%
HASLINGER_B_CLL_WITH_17P13_DELETION	20	-0.569094	-1.88253	0	0.00677998	0.815	4173	tags=80%, list=33%, signal=118%
REACTOME_TELOMERE_MAINTENANCE	47	-0.452863	-1.88184	0.0045045	0.0067924	0.816	1461	tags=32%, list=11%, signal=36%
REACTOME_CELL_CYCLE_MITOTIC	304	-0.326729	-1.8815	0	0.00679319	0.819	3034	tags=32%, list=24%, signal=41%
HOFMANN_MYELODYSPLASTIC_SYNDROM_LOW_RISK_DN	25	-0.513538	-1.8804	0.00609756	0.00685558	0.819	1163	tags=36%, list=9%, signal=40%
MULLIGHAN_MLL_SIGNATURE_2_UP	343	-0.32624	-1.8803	0	0.00684056	0.821	2960	tags=35%, list=23%, signal=45%
NIKOLSKY_BREAST_CANCER_17Q21_Q25_AMPLICON	230	-0.340981	-1.87945	0	0.00687621	0.825	3881	tags=47%, list=30%, signal=66%
JUBAN_TARGETS_OF_SPI1_AND_FLI1_DN	81	-0.402677	-1.87811	0	0.0069304	0.826	2442	tags=33%, list=19%, signal=41%
REACTOME_CYCLIN_E_ASSOCIATED_EVENTS_DURING_G1_S_TRANSITION_	61	-0.424077	-1.8773	0	0.00696528	0.83	4179	tags=48%, list=33%, signal=70%
KANG_DOXORUBICIN_RESISTANCE_UP	54	-0.439061	-1.87593	0	0.00700704	0.834	3357	tags=37%, list=26%, signal=50%
SHEPARD_CRUSH_AND_BURN_MUTANT_UP	174	-0.351856	-1.87432	0	0.00710992	0.84	2282	tags=34%, list=18%, signal=41%
REACTOME_BIOSYNTHESIS_OF_THE_N_GLYCAN_PRECURSOR_DOLICHOL_LIPID_LINKED_OLIGOSACCHARIDE_LLO_AND_TRANSFER_TO_A_NASCENT_PROTEIN	28	-0.506385	-1.87362	0.00209644	0.00714	0.843	1841	tags=43%, list=14%, signal=50%
DANG_BOUND_BY_MYC	981	-0.292811	-1.8709	0	0.007294	0.852	2517	tags=29%, list=20%, signal=33%
LE_EGR2_TARGETS_UP	95	-0.387351	-1.86638	0	0.00760833	0.86	1587	tags=28%, list=12%, signal=32%
REACTOME_HOST_INTERACTIONS_OF_HIV_FACTORS	111	-0.378981	-1.86628	0	0.00759105	0.861	3286	tags=41%, list=26%, signal=54%
BURTON_ADIPOGENESIS_3	93	-0.384389	-1.86493	0	0.00766007	0.862	2961	tags=41%, list=23%, signal=53%
KEGG_NUCLEOTIDE_EXCISION_REPAIR	43	-0.457443	-1.86325	0.00229358	0.00776866	0.866	1461	tags=30%, list=11%, signal=34%
KEGG_ARGININE_AND_PROLINE_METABOLISM	43	-0.458785	-1.86155	0.0043573	0.00788809	0.869	3519	tags=51%, list=27%, signal=70%
HOLLEMAN_PREDNISOLONE_RESISTANCE_B_ALL_UP	22	-0.553471	-1.86149	0.0041841	0.00785899	0.869	2772	tags=50%, list=22%, signal=64%
FURUKAWA_DUSP6_TARGETS_PCI35_DN	66	-0.410466	-1.85941	0	0.00799172	0.875	4000	tags=48%, list=31%, signal=70%
NAKAMURA_METASTASIS	33	-0.502687	-1.85937	0.00199601	0.00796603	0.875	2442	tags=42%, list=19%, signal=52%
KEGG_CITRATE_CYCLE_TCA_CYCLE	28	-0.505147	-1.85771	0.00631579	0.00808962	0.881	3495	tags=57%, list=27%, signal=78%
REACTOME_MITOTIC_M_M_G1_PHASES	165	-0.352602	-1.85744	0	0.00807455	0.881	3034	tags=33%, list=24%, signal=43%
CHANG_CYCLING_GENES	143	-0.362482	-1.85694	0	0.00809598	0.882	1103	tags=22%, list=9%, signal=24%
MULLIGHAN_MLL_SIGNATURE_1_UP	309	-0.323107	-1.85617	0	0.00811762	0.884	4237	tags=47%, list=33%, signal=68%
REACTOME_ORC1_REMOVAL_FROM_CHROMATIN	63	-0.420425	-1.85591	0.00242131	0.00811724	0.884	3022	tags=40%, list=24%, signal=52%
KIM_TIAL1_TARGETS	29	-0.493952	-1.84285	0.00446429	0.00923828	0.918	4568	tags=62%, list=36%, signal=96%
REACTOME_CYTOSOLIC_TRNA_AMINOACYLATION	24	-0.52435	-1.84125	0	0.00936954	0.923	3115	tags=54%, list=24%, signal=71%
REACTOME_RESOLUTION_OF_AP_SITES_VIA_THE_MULTIPLE_NUCLEOTIDE_PATCH_REPLACEMENT_PATHWAY	17	-0.591078	-1.83978	0	0.00945683	0.926	2447	tags=53%, list=19%, signal=65%
KAAB_FAILED_HEART_ATRIUM_UP	26	-0.519028	-1.83879	0.00440529	0.00950791	0.929	5119	tags=77%, list=40%, signal=128%
KASLER_HDAC7_TARGETS_1_UP	159	-0.346576	-1.83856	0	0.00950957	0.93	3523	tags=47%, list=27%, signal=63%
DIRMEIER_LMP1_RESPONSE_LATE_DN	25	-0.517915	-1.83814	0.00202429	0.00950402	0.93	1793	tags=56%, list=14%, signal=65%
SENGUPTA_EBNA1_ANTICORRELATED	118	-0.364275	-1.83629	0	0.00967433	0.935	3822	tags=47%, list=30%, signal=66%
PID_ARF_3PATHWAY	18	-0.563112	-1.83517	0.0102881	0.00976273	0.936	3957	tags=78%, list=31%, signal=112%
CHEMNITZ_RESPONSE_TO_PROSTAGLANDIN_E2_UP	140	-0.362391	-1.83344	0	0.00986211	0.937	3789	tags=44%, list=30%, signal=62%
REACTOME_TRANSCRIPTION_COUPLED_NER_TC_NER	44	-0.455483	-1.83231	0.00224719	0.00992871	0.94	3021	tags=45%, list=24%, signal=59%
BENPORATH_ES_2	27	-0.505187	-1.83019	0.00221729	0.0100771	0.943	3130	tags=52%, list=24%, signal=68%
BARRIER_CANCER_RELAPSE_NORMAL_SAMPLE_DN	30	-0.495006	-1.82992	0.00215983	0.0100628	0.943	3366	tags=53%, list=26%, signal=72%
REACTOME_FORMATION_OF_RNA_POL_II_ELONGATION_COMPLEX_	43	-0.452891	-1.82758	0.00222222	0.0102833	0.95	2993	tags=51%, list=23%, signal=67%
MEISSNER_BRAIN_ICP_WITH_H3K4ME3	21	-0.540442	-1.82485	0.00649351	0.0105218	0.956	2821	tags=52%, list=22%, signal=67%
GROSS_HIF1A_TARGETS_DN	16	-0.59925	-1.82357	0.0040404	0.0105784	0.958	2166	tags=56%, list=17%, signal=68%
REACTOME_CROSS_PRESENTATION_OF_SOLUBLE_EXOGENOUS_ANTIGENS_ENDOSOMES	42	-0.445402	-1.823	0	0.0106273	0.96	4179	tags=52%, list=33%, signal=77%
REACTOME_DNA_REPAIR	104	-0.374422	-1.82199	0	0.0106759	0.961	2447	tags=38%, list=19%, signal=46%
REACTOME_METABOLISM_OF_CARBOHYDRATES	171	-0.345655	-1.8193	0	0.0109466	0.964	3305	tags=39%, list=26%, signal=52%
PID_IL8CXCR2_PATHWAY	18	-0.554197	-1.8184	0.00411523	0.0110109	0.965	3173	tags=50%, list=25%, signal=66%
ZHENG_GLIOBLASTOMA_PLASTICITY_UP	185	-0.336004	-1.81813	0	0.011031	0.965	1491	tags=23%, list=12%, signal=25%
GARCIA_TARGETS_OF_FLI1_AND_DAX1_DN	149	-0.349474	-1.81518	0	0.0112821	0.969	3789	tags=42%, list=30%, signal=58%
DEURIG_T_CELL_PROLYMPHOCYTIC_LEUKEMIA_UP	278	-0.314635	-1.81488	0	0.0112676	0.969	1872	tags=25%, list=15%, signal=28%
YAGI_AML_RELAPSE_PROGNOSIS	32	-0.480292	-1.81446	0.0043384	0.0112899	0.969	3324	tags=53%, list=26%, signal=72%
KEEN_RESPONSE_TO_ROSIGLITAZONE_UP	33	-0.471867	-1.80897	0.0021978	0.0118202	0.976	3318	tags=61%, list=26%, signal=82%
BURTON_ADIPOGENESIS_PEAK_AT_16HR	38	-0.457889	-1.80761	0	0.0119041	0.977	2961	tags=47%, list=23%, signal=61%
KOBAYASHI_EGFR_SIGNALING_6HR_DN	16	-0.577259	-1.80557	0.010142	0.012111	0.979	2215	tags=50%, list=17%, signal=60%
RAMALHO_STEMNESS_DN	43	-0.438262	-1.80392	0	0.0122514	0.979	4599	tags=67%, list=36%, signal=105%
ROVERSI_GLIOMA_COPY_NUMBER_UP	71	-0.392423	-1.80334	0	0.0122633	0.979	2297	tags=35%, list=18%, signal=43%
CAFFAREL_RESPONSE_TO_THC_24HR_5_DN	52	-0.418766	-1.80257	0	0.0123143	0.979	3020	tags=38%, list=24%, signal=50%
MULLIGHAN_NPM1_SIGNATURE_3_DN	122	-0.357566	-1.80012	0	0.01258	0.981	3010	tags=43%, list=23%, signal=56%
KEGG_PROTEASOME	41	-0.449953	-1.79754	0	0.012867	0.984	4179	tags=54%, list=33%, signal=79%
REACTOME_REGULATION_OF_MRNA_STABILITY_BY_PROTEINS_THAT_BIND_AU_RICH_ELEMENTS	80	-0.387791	-1.79559	0.00229885	0.0130446	0.984	4483	tags=52%, list=35%, signal=80%
BURTON_ADIPOGENESIS_5	120	-0.357665	-1.79404	0	0.0131819	0.985	3629	tags=48%, list=28%, signal=66%
GRADE_COLON_AND_RECTAL_CANCER_UP	268	-0.316944	-1.79238	0	0.0133123	0.985	3405	tags=38%, list=27%, signal=50%
PAL_PRMT5_TARGETS_UP	183	-0.335594	-1.79092	0	0.0134489	0.985	3752	tags=43%, list=29%, signal=60%
ZHONG_SECRETOME_OF_LUNG_CANCER_AND_FIBROBLAST	110	-0.358328	-1.79065	0	0.0134313	0.985	4092	tags=53%, list=32%, signal=77%
PID_E2F_PATHWAY	68	-0.403197	-1.79008	0	0.0134518	0.985	1550	tags=28%, list=12%, signal=32%
YAO_TEMPORAL_RESPONSE_TO_PROGESTERONE_CLUSTER_12	68	-0.393843	-1.78925	0	0.0135041	0.985	3573	tags=47%, list=28%, signal=65%
ZHONG_SECRETOME_OF_LUNG_CANCER_AND_MACROPHAGE	64	-0.402792	-1.78596	0.00224719	0.0138239	0.986	4092	tags=63%, list=32%, signal=91%
REACTOME_MITOCHONDRIAL_TRNA_AMINOACYLATION	21	-0.531543	-1.78368	0.00396825	0.01406	0.987	4242	tags=62%, list=33%, signal=92%
NADLER_HYPERGLYCEMIA_AT_OBESITY	44	-0.431857	-1.77958	0.00471698	0.0145923	0.989	4021	tags=57%, list=31%, signal=82%
KAUFFMANN_DNA_REPLICATION_GENES	130	-0.34971	-1.77827	0	0.0147138	0.991	4000	tags=48%, list=31%, signal=69%
YAMASHITA_LIVER_CANCER_WITH_EPCAM_UP	46	-0.42276	-1.7769	0	0.0148544	0.991	1875	tags=35%, list=15%, signal=41%
KEGG_GALACTOSE_METABOLISM	19	-0.534617	-1.77565	0.00416667	0.0149729	0.991	3305	tags=53%, list=26%, signal=71%
REACTOME_RNA_POL_III_CHAIN_ELONGATION	17	-0.5677	-1.77558	0.0087146	0.0149327	0.991	3591	tags=71%, list=28%, signal=98%
DUTERTRE_ESTRADIOL_RESPONSE_6HR_UP	204	-0.324338	-1.77554	0	0.0148897	0.992	2451	tags=29%, list=19%, signal=35%
REACTOME_GLOBAL_GENOMIC_NER_GG_NER	33	-0.472785	-1.77498	0.00441501	0.0149154	0.992	1461	tags=33%, list=11%, signal=38%
DELPUECH_FOXO3_TARGETS_DN	36	-0.463327	-1.77479	0	0.0148971	0.992	2652	tags=39%, list=21%, signal=49%
REACTOME_CITRIC_ACID_CYCLE_TCA_CYCLE	19	-0.551493	-1.7735	0.00621118	0.0150164	0.992	2779	tags=58%, list=22%, signal=74%
KATSANOU_ELAVL1_TARGETS_DN	103	-0.360962	-1.76973	0	0.0155041	0.993	1757	tags=33%, list=14%, signal=38%
BENPORATH_MYC_MAX_TARGETS	724	-0.282778	-1.7696	0	0.0154811	0.993	3175	tags=33%, list=25%, signal=41%
REACTOME_CELL_CYCLE	362	-0.303998	-1.76931	0	0.0154732	0.993	3034	tags=32%, list=24%, signal=40%
REACTOME_PYRIMIDINE_METABOLISM	19	-0.547808	-1.76857	0.0083682	0.015551	0.993	1550	tags=42%, list=12%, signal=48%
ENK_UV_RESPONSE_EPIDERMIS_UP	249	-0.316238	-1.7682	0	0.0155555	0.993	2426	tags=32%, list=19%, signal=38%
WANG_CLASSIC_ADIPOGENIC_TARGETS_OF_PPARG	17	-0.55335	-1.76764	0.010917	0.0155896	0.993	3726	tags=65%, list=29%, signal=91%
JOSEPH_RESPONSE_TO_SODIUM_BUTYRATE_UP	26	-0.503095	-1.76635	0	0.0156872	0.994	3217	tags=46%, list=25%, signal=61%
TARTE_PLASMA_CELL_VS_PLASMABLAST_DN	287	-0.312105	-1.76144	0	0.0163564	0.996	2892	tags=29%, list=23%, signal=37%
PURBEY_TARGETS_OF_CTBP1_AND_SATB1_DN	143	-0.340327	-1.75953	0	0.0166276	0.996	3296	tags=43%, list=26%, signal=58%
BHAT_ESR1_TARGETS_NOT_VIA_AKT1_UP	169	-0.330622	-1.75881	0	0.0166883	0.998	4192	tags=49%, list=33%, signal=71%
CAMPS_COLON_CANCER_COPY_NUMBER_UP	58	-0.405702	-1.75735	0.00232019	0.0168341	0.999	3442	tags=48%, list=27%, signal=66%
RUIZ_TNC_TARGETS_DN	134	-0.347007	-1.75551	0	0.0170704	0.999	2494	tags=31%, list=19%, signal=39%
IIZUKA_LIVER_CANCER_PROGRESSION_L0_L1_DN	21	-0.514419	-1.75193	0.0021322	0.0175814	0.999	2929	tags=43%, list=23%, signal=55%
MORI_SMALL_PRE_BII_LYMPHOCYTE_DN	66	-0.39373	-1.75143	0.0046083	0.0176117	0.999	2509	tags=33%, list=20%, signal=41%
KIM_GASTRIC_CANCER_CHEMOSENSITIVITY	72	-0.381298	-1.7512	0	0.0175866	0.999	3138	tags=43%, list=24%, signal=57%
CAFFAREL_RESPONSE_TO_THC_DN	29	-0.478818	-1.75031	0.0043956	0.0176549	0.999	4096	tags=59%, list=32%, signal=86%
NAKAYAMA_SOFT_TISSUE_TUMORS_PCA2_UP	62	-0.395024	-1.74676	0	0.018203	0.999	3506	tags=42%, list=27%, signal=57%
PATIL_LIVER_CANCER	678	-0.27805	-1.74248	0	0.0188282	0.999	2883	tags=30%, list=22%, signal=37%
ELVIDGE_HYPOXIA_BY_DMOG_DN	52	-0.411108	-1.74163	0.00488998	0.0188717	0.999	2539	tags=40%, list=20%, signal=50%
REACTOME_AUTODEGRADATION_OF_THE_E3_UBIQUITIN_LIGASE_COP1	46	-0.424388	-1.74121	0.00470588	0.0188983	0.999	3244	tags=43%, list=25%, signal=58%
SIG_REGULATION_OF_THE_ACTIN_CYTOSKELETON_BY_RHO_GTPASES	26	-0.483572	-1.73998	0.0133038	0.0190357	0.999	1919	tags=46%, list=15%, signal=54%
TIEN_INTESTINE_PROBIOTICS_6HR_UP	55	-0.406924	-1.73932	0.00228833	0.0190813	0.999	3277	tags=45%, list=26%, signal=61%
HOSHIDA_LIVER_CANCER_SUBCLASS_S1	168	-0.32544	-1.73722	0	0.0193633	0.999	2353	tags=32%, list=18%, signal=38%
REACTOME_E2F_MEDIATED_REGULATION_OF_DNA_REPLICATION	32	-0.457191	-1.73474	0.00453515	0.019784	0.999	1815	tags=34%, list=14%, signal=40%
BILD_MYC_ONCOGENIC_SIGNATURE	188	-0.319618	-1.73339	0	0.0199666	0.999	3052	tags=35%, list=24%, signal=45%
STEIN_ESRRA_TARGETS_UP	367	-0.294333	-1.73332	0	0.0199186	0.999	3544	tags=37%, list=28%, signal=50%
ACOSTA_PROLIFERATION_INDEPENDENT_MYC_TARGETS_UP	78	-0.378114	-1.73202	0	0.0201222	1	4191	tags=54%, list=33%, signal=79%
SMID_BREAST_CANCER_LUMINAL_A_DN	17	-0.547478	-1.729	0.00998004	0.0205911	1	2885	tags=59%, list=22%, signal=76%
DEBIASI_APOPTOSIS_BY_REOVIRUS_INFECTION_DN	266	-0.302171	-1.72765	0	0.0207781	1	4450	tags=49%, list=35%, signal=73%
HONMA_DOCETAXEL_RESISTANCE	33	-0.44208	-1.72701	0.00457666	0.0208185	1	1475	tags=39%, list=11%, signal=44%
XU_HGF_SIGNALING_NOT_VIA_AKT1_48HR_UP	31	-0.457817	-1.72399	0	0.0212798	1	2289	tags=48%, list=18%, signal=59%
HORIUCHI_WTAP_TARGETS_DN	284	-0.302851	-1.72377	0	0.0212709	1	1806	tags=24%, list=14%, signal=27%
REACTOME_ACTIVATION_OF_THE_PRE_REPLICATIVE_COMPLEX	29	-0.45816	-1.72366	0.00625	0.0212421	1	4189	tags=62%, list=33%, signal=92%
KEGG_ALZHEIMERS_DISEASE	131	-0.33669	-1.72211	0	0.0215371	1	3586	tags=42%, list=28%, signal=58%
REACTOME_CDT1_ASSOCIATION_WITH_THE_CDC6_ORC_ORIGIN_COMPLEX	53	-0.395944	-1.72149	0	0.0215884	1	4179	tags=49%, list=33%, signal=72%
GRAESSMANN_RESPONSE_TO_MC_AND_DOXORUBICIN_UP	533	-0.281263	-1.72127	0	0.0215676	1	3953	tags=42%, list=31%, signal=58%
REN_BOUND_BY_E2F	60	-0.388844	-1.72125	0.0021978	0.0215083	1	3826	tags=42%, list=30%, signal=59%
NGO_MALIGNANT_GLIOMA_1P_LOH	16	-0.555377	-1.72	0.00904977	0.0216662	1	3969	tags=69%, list=31%, signal=99%
NUYTTEN_EZH2_TARGETS_DN	951	-0.26992	-1.71787	0	0.021991	1	2063	tags=23%, list=16%, signal=25%
ACEVEDO_LIVER_CANCER_DN	406	-0.2908	-1.71397	0	0.0225812	1	4194	tags=47%, list=33%, signal=68%
CHAUHAN_RESPONSE_TO_METHOXYESTRADIOL_DN	93	-0.356771	-1.70998	0	0.0233509	1	2757	tags=35%, list=21%, signal=45%
LUI_TARGETS_OF_PAX8_PPARG_FUSION	33	-0.44897	-1.70796	0.00656455	0.0236783	1	2512	tags=42%, list=20%, signal=53%
SESTO_RESPONSE_TO_UV_C6	37	-0.439069	-1.707	0.0109649	0.0238116	1	3620	tags=49%, list=28%, signal=68%
PENG_LEUCINE_DEPRIVATION_UP	118	-0.342721	-1.70665	0	0.0238016	1	2927	tags=39%, list=23%, signal=50%
REACTOME_P53_INDEPENDENT_G1_S_DNA_DAMAGE_CHECKPOINT	47	-0.41186	-1.70628	0.00652174	0.0238127	1	4276	tags=53%, list=33%, signal=79%
PID_FOXM1PATHWAY	34	-0.451149	-1.70467	0.0045977	0.024105	1	2943	tags=44%, list=23%, signal=57%
BOGNI_TREATMENT_RELATED_MYELOID_LEUKEMIA_UP	20	-0.518703	-1.70067	0.0239521	0.0248161	1	1104	tags=30%, list=9%, signal=33%
REACTOME_P53_DEPENDENT_G1_DNA_DAMAGE_RESPONSE	52	-0.391052	-1.70049	0.00462963	0.0247844	1	4179	tags=50%, list=33%, signal=74%
SANSOM_APC_TARGETS_UP	98	-0.353528	-1.70015	0.00228833	0.0248114	1	1568	tags=27%, list=12%, signal=30%
GROSS_HYPOXIA_VIA_ELK3_UP	192	-0.311548	-1.69825	0	0.0252039	1	3499	tags=39%, list=27%, signal=52%
NIKOLSKY_BREAST_CANCER_1Q21_AMPLICON	29	-0.464133	-1.69772	0.00849257	0.025248	1	2846	tags=55%, list=22%, signal=71%
BLUM_RESPONSE_TO_SALIRASIB_DN	324	-0.292021	-1.6953	0	0.0257189	1	2103	tags=24%, list=16%, signal=28%
MARTENS_BOUND_BY_PML_RARA_FUSION	359	-0.287383	-1.69442	0	0.0258565	1	3896	tags=42%, list=30%, signal=58%
SESTO_RESPONSE_TO_UV_C7	60	-0.389529	-1.68997	0.00217391	0.0267193	1	2652	tags=42%, list=21%, signal=52%
PID_AURORA_A_PATHWAY	29	-0.453916	-1.68788	0.0130719	0.0270701	1	2843	tags=52%, list=22%, signal=66%
REACTOME_ERK_MAPK_TARGETS	21	-0.499738	-1.68296	0.0224215	0.0281333	1	1738	tags=38%, list=14%, signal=44%
REACTOME_HIV_LIFE_CYCLE	111	-0.340123	-1.68222	0	0.0282263	1	3286	tags=41%, list=26%, signal=55%
BURTON_ADIPOGENESIS_6	154	-0.318778	-1.68034	0	0.0285543	1	3565	tags=44%, list=28%, signal=60%
WAMUNYOKOLI_OVARIAN_CANCER_LMP_UP	232	-0.307377	-1.68021	0	0.028509	1	3340	tags=40%, list=26%, signal=53%
ZHAN_VARIABLE_EARLY_DIFFERENTIATION_GENES_DN	30	-0.454659	-1.67851	0.0174673	0.0287888	1	4506	tags=73%, list=35%, signal=113%
REACTOME_SIGNALING_BY_WNT	62	-0.379586	-1.67742	0	0.0289466	1	3244	tags=37%, list=25%, signal=49%
REACTOME_PURINE_METABOLISM	29	-0.462895	-1.67612	0.00945627	0.0291952	1	2551	tags=41%, list=20%, signal=52%
FLOTHO_PEDIATRIC_ALL_THERAPY_RESPONSE_UP	48	-0.399631	-1.67608	0.00215517	0.0291255	1	2241	tags=33%, list=17%, signal=40%
ALCALAY_AML_BY_NPM1_LOCALIZATION_DN	142	-0.325247	-1.67601	0	0.0290794	1	2115	tags=32%, list=16%, signal=38%
YAO_TEMPORAL_RESPONSE_TO_PROGESTERONE_CLUSTER_11	91	-0.352382	-1.67601	0.00484261	0.0290052	1	3442	tags=38%, list=27%, signal=52%
REACTOME_VIF_MEDIATED_DEGRADATION_OF_APOBEC3G	48	-0.400441	-1.67557	0.00657895	0.0290203	1	3244	tags=42%, list=25%, signal=56%
XU_HGF_SIGNALING_NOT_VIA_AKT1_6HR	24	-0.473603	-1.67427	0.00672646	0.029261	1	4470	tags=63%, list=35%, signal=96%
PID_ATR_PATHWAY	37	-0.421811	-1.67232	0.00691244	0.029629	1	2095	tags=32%, list=16%, signal=39%
JIANG_AGING_CEREBRAL_CORTEX_DN	46	-0.400855	-1.67224	0	0.0295872	1	2454	tags=37%, list=19%, signal=46%
TONG_INTERACT_WITH_PTTG1	53	-0.395943	-1.67178	0.00678733	0.029628	1	2057	tags=32%, list=16%, signal=38%
KEGG_GLYCINE_SERINE_AND_THREONINE_METABOLISM	17	-0.542135	-1.67033	0.0179775	0.0299056	1	3330	tags=59%, list=26%, signal=79%
REACTOME_ACTIVATION_OF_CHAPERONE_GENES_BY_XBP1S	46	-0.403319	-1.66753	0.0043956	0.0305253	1	4559	tags=59%, list=36%, signal=91%
GAJATE_RESPONSE_TO_TRABECTEDIN_DN	17	-0.523716	-1.66641	0.0224949	0.0307111	1	1586	tags=47%, list=12%, signal=54%
JACKSON_DNMT1_TARGETS_DN	19	-0.519688	-1.66628	0.0146444	0.0306748	1	3013	tags=53%, list=23%, signal=69%
MILI_PSEUDOPODIA_HAPTOTAXIS_DN	634	-0.269873	-1.66458	0	0.0310358	1	4143	tags=44%, list=32%, signal=62%
MARKEY_RB1_ACUTE_LOF_DN	206	-0.305628	-1.66456	0	0.0309613	1	1461	tags=22%, list=11%, signal=24%
WONG_IFNA2_RESISTANCE_DN	25	-0.466912	-1.66412	0.0128205	0.0310081	1	2406	tags=40%, list=19%, signal=49%
HU_GENOTOXIC_DAMAGE_4HR	33	-0.431576	-1.66153	0.00669643	0.0316128	1	2459	tags=33%, list=19%, signal=41%
CHIANG_LIVER_CANCER_SUBCLASS_UNANNOTATED_DN	186	-0.306356	-1.65984	0	0.0319212	1	3647	tags=34%, list=28%, signal=47%
LI_LUNG_CANCER	33	-0.43536	-1.65958	0.0148305	0.0319118	1	3437	tags=52%, list=27%, signal=70%
WATTEL_AUTONOMOUS_THYROID_ADENOMA_UP	47	-0.397391	-1.65846	0.00448431	0.0320974	1	2727	tags=40%, list=21%, signal=51%
GAVIN_FOXP3_TARGETS_CLUSTER_P6	78	-0.357418	-1.6579	0	0.0321439	1	1763	tags=28%, list=14%, signal=33%
FUJII_YBX1_TARGETS_DN	192	-0.305177	-1.65261	0	0.0334523	1	3692	tags=37%, list=29%, signal=51%
BIOCARTA_PROTEASOME_PATHWAY	28	-0.456361	-1.65087	0.00879121	0.0338326	1	3022	tags=46%, list=24%, signal=61%
LI_WILMS_TUMOR_VS_FETAL_KIDNEY_1_DN	148	-0.315871	-1.64681	0.00242718	0.0348091	1	3933	tags=36%, list=31%, signal=52%
NAGY_TFTC_COMPONENTS_HUMAN	19	-0.493877	-1.64596	0.0167715	0.0349765	1	1849	tags=32%, list=14%, signal=37%
NAKAMURA_TUMOR_ZONE_PERIPHERAL_VS_CENTRAL_UP	245	-0.292368	-1.64519	0	0.0350845	1	3047	tags=34%, list=24%, signal=44%
REACTOME_LATE_PHASE_OF_HIV_LIFE_CYCLE	101	-0.340719	-1.64492	0.00238663	0.0350894	1	3286	tags=41%, list=26%, signal=54%
KYNG_RESPONSE_TO_H2O2_VIA_ERCC6_DN	42	-0.404112	-1.64341	0.00225734	0.0354235	1	2372	tags=48%, list=18%, signal=58%
RAMPON_ENRICHED_LEARNING_ENVIRONMENT_LATE_UP	20	-0.485153	-1.64066	0.0144033	0.0361347	1	3442	tags=50%, list=27%, signal=68%
ZHAN_MULTIPLE_MYELOMA_CD1_UP	31	-0.430265	-1.63942	0.0167715	0.0363978	1	3162	tags=45%, list=25%, signal=60%
LEE_LIVER_CANCER_MYC_UP	43	-0.400901	-1.6366	0.00430108	0.037182	1	2249	tags=40%, list=18%, signal=48%
KAUFFMANN_DNA_REPAIR_GENES	220	-0.294492	-1.6325	0	0.0383739	1	3198	tags=34%, list=25%, signal=44%
MOREAUX_B_LYMPHOCYTE_MATURATION_BY_TACI_UP	64	-0.362859	-1.62876	0.00702576	0.0394121	1	3379	tags=42%, list=26%, signal=57%
HOSHIDA_LIVER_CANCER_LATE_RECURRENCE_DN	43	-0.404539	-1.62568	0.0109649	0.0402562	1	2248	tags=35%, list=18%, signal=42%
VECCHI_GASTRIC_CANCER_ADVANCED_VS_EARLY_DN	74	-0.351079	-1.62206	0.00655022	0.0413579	1	3017	tags=41%, list=24%, signal=53%
REACTOME_APC_C_CDC20_MEDIATED_DEGRADATION_OF_CYCLIN_B	19	-0.502416	-1.62092	0.0133333	0.0416009	1	1928	tags=32%, list=15%, signal=37%
GARGALOVIC_RESPONSE_TO_OXIDIZED_PHOSPHOLIPIDS_TURQUOISE_DN	53	-0.381581	-1.61944	0.00712589	0.042016	1	2535	tags=38%, list=20%, signal=47%
ZHONG_SECRETOME_OF_LUNG_CANCER_AND_ENDOTHELIUM	53	-0.375997	-1.61936	0.00454545	0.041943	1	4092	tags=53%, list=32%, signal=77%
REACTOME_MICRORNA_MIRNA_BIOGENESIS	22	-0.488874	-1.61801	0.01766	0.0423081	1	2993	tags=55%, list=23%, signal=71%
SHEDDEN_LUNG_CANCER_POOR_SURVIVAL_A6	421	-0.273174	-1.6164	0	0.0427464	1	1652	tags=19%, list=13%, signal=22%
MALONEY_RESPONSE_TO_17AAG_UP	35	-0.41649	-1.61582	0.0165094	0.0427979	1	2635	tags=43%, list=21%, signal=54%
JIANG_TIP30_TARGETS_DN	22	-0.484418	-1.61512	0.0169492	0.0429332	1	5222	tags=91%, list=41%, signal=153%
WIERENGA_PML_INTERACTOME	37	-0.403382	-1.61506	0.0201342	0.0428545	1	3034	tags=49%, list=24%, signal=64%
NADLER_OBESITY_DN	31	-0.429416	-1.6143	0.0142276	0.0430048	1	1130	tags=29%, list=9%, signal=32%
CHOW_RASSF1_TARGETS_DN	28	-0.438003	-1.61413	0.0122449	0.0429471	1	2262	tags=46%, list=18%, signal=56%
RICKMAN_METASTASIS_DN	218	-0.291266	-1.61337	0	0.0431379	1	3606	tags=49%, list=28%, signal=67%
LINDGREN_BLADDER_CANCER_CLUSTER_3_UP	300	-0.278056	-1.61184	0	0.043521	1	2039	tags=21%, list=16%, signal=24%
REACTOME_DOWNSTREAM_SIGNALING_EVENTS_OF_B_CELL_RECEPTOR_BCR	88	-0.338108	-1.6102	0	0.0439564	1	3244	tags=38%, list=25%, signal=50%
ZHAN_MULTIPLE_MYELOMA_HP_DN	37	-0.402462	-1.60792	0.010846	0.0446104	1	1185	tags=24%, list=9%, signal=27%
HUTTMANN_B_CLL_POOR_SURVIVAL_UP	206	-0.290614	-1.6075	0	0.0446495	1	2464	tags=34%, list=19%, signal=41%
POTTI_DOCETAXEL_SENSITIVITY	43	-0.389244	-1.60419	0.014218	0.0457245	1	3258	tags=47%, list=25%, signal=62%
KEGG_SELENOAMINO_ACID_METABOLISM	24	-0.458377	-1.6037	0.0195652	0.0457825	1	5273	tags=67%, list=41%, signal=113%
CAIRO_PML_TARGETS_BOUND_BY_MYC_UP	22	-0.476346	-1.60356	0.0215983	0.0457397	1	2754	tags=50%, list=21%, signal=64%
REACTOME_METABOLISM_OF_VITAMINS_AND_COFACTORS	48	-0.379504	-1.60334	0.0160183	0.0457176	1	3377	tags=38%, list=26%, signal=51%
BAKKER_FOXO3_TARGETS_DN	145	-0.307348	-1.60313	0	0.0456796	1	2544	tags=32%, list=20%, signal=40%
KEGG_PORPHYRIN_AND_CHLOROPHYLL_METABOLISM	20	-0.498588	-1.60246	0.014862	0.0457793	1	4416	tags=65%, list=34%, signal=99%
NIKOLSKY_BREAST_CANCER_17Q11_Q21_AMPLICON	78	-0.347986	-1.60172	0.00452489	0.0459301	1	2492	tags=33%, list=19%, signal=41%
REACTOME_ACTIVATION_OF_NF_KAPPAB_IN_B_CELLS	59	-0.367032	-1.59883	0.00877193	0.0467561	1	3244	tags=39%, list=25%, signal=52%
WANG_TUMOR_INVASIVENESS_UP	345	-0.273814	-1.59826	0	0.0468634	1	3419	tags=36%, list=27%, signal=47%
SEMENZA_HIF1_TARGETS	30	-0.432607	-1.59658	0.0196507	0.0473426	1	2218	tags=40%, list=17%, signal=48%
DOUGLAS_BMI1_TARGETS_UP	472	-0.263954	-1.59643	0	0.0472859	1	3370	tags=35%, list=26%, signal=45%
REACTOME_RNA_POL_II_PRE_TRANSCRIPTION_EVENTS	59	-0.36992	-1.5957	0.00902935	0.0474272	1	2993	tags=41%, list=23%, signal=53%
BURTON_ADIPOGENESIS_2	59	-0.368258	-1.59333	0.00911162	0.0481734	1	612	tags=19%, list=5%, signal=19%
BIOCARTA_PTDINS_PATHWAY	22	-0.458261	-1.59183	0.0193133	0.0486454	1	2162	tags=41%, list=17%, signal=49%
QI_HYPOXIA_TARGETS_OF_HIF1A_AND_FOXA2	33	-0.421331	-1.59006	0.0168067	0.0491774	1	3008	tags=48%, list=23%, signal=63%
NAGY_STAGA_COMPONENTS_HUMAN	15	-0.521815	-1.58869	0.0285714	0.0495309	1	1849	tags=33%, list=14%, signal=39%
REACTOME_RNA_POL_II_TRANSCRIPTION	101	-0.320301	-1.58755	0.00498753	0.0498443	1	3070	tags=35%, list=24%, signal=45%
TOYOTA_TARGETS_OF_MIR34B_AND_MIR34C	430	-0.26522	-1.58565	0	0.0504328	1	3367	tags=33%, list=26%, signal=43%
CROMER_METASTASIS_DN	71	-0.347028	-1.58515	0.00702576	0.0505107	1	1833	tags=34%, list=14%, signal=39%
KARLSSON_TGFB1_TARGETS_UP	115	-0.313711	-1.58336	0.00242131	0.0510305	1	1425	tags=19%, list=11%, signal=21%
HOLLEMAN_PREDNISOLONE_RESISTANCE_ALL_DN	19	-0.485341	-1.58281	0.0198238	0.0510932	1	2772	tags=37%, list=22%, signal=47%
PUJANA_BRCA1_PCC_NETWORK	1440	-0.242042	-1.58238	0	0.0511387	1	3383	tags=30%, list=26%, signal=36%
CEBALLOS_TARGETS_OF_TP53_AND_MYC_DN	27	-0.436638	-1.58029	0.0288248	0.0518455	1	1900	tags=37%, list=15%, signal=43%
KOKKINAKIS_METHIONINE_DEPRIVATION_48HR_DN	59	-0.365278	-1.57933	0.00702576	0.0521003	1	2103	tags=31%, list=16%, signal=36%
REACTOME_POST_TRANSLATIONAL_MODIFICATION_SYNTHESIS_OF_GPI_ANCHORED_PROTEINS	25	-0.443941	-1.57843	0.0248307	0.0523742	1	2214	tags=36%, list=17%, signal=43%
JIANG_HYPOXIA_VIA_VHL	34	-0.415135	-1.5766	0.0219298	0.0529548	1	2847	tags=41%, list=22%, signal=53%
DELACROIX_RARG_BOUND_MEF	290	-0.275583	-1.57443	0	0.0537182	1	2462	tags=28%, list=19%, signal=34%
REACTOME_NEF_MEDIATES_DOWN_MODULATION_OF_CELL_SURFACE_RECEPTORS_BY_RECRUITING_THEM_TO_CLATHRIN_ADAPTERS	16	-0.504248	-1.57381	0.0291667	0.0538606	1	2828	tags=50%, list=22%, signal=64%
ROYLANCE_BREAST_CANCER_16Q_COPY_NUMBER_UP	45	-0.37764	-1.573	0.00943396	0.0540663	1	4161	tags=47%, list=32%, signal=69%
ZHAN_MULTIPLE_MYELOMA_PR_UP	42	-0.385592	-1.57203	0.0217865	0.0543462	1	5014	tags=50%, list=39%, signal=82%
GAZDA_DIAMOND_BLACKFAN_ANEMIA_MYELOID_DN	31	-0.417699	-1.56979	0.025522	0.0551588	1	2814	tags=48%, list=22%, signal=62%
REACTOME_ACTIVATION_OF_BH3_ONLY_PROTEINS	16	-0.49848	-1.56829	0.0491453	0.0556242	1	621	tags=25%, list=5%, signal=26%
MARZEC_IL2_SIGNALING_UP	84	-0.329029	-1.56675	0.0070922	0.0561582	1	3086	tags=37%, list=24%, signal=48%
WEIGEL_OXIDATIVE_STRESS_BY_TBH_AND_H2O2	29	-0.418598	-1.56532	0.0174673	0.0566337	1	2061	tags=41%, list=16%, signal=49%
MIKKELSEN_MCV6_HCP_WITH_H3K27ME3	153	-0.298254	-1.56444	0.00241546	0.0568926	1	1783	tags=24%, list=14%, signal=27%
AMIT_EGF_RESPONSE_120_MCF10A	38	-0.397278	-1.56206	0.0371179	0.057809	1	3637	tags=55%, list=28%, signal=77%
VANDESLUIS_COMMD1_TARGETS_GROUP_3_UP	54	-0.360644	-1.56172	0.00886918	0.0578469	1	2501	tags=39%, list=19%, signal=48%
FERNANDEZ_BOUND_BY_MYC	152	-0.298711	-1.55942	0.00241546	0.0587255	1	2467	tags=31%, list=19%, signal=38%
KANNAN_TP53_TARGETS_UP	48	-0.379057	-1.55932	0.0176211	0.0586235	1	3757	tags=50%, list=29%, signal=70%
REACTOME_REGULATION_OF_APOPTOSIS	54	-0.361179	-1.55803	0.00653595	0.0590887	1	4283	tags=48%, list=33%, signal=72%
AFFAR_YY1_TARGETS_DN	157	-0.29849	-1.55651	0	0.0596522	1	1586	tags=22%, list=12%, signal=25%
MELLMAN_TUT1_TARGETS_UP	17	-0.481778	-1.55442	0.0298507	0.0604564	1	613	tags=29%, list=5%, signal=31%
RHEIN_ALL_GLUCOCORTICOID_THERAPY_DN	338	-0.268941	-1.55432	0	0.060362	1	4240	tags=36%, list=33%, signal=52%
GRADE_COLON_VS_RECTAL_CANCER_DN	43	-0.381341	-1.55301	0.0131291	0.0608134	1	2861	tags=40%, list=22%, signal=51%
REACTOME_MAP_KINASE_ACTIVATION_IN_TLR_CASCADE	45	-0.380153	-1.55176	0.0195652	0.0612358	1	2436	tags=36%, list=19%, signal=44%
HELLER_HDAC_TARGETS_DN	212	-0.285622	-1.55027	0	0.0617851	1	2995	tags=36%, list=23%, signal=46%
MATSUDA_NATURAL_KILLER_DIFFERENTIATION	343	-0.263037	-1.54911	0	0.0621333	1	2447	tags=30%, list=19%, signal=36%
PUJANA_BRCA2_PCC_NETWORK	389	-0.263522	-1.54876	0	0.0621663	1	2553	tags=25%, list=20%, signal=31%
PARK_APL_PATHOGENESIS_DN	35	-0.411093	-1.54724	0.0259179	0.0627176	1	2935	tags=43%, list=23%, signal=55%
ALFANO_MYC_TARGETS	204	-0.284662	-1.54719	0	0.0625994	1	2951	tags=34%, list=23%, signal=43%
HUANG_GATA2_TARGETS_DN	61	-0.356984	-1.54688	0.00913242	0.06258	1	2288	tags=34%, list=18%, signal=42%
BIOCARTA_MAL_PATHWAY	17	-0.488114	-1.54544	0.0365591	0.0631577	1	2890	tags=53%, list=23%, signal=68%
PEART_HDAC_PROLIFERATION_CLUSTER_DN	67	-0.343695	-1.544	0.00655022	0.063588	1	2538	tags=37%, list=20%, signal=46%
BYSTROEM_CORRELATED_WITH_IL5_UP	40	-0.384393	-1.54227	0.0405405	0.0642736	1	3716	tags=50%, list=29%, signal=70%
ZHOU_TNF_SIGNALING_30MIN	47	-0.37187	-1.54186	0.0177778	0.0643197	1	2209	tags=43%, list=17%, signal=51%
STEIN_ESRRA_TARGETS	504	-0.256843	-1.54062	0	0.0647878	1	3544	tags=35%, list=28%, signal=46%
CHEN_LUNG_CANCER_SURVIVAL	21	-0.464935	-1.53814	0.0361174	0.0659167	1	1605	tags=48%, list=13%, signal=54%
SCHLOSSER_MYC_TARGETS_AND_SERUM_RESPONSE_DN	46	-0.370348	-1.53705	0.0229358	0.0662469	1	3150	tags=37%, list=25%, signal=49%
ELVIDGE_HIF1A_TARGETS_UP	64	-0.342148	-1.53436	0.0190931	0.067437	1	2515	tags=34%, list=20%, signal=43%
KAAB_HEART_ATRIUM_VS_VENTRICLE_UP	162	-0.287771	-1.53296	0.004914	0.0679694	1	2195	tags=28%, list=17%, signal=34%
KLEIN_PRIMARY_EFFUSION_LYMPHOMA_UP	38	-0.39371	-1.53198	0.0267857	0.0683215	1	3643	tags=53%, list=28%, signal=73%
REACTOME_PREFOLDIN_MEDIATED_TRANSFER_OF_SUBSTRATE_TO_CCT_TRIC	25	-0.438289	-1.5318	0.034188	0.0682769	1	5138	tags=68%, list=40%, signal=113%
EGUCHI_CELL_CYCLE_RB1_TARGETS	23	-0.431039	-1.52961	0.035124	0.0692317	1	2847	tags=35%, list=22%, signal=45%
KASLER_HDAC7_TARGETS_2_DN	26	-0.433288	-1.52887	0.0258216	0.0694957	1	1692	tags=31%, list=13%, signal=35%
REACTOME_RNA_POL_III_TRANSCRIPTION_INITIATION_FROM_TYPE_3_PROMOTER	26	-0.424492	-1.52769	0.0308008	0.0699102	1	3769	tags=58%, list=29%, signal=82%
REACTOME_DESTABILIZATION_OF_MRNA_BY_KSRP	17	-0.485043	-1.52609	0.0509165	0.0706254	1	1971	tags=41%, list=15%, signal=49%
KUUSELO_PANCREATIC_CANCER_19Q13_AMPLIFICATION	20	-0.45835	-1.52593	0.0357895	0.0705902	1	3396	tags=55%, list=26%, signal=75%
REACTOME_RNA_POL_III_TRANSCRIPTION	33	-0.401034	-1.52522	0.0406852	0.0707873	1	2418	tags=42%, list=19%, signal=52%
APPIERTO_RESPONSE_TO_FENRETINIDE_DN	44	-0.374393	-1.52492	0.0260304	0.0707783	1	3512	tags=41%, list=27%, signal=56%
NIKOLSKY_BREAST_CANCER_20Q11_AMPLICON	27	-0.424244	-1.52383	0.0428571	0.0711823	1	4436	tags=56%, list=35%, signal=85%
SHEPARD_BMYB_MORPHOLINO_DN	139	-0.291689	-1.51672	0.0074813	0.074592	1	3692	tags=41%, list=29%, signal=57%
VERRECCHIA_RESPONSE_TO_TGFB1_C1	15	-0.497347	-1.51666	0.0453564	0.0744694	1	1323	tags=33%, list=10%, signal=37%
KAUFFMANN_MELANOMA_RELAPSE_UP	60	-0.341042	-1.51644	0.0090703	0.0744273	1	2847	tags=30%, list=22%, signal=38%
LIAO_METASTASIS	473	-0.250802	-1.51578	0	0.0746005	1	2367	tags=27%, list=18%, signal=32%
SCHLOSSER_SERUM_RESPONSE_UP	110	-0.305394	-1.515	0.0119904	0.074842	1	2574	tags=35%, list=20%, signal=44%
REACTOME_FORMATION_OF_TRANSCRIPTION_COUPLED_NER_TC_NER_REPAIR_COMPLEX	29	-0.41547	-1.51396	0.0446809	0.0752373	1	2993	tags=45%, list=23%, signal=58%
LEE_BMP2_TARGETS_DN	813	-0.240746	-1.51373	0	0.0751922	1	2754	tags=25%, list=21%, signal=30%
REACTOME_FORMATION_OF_TUBULIN_FOLDING_INTERMEDIATES_BY_CCT_TRIC	19	-0.468037	-1.50888	0.0481172	0.0775881	1	1136	tags=26%, list=9%, signal=29%
REACTOME_GLUTATHIONE_CONJUGATION	17	-0.478457	-1.50853	0.039604	0.0776335	1	2916	tags=47%, list=23%, signal=61%
TOOKER_GEMCITABINE_RESISTANCE_UP	71	-0.329974	-1.50778	0.0116279	0.0778887	1	2501	tags=41%, list=19%, signal=50%
REACTOME_RNA_POL_III_TRANSCRIPTION_TERMINATION	19	-0.458563	-1.50706	0.0433839	0.078069	1	3591	tags=63%, list=28%, signal=88%
IVANOVA_HEMATOPOIESIS_INTERMEDIATE_PROGENITOR	135	-0.289152	-1.50565	0.005291	0.0786424	1	3717	tags=39%, list=29%, signal=54%
ROPERO_HDAC2_TARGETS	69	-0.334963	-1.50511	0.0191847	0.0787733	1	1878	tags=28%, list=15%, signal=32%
CONCANNON_APOPTOSIS_BY_EPOXOMICIN_DN	121	-0.300044	-1.50487	0.00683371	0.078757	1	3732	tags=39%, list=29%, signal=54%
HARRIS_HYPOXIA	61	-0.335368	-1.50463	0.0201342	0.0787538	1	2374	tags=36%, list=19%, signal=44%
WOO_LIVER_CANCER_RECURRENCE_DN	44	-0.371276	-1.50442	0.023913	0.078693	1	3276	tags=50%, list=26%, signal=67%
CHIARADONNA_NEOPLASTIC_TRANSFORMATION_CDC25_DN	134	-0.291567	-1.50396	0.0049505	0.0787672	1	3890	tags=46%, list=30%, signal=66%
BIOCARTA_NDKDYNAMIN_PATHWAY	17	-0.470222	-1.50065	0.0458333	0.080425	1	2840	tags=47%, list=22%, signal=60%
JAIN_NFKB_SIGNALING	72	-0.331359	-1.49985	0.0261438	0.080682	1	2801	tags=36%, list=22%, signal=46%
REACTOME_APC_CDC20_MEDIATED_DEGRADATION_OF_NEK2A	21	-0.447208	-1.49941	0.0408163	0.0807341	1	1928	tags=24%, list=15%, signal=28%
KEGG_AMINO_SUGAR_AND_NUCLEOTIDE_SUGAR_METABOLISM	39	-0.371914	-1.49742	0.0321888	0.0817319	1	2360	tags=36%, list=18%, signal=44%
PID_PLK1_PATHWAY	45	-0.36057	-1.49725	0.0393013	0.0816719	1	2543	tags=31%, list=20%, signal=39%
PUJANA_CHEK2_PCC_NETWORK	727	-0.241002	-1.49659	0	0.0819209	1	3390	tags=28%, list=26%, signal=36%
SWEET_LUNG_CANCER_KRAS_UP	389	-0.253982	-1.49508	0	0.0825729	1	2956	tags=31%, list=23%, signal=40%
JIANG_AGING_HYPOTHALAMUS_DN	34	-0.392309	-1.49491	0.0403397	0.082519	1	2353	tags=38%, list=18%, signal=47%
KANG_FLUOROURACIL_RESISTANCE_UP	20	-0.4536	-1.49405	0.0387755	0.0828268	1	3792	tags=40%, list=30%, signal=57%
LEE_LIVER_CANCER_MYC_TGFA_DN	30	-0.406466	-1.4939	0.0366379	0.0827543	1	2436	tags=40%, list=19%, signal=49%
GRAESSMANN_APOPTOSIS_BY_SERUM_DEPRIVATION_DN	187	-0.278215	-1.49296	0	0.0831196	1	3308	tags=33%, list=26%, signal=43%
REACTOME_NUCLEAR_EVENTS_KINASE_AND_TRANSCRIPTION_FACTOR_ACTIVATION	24	-0.429579	-1.49152	0.0505495	0.0838088	1	1738	tags=33%, list=14%, signal=38%
NUNODA_RESPONSE_TO_DASATINIB_IMATINIB_UP	29	-0.405773	-1.49021	0.0438597	0.0843735	1	2487	tags=34%, list=19%, signal=43%
IVANOVA_HEMATOPOIESIS_EARLY_PROGENITOR	449	-0.249176	-1.48885	0.00285714	0.0849811	1	3450	tags=35%, list=27%, signal=46%
GROSS_HYPOXIA_VIA_HIF1A_UP	72	-0.32309	-1.48754	0.0225734	0.0856398	1	2406	tags=32%, list=19%, signal=39%
REACTOME_PYRUVATE_METABOLISM_AND_CITRIC_ACID_TCA_CYCLE	37	-0.374099	-1.48687	0.0474041	0.08586	1	4208	tags=51%, list=33%, signal=76%
ACOSTA_PROLIFERATION_INDEPENDENT_MYC_TARGETS_DN	85	-0.317853	-1.48398	0.0190931	0.0873216	1	3023	tags=40%, list=24%, signal=52%
CHICAS_RB1_TARGETS_LOW_SERUM	83	-0.319083	-1.48254	0.00930233	0.0880207	1	4492	tags=61%, list=35%, signal=94%
KENNY_CTNNB1_TARGETS_UP	39	-0.371704	-1.48133	0.0513393	0.0884722	1	2200	tags=31%, list=17%, signal=37%
REACTOME_SYNTHESIS_AND_INTERCONVERSION_OF_NUCLEOTIDE_DI_AND_TRIPHOSPHATES	18	-0.454563	-1.47803	0.0504202	0.0902016	1	3829	tags=61%, list=30%, signal=87%
REACTOME_POST_CHAPERONIN_TUBULIN_FOLDING_PATHWAY	16	-0.477975	-1.47667	0.0584416	0.0908906	1	490	tags=25%, list=4%, signal=26%
SHEN_SMARCA2_TARGETS_DN	129	-0.287791	-1.4751	0	0.0916058	1	2153	tags=29%, list=17%, signal=35%
REACTOME_SIGNALLING_BY_NGF	185	-0.27344	-1.47206	0.00852273	0.0932727	1	2436	tags=28%, list=19%, signal=34%
REACTOME_ACTIVATION_OF_ATR_IN_RESPONSE_TO_REPLICATION_STRESS	35	-0.381713	-1.47062	0.0325866	0.0940578	1	4000	tags=51%, list=31%, signal=75%
GARY_CD5_TARGETS_UP	423	-0.24811	-1.47059	0	0.0938941	1	2787	tags=32%, list=22%, signal=39%
YAO_TEMPORAL_RESPONSE_TO_PROGESTERONE_CLUSTER_10	66	-0.330525	-1.47029	0.027907	0.0938958	1	3217	tags=36%, list=25%, signal=48%
MEISSNER_BRAIN_HCP_WITH_H3K4ME2_AND_H3K27ME3	21	-0.432581	-1.46979	0.055794	0.0940392	1	2446	tags=38%, list=19%, signal=47%
MARTORIATI_MDM4_TARGETS_FETAL_LIVER_UP	190	-0.272985	-1.46897	0.00257069	0.094388	1	2147	tags=27%, list=17%, signal=32%
KEGG_CYSTEINE_AND_METHIONINE_METABOLISM	25	-0.415171	-1.46852	0.0589474	0.0944754	1	848	tags=20%, list=7%, signal=21%
KEGG_HOMOLOGOUS_RECOMBINATION	27	-0.408768	-1.4635	0.0513919	0.0973978	1	4560	tags=59%, list=36%, signal=92%
ODONNELL_TARGETS_OF_MYC_AND_TFRC_DN	42	-0.356118	-1.46337	0.0288248	0.0972927	1	3714	tags=38%, list=29%, signal=53%
OUYANG_PROSTATE_CANCER_PROGRESSION_DN	18	-0.462033	-1.46233	0.086758	0.0977542	1	3546	tags=56%, list=28%, signal=77%
WATANABE_COLON_CANCER_MSI_VS_MSS_UP	19	-0.457522	-1.46168	0.0428266	0.097957	1	2035	tags=47%, list=16%, signal=56%
PID_ILK_PATHWAY	43	-0.362377	-1.46161	0.0259179	0.0978407	1	2201	tags=33%, list=17%, signal=39%
ABRAMSON_INTERACT_WITH_AIRE	43	-0.359424	-1.46094	0.0414938	0.0981107	1	666	tags=19%, list=5%, signal=20%
DELACROIX_RAR_BOUND_ES	339	-0.248731	-1.45943	0	0.0989108	1	3090	tags=33%, list=24%, signal=42%
LANDIS_ERBB2_BREAST_PRENEOPLASTIC_DN	44	-0.357122	-1.45883	0.0410023	0.0990934	1	3689	tags=41%, list=29%, signal=57%
REACTOME_SIGNALING_BY_THE_B_CELL_RECEPTOR_BCR	111	-0.29176	-1.45818	0.00943396	0.0992978	1	2452	tags=29%, list=19%, signal=35%
BIOCARTA_MCM_PATHWAY	18	-0.443133	-1.45606	0.0619658	0.100438	1	2847	tags=44%, list=22%, signal=57%
MARTENS_TRETINOIN_RESPONSE_UP	276	-0.255289	-1.45563	0.00261097	0.100514	1	3968	tags=41%, list=31%, signal=59%
MARCHINI_TRABECTEDIN_RESISTANCE_DN	41	-0.368302	-1.45449	0.0461538	0.10104	1	2711	tags=39%, list=21%, signal=49%
BROWN_MYELOID_CELL_DEVELOPMENT_DN	98	-0.301999	-1.45416	0.00898876	0.101048	1	3369	tags=35%, list=26%, signal=47%
REACTOME_NGF_SIGNALLING_VIA_TRKA_FROM_THE_PLASMA_MEMBRANE	119	-0.285076	-1.4538	0.0119904	0.101086	1	2436	tags=29%, list=19%, signal=36%
BAELDE_DIABETIC_NEPHROPATHY_UP	49	-0.34429	-1.45281	0.0357143	0.10157	1	3121	tags=41%, list=24%, signal=54%
HUNSBERGER_EXERCISE_REGULATED_GENES	17	-0.466002	-1.45253	0.057732	0.101564	1	1514	tags=35%, list=12%, signal=40%
AUNG_GASTRIC_CANCER	36	-0.370082	-1.45249	0.043578	0.101415	1	1534	tags=25%, list=12%, signal=28%
REACTOME_MRNA_CAPPING	29	-0.393466	-1.45181	0.0542798	0.101637	1	2993	tags=45%, list=23%, signal=58%
VANHARANTA_UTERINE_FIBROID_WITH_7Q_DELETION_UP	62	-0.329615	-1.45159	0.0325581	0.101634	1	2078	tags=29%, list=16%, signal=34%
REACTOME_PHOSPHORYLATION_OF_THE_APC_C	17	-0.469216	-1.45154	0.0668104	0.101498	1	1928	tags=29%, list=15%, signal=35%
VIETOR_IFRD1_TARGETS	19	-0.440124	-1.44779	0.0714286	0.103805	1	3866	tags=58%, list=30%, signal=83%
SUNG_METASTASIS_STROMA_DN	47	-0.35673	-1.44708	0.0443459	0.104136	1	927	tags=21%, list=7%, signal=23%
BHATI_G2M_ARREST_BY_2METHOXYESTRADIOL_DN	94	-0.30262	-1.4466	0.0116279	0.104292	1	4609	tags=52%, list=36%, signal=81%
TOMIDA_METASTASIS_UP	21	-0.427891	-1.44413	0.0566038	0.105756	1	2353	tags=38%, list=18%, signal=47%
BOHN_PRIMARY_IMMUNODEFICIENCY_SYNDROM_UP	42	-0.35048	-1.44209	0.032538	0.107019	1	733	tags=19%, list=6%, signal=20%
REACTOME_UNFOLDED_PROTEIN_RESPONSE	77	-0.305493	-1.44182	0.0155902	0.107004	1	2323	tags=30%, list=18%, signal=36%
KAYO_CALORIE_RESTRICTION_MUSCLE_DN	64	-0.319262	-1.44153	0.0301075	0.107019	1	3221	tags=38%, list=25%, signal=50%
XU_CREBBP_TARGETS_UP	22	-0.417235	-1.44065	0.0600858	0.107415	1	989	tags=32%, list=8%, signal=34%
WANG_TARGETS_OF_MLL_CBP_FUSION_DN	43	-0.3538	-1.44021	0.0526316	0.107528	1	3324	tags=37%, list=26%, signal=50%
PID_P38_MK2PATHWAY	19	-0.44095	-1.43873	0.0753138	0.108349	1	3406	tags=42%, list=27%, signal=57%
SANSOM_WNT_PATHWAY_REQUIRE_MYC	43	-0.354621	-1.43768	0.0450644	0.1089	1	3848	tags=44%, list=30%, signal=63%
NIELSEN_LIPOSARCOMA_DN	17	-0.459198	-1.4371	0.0818713	0.109117	1	1588	tags=35%, list=12%, signal=40%
PUJANA_BRCA_CENTERED_NETWORK	117	-0.287534	-1.43614	0.0145631	0.109634	1	2368	tags=21%, list=18%, signal=25%
BENPORATH_PROLIFERATION	141	-0.280366	-1.43584	0.00255754	0.109659	1	4479	tags=42%, list=35%, signal=64%
MALONEY_RESPONSE_TO_17AAG_DN	75	-0.31417	-1.43476	0.0228833	0.1102	1	4555	tags=47%, list=36%, signal=72%
ASTIER_INTEGRIN_SIGNALING	50	-0.33585	-1.4327	0.0411255	0.111455	1	2600	tags=32%, list=20%, signal=40%
REACTOME_REGULATORY_RNA_PATHWAYS	25	-0.400429	-1.43097	0.0864979	0.112606	1	2993	tags=48%, list=23%, signal=62%
MAGRANGEAS_MULTIPLE_MYELOMA_IGG_VS_IGA_UP	19	-0.443213	-1.43032	0.0718954	0.112814	1	3287	tags=47%, list=26%, signal=64%
REACTOME_G2_M_CHECKPOINTS	41	-0.349127	-1.43021	0.0460829	0.112707	1	4000	tags=49%, list=31%, signal=71%
FOURNIER_ACINAR_DEVELOPMENT_LATE_DN	21	-0.423031	-1.42704	0.0683761	0.114878	1	2758	tags=43%, list=22%, signal=55%
BRACHAT_RESPONSE_TO_CAMPTOTHECIN_DN	44	-0.353311	-1.42678	0.0401786	0.1149	1	2072	tags=32%, list=16%, signal=38%
SANSOM_APC_TARGETS	162	-0.267629	-1.4242	0.00522193	0.116672	1	1869	tags=20%, list=15%, signal=23%
MCBRYAN_PUBERTAL_BREAST_4_5WK_DN	153	-0.273053	-1.42314	0.0227273	0.117299	1	2808	tags=29%, list=22%, signal=37%
AIYAR_COBRA1_TARGETS_DN	25	-0.410712	-1.42245	0.0647321	0.117601	1	1855	tags=28%, list=14%, signal=33%
YAO_TEMPORAL_RESPONSE_TO_PROGESTERONE_CLUSTER_7	69	-0.308701	-1.41297	0.0460048	0.124618	1	3687	tags=41%, list=29%, signal=57%
PID_TXA2PATHWAY	36	-0.364282	-1.41275	0.0474138	0.124572	1	2353	tags=36%, list=18%, signal=44%
GRATIAS_RETINOBLASTOMA_16Q24	17	-0.45426	-1.41065	0.0932203	0.125992	1	2392	tags=35%, list=19%, signal=43%
BYSTRYKH_HEMATOPOIESIS_STEM_CELL_QTL_TRANS	666	-0.226981	-1.40978	0	0.126453	1	3291	tags=32%, list=26%, signal=41%
KRASNOSELSKAYA_ILF3_TARGETS_DN	37	-0.36668	-1.40919	0.0726496	0.126723	1	1397	tags=27%, list=11%, signal=30%
CHIARADONNA_NEOPLASTIC_TRANSFORMATION_KRAS_CDC25_UP	46	-0.341774	-1.40796	0.0368764	0.127518	1	2063	tags=30%, list=16%, signal=36%
LEE_CALORIE_RESTRICTION_MUSCLE_UP	29	-0.38907	-1.40703	0.0563063	0.128073	1	2030	tags=48%, list=16%, signal=57%
XU_CREBBP_TARGETS_DN	34	-0.370951	-1.40549	0.0656109	0.129026	1	2771	tags=44%, list=22%, signal=56%
GRAHAM_CML_QUIESCENT_VS_NORMAL_QUIESCENT_UP	67	-0.312878	-1.40528	0.0378619	0.128998	1	3941	tags=42%, list=31%, signal=60%
BILANGES_SERUM_SENSITIVE_GENES	64	-0.314348	-1.40491	0.0326797	0.129071	1	2816	tags=30%, list=22%, signal=38%
YOSHIMURA_MAPK8_TARGETS_UP	651	-0.224747	-1.40305	0	0.130477	1	3023	tags=30%, list=24%, signal=38%
WHITFIELD_CELL_CYCLE_G2_M	192	-0.261326	-1.39952	0.0075	0.133115	1	2939	tags=29%, list=23%, signal=37%
REACTOME_MITOTIC_PROMETAPHASE	85	-0.292268	-1.39835	0.046683	0.133854	1	2843	tags=27%, list=22%, signal=35%
KIM_ALL_DISORDERS_CALB1_CORR_DN	15	-0.459953	-1.39817	0.103814	0.133798	1	377	tags=20%, list=3%, signal=21%
REACTOME_TRANSCRIPTION	161	-0.264823	-1.3957	0.00746269	0.135692	1	3591	tags=36%, list=28%, signal=49%
TIEN_INTESTINE_PROBIOTICS_24HR_UP	539	-0.22829	-1.39443	0	0.136507	1	3091	tags=27%, list=24%, signal=34%
AMIT_EGF_RESPONSE_120_HELA	60	-0.316375	-1.39394	0.0586907	0.136701	1	3173	tags=35%, list=25%, signal=46%
MEISSNER_ES_ICP_WITH_H3K4ME3	21	-0.424008	-1.39388	0.0665236	0.136523	1	2821	tags=48%, list=22%, signal=61%
PELLICCIOTTA_HDAC_IN_ANTIGEN_PRESENTATION_UP	62	-0.316776	-1.39384	0.0611354	0.136339	1	3291	tags=37%, list=26%, signal=50%
ACEVEDO_LIVER_TUMOR_VS_NORMAL_ADJACENT_TISSUE_UP	811	-0.21965	-1.39381	0	0.136146	1	3230	tags=29%, list=25%, signal=36%
WAKASUGI_HAVE_ZNF143_BINDING_SITES	57	-0.319996	-1.39306	0.0506024	0.136499	1	2447	tags=32%, list=19%, signal=39%
FEVR_CTNNB1_TARGETS_DN	502	-0.227845	-1.39283	0	0.136459	1	1636	tags=17%, list=13%, signal=19%
FLECHNER_BIOPSY_KIDNEY_TRANSPLANT_OK_VS_DONOR_DN	22	-0.411038	-1.39226	0.101695	0.136711	1	2225	tags=45%, list=17%, signal=55%
KESHELAVA_MULTIPLE_DRUG_RESISTANCE	74	-0.305533	-1.39038	0.038961	0.138055	1	4333	tags=54%, list=34%, signal=81%
PID_IL8CXCR1_PATHWAY	15	-0.461971	-1.38734	0.112	0.140438	1	3173	tags=47%, list=25%, signal=62%
GINESTIER_BREAST_CANCER_20Q13_AMPLIFICATION_DN	166	-0.260793	-1.38726	0.0174129	0.140271	1	3375	tags=33%, list=26%, signal=44%
MOOTHA_FFA_OXYDATION	22	-0.412939	-1.38694	0.0985626	0.140302	1	2941	tags=41%, list=23%, signal=53%
PID_RHOA_REG_PATHWAY	41	-0.34422	-1.38694	0.0551876	0.140083	1	2563	tags=32%, list=20%, signal=39%
ALCALA_APOPTOSIS	75	-0.297893	-1.38662	0.0405405	0.140097	1	4076	tags=49%, list=32%, signal=72%
POMEROY_MEDULLOBLASTOMA_DESMOPLASIC_VS_CLASSIC_UP	49	-0.326811	-1.3866	0.058952	0.139904	1	2461	tags=33%, list=19%, signal=40%
DARWICHE_PAPILLOMA_RISK_LOW_UP	113	-0.278008	-1.38555	0.0271605	0.140534	1	3406	tags=36%, list=27%, signal=49%
KLEIN_TARGETS_OF_BCR_ABL1_FUSION	16	-0.438891	-1.38553	0.0995935	0.140319	1	2647	tags=38%, list=21%, signal=47%
JISON_SICKLE_CELL_DISEASE_DN	158	-0.265808	-1.38464	0.0333333	0.140872	1	3120	tags=34%, list=24%, signal=44%
KEGG_TYROSINE_METABOLISM	19	-0.412279	-1.38421	0.0954357	0.141067	1	2526	tags=42%, list=20%, signal=52%
KEGG_N_GLYCAN_BIOSYNTHESIS	44	-0.334817	-1.38327	0.0553191	0.141607	1	3977	tags=50%, list=31%, signal=72%
LEE_LIVER_CANCER_SURVIVAL_UP	92	-0.287209	-1.38313	0.0324826	0.141502	1	3303	tags=38%, list=26%, signal=51%
BOYLAN_MULTIPLE_MYELOMA_C_UP	36	-0.353803	-1.38121	0.0730089	0.142958	1	2883	tags=36%, list=22%, signal=46%
OKAWA_NEUROBLASTOMA_1P36_31_DELETION	16	-0.444228	-1.38081	0.103211	0.143086	1	3599	tags=56%, list=28%, signal=78%
WEI_MYCN_TARGETS_WITH_E_BOX	728	-0.221559	-1.38003	0	0.143558	1	3170	tags=27%, list=25%, signal=33%
REACTOME_DEADENYLATION_DEPENDENT_MRNA_DECAY	44	-0.339811	-1.37961	0.063981	0.143677	1	2376	tags=32%, list=19%, signal=39%
MEINHOLD_OVARIAN_CANCER_LOW_GRADE_DN	20	-0.408952	-1.37855	0.0979167	0.144386	1	2158	tags=40%, list=17%, signal=48%
ROSS_AML_WITH_AML1_ETO_FUSION	52	-0.322528	-1.3781	0.0622222	0.144561	1	1471	tags=25%, list=11%, signal=28%
REACTOME_PROCESSING_OF_CAPPED_INTRONLESS_PRE_MRNA	23	-0.395331	-1.37725	0.0995671	0.145078	1	1946	tags=26%, list=15%, signal=31%
FULCHER_INFLAMMATORY_RESPONSE_LECTIN_VS_LPS_UP	446	-0.232262	-1.37635	0	0.145641	1	3226	tags=32%, list=25%, signal=42%
PUJANA_BREAST_CANCER_LIT_INT_NETWORK	99	-0.287085	-1.3753	0.0383693	0.146338	1	2061	tags=27%, list=16%, signal=32%
SHEPARD_BMYB_MORPHOLINO_UP	169	-0.257559	-1.37384	0.0152284	0.147469	1	2672	tags=30%, list=21%, signal=38%
BIOCARTA_FMLP_PATHWAY	27	-0.376796	-1.37354	0.0734341	0.147476	1	4772	tags=48%, list=37%, signal=77%
NATSUME_RESPONSE_TO_INTERFERON_BETA_DN	46	-0.333537	-1.37343	0.0712743	0.147355	1	3375	tags=37%, list=26%, signal=50%
GRAHAM_CML_QUIESCENT_VS_NORMAL_QUIESCENT_DN	26	-0.383107	-1.372	0.0736842	0.148431	1	1393	tags=27%, list=11%, signal=30%
DAZARD_UV_RESPONSE_CLUSTER_G1	54	-0.320853	-1.36984	0.0496454	0.150245	1	4513	tags=54%, list=35%, signal=83%
REACTOME_INHIBITION_OF_THE_PROTEOLYTIC_ACTIVITY_OF_APC_C_REQUIRED_FOR_THE_ONSET_OF_ANAPHASE_BY_MITOTIC_SPINDLE_CHECKPOINT_COMPONENTS	18	-0.431267	-1.36916	0.114286	0.150587	1	2861	tags=28%, list=22%, signal=36%
AKL_HTLV1_INFECTION_UP	24	-0.392063	-1.36898	0.0914894	0.150492	1	1246	tags=21%, list=10%, signal=23%
GRAESSMANN_APOPTOSIS_BY_DOXORUBICIN_UP	984	-0.213671	-1.36895	0	0.150286	1	3666	tags=36%, list=29%, signal=47%
JAZAG_TGFB1_SIGNALING_UP	77	-0.293119	-1.36447	0.0389908	0.154401	1	1823	tags=26%, list=14%, signal=30%
GALLUZZI_PREVENT_MITOCHONDIAL_PERMEABILIZATION	20	-0.415522	-1.36446	0.105932	0.154168	1	3324	tags=55%, list=26%, signal=74%
SWEET_KRAS_ONCOGENIC_SIGNATURE	78	-0.295397	-1.36435	0.0380952	0.154024	1	3078	tags=38%, list=24%, signal=50%
FLECHNER_PBL_KIDNEY_TRANSPLANT_OK_VS_DONOR_UP	139	-0.269368	-1.36311	0.0291262	0.154888	1	3966	tags=41%, list=31%, signal=59%
GOLDRATH_ANTIGEN_RESPONSE	290	-0.237781	-1.36207	0.011976	0.15552	1	2249	tags=23%, list=18%, signal=28%
BROWNE_HCMV_INFECTION_1HR_DN	161	-0.259122	-1.35762	0.0309524	0.159581	1	2613	tags=29%, list=20%, signal=36%
PID_LKB1_PATHWAY	44	-0.332323	-1.35595	0.0731707	0.160917	1	4213	tags=50%, list=33%, signal=74%
LIANG_HEMATOPOIESIS_STEM_CELL_NUMBER_QTL	15	-0.43938	-1.3556	0.131111	0.161019	1	3326	tags=40%, list=26%, signal=54%
MEISSNER_BRAIN_HCP_WITH_H3K27ME3	90	-0.28387	-1.35502	0.0518018	0.16135	1	3236	tags=36%, list=25%, signal=47%
MEISSNER_NPC_ICP_WITH_H3K4ME3	16	-0.437627	-1.35431	0.107595	0.161801	1	2821	tags=50%, list=22%, signal=64%
ZHAN_MULTIPLE_MYELOMA_SUBGROUPS	30	-0.367408	-1.35428	0.093617	0.161582	1	2699	tags=40%, list=21%, signal=51%
REACTOME_ER_PHAGOSOME_PATHWAY	57	-0.305193	-1.35327	0.0729614	0.162343	1	3244	tags=35%, list=25%, signal=47%
VALK_AML_CLUSTER_13	21	-0.402628	-1.35312	0.0825688	0.162256	1	1471	tags=38%, list=11%, signal=43%
ST_T_CELL_SIGNAL_TRANSDUCTION	30	-0.362455	-1.35259	0.0962343	0.162561	1	1962	tags=30%, list=15%, signal=35%
OUELLET_CULTURED_OVARIAN_CANCER_INVASIVE_VS_LMP_UP	64	-0.304091	-1.35138	0.0551724	0.163492	1	2396	tags=31%, list=19%, signal=38%
REACTOME_INTERACTIONS_OF_VPR_WITH_HOST_CELLULAR_PROTEINS	32	-0.36564	-1.35093	0.0968421	0.163678	1	1894	tags=28%, list=15%, signal=33%
GOTZMANN_EPITHELIAL_TO_MESENCHYMAL_TRANSITION_DN	166	-0.25714	-1.34953	0.033419	0.164746	1	1747	tags=22%, list=14%, signal=25%
REACTOME_PROTEIN_FOLDING	49	-0.319303	-1.34728	0.0808989	0.166684	1	1136	tags=20%, list=9%, signal=22%
ZHAN_MULTIPLE_MYELOMA_CD1_VS_CD2_UP	41	-0.329033	-1.34675	0.0772727	0.166936	1	2761	tags=37%, list=22%, signal=46%
SASSON_RESPONSE_TO_GONADOTROPHINS_UP	78	-0.290049	-1.34639	0.0501193	0.167026	1	1017	tags=17%, list=8%, signal=18%
WOOD_EBV_EBNA1_TARGETS_UP	99	-0.27726	-1.34598	0.0348028	0.167215	1	2352	tags=29%, list=18%, signal=36%
ZHANG_PROLIFERATING_VS_QUIESCENT	48	-0.325535	-1.34567	0.0679157	0.167269	1	3730	tags=50%, list=29%, signal=70%
CHIANG_LIVER_CANCER_SUBCLASS_PROLIFERATION_UP	163	-0.256268	-1.34503	0.0233161	0.167679	1	1871	tags=18%, list=15%, signal=21%
NIKOLSKY_BREAST_CANCER_5P15_AMPLICON	19	-0.410776	-1.34483	0.106754	0.167632	1	4619	tags=63%, list=36%, signal=99%
TANG_SENESCENCE_TP53_TARGETS_DN	47	-0.323859	-1.3439	0.0743982	0.168305	1	1103	tags=17%, list=9%, signal=19%
TIMOFEEVA_GROWTH_STRESS_VIA_STAT1_DN	16	-0.422002	-1.34358	0.130901	0.168382	1	1156	tags=31%, list=9%, signal=34%
WINNEPENNINCKX_MELANOMA_METASTASIS_UP	155	-0.259232	-1.34329	0.0380952	0.168424	1	3618	tags=30%, list=28%, signal=42%
KEGG_GLYCEROLIPID_METABOLISM	38	-0.337378	-1.34289	0.0869565	0.168553	1	3953	tags=45%, list=31%, signal=64%
DARWICHE_SQUAMOUS_CELL_CARCINOMA_DN	129	-0.265376	-1.34279	0.036855	0.168406	1	3605	tags=36%, list=28%, signal=50%
CAFFAREL_RESPONSE_TO_THC_24HR_5_UP	31	-0.355709	-1.34188	0.0811404	0.169087	1	964	tags=23%, list=8%, signal=24%
DARWICHE_PAPILLOMA_RISK_HIGH_DN	130	-0.260376	-1.3411	0.0275	0.169627	1	4043	tags=39%, list=32%, signal=57%
REACTOME_CHROMOSOME_MAINTENANCE	85	-0.280827	-1.34053	0.0545455	0.170008	1	1553	tags=21%, list=12%, signal=24%
HASLINGER_B_CLL_WITH_CHROMOSOME_12_TRISOMY	19	-0.400282	-1.34029	0.125541	0.170029	1	3994	tags=58%, list=31%, signal=84%
MONNIER_POSTRADIATION_TUMOR_ESCAPE_UP	354	-0.229894	-1.33864	0.0056338	0.171478	1	2852	tags=30%, list=22%, signal=37%
LEE_EARLY_T_LYMPHOCYTE_UP	90	-0.28432	-1.3386	0.0534884	0.171277	1	3499	tags=30%, list=27%, signal=41%
WILLIAMS_ESR1_TARGETS_UP	21	-0.399708	-1.33808	0.0991735	0.171534	1	591	tags=19%, list=5%, signal=20%
BRACHAT_RESPONSE_TO_METHOTREXATE_DN	26	-0.381122	-1.3377	0.104925	0.171685	1	2565	tags=35%, list=20%, signal=43%
STARK_HYPPOCAMPUS_22Q11_DELETION_DN	18	-0.41875	-1.3367	0.134969	0.172478	1	4912	tags=78%, list=38%, signal=126%
HU_GENOTOXIC_DAMAGE_24HR	31	-0.359885	-1.33625	0.118026	0.172677	1	2921	tags=42%, list=23%, signal=54%
LIU_SOX4_TARGETS_DN	289	-0.232247	-1.33518	0	0.173477	1	2046	tags=20%, list=16%, signal=24%
KEGG_CELL_CYCLE	118	-0.272169	-1.33494	0.0416667	0.173489	1	2103	tags=23%, list=16%, signal=27%
CREIGHTON_ENDOCRINE_THERAPY_RESISTANCE_1	443	-0.22302	-1.33494	0	0.173238	1	2728	tags=28%, list=21%, signal=34%
BIOCARTA_RACCYCD_PATHWAY	26	-0.364742	-1.33453	0.0985626	0.17341	1	4263	tags=54%, list=33%, signal=80%
RIZ_ERYTHROID_DIFFERENTIATION	71	-0.290864	-1.3343	0.069378	0.173386	1	3360	tags=35%, list=26%, signal=47%
LEIN_MEDULLA_MARKERS	51	-0.315381	-1.3342	0.0645933	0.173237	1	3270	tags=37%, list=25%, signal=50%
ZHAN_MULTIPLE_MYELOMA_UP	55	-0.31451	-1.33389	0.0911111	0.17328	1	2961	tags=44%, list=23%, signal=56%
JOHNSTONE_PARVB_TARGETS_2_UP	127	-0.262361	-1.33179	0.0492958	0.175155	1	2496	tags=38%, list=19%, signal=46%
ZUCCHI_METASTASIS_DN	33	-0.354769	-1.33046	0.100897	0.17624	1	3216	tags=48%, list=25%, signal=65%
HOLLMANN_APOPTOSIS_VIA_CD40_UP	173	-0.246677	-1.32997	0.0319149	0.17648	1	4118	tags=39%, list=32%, signal=56%
SERVITJA_LIVER_HNF1A_TARGETS_UP	97	-0.275202	-1.32935	0.0542453	0.176883	1	1826	tags=24%, list=14%, signal=27%
PID_AURORA_B_PATHWAY	37	-0.337542	-1.32801	0.0862832	0.17804	1	1552	tags=27%, list=12%, signal=31%
REACTOME_PIP3_ACTIVATES_AKT_SIGNALING	27	-0.367166	-1.32661	0.114865	0.17924	1	2359	tags=33%, list=18%, signal=41%
ZHANG_TLX_TARGETS_36HR_UP	193	-0.242762	-1.32571	0.02	0.179952	1	2787	tags=26%, list=22%, signal=33%
LEI_MYB_TARGETS	258	-0.233574	-1.32417	0.0248619	0.181295	1	1917	tags=25%, list=15%, signal=29%
JOHANSSON_GLIOMAGENESIS_BY_PDGFB_UP	54	-0.308844	-1.32222	0.0877193	0.183134	1	1698	tags=22%, list=13%, signal=26%
BIOCARTA_CERAMIDE_PATHWAY	21	-0.391549	-1.32213	0.148936	0.18297	1	2951	tags=38%, list=23%, signal=49%
REACTOME_MAPK_TARGETS_NUCLEAR_EVENTS_MEDIATED_BY_MAP_KINASES	29	-0.358301	-1.32078	0.122318	0.184157	1	1738	tags=28%, list=14%, signal=32%
BLUM_RESPONSE_TO_SALIRASIB_UP	230	-0.238674	-1.32075	0.0133333	0.183938	1	3966	tags=40%, list=31%, signal=57%
HOFMANN_MYELODYSPLASTIC_SYNDROM_RISK_UP	18	-0.404145	-1.31655	0.124481	0.188312	1	3600	tags=44%, list=28%, signal=62%
PID_P73PATHWAY	70	-0.296313	-1.31616	0.0671141	0.188472	1	2566	tags=30%, list=20%, signal=37%
SHETH_LIVER_CANCER_VS_TXNIP_LOSS_PAM4	141	-0.253153	-1.31578	0.037123	0.188652	1	1785	tags=19%, list=14%, signal=22%
HONRADO_BREAST_CANCER_BRCA1_VS_BRCA2	16	-0.426327	-1.3149	0.132265	0.189378	1	1815	tags=31%, list=14%, signal=36%
KAAB_HEART_ATRIUM_VS_VENTRICLE_DN	208	-0.239621	-1.31441	0.0224439	0.189608	1	3419	tags=34%, list=27%, signal=46%
FINETTI_BREAST_CANCER_KINOME_RED	16	-0.43167	-1.3121	0.149194	0.191925	1	80	tags=13%, list=1%, signal=13%
WAKABAYASHI_ADIPOGENESIS_PPARG_RXRA_BOUND_8D	758	-0.208896	-1.31196	0	0.19182	1	2983	tags=29%, list=23%, signal=35%
REACTOME_TRIF_MEDIATED_TLR3_SIGNALING	64	-0.293618	-1.30952	0.0760095	0.194218	1	1962	tags=28%, list=15%, signal=33%
BYSTRYKH_HEMATOPOIESIS_STEM_CELL_AND_BRAIN_QTL_TRANS	156	-0.245674	-1.30893	0.0436893	0.194625	1	3207	tags=34%, list=25%, signal=45%
GRAESSMANN_RESPONSE_TO_MC_AND_DOXORUBICIN_DN	730	-0.209573	-1.30766	0.00337838	0.19579	1	2754	tags=25%, list=21%, signal=30%
KOKKINAKIS_METHIONINE_DEPRIVATION_96HR_DN	70	-0.285237	-1.30754	0.0769231	0.195682	1	2007	tags=27%, list=16%, signal=32%
REACTOME_MITOTIC_G2_G2_M_PHASES	77	-0.278189	-1.30697	0.0754717	0.196023	1	2194	tags=25%, list=17%, signal=30%
LEE_LIVER_CANCER	15	-0.417719	-1.3054	0.15493	0.197521	1	2967	tags=40%, list=23%, signal=52%
WANG_RESPONSE_TO_BEXAROTENE_UP	24	-0.372546	-1.30509	0.122105	0.197593	1	3515	tags=63%, list=27%, signal=86%
SHETH_LIVER_CANCER_VS_TXNIP_LOSS_PAM1	177	-0.244688	-1.3044	0.0471464	0.19808	1	2190	tags=26%, list=17%, signal=31%
REACTOME_NFKB_AND_MAP_KINASES_ACTIVATION_MEDIATED_BY_TLR4_SIGNALING_REPERTOIRE	61	-0.299588	-1.30439	0.0931818	0.197824	1	1962	tags=28%, list=15%, signal=33%
NAKAMURA_CANCER_MICROENVIRONMENT_DN	43	-0.319924	-1.30434	0.108352	0.197602	1	3836	tags=47%, list=30%, signal=66%
KEGG_MISMATCH_REPAIR	22	-0.389647	-1.30234	0.137634	0.199647	1	4305	tags=50%, list=34%, signal=75%
FIGUEROA_AML_METHYLATION_CLUSTER_5_DN	16	-0.419276	-1.30158	0.133197	0.200285	1	1968	tags=25%, list=15%, signal=29%
SCHAEFFER_PROSTATE_DEVELOPMENT_12HR_DN	24	-0.376665	-1.30157	0.148536	0.200034	1	4253	tags=58%, list=33%, signal=87%
KRIGE_AMINO_ACID_DEPRIVATION	26	-0.361544	-1.30091	0.131466	0.200514	1	3330	tags=50%, list=26%, signal=67%
MEDINA_SMARCA4_TARGETS	34	-0.335288	-1.29892	0.107884	0.202428	1	3683	tags=41%, list=29%, signal=58%
REACTOME_DESTABILIZATION_OF_MRNA_BY_BRF1	17	-0.412217	-1.29892	0.142857	0.202156	1	2436	tags=41%, list=19%, signal=51%
WHITE_NEUROBLASTOMA_WITH_1P36.3_DELETION	15	-0.431303	-1.29652	0.152688	0.204614	1	2794	tags=47%, list=22%, signal=60%
KEGG_VIBRIO_CHOLERAE_INFECTION	45	-0.317463	-1.29562	0.106383	0.205395	1	2016	tags=24%, list=16%, signal=29%
PUJANA_XPRSS_INT_NETWORK	165	-0.246438	-1.29524	0.0460358	0.205574	1	2039	tags=18%, list=16%, signal=21%
LI_INDUCED_T_TO_NATURAL_KILLER_DN	83	-0.277888	-1.29325	0.0855107	0.207667	1	2771	tags=31%, list=22%, signal=40%
MARTORIATI_MDM4_TARGETS_NEUROEPITHELIUM_UP	138	-0.245873	-1.2927	0.0322581	0.207992	1	2836	tags=31%, list=22%, signal=40%
DASU_IL6_SIGNALING_SCAR_UP	27	-0.355705	-1.29232	0.12854	0.208215	1	3656	tags=37%, list=29%, signal=52%
REACTOME_THE_ROLE_OF_NEF_IN_HIV1_REPLICATION_AND_DISEASE_PATHOGENESIS	19	-0.394218	-1.29141	0.156576	0.208976	1	2828	tags=42%, list=22%, signal=54%
TIEN_INTESTINE_PROBIOTICS_2HR_UP	25	-0.358969	-1.29086	0.131078	0.209322	1	1642	tags=28%, list=13%, signal=32%
WONG_PROTEASOME_GENE_MODULE	49	-0.307625	-1.28787	0.0983982	0.212551	1	2875	tags=33%, list=22%, signal=42%
KEGG_CARDIAC_MUSCLE_CONTRACTION	39	-0.325243	-1.2878	0.117778	0.212326	1	3750	tags=46%, list=29%, signal=65%
REACTOME_CONVERSION_FROM_APC_C_CDC20_TO_APC_C_CDH1_IN_LATE_ANAPHASE	16	-0.414436	-1.28653	0.17119	0.213542	1	1928	tags=25%, list=15%, signal=29%
ZUCCHI_METASTASIS_UP	38	-0.321953	-1.28351	0.12766	0.216839	1	1557	tags=24%, list=12%, signal=27%
REACTOME_TRAF6_MEDIATED_INDUCTION_OF_NFKB_AND_MAP_KINASES_UPON_TLR7_8_OR_9_ACTIVATION	65	-0.29302	-1.28303	0.0850112	0.217162	1	1962	tags=28%, list=15%, signal=33%
LEIN_PONS_MARKERS	55	-0.297036	-1.28274	0.103093	0.217221	1	3356	tags=36%, list=26%, signal=49%
REACTOME_G1_PHASE	35	-0.325852	-1.27612	0.136082	0.225136	1	1557	tags=23%, list=12%, signal=26%
REACTOME_RNA_POL_II_TRANSCRIPTION_PRE_INITIATION_AND_PROMOTER_OPENING	40	-0.320882	-1.27572	0.111579	0.225379	1	2993	tags=35%, list=23%, signal=46%
REACTOME_METABOLISM_OF_NON_CODING_RNA	48	-0.303005	-1.27483	0.103687	0.22623	1	2520	tags=25%, list=20%, signal=31%
LI_WILMS_TUMOR_ANAPLASTIC_UP	18	-0.398917	-1.27456	0.172185	0.226275	1	1401	tags=22%, list=11%, signal=25%
CHIANG_LIVER_CANCER_SUBCLASS_POLYSOMY7_UP	43	-0.313097	-1.27401	0.108647	0.226681	1	2092	tags=28%, list=16%, signal=33%
NADLER_OBESITY_UP	41	-0.318187	-1.27218	0.137349	0.228649	1	4016	tags=49%, list=31%, signal=71%
REACTOME_ANTIGEN_PROCESSING_CROSS_PRESENTATION	62	-0.286422	-1.27141	0.114679	0.229331	1	3022	tags=34%, list=24%, signal=44%
WANG_CISPLATIN_RESPONSE_AND_XPC_UP	149	-0.242961	-1.27031	0.0508906	0.230374	1	1461	tags=20%, list=11%, signal=22%
YOSHIOKA_LIVER_CANCER_EARLY_RECURRENCE_DN	43	-0.31369	-1.26988	0.140044	0.230642	1	2591	tags=35%, list=20%, signal=44%
PARENT_MTOR_SIGNALING_UP	485	-0.209865	-1.26936	0.00869565	0.230986	1	3633	tags=36%, list=28%, signal=49%
REACTOME_SULFUR_AMINO_ACID_METABOLISM	22	-0.370746	-1.26922	0.161157	0.230831	1	3330	tags=41%, list=26%, signal=55%
PARK_HSC_AND_MULTIPOTENT_PROGENITORS	47	-0.314188	-1.26875	0.134066	0.231114	1	1094	tags=19%, list=9%, signal=21%
KEGG_RNA_DEGRADATION	56	-0.293257	-1.26862	0.118451	0.230991	1	2376	tags=27%, list=19%, signal=33%
MOREAUX_MULTIPLE_MYELOMA_BY_TACI_UP	246	-0.229091	-1.26578	0.0329949	0.234377	1	3315	tags=34%, list=26%, signal=45%
LANDIS_ERBB2_BREAST_TUMORS_65_DN	26	-0.351553	-1.26519	0.151261	0.234854	1	3689	tags=42%, list=29%, signal=59%
BIOCARTA_KERATINOCYTE_PATHWAY	39	-0.316857	-1.26425	0.158257	0.235755	1	2751	tags=31%, list=21%, signal=39%
UDAYAKUMAR_MED1_TARGETS_UP	132	-0.245853	-1.26385	0.0589681	0.235956	1	2053	tags=25%, list=16%, signal=29%
REACTOME_SIGNALLING_TO_RAS	24	-0.366089	-1.26284	0.161426	0.236967	1	2999	tags=38%, list=23%, signal=49%
CHIANG_LIVER_CANCER_SUBCLASS_PROLIFERATION_DN	74	-0.271728	-1.26153	0.113006	0.238339	1	2672	tags=30%, list=21%, signal=37%
BIOCARTA_VEGF_PATHWAY	25	-0.365651	-1.26117	0.170168	0.238514	1	2813	tags=40%, list=22%, signal=51%
MULLIGAN_NTF3_SIGNALING_VIA_INSR_AND_IGF1R_UP	21	-0.372955	-1.26049	0.171429	0.239145	1	2421	tags=43%, list=19%, signal=53%
HEDENFALK_BREAST_CANCER_BRACX_UP	15	-0.412399	-1.26009	0.190377	0.239323	1	2348	tags=47%, list=18%, signal=57%
MEISSNER_NPC_HCP_WITH_H3K27ME3	25	-0.356652	-1.25974	0.160714	0.239459	1	4501	tags=56%, list=35%, signal=86%
LEE_METASTASIS_AND_RNA_PROCESSING_UP	17	-0.399912	-1.25954	0.180293	0.239414	1	1093	tags=24%, list=9%, signal=26%
DITTMER_PTHLH_TARGETS_UP	108	-0.254635	-1.25936	0.0781991	0.23934	1	2501	tags=27%, list=19%, signal=33%
RASHI_RESPONSE_TO_IONIZING_RADIATION_3	42	-0.306534	-1.2593	0.134066	0.239107	1	3091	tags=36%, list=24%, signal=47%
CHNG_MULTIPLE_MYELOMA_HYPERPLOID_DN	27	-0.343092	-1.25924	0.179487	0.238852	1	4915	tags=56%, list=38%, signal=90%
VERRECCHIA_RESPONSE_TO_TGFB1_C5	18	-0.395392	-1.25832	0.168803	0.23981	1	3008	tags=56%, list=23%, signal=72%
NING_CHRONIC_OBSTRUCTIVE_PULMONARY_DISEASE_DN	101	-0.260252	-1.25825	0.0758621	0.239633	1	2648	tags=29%, list=21%, signal=36%
SASSON_RESPONSE_TO_FORSKOLIN_UP	78	-0.270259	-1.25817	0.0810185	0.239432	1	2574	tags=24%, list=20%, signal=30%
RASHI_RESPONSE_TO_IONIZING_RADIATION_1	35	-0.326628	-1.25575	0.166667	0.242337	1	1191	tags=26%, list=9%, signal=28%
DAVIES_MULTIPLE_MYELOMA_VS_MGUS_DN	16	-0.407069	-1.25568	0.196242	0.242097	1	3994	tags=56%, list=31%, signal=82%
REACTOME_ACTIVATED_TAK1_MEDIATES_P38_MAPK_ACTIVATION	15	-0.411106	-1.25522	0.179884	0.242399	1	2436	tags=40%, list=19%, signal=49%
OLSSON_E2F3_TARGETS_DN	37	-0.323302	-1.25497	0.156652	0.24243	1	1849	tags=24%, list=14%, signal=28%
REACTOME_SYNTHESIS_OF_GLYCOSYLPHOSPHATIDYLINOSITOL_GPI	16	-0.412109	-1.2549	0.185897	0.242204	1	1879	tags=25%, list=15%, signal=29%
KORKOLA_EMBRYONAL_CARCINOMA_UP	36	-0.321881	-1.25379	0.139785	0.243354	1	1652	tags=28%, list=13%, signal=32%
MARKEY_RB1_CHRONIC_LOF_UP	88	-0.262872	-1.25269	0.10274	0.244485	1	3692	tags=41%, list=29%, signal=57%
DARWICHE_SKIN_TUMOR_PROMOTER_UP	104	-0.254186	-1.25237	0.074813	0.244611	1	3821	tags=38%, list=30%, signal=54%
BOYAULT_LIVER_CANCER_SUBCLASS_G3_UP	186	-0.231989	-1.25237	0.056701	0.244303	1	2040	tags=18%, list=16%, signal=21%
BUCKANOVICH_T_LYMPHOCYTE_HOMING_ON_TUMOR_DN	16	-0.396914	-1.25233	0.18107	0.244048	1	514	tags=19%, list=4%, signal=20%
MOREAUX_B_LYMPHOCYTE_MATURATION_BY_TACI_DN	71	-0.275402	-1.25092	0.124424	0.245648	1	2885	tags=31%, list=22%, signal=40%
MIKKELSEN_MEF_HCP_WITH_H3K27ME3	181	-0.232675	-1.24867	0.0541237	0.248326	1	2905	tags=29%, list=23%, signal=37%
WEST_ADRENOCORTICAL_TUMOR_DN	383	-0.211565	-1.24852	0.0205882	0.24823	1	3773	tags=39%, list=29%, signal=53%
THEILGAARD_NEUTROPHIL_AT_SKIN_WOUND_DN	195	-0.226793	-1.2479	0.0689655	0.248771	1	2771	tags=26%, list=22%, signal=33%
MOLENAAR_TARGETS_OF_CCND1_AND_CDK4_DN	54	-0.290753	-1.24713	0.121951	0.249501	1	4948	tags=52%, list=39%, signal=84%
REACTOME_CLEAVAGE_OF_GROWING_TRANSCRIPT_IN_THE_TERMINATION_REGION_	42	-0.306355	-1.24505	0.150224	0.252183	1	4653	tags=43%, list=36%, signal=67%
AMIT_EGF_RESPONSE_480_MCF10A	34	-0.324536	-1.24459	0.151064	0.252468	1	1930	tags=24%, list=15%, signal=28%
LEE_CALORIE_RESTRICTION_NEOCORTEX_DN	67	-0.280108	-1.24444	0.112867	0.252398	1	3305	tags=33%, list=26%, signal=44%
PID_FANCONI_PATHWAY	46	-0.295623	-1.24253	0.130024	0.254706	1	1516	tags=22%, list=12%, signal=25%
KORKOLA_SEMINOMA_UP	39	-0.310865	-1.24168	0.159664	0.255629	1	1652	tags=28%, list=13%, signal=32%
PURBEY_TARGETS_OF_CTBP1_AND_SATB1_UP	73	-0.275207	-1.24142	0.140909	0.255643	1	3814	tags=41%, list=30%, signal=58%
AMIT_SERUM_RESPONSE_20_MCF10A	17	-0.391846	-1.24141	0.208247	0.255356	1	1393	tags=29%, list=11%, signal=33%
BOUDOUKHA_BOUND_BY_IGF2BP2	99	-0.256703	-1.24063	0.0965347	0.256138	1	3256	tags=35%, list=25%, signal=47%
BHATTACHARYA_EMBRYONIC_STEM_CELL	77	-0.266715	-1.23822	0.097852	0.259093	1	2955	tags=32%, list=23%, signal=42%
KEGG_ALANINE_ASPARTATE_AND_GLUTAMATE_METABOLISM	25	-0.352612	-1.23815	0.144796	0.258875	1	1683	tags=32%, list=13%, signal=37%
KEGG_PROGESTERONE_MEDIATED_OOCYTE_MATURATION	68	-0.272651	-1.23711	0.113208	0.260007	1	2861	tags=32%, list=22%, signal=41%
SHEDDEN_LUNG_CANCER_GOOD_SURVIVAL_A5	65	-0.277016	-1.23646	0.117117	0.260585	1	3373	tags=40%, list=26%, signal=54%
BURTON_ADIPOGENESIS_7	43	-0.306341	-1.23606	0.150862	0.260858	1	1954	tags=28%, list=15%, signal=33%
COLDREN_GEFITINIB_RESISTANCE_UP	80	-0.26819	-1.23477	0.126492	0.262368	1	3817	tags=40%, list=30%, signal=57%
PEDERSEN_METASTASIS_BY_ERBB2_ISOFORM_1	35	-0.324136	-1.23432	0.141573	0.262688	1	664	tags=20%, list=5%, signal=21%
HUMMERICH_SKIN_CANCER_PROGRESSION_DN	69	-0.277802	-1.23361	0.143868	0.263331	1	3013	tags=36%, list=23%, signal=47%
PID_HIF1_TFPATHWAY	50	-0.295395	-1.23212	0.1566	0.265177	1	2218	tags=30%, list=17%, signal=36%
GROSS_HYPOXIA_VIA_ELK3_ONLY_DN	38	-0.30939	-1.22977	0.146288	0.268307	1	4276	tags=53%, list=33%, signal=79%
HOFFMANN_SMALL_PRE_BII_TO_IMMATURE_B_LYMPHOCYTE_UP	49	-0.303775	-1.22965	0.15873	0.268145	1	2990	tags=39%, list=23%, signal=50%
JOHANSSON_BRAIN_CANCER_EARLY_VS_LATE_DN	31	-0.325931	-1.22673	0.175105	0.271993	1	5004	tags=58%, list=39%, signal=95%
AGUIRRE_PANCREATIC_CANCER_COPY_NUMBER_DN	219	-0.222667	-1.22438	0.0686813	0.275108	1	4370	tags=42%, list=34%, signal=63%
LEE_LIVER_CANCER_MYC_E2F1_DN	28	-0.331127	-1.22384	0.176744	0.275486	1	3319	tags=39%, list=26%, signal=53%
GOLUB_ALL_VS_AML_DN	16	-0.387936	-1.22003	0.215031	0.280918	1	3966	tags=50%, list=31%, signal=72%
LAIHO_COLORECTAL_CANCER_SERRATED_DN	80	-0.263696	-1.21932	0.150358	0.281607	1	3841	tags=43%, list=30%, signal=60%
RAMASWAMY_METASTASIS_UP	60	-0.273978	-1.21908	0.145455	0.281635	1	2517	tags=28%, list=20%, signal=35%
VERNELL_RETINOBLASTOMA_PATHWAY_UP	68	-0.273935	-1.21843	0.125285	0.282282	1	3048	tags=25%, list=24%, signal=33%
KEGG_DRUG_METABOLISM_OTHER_ENZYMES	19	-0.372377	-1.21781	0.212245	0.282864	1	1124	tags=26%, list=9%, signal=29%
BARIS_THYROID_CANCER_UP	21	-0.355782	-1.2175	0.199134	0.282991	1	3307	tags=43%, list=26%, signal=58%
KAMMINGA_SENESCENCE	31	-0.332041	-1.21738	0.178414	0.28284	1	3084	tags=32%, list=24%, signal=42%
HANN_RESISTANCE_TO_BCL2_INHIBITOR_UP	19	-0.370146	-1.21725	0.186992	0.282684	1	3268	tags=42%, list=25%, signal=56%
GRAESSMANN_RESPONSE_TO_MC_AND_SERUM_DEPRIVATION_DN	70	-0.267168	-1.21535	0.154378	0.285233	1	2543	tags=24%, list=20%, signal=30%
AMBROSINI_FLAVOPIRIDOL_TREATMENT_TP53	96	-0.250164	-1.21288	0.115578	0.288684	1	2979	tags=33%, list=23%, signal=43%
BENPORATH_ES_1	316	-0.210462	-1.21241	0.0611702	0.289053	1	1943	tags=18%, list=15%, signal=21%
JIANG_HYPOXIA_CANCER	75	-0.260529	-1.21208	0.16317	0.289238	1	3869	tags=41%, list=30%, signal=59%
REACTOME_ACTIVATION_OF_GENES_BY_ATF4	23	-0.349189	-1.21156	0.190157	0.289699	1	1971	tags=35%, list=15%, signal=41%
REACTOME_DIABETES_PATHWAYS	107	-0.246786	-1.21102	0.15212	0.290207	1	2323	tags=25%, list=18%, signal=31%
KIM_MYC_AMPLIFICATION_TARGETS_UP	165	-0.226542	-1.20951	0.0958904	0.292098	1	2446	tags=23%, list=19%, signal=28%
GAL_LEUKEMIC_STEM_CELL_DN	146	-0.234288	-1.20941	0.114634	0.291906	1	2311	tags=27%, list=18%, signal=32%
REACTOME_MHC_CLASS_II_ANTIGEN_PRESENTATION	80	-0.260454	-1.20873	0.150215	0.29256	1	4477	tags=48%, list=35%, signal=73%
OSMAN_BLADDER_CANCER_DN	363	-0.205071	-1.20832	0.0333333	0.292807	1	3120	tags=29%, list=24%, signal=37%
REACTOME_AMINO_ACID_TRANSPORT_ACROSS_THE_PLASMA_MEMBRANE	16	-0.382318	-1.20724	0.219917	0.29414	1	4108	tags=44%, list=32%, signal=64%
SMITH_TERT_TARGETS_UP	136	-0.235279	-1.20678	0.119718	0.294488	1	3244	tags=30%, list=25%, signal=40%
HEIDENBLAD_AMPLICON_8Q24_UP	35	-0.314662	-1.2064	0.178571	0.294729	1	2439	tags=26%, list=19%, signal=32%
PID_MYC_PATHWAY	25	-0.344668	-1.20615	0.193622	0.294793	1	1853	tags=24%, list=14%, signal=28%
WAKABAYASHI_ADIPOGENESIS_PPARG_RXRA_BOUND_36HR	131	-0.236366	-1.20592	0.116337	0.294811	1	3755	tags=36%, list=29%, signal=50%
LEE_AGING_NEOCORTEX_DN	47	-0.295559	-1.20558	0.193764	0.295029	1	1835	tags=23%, list=14%, signal=27%
STANELLE_E2F1_TARGETS	26	-0.334706	-1.20442	0.208989	0.296446	1	1979	tags=27%, list=15%, signal=32%
REACTOME_G0_AND_EARLY_G1	22	-0.352593	-1.20389	0.207792	0.296934	1	2339	tags=27%, list=18%, signal=33%
REACTOME_KINESINS	21	-0.358237	-1.20045	0.212719	0.30203	1	3559	tags=48%, list=28%, signal=66%
MCBRYAN_PUBERTAL_BREAST_6_7WK_DN	55	-0.280533	-1.19847	0.158508	0.304739	1	2637	tags=36%, list=21%, signal=46%
KEGG_GLYCOSYLPHOSPHATIDYLINOSITOL_GPI_ANCHOR_BIOSYNTHESIS	25	-0.346478	-1.1983	0.213531	0.304657	1	2214	tags=28%, list=17%, signal=34%
POTTI_PACLITAXEL_SENSITIVITY	32	-0.3105	-1.19786	0.191011	0.305005	1	2663	tags=31%, list=21%, signal=39%
DELLA_RESPONSE_TO_TSA_AND_BUTYRATE	20	-0.365354	-1.19761	0.202991	0.30505	1	2304	tags=35%, list=18%, signal=43%
SHETH_LIVER_CANCER_VS_TXNIP_LOSS_PAM2	120	-0.237212	-1.19727	0.121839	0.305207	1	2684	tags=27%, list=21%, signal=33%
MARCINIAK_ER_STRESS_RESPONSE_VIA_CHOP	22	-0.350733	-1.19572	0.230608	0.307373	1	2934	tags=36%, list=23%, signal=47%
BOYLAN_MULTIPLE_MYELOMA_C_CLUSTER_UP	30	-0.320072	-1.19547	0.192641	0.307371	1	3537	tags=50%, list=28%, signal=69%
GNATENKO_PLATELET_SIGNATURE	39	-0.303513	-1.19539	0.194561	0.307125	1	3346	tags=41%, list=26%, signal=55%
ODONNELL_TFRC_TARGETS_DN	108	-0.239824	-1.19436	0.138095	0.308435	1	3357	tags=29%, list=26%, signal=39%
CHENG_RESPONSE_TO_NICKEL_ACETATE	40	-0.296008	-1.19436	0.169374	0.308073	1	2660	tags=33%, list=21%, signal=41%
RUAN_RESPONSE_TO_TNF_DN	63	-0.26866	-1.19408	0.171838	0.308167	1	2138	tags=29%, list=17%, signal=34%
BACOLOD_RESISTANCE_TO_ALKYLATING_AGENTS_DN	46	-0.287156	-1.19359	0.187764	0.308596	1	2368	tags=28%, list=18%, signal=35%
PID_HDAC_CLASSI_PATHWAY	62	-0.273892	-1.19322	0.187364	0.308813	1	4201	tags=48%, list=33%, signal=72%
HWANG_PROSTATE_CANCER_MARKERS	22	-0.347273	-1.19247	0.210421	0.309688	1	1496	tags=27%, list=12%, signal=31%
KEGG_ACUTE_MYELOID_LEUKEMIA	49	-0.285102	-1.19178	0.167391	0.310432	1	3023	tags=37%, list=24%, signal=48%
VERRECCHIA_EARLY_RESPONSE_TO_TGFB1	43	-0.289024	-1.19136	0.195067	0.310742	1	2840	tags=40%, list=22%, signal=51%
ST_GAQ_PATHWAY	26	-0.337867	-1.19104	0.222482	0.310896	1	2876	tags=46%, list=22%, signal=59%
REACTOME_THROMBIN_SIGNALLING_THROUGH_PROTEINASE_ACTIVATED_RECEPTORS_PARS	17	-0.369168	-1.1904	0.232104	0.311534	1	3247	tags=47%, list=25%, signal=63%
BOYAULT_LIVER_CANCER_SUBCLASS_G123_DN	35	-0.315364	-1.18873	0.224622	0.313687	1	3276	tags=43%, list=26%, signal=57%
DARWICHE_SKIN_TUMOR_PROMOTER_DN	130	-0.232312	-1.18857	0.132353	0.313587	1	3605	tags=35%, list=28%, signal=48%
LEE_AGING_MUSCLE_DN	34	-0.309684	-1.18829	0.220408	0.313701	1	2665	tags=32%, list=21%, signal=41%
MARIADASON_RESPONSE_TO_CURCUMIN_SULINDAC_7	15	-0.3949	-1.18813	0.233954	0.313628	1	2659	tags=47%, list=21%, signal=59%
PROVENZANI_METASTASIS_DN	122	-0.233774	-1.18808	0.118227	0.313336	1	3236	tags=31%, list=25%, signal=41%
REACTOME_MYD88_MAL_CASCADE_INITIATED_ON_PLASMA_MEMBRANE	69	-0.262756	-1.18633	0.185102	0.315817	1	1962	tags=26%, list=15%, signal=31%
DAVICIONI_MOLECULAR_ARMS_VS_ERMS_DN	143	-0.229481	-1.18515	0.119804	0.317482	1	3088	tags=31%, list=24%, signal=40%
KORKOLA_YOLK_SAC_TUMOR_UP	19	-0.361103	-1.18504	0.257511	0.317314	1	1097	tags=26%, list=9%, signal=29%
BURTON_ADIPOGENESIS_PEAK_AT_8HR	34	-0.313333	-1.18439	0.218962	0.317991	1	2406	tags=32%, list=19%, signal=40%
HU_GENOTOXIN_ACTION_DIRECT_VS_INDIRECT_4HR	27	-0.322075	-1.1825	0.237069	0.320845	1	2639	tags=33%, list=21%, signal=42%
BRUINS_UVC_RESPONSE_LATE	947	-0.1862	-1.18178	0.018797	0.321702	1	2591	tags=23%, list=20%, signal=26%
SIG_CD40PATHWAYMAP	31	-0.312879	-1.18111	0.208889	0.322434	1	2751	tags=32%, list=21%, signal=41%
REACTOME_EGFR_DOWNREGULATION	22	-0.336796	-1.17852	0.219089	0.326444	1	2302	tags=32%, list=18%, signal=39%
FERRANDO_T_ALL_WITH_MLL_ENL_FUSION_UP	63	-0.268786	-1.17798	0.193023	0.327005	1	1688	tags=24%, list=13%, signal=27%
ST_ERK1_ERK2_MAPK_PATHWAY	31	-0.313496	-1.17737	0.221258	0.32766	1	1853	tags=29%, list=14%, signal=34%
TONKS_TARGETS_OF_RUNX1_RUNX1T1_FUSION_HSC_DN	113	-0.238277	-1.17655	0.141439	0.328667	1	3009	tags=33%, list=23%, signal=42%
TONKS_TARGETS_OF_RUNX1_RUNX1T1_FUSION_MONOCYTE_UP	171	-0.223482	-1.17623	0.111702	0.328828	1	2442	tags=28%, list=19%, signal=34%
REACTOME_P75_NTR_RECEPTOR_MEDIATED_SIGNALLING	67	-0.264652	-1.17584	0.202643	0.32912	1	2067	tags=25%, list=16%, signal=30%
MEISSNER_NPC_HCP_WITH_H3K4ME3_AND_H3K27ME3	77	-0.250444	-1.17492	0.186517	0.330302	1	2247	tags=21%, list=18%, signal=25%
REACTOME_SIGNALING_BY_EGFR_IN_CANCER	94	-0.246086	-1.17456	0.185941	0.330502	1	2359	tags=28%, list=18%, signal=34%
LOPEZ_MESOTHELIOMA_SURVIVAL_OVERALL_DN	15	-0.378744	-1.17373	0.255489	0.331533	1	3339	tags=47%, list=26%, signal=63%
KAAB_FAILED_HEART_VENTRICLE_DN	34	-0.311113	-1.17208	0.222717	0.3339	1	3020	tags=38%, list=24%, signal=50%
LIM_MAMMARY_LUMINAL_MATURE_UP	88	-0.246517	-1.17152	0.20331	0.334504	1	1050	tags=16%, list=8%, signal=17%
LEE_LIVER_CANCER_SURVIVAL_DN	164	-0.222998	-1.17042	0.137931	0.336063	1	2190	tags=19%, list=17%, signal=23%
ST_B_CELL_ANTIGEN_RECEPTOR	35	-0.297054	-1.16921	0.231441	0.337713	1	2323	tags=34%, list=18%, signal=42%
WHITFIELD_CELL_CYCLE_G1_S	135	-0.228869	-1.16908	0.157895	0.33754	1	3260	tags=31%, list=25%, signal=41%
PENG_RAPAMYCIN_RESPONSE_UP	152	-0.224221	-1.16841	0.147806	0.338388	1	4085	tags=43%, list=32%, signal=63%
KEGG_BLADDER_CANCER	35	-0.299295	-1.16827	0.214286	0.338279	1	1514	tags=26%, list=12%, signal=29%
HEDENFALK_BREAST_CANCER_HEREDITARY_VS_SPORADIC	50	-0.277418	-1.16721	0.207877	0.339737	1	2613	tags=34%, list=20%, signal=43%
KRIEG_HYPOXIA_VIA_KDM3A	46	-0.285676	-1.1669	0.206278	0.339861	1	1963	tags=26%, list=15%, signal=31%
REACTOME_LYSOSOME_VESICLE_BIOGENESIS	23	-0.330984	-1.166	0.25618	0.34107	1	3856	tags=48%, list=30%, signal=68%
REACTOME_POST_TRANSLATIONAL_PROTEIN_MODIFICATION	141	-0.224521	-1.1656	0.16545	0.341431	1	2504	tags=27%, list=20%, signal=33%
HOSHIDA_LIVER_CANCER_SURVIVAL_DN	77	-0.25283	-1.16536	0.182013	0.341498	1	3558	tags=42%, list=28%, signal=57%
ST_FAS_SIGNALING_PATHWAY	57	-0.265284	-1.16427	0.168182	0.342968	1	2651	tags=32%, list=21%, signal=40%
BIOCARTA_ARF_PATHWAY	15	-0.37586	-1.16395	0.268	0.343115	1	2596	tags=47%, list=20%, signal=58%
REACTOME_ASPARAGINE_N_LINKED_GLYCOSYLATION	74	-0.252005	-1.16262	0.179954	0.34501	1	4164	tags=46%, list=32%, signal=68%
MA_PITUITARY_FETAL_VS_ADULT_UP	26	-0.325012	-1.16191	0.258893	0.34596	1	154	tags=12%, list=1%, signal=12%
DARWICHE_PAPILLOMA_RISK_HIGH_VS_LOW_DN	21	-0.342456	-1.16167	0.261702	0.345985	1	1615	tags=29%, list=13%, signal=33%
BARRIER_COLON_CANCER_RECURRENCE_DN	18	-0.36461	-1.16109	0.268293	0.34664	1	2826	tags=44%, list=22%, signal=57%
BROWNE_HCMV_INFECTION_24HR_UP	126	-0.231773	-1.16015	0.186701	0.347944	1	2881	tags=29%, list=22%, signal=36%
BENPORATH_CYCLING_GENES	601	-0.189501	-1.15915	0.0519481	0.349288	1	2512	tags=23%, list=20%, signal=27%
THILLAINADESAN_ZNF217_TARGETS_UP	43	-0.28373	-1.15674	0.216336	0.353177	1	2080	tags=26%, list=16%, signal=30%
PID_BARD1PATHWAY	29	-0.314652	-1.15573	0.246809	0.354602	1	1905	tags=24%, list=15%, signal=28%
DARWICHE_SQUAMOUS_CELL_CARCINOMA_UP	105	-0.235031	-1.15527	0.2	0.355062	1	1881	tags=22%, list=15%, signal=25%
BIOCARTA_NO1_PATHWAY	17	-0.359829	-1.15508	0.265136	0.354985	1	2352	tags=35%, list=18%, signal=43%
VANOEVELEN_MYOGENESIS_SIN3A_TARGETS	203	-0.215293	-1.15419	0.159686	0.356241	1	2699	tags=28%, list=21%, signal=34%
DASU_IL6_SIGNALING_UP	48	-0.270659	-1.15403	0.215457	0.356146	1	2811	tags=38%, list=22%, signal=48%
PACHER_TARGETS_OF_IGF1_AND_IGF2_UP	27	-0.31496	-1.15229	0.253112	0.358959	1	356	tags=15%, list=3%, signal=15%
WEIGEL_OXIDATIVE_STRESS_BY_HNE_AND_H2O2	36	-0.295726	-1.14984	0.238197	0.363083	1	2649	tags=33%, list=21%, signal=42%
SANSOM_APC_TARGETS_DN	221	-0.207536	-1.14898	0.147757	0.364273	1	4243	tags=44%, list=33%, signal=64%
ROSS_AML_WITH_CBFB_MYH11_FUSION	29	-0.316787	-1.14819	0.246809	0.365376	1	2582	tags=28%, list=20%, signal=34%
URS_ADIPOCYTE_DIFFERENTIATION_DN	21	-0.343188	-1.14728	0.259912	0.366661	1	1247	tags=29%, list=10%, signal=32%
BIOCARTA_RAS_PATHWAY	22	-0.334499	-1.14727	0.264642	0.36628	1	2751	tags=36%, list=21%, signal=46%
REACTOME_RECYCLING_PATHWAY_OF_L1	26	-0.324428	-1.14701	0.286374	0.366393	1	3517	tags=46%, list=27%, signal=63%
CHIARADONNA_NEOPLASTIC_TRANSFORMATION_KRAS_UP	100	-0.237953	-1.14643	0.188679	0.367064	1	3226	tags=32%, list=25%, signal=42%
MANN_RESPONSE_TO_AMIFOSTINE_UP	20	-0.34626	-1.14588	0.261053	0.367717	1	1102	tags=20%, list=9%, signal=22%
KEGG_TRYPTOPHAN_METABOLISM	22	-0.333584	-1.14587	0.274892	0.367341	1	3982	tags=41%, list=31%, signal=59%
KAMMINGA_EZH2_TARGETS	40	-0.287569	-1.14555	0.223005	0.367535	1	5014	tags=48%, list=39%, signal=78%
LIEN_BREAST_CARCINOMA_METAPLASTIC_VS_DUCTAL_UP	56	-0.265287	-1.14411	0.239726	0.369743	1	3169	tags=34%, list=25%, signal=45%
KIM_BIPOLAR_DISORDER_OLIGODENDROCYTE_DENSITY_CORR_DN	29	-0.30894	-1.1437	0.251627	0.370071	1	4130	tags=55%, list=32%, signal=81%
MOHANKUMAR_TLX1_TARGETS_UP	377	-0.194972	-1.14354	0.101156	0.369975	1	2695	tags=24%, list=21%, signal=29%
SMITH_TERT_TARGETS_DN	72	-0.24783	-1.14325	0.222749	0.370083	1	2147	tags=24%, list=17%, signal=28%
VERRECCHIA_DELAYED_RESPONSE_TO_TGFB1	31	-0.304167	-1.1428	0.261538	0.370562	1	3081	tags=45%, list=24%, signal=59%
DARWICHE_PAPILLOMA_RISK_HIGH_UP	104	-0.237266	-1.14086	0.186517	0.373915	1	3277	tags=35%, list=26%, signal=46%
MODY_HIPPOCAMPUS_NEONATAL	24	-0.330458	-1.14053	0.2827	0.374116	1	964	tags=21%, list=8%, signal=22%
PETROVA_ENDOTHELIUM_LYMPHATIC_VS_BLOOD_UP	96	-0.231628	-1.13856	0.221698	0.377327	1	793	tags=14%, list=6%, signal=14%
KEGG_DRUG_METABOLISM_CYTOCHROME_P450	19	-0.347729	-1.13787	0.273684	0.378256	1	3565	tags=42%, list=28%, signal=58%
KOYAMA_SEMA3B_TARGETS_UP	233	-0.203738	-1.13755	0.147583	0.378505	1	3185	tags=30%, list=25%, signal=39%
HELLER_SILENCED_BY_METHYLATION_DN	80	-0.245798	-1.13608	0.210145	0.380815	1	2761	tags=34%, list=22%, signal=43%
REACTOME_RNA_POL_I_RNA_POL_III_AND_MITOCHONDRIAL_TRANSCRIPTION	76	-0.244404	-1.13387	0.21968	0.384586	1	3591	tags=37%, list=28%, signal=51%
SHEPARD_CRUSH_AND_BURN_MUTANT_DN	136	-0.217168	-1.13273	0.192982	0.386296	1	809	tags=12%, list=6%, signal=12%
KEGG_OOCYTE_MEIOSIS	91	-0.236986	-1.13208	0.234742	0.387119	1	2061	tags=20%, list=16%, signal=23%
GUO_HEX_TARGETS_DN	43	-0.28086	-1.13123	0.257143	0.388286	1	3062	tags=33%, list=24%, signal=43%
GREENBAUM_E2A_TARGETS_UP	30	-0.304084	-1.12623	0.276859	0.397727	1	3714	tags=37%, list=29%, signal=51%
ALONSO_METASTASIS_UP	171	-0.210393	-1.126	0.173575	0.397794	1	3325	tags=27%, list=26%, signal=36%
NIKOLSKY_BREAST_CANCER_20Q12_Q13_AMPLICON	98	-0.232511	-1.12584	0.205479	0.397663	1	3783	tags=43%, list=29%, signal=60%
DARWICHE_PAPILLOMA_RISK_LOW_DN	121	-0.220852	-1.12385	0.202532	0.401229	1	4043	tags=39%, list=32%, signal=56%
BIOCARTA_MAPK_PATHWAY	83	-0.241333	-1.12231	0.221411	0.403808	1	2436	tags=29%, list=19%, signal=35%
DELACROIX_RAR_TARGETS_UP	32	-0.302636	-1.12186	0.267699	0.404236	1	3693	tags=44%, list=29%, signal=61%
TSENG_IRS1_TARGETS_UP	88	-0.235353	-1.12034	0.251244	0.406868	1	2447	tags=31%, list=19%, signal=38%
LIU_LIVER_CANCER	27	-0.310203	-1.11863	0.30837	0.409861	1	2975	tags=37%, list=23%, signal=48%
REACTOME_PI3K_AKT_ACTIVATION	34	-0.283172	-1.11752	0.280088	0.411601	1	2663	tags=32%, list=21%, signal=41%
URS_ADIPOCYTE_DIFFERENTIATION_UP	40	-0.280827	-1.11673	0.289183	0.412824	1	2766	tags=35%, list=22%, signal=44%
BORCZUK_MALIGNANT_MESOTHELIOMA_UP	299	-0.196628	-1.11575	0.143266	0.414325	1	3180	tags=24%, list=25%, signal=31%
KAYO_CALORIE_RESTRICTION_MUSCLE_UP	64	-0.249645	-1.11515	0.261954	0.415093	1	3794	tags=42%, list=30%, signal=60%
BIOCARTA_RHO_PATHWAY	29	-0.30507	-1.11418	0.290672	0.416636	1	2999	tags=38%, list=23%, signal=49%
WINTER_HYPOXIA_METAGENE	185	-0.207748	-1.1131	0.19898	0.418452	1	3023	tags=30%, list=24%, signal=39%
PETRETTO_CARDIAC_HYPERTROPHY	26	-0.308087	-1.11085	0.293427	0.422635	1	1609	tags=31%, list=13%, signal=35%
BIOCARTA_ERK_PATHWAY	23	-0.325689	-1.11041	0.303688	0.423059	1	5241	tags=65%, list=41%, signal=110%
REACTOME_INTEGRATION_OF_ENERGY_METABOLISM	72	-0.244418	-1.11035	0.260369	0.422749	1	2462	tags=28%, list=19%, signal=34%
DOANE_RESPONSE_TO_ANDROGEN_DN	209	-0.200347	-1.1088	0.211382	0.425503	1	2129	tags=22%, list=17%, signal=25%
BIOCARTA_PYK2_PATHWAY	26	-0.311137	-1.10746	0.307865	0.427812	1	4963	tags=54%, list=39%, signal=88%
GOLUB_ALL_VS_AML_UP	22	-0.322704	-1.10719	0.331224	0.427934	1	4138	tags=50%, list=32%, signal=74%
ZHOU_INFLAMMATORY_RESPONSE_LIVE_DN	293	-0.193404	-1.10718	0.162011	0.427495	1	3483	tags=32%, list=27%, signal=43%
REACTOME_PI3K_EVENTS_IN_ERBB4_SIGNALING	33	-0.290732	-1.10678	0.300226	0.427958	1	2359	tags=30%, list=18%, signal=37%
REACTOME_TRANSPORT_OF_MATURE_TRANSCRIPT_TO_CYTOPLASM	52	-0.258596	-1.1063	0.289538	0.428511	1	3286	tags=31%, list=26%, signal=41%
DACOSTA_UV_RESPONSE_VIA_ERCC3_COMMON_UP	76	-0.238806	-1.10625	0.277027	0.428177	1	2041	tags=24%, list=16%, signal=28%
TIEN_INTESTINE_PROBIOTICS_24HR_DN	203	-0.20262	-1.10486	0.18883	0.430599	1	2852	tags=30%, list=22%, signal=37%
KINSEY_TARGETS_OF_EWSR1_FLII_FUSION_UP	1146	-0.170768	-1.10454	0.108108	0.430805	1	2012	tags=16%, list=16%, signal=17%
PID_HDAC_CLASSII_PATHWAY	31	-0.292553	-1.10389	0.290393	0.431731	1	3216	tags=45%, list=25%, signal=60%
KUMAR_AUTOPHAGY_NETWORK	50	-0.261026	-1.10318	0.279279	0.432706	1	2892	tags=30%, list=23%, signal=39%
KEGG_NEUROTROPHIN_SIGNALING_PATHWAY	108	-0.225235	-1.10192	0.292079	0.434989	1	2439	tags=24%, list=19%, signal=29%
REACTOME_ENDOSOMAL_SORTING_COMPLEX_REQUIRED_FOR_TRANSPORT_ESCRT	26	-0.307117	-1.10134	0.304904	0.435773	1	3255	tags=42%, list=25%, signal=57%
LOPEZ_TRANSLATION_VIA_FN1_SIGNALING	32	-0.295669	-1.1012	0.326964	0.435615	1	2412	tags=34%, list=19%, signal=42%
REACTOME_GLUCOSE_TRANSPORT	32	-0.290257	-1.10099	0.290526	0.435569	1	2517	tags=31%, list=20%, signal=39%
NAKAJIMA_MAST_CELL	26	-0.306952	-1.10067	0.322581	0.435784	1	3966	tags=58%, list=31%, signal=83%
PID_CMYB_PATHWAY	60	-0.246357	-1.09938	0.282378	0.438054	1	3856	tags=42%, list=30%, signal=59%
WATANABE_RECTAL_CANCER_RADIOTHERAPY_RESPONSIVE_UP	96	-0.230454	-1.09685	0.280374	0.442991	1	3131	tags=31%, list=24%, signal=41%
PROVENZANI_METASTASIS_UP	171	-0.206454	-1.09674	0.255474	0.442763	1	3100	tags=26%, list=24%, signal=33%
KEGG_NON_SMALL_CELL_LUNG_CANCER	47	-0.262375	-1.09665	0.303944	0.442495	1	2943	tags=34%, list=23%, signal=44%
NUTT_GBM_VS_AO_GLIOMA_UP	39	-0.279247	-1.0958	0.308559	0.443838	1	2930	tags=38%, list=23%, signal=50%
MARSHALL_VIRAL_INFECTION_RESPONSE_DN	20	-0.327956	-1.095	0.333333	0.445142	1	3941	tags=40%, list=31%, signal=58%
REACTOME_PERK_REGULATED_GENE_EXPRESSION	26	-0.305468	-1.09433	0.304167	0.446095	1	1971	tags=31%, list=15%, signal=36%
JAZAG_TGFB1_SIGNALING_DN	24	-0.314821	-1.09345	0.331313	0.4475	1	4424	tags=58%, list=34%, signal=89%
LEE_LIVER_CANCER_CIPROFIBRATE_UP	38	-0.277972	-1.0934	0.293249	0.447147	1	2695	tags=26%, list=21%, signal=33%
ACEVEDO_LIVER_TUMOR_VS_NORMAL_ADJACENT_TISSUE_DN	188	-0.2013	-1.09283	0.255875	0.44789	1	4034	tags=40%, list=31%, signal=58%
FINETTI_BREAST_CANCERS_KINOME_BLUE	16	-0.355068	-1.09265	0.346392	0.447801	1	2790	tags=25%, list=22%, signal=32%
RIZKI_TUMOR_INVASIVENESS_3D_UP	146	-0.209273	-1.09231	0.228261	0.44803	1	3336	tags=32%, list=26%, signal=43%
FLECHNER_PBL_KIDNEY_TRANSPLANT_REJECTED_VS_OK_DN	48	-0.260252	-1.09136	0.313333	0.449644	1	2039	tags=23%, list=16%, signal=27%
REACTOME_ENOS_ACTIVATION_AND_REGULATION	17	-0.349364	-1.09057	0.339703	0.450932	1	2466	tags=41%, list=19%, signal=51%
DOANE_RESPONSE_TO_ANDROGEN_UP	133	-0.212455	-1.09043	0.233933	0.450767	1	4031	tags=36%, list=31%, signal=52%
HOUSTIS_ROS	28	-0.294123	-1.08802	0.311983	0.455659	1	2518	tags=36%, list=20%, signal=44%
DAIRKEE_CANCER_PRONE_RESPONSE_BPA	43	-0.26573	-1.08727	0.32	0.456843	1	2635	tags=33%, list=21%, signal=41%
KAYO_AGING_MUSCLE_UP	150	-0.206267	-1.08602	0.263158	0.459113	1	2179	tags=20%, list=17%, signal=24%
KEGG_AMYOTROPHIC_LATERAL_SCLEROSIS_ALS	39	-0.2753	-1.08466	0.333333	0.461671	1	2651	tags=33%, list=21%, signal=42%
LEE_LIVER_CANCER_E2F1_DN	26	-0.302297	-1.08399	0.319058	0.462648	1	2630	tags=31%, list=21%, signal=39%
KRIEG_HYPOXIA_NOT_VIA_KDM3A	682	-0.173094	-1.08383	0.157706	0.462538	1	2250	tags=20%, list=18%, signal=23%
REACTOME_DARPP_32_EVENTS	21	-0.324755	-1.0831	0.334038	0.463629	1	2352	tags=29%, list=18%, signal=35%
WU_APOPTOSIS_BY_CDKN1A_VIA_TP53	53	-0.249393	-1.08205	0.288288	0.465526	1	2875	tags=23%, list=22%, signal=29%
REACTOME_MEMBRANE_TRAFFICKING	114	-0.218996	-1.08177	0.275362	0.465636	1	3549	tags=37%, list=28%, signal=50%
MATZUK_MALE_REPRODUCTION_SERTOLI	17	-0.352727	-1.0816	0.347921	0.465557	1	1348	tags=24%, list=11%, signal=26%
SIG_BCR_SIGNALING_PATHWAY	37	-0.285686	-1.08152	0.330454	0.465237	1	2323	tags=30%, list=18%, signal=36%
ZHAN_V2_LATE_DIFFERENTIATION_GENES	40	-0.267977	-1.08106	0.309829	0.465747	1	1661	tags=23%, list=13%, signal=26%
LEE_CALORIE_RESTRICTION_NEOCORTEX_UP	64	-0.244313	-1.07931	0.318284	0.469192	1	3327	tags=34%, list=26%, signal=46%
MARTINEZ_TP53_TARGETS_DN	437	-0.179869	-1.07847	0.213068	0.470545	1	3550	tags=31%, list=28%, signal=42%
REACTOME_GAB1_SIGNALOSOME	35	-0.276037	-1.07815	0.337838	0.470814	1	2359	tags=29%, list=18%, signal=35%
REACTOME_DESTABILIZATION_OF_MRNA_BY_TRISTETRAPROLIN_TTP	17	-0.335026	-1.07702	0.342799	0.472862	1	2436	tags=35%, list=19%, signal=44%
HOLLEMAN_ASPARAGINASE_RESISTANCE_ALL_UP	19	-0.3251	-1.07701	0.328976	0.472393	1	4797	tags=63%, list=37%, signal=101%
BROWNE_HCMV_INFECTION_4HR_DN	200	-0.195372	-1.0766	0.272251	0.472833	1	3023	tags=27%, list=24%, signal=35%
KEGG_INSULIN_SIGNALING_PATHWAY	107	-0.218792	-1.07489	0.294964	0.476099	1	2933	tags=28%, list=23%, signal=36%
YOSHIOKA_LIVER_CANCER_EARLY_RECURRENCE_UP	27	-0.300612	-1.07423	0.323467	0.477034	1	3195	tags=44%, list=25%, signal=59%
TANAKA_METHYLATED_IN_ESOPHAGEAL_CARCINOMA	51	-0.251044	-1.07338	0.322654	0.478418	1	3074	tags=37%, list=24%, signal=49%
KIM_ALL_DISORDERS_CALB1_CORR_UP	461	-0.179747	-1.07249	0.216718	0.479966	1	2653	tags=22%, list=21%, signal=27%
WANG_METASTASIS_OF_BREAST_CANCER_ESR1_UP	22	-0.313678	-1.07091	0.370672	0.482972	1	3108	tags=32%, list=24%, signal=42%
BROWNE_HCMV_INFECTION_2HR_DN	41	-0.266087	-1.07016	0.328798	0.484101	1	1397	tags=22%, list=11%, signal=25%
BANDRES_RESPONSE_TO_CARMUSTIN_MGMT_24HR_DN	21	-0.32108	-1.07016	0.358531	0.483628	1	2758	tags=38%, list=22%, signal=48%
KIM_MYCN_AMPLIFICATION_TARGETS_UP	63	-0.238295	-1.06864	0.340611	0.48656	1	1241	tags=17%, list=10%, signal=19%
RIZKI_TUMOR_INVASIVENESS_3D_DN	199	-0.196839	-1.06797	0.278351	0.487541	1	2981	tags=31%, list=23%, signal=39%
BIOCARTA_EIF_PATHWAY	16	-0.337309	-1.06789	0.339431	0.487248	1	1425	tags=25%, list=11%, signal=28%
LEE_LIVER_CANCER_ACOX1_DN	31	-0.281925	-1.06779	0.377871	0.486999	1	2606	tags=35%, list=20%, signal=44%
YU_BAP1_TARGETS	27	-0.291179	-1.06723	0.360656	0.487771	1	3113	tags=26%, list=24%, signal=34%
KEGG_PEROXISOME	65	-0.231967	-1.06644	0.309955	0.489021	1	3916	tags=40%, list=31%, signal=57%
KEGG_BIOSYNTHESIS_OF_UNSATURATED_FATTY_ACIDS	20	-0.325303	-1.06559	0.359026	0.490444	1	2900	tags=35%, list=23%, signal=45%
BIOCARTA_MPR_PATHWAY	28	-0.286586	-1.06554	0.334812	0.490073	1	2999	tags=32%, list=23%, signal=42%
REACTOME_FORMATION_OF_INCISION_COMPLEX_IN_GG_NER	21	-0.322029	-1.06521	0.353783	0.490313	1	1275	tags=24%, list=10%, signal=26%
PETROVA_PROX1_TARGETS_UP	27	-0.290607	-1.06492	0.34188	0.490507	1	2402	tags=22%, list=19%, signal=27%
TANG_SENESCENCE_TP53_TARGETS_UP	19	-0.323418	-1.06463	0.372951	0.490694	1	1637	tags=26%, list=13%, signal=30%
PID_HNF3BPATHWAY	26	-0.29427	-1.06231	0.37123	0.495474	1	1306	tags=27%, list=10%, signal=30%
MATZUK_SPERMATOCYTE	50	-0.255535	-1.0623	0.374439	0.494993	1	2631	tags=30%, list=21%, signal=38%
BROWNE_HCMV_INFECTION_18HR_DN	115	-0.210596	-1.0616	0.321867	0.49615	1	4007	tags=43%, list=31%, signal=63%
HUANG_GATA2_TARGETS_UP	109	-0.214663	-1.06105	0.3125	0.496986	1	2929	tags=31%, list=23%, signal=40%
LIN_MELANOMA_COPY_NUMBER_UP	61	-0.238613	-1.06037	0.372197	0.498062	1	3711	tags=34%, list=29%, signal=48%
BRUINS_UVC_RESPONSE_EARLY_LATE	278	-0.187391	-1.0603	0.279373	0.497739	1	1465	tags=15%, list=11%, signal=17%
WHITFIELD_CELL_CYCLE_G2	169	-0.200283	-1.06025	0.325062	0.49736	1	2321	tags=22%, list=18%, signal=27%
LAMB_CCND1_TARGETS	17	-0.332346	-1.05958	0.392116	0.49839	1	488	tags=18%, list=4%, signal=18%
PID_CIRCADIANPATHWAY	15	-0.345443	-1.05814	0.4	0.501302	1	2193	tags=40%, list=17%, signal=48%
WANG_IMMORTALIZED_BY_HOXA9_AND_MEIS1_UP	17	-0.332446	-1.05747	0.390295	0.502301	1	175	tags=18%, list=1%, signal=18%
PID_THROMBIN_PAR1_PATHWAY	32	-0.279812	-1.0562	0.359268	0.50472	1	3247	tags=44%, list=25%, signal=58%
ABE_VEGFA_TARGETS_2HR	22	-0.309309	-1.05585	0.360691	0.505033	1	555	tags=14%, list=4%, signal=14%
KEGG_EPITHELIAL_CELL_SIGNALING_IN_HELICOBACTER_PYLORI_INFECTION	55	-0.242466	-1.05551	0.35255	0.505339	1	1847	tags=20%, list=14%, signal=23%
REACTOME_INTRINSIC_PATHWAY_FOR_APOPTOSIS	28	-0.285524	-1.05542	0.358974	0.505064	1	4394	tags=46%, list=34%, signal=70%
POTTI_5FU_SENSITIVITY	31	-0.280373	-1.05327	0.375281	0.509696	1	1314	tags=23%, list=10%, signal=25%
LEE_CALORIE_RESTRICTION_MUSCLE_DN	40	-0.264989	-1.05276	0.374486	0.510375	1	2436	tags=28%, list=19%, signal=34%
LEE_TARGETS_OF_PTCH1_AND_SUFU_UP	34	-0.277116	-1.05226	0.398305	0.511049	1	3943	tags=44%, list=31%, signal=64%
BIOCARTA_INTEGRIN_PATHWAY	34	-0.276276	-1.052	0.369469	0.511175	1	3049	tags=41%, list=24%, signal=54%
KEGG_CHRONIC_MYELOID_LEUKEMIA	67	-0.234147	-1.05115	0.372146	0.512676	1	3049	tags=33%, list=24%, signal=43%
SERVITJA_ISLET_HNF1A_TARGETS_DN	41	-0.259817	-1.05089	0.390658	0.512791	1	2081	tags=24%, list=16%, signal=29%
GHO_ATF5_TARGETS_DN	16	-0.334742	-1.04939	0.399577	0.515739	1	4227	tags=63%, list=33%, signal=93%
GRUETZMANN_PANCREATIC_CANCER_DN	149	-0.202129	-1.04876	0.330097	0.516697	1	2010	tags=19%, list=16%, signal=23%
PID_PRLSIGNALINGEVENTSPATHWAY	22	-0.306468	-1.04856	0.393235	0.516678	1	3957	tags=55%, list=31%, signal=79%
QI_PLASMACYTOMA_DN	74	-0.231602	-1.0478	0.355609	0.517941	1	1773	tags=22%, list=14%, signal=25%
CHIARETTI_ACUTE_LYMPHOBLASTIC_LEUKEMIA_ZAP70	49	-0.251191	-1.04675	0.375854	0.519884	1	3691	tags=43%, list=29%, signal=60%
AMIT_EGF_RESPONSE_240_HELA	58	-0.242864	-1.04627	0.351351	0.520579	1	722	tags=14%, list=6%, signal=15%
BIOCARTA_TEL_PATHWAY	18	-0.328274	-1.04578	0.420601	0.52125	1	1905	tags=22%, list=15%, signal=26%
LIANG_HEMATOPOIESIS_STEM_CELL_NUMBER_LARGE_VS_TINY_UP	35	-0.269816	-1.04577	0.385965	0.520752	1	1263	tags=20%, list=10%, signal=22%
BIOCARTA_CELLCYCLE_PATHWAY	22	-0.304416	-1.0454	0.382796	0.521139	1	1815	tags=27%, list=14%, signal=32%
CHENG_IMPRINTED_BY_ESTRADIOL	87	-0.221352	-1.04355	0.36215	0.525054	1	3508	tags=37%, list=27%, signal=50%
ZHANG_BREAST_CANCER_PROGENITORS_DN	123	-0.205339	-1.0409	0.377088	0.530973	1	3005	tags=30%, list=23%, signal=39%
MITSIADES_RESPONSE_TO_APLIDIN_DN	242	-0.184213	-1.04082	0.323834	0.530653	1	2891	tags=24%, list=23%, signal=31%
MARKS_HDAC_TARGETS_UP	18	-0.32232	-1.04073	0.403888	0.530376	1	2372	tags=33%, list=18%, signal=41%
BIOCARTA_G2_PATHWAY	23	-0.302342	-1.04067	0.40305	0.530014	1	2103	tags=30%, list=16%, signal=36%
REACTOME_TOLL_RECEPTOR_CASCADES	92	-0.213554	-1.03875	0.358354	0.534013	1	2080	tags=24%, list=16%, signal=28%
MARTINEZ_RESPONSE_TO_TRABECTEDIN_UP	61	-0.232289	-1.03803	0.371938	0.535215	1	2266	tags=26%, list=18%, signal=32%
KEGG_MELANOMA	47	-0.246811	-1.03757	0.381944	0.535876	1	621	tags=17%, list=5%, signal=18%
REACTOME_RECRUITMENT_OF_MITOTIC_CENTROSOME_PROTEINS_AND_COMPLEXES	63	-0.240531	-1.03741	0.377232	0.535712	1	2404	tags=24%, list=19%, signal=29%
BARIS_THYROID_CANCER_DN	49	-0.249617	-1.0371	0.374396	0.535975	1	2059	tags=27%, list=16%, signal=31%
VERRECCHIA_RESPONSE_TO_TGFB1_C2	16	-0.337674	-1.03517	0.409938	0.540128	1	2371	tags=38%, list=18%, signal=46%
BIOCARTA_AKT_PATHWAY	18	-0.321143	-1.03484	0.418605	0.54042	1	1626	tags=22%, list=13%, signal=25%
REACTOME_ACTIVATED_TLR4_SIGNALLING	78	-0.224175	-1.03377	0.379464	0.542514	1	1962	tags=24%, list=15%, signal=29%
WIERENGA_STAT5A_TARGETS_DN	134	-0.199491	-1.03308	0.374005	0.543661	1	3252	tags=33%, list=25%, signal=44%
BIOCARTA_CCR3_PATHWAY	15	-0.336552	-1.03272	0.430464	0.544047	1	2751	tags=33%, list=21%, signal=42%
ZIRN_TRETINOIN_RESPONSE_WT1_UP	17	-0.322522	-1.03239	0.424686	0.544307	1	1098	tags=24%, list=9%, signal=26%
RIZKI_TUMOR_INVASIVENESS_2D_UP	54	-0.24373	-1.03112	0.359813	0.546884	1	2194	tags=28%, list=17%, signal=33%
WELCH_GATA1_TARGETS	18	-0.313124	-1.03108	0.405405	0.546457	1	3141	tags=39%, list=24%, signal=51%
KEGG_FATTY_ACID_METABOLISM	31	-0.274334	-1.03099	0.416847	0.546185	1	3666	tags=35%, list=29%, signal=50%
LENAOUR_DENDRITIC_CELL_MATURATION_UP	73	-0.226127	-1.02859	0.379545	0.551481	1	1937	tags=23%, list=15%, signal=27%
BIOCARTA_ATRBRCA_PATHWAY	21	-0.296204	-1.028	0.428251	0.552425	1	1516	tags=24%, list=12%, signal=27%
CHANDRAN_METASTASIS_TOP50_DN	39	-0.25785	-1.02718	0.407098	0.553925	1	2028	tags=28%, list=16%, signal=33%
GROSS_HYPOXIA_VIA_ELK3_AND_HIF1A_DN	93	-0.214789	-1.02713	0.398664	0.553544	1	2943	tags=28%, list=23%, signal=36%
RIGGINS_TAMOXIFEN_RESISTANCE_UP	43	-0.253394	-1.02585	0.408389	0.556257	1	3361	tags=30%, list=26%, signal=41%
BIOCARTA_STRESS_PATHWAY	23	-0.298148	-1.02545	0.404082	0.556696	1	2293	tags=35%, list=18%, signal=42%
REACTOME_GAP_JUNCTION_TRAFFICKING	15	-0.330455	-1.02401	0.42735	0.559706	1	2502	tags=40%, list=20%, signal=50%
SIMBULAN_UV_RESPONSE_NORMAL_DN	29	-0.271822	-1.02396	0.403689	0.559321	1	1155	tags=21%, list=9%, signal=23%
ICHIBA_GRAFT_VERSUS_HOST_DISEASE_D7_DN	19	-0.31563	-1.02385	0.433551	0.559083	1	1777	tags=26%, list=14%, signal=31%
YAO_TEMPORAL_RESPONSE_TO_PROGESTERONE_CLUSTER_16	50	-0.247544	-1.0232	0.387097	0.560202	1	4206	tags=50%, list=33%, signal=74%
SCIBETTA_KDM5B_TARGETS_UP	19	-0.312243	-1.02223	0.433761	0.56209	1	2908	tags=42%, list=23%, signal=54%
LEE_LIVER_CANCER_MYC_DN	30	-0.277625	-1.02075	0.427918	0.565125	1	3261	tags=37%, list=25%, signal=49%
BOCHKIS_FOXA2_TARGETS	314	-0.175393	-1.02025	0.422222	0.565842	1	3386	tags=31%, list=26%, signal=41%
PARK_TRETINOIN_RESPONSE_AND_PML_RARA_FUSION	21	-0.301145	-1.02017	0.401826	0.565512	1	1083	tags=14%, list=8%, signal=16%
PARK_HSC_VS_MULTIPOTENT_PROGENITORS_DN	15	-0.327884	-1.01936	0.423983	0.566978	1	1678	tags=20%, list=13%, signal=23%
REACTOME_FANCONI_ANEMIA_PATHWAY	20	-0.30936	-1.01929	0.452632	0.566614	1	1557	tags=25%, list=12%, signal=28%
MARTINEZ_RB1_AND_TP53_TARGETS_DN	442	-0.170903	-1.01875	0.383607	0.567416	1	3550	tags=31%, list=28%, signal=41%
LEIN_ASTROCYTE_MARKERS	21	-0.298095	-1.01864	0.435518	0.567185	1	1519	tags=24%, list=12%, signal=27%
STEARMAN_LUNG_CANCER_EARLY_VS_LATE_DN	43	-0.248561	-1.01788	0.428246	0.568446	1	4119	tags=51%, list=32%, signal=75%
GALLUZZI_PERMEABILIZE_MITOCHONDRIA	38	-0.260187	-1.01739	0.436073	0.569156	1	2678	tags=32%, list=21%, signal=40%
KEGG_ERBB_SIGNALING_PATHWAY	68	-0.223877	-1.01683	0.397291	0.56999	1	621	tags=13%, list=5%, signal=14%
PID_RB_1PATHWAY	57	-0.231827	-1.01599	0.444444	0.571562	1	4393	tags=49%, list=34%, signal=74%
REACTOME_PACKAGING_OF_TELOMERE_ENDS	20	-0.305732	-1.01566	0.413502	0.571872	1	297	tags=15%, list=2%, signal=15%
CHEN_METABOLIC_SYNDROM_NETWORK	826	-0.159547	-1.01559	0.397059	0.571509	1	3020	tags=26%, list=24%, signal=32%
KYNG_RESPONSE_TO_H2O2	58	-0.228755	-1.01518	0.418919	0.572017	1	3905	tags=41%, list=30%, signal=59%
REACTOME_LATENT_INFECTION_OF_HOMO_SAPIENS_WITH_MYCOBACTERIUM_TUBERCULOSIS	20	-0.302947	-1.01245	0.443515	0.57826	1	2643	tags=30%, list=21%, signal=38%
YU_MYC_TARGETS_UP	42	-0.249357	-1.01199	0.442516	0.578876	1	4263	tags=36%, list=33%, signal=53%
WU_HBX_TARGETS_2_UP	21	-0.301367	-1.0118	0.397826	0.578842	1	583	tags=19%, list=5%, signal=20%
LEE_AGING_CEREBELLUM_DN	51	-0.238737	-1.00983	0.442953	0.583242	1	3211	tags=33%, list=25%, signal=44%
KIM_HYPOXIA	21	-0.300739	-1.00875	0.445175	0.585429	1	836	tags=24%, list=7%, signal=25%
ROSS_ACUTE_MYELOID_LEUKEMIA_CBF	59	-0.232103	-1.00833	0.419753	0.585938	1	2067	tags=22%, list=16%, signal=26%
BANDRES_RESPONSE_TO_CARMUSTIN_WITHOUT_MGMT_48HR_DN	24	-0.287004	-1.00616	0.445887	0.590905	1	2985	tags=46%, list=23%, signal=60%
REACTOME_PLATELET_AGGREGATION_PLUG_FORMATION	20	-0.300386	-1.00614	0.457023	0.590431	1	3479	tags=40%, list=27%, signal=55%
PID_P75NTRPATHWAY	56	-0.234379	-1.00565	0.442396	0.591124	1	2371	tags=25%, list=18%, signal=31%
BIOCARTA_GCR_PATHWAY	15	-0.334035	-1.00548	0.462343	0.590988	1	2352	tags=33%, list=18%, signal=41%
CHYLA_CBFA2T3_TARGETS_DN	165	-0.190057	-1.00513	0.451872	0.591318	1	1297	tags=15%, list=10%, signal=17%
MEISSNER_NPC_HCP_WITH_H3K4ME2	296	-0.17583	-1.00511	0.430851	0.590839	1	3108	tags=26%, list=24%, signal=33%
REACTOME_SEMA4D_INDUCED_CELL_MIGRATION_AND_GROWTH_CONE_COLLAPSE	22	-0.293611	-1.00397	0.41387	0.593318	1	3957	tags=41%, list=31%, signal=59%
OUYANG_PROSTATE_CANCER_MARKERS	15	-0.327235	-1.00218	0.445175	0.59739	1	2635	tags=27%, list=21%, signal=34%
REACTOME_INTEGRIN_ALPHAIIB_BETA3_SIGNALING	20	-0.300386	-1.00185	0.44086	0.597728	1	3479	tags=40%, list=27%, signal=55%
RUAN_RESPONSE_TO_TNF_TROGLITAZONE_DN	29	-0.272587	-1.00077	0.440171	0.599961	1	1340	tags=21%, list=10%, signal=23%
HEIDENBLAD_AMPLICON_12P11_12_UP	27	-0.276818	-1.00076	0.423913	0.599445	1	4510	tags=52%, list=35%, signal=80%
HERNANDEZ_MITOTIC_ARREST_BY_DOCETAXEL_1_DN	31	-0.267642	-1.00065	0.454751	0.599199	1	1469	tags=19%, list=11%, signal=22%
COULOUARN_TEMPORAL_TGFB1_SIGNATURE_DN	107	-0.204632	-1.00054	0.441748	0.598906	1	1921	tags=21%, list=15%, signal=25%
LIU_PROSTATE_CANCER_UP	79	-0.216521	-0.999532	0.458613	0.600866	1	1357	tags=18%, list=11%, signal=20%
REACTOME_EFFECTS_OF_PIP2_HYDROLYSIS	16	-0.313328	-0.999406	0.456897	0.60064	1	2936	tags=38%, list=23%, signal=49%
LAU_APOPTOSIS_CDKN2A_UP	55	-0.230683	-0.997724	0.456938	0.604316	1	2631	tags=25%, list=21%, signal=32%
ROESSLER_LIVER_CANCER_METASTASIS_UP	79	-0.213737	-0.997364	0.443694	0.604699	1	3864	tags=38%, list=30%, signal=54%
LI_WILMS_TUMOR_VS_FETAL_KIDNEY_2_UP	17	-0.317431	-0.99587	0.490605	0.60801	1	4253	tags=47%, list=33%, signal=70%
GAZDA_DIAMOND_BLACKFAN_ANEMIA_ERYTHROID_DN	408	-0.169105	-0.994749	0.469325	0.610288	1	3376	tags=29%, list=26%, signal=38%
KEGG_PYRUVATE_METABOLISM	33	-0.261056	-0.994609	0.444934	0.610094	1	4540	tags=36%, list=35%, signal=56%
REACTOME_RNA_POL_I_TRANSCRIPTION_TERMINATION	21	-0.297805	-0.99354	0.454361	0.612239	1	4017	tags=43%, list=31%, signal=62%
LEE_LIVER_CANCER_MYC_TGFA_UP	47	-0.237581	-0.993283	0.485523	0.61232	1	1010	tags=17%, list=8%, signal=18%
HELLER_HDAC_TARGETS_SILENCED_BY_METHYLATION_DN	214	-0.180037	-0.993002	0.490716	0.612522	1	2998	tags=29%, list=23%, signal=38%
CUI_TCF21_TARGETS_UP	15	-0.322409	-0.992351	0.476578	0.613685	1	3947	tags=33%, list=31%, signal=48%
ABRAHAM_ALPC_VS_MULTIPLE_MYELOMA_DN	18	-0.302662	-0.991432	0.467849	0.615583	1	2487	tags=33%, list=19%, signal=41%
YUAN_ZNF143_PARTNERS	21	-0.288385	-0.99134	0.459184	0.615264	1	1903	tags=19%, list=15%, signal=22%
KEGG_LYSINE_DEGRADATION	42	-0.23974	-0.991311	0.46934	0.614776	1	2642	tags=26%, list=21%, signal=33%
MATZUK_MEIOTIC_AND_DNA_REPAIR	28	-0.269181	-0.990986	0.452116	0.615054	1	3796	tags=54%, list=30%, signal=76%
SANA_TNF_SIGNALING_DN	63	-0.222426	-0.99078	0.453682	0.615044	1	2320	tags=24%, list=18%, signal=29%
ZHAN_MULTIPLE_MYELOMA_MF_UP	28	-0.270282	-0.989862	0.456221	0.616868	1	947	tags=21%, list=7%, signal=23%
MAGRANGEAS_MULTIPLE_MYELOMA_IGG_VS_IGA_DN	17	-0.30724	-0.989713	0.479424	0.616674	1	1575	tags=24%, list=12%, signal=27%
KEGG_METABOLISM_OF_XENOBIOTICS_BY_CYTOCHROME_P450	21	-0.296543	-0.989225	0.455319	0.617369	1	3565	tags=48%, list=28%, signal=66%
PID_CDC42_REG_PATHWAY	27	-0.27606	-0.989031	0.475862	0.61731	1	1636	tags=22%, list=13%, signal=25%
BIOCARTA_IGF1MTOR_PATHWAY	19	-0.301288	-0.988619	0.459016	0.617815	1	844	tags=16%, list=7%, signal=17%
BIOCARTA_ETS_PATHWAY	17	-0.310636	-0.988414	0.461698	0.617762	1	653	tags=18%, list=5%, signal=19%
RIZ_ERYTHROID_DIFFERENTIATION_HBZ	28	-0.268262	-0.988179	0.477083	0.617843	1	2179	tags=25%, list=17%, signal=30%
POMEROY_MEDULLOBLASTOMA_DESMOPLASIC_VS_CLASSIC_DN	39	-0.24801	-0.987647	0.468487	0.618659	1	2924	tags=36%, list=23%, signal=46%
SARTIPY_NORMAL_AT_INSULIN_RESISTANCE_UP	31	-0.261988	-0.98742	0.497925	0.618697	1	2424	tags=35%, list=19%, signal=44%
PODAR_RESPONSE_TO_ADAPHOSTIN_DN	15	-0.323499	-0.987106	0.473904	0.618986	1	2420	tags=40%, list=19%, signal=49%
REACTOME_ASSOCIATION_OF_TRIC_CCT_WITH_TARGET_PROTEINS_DURING_BIOSYNTHESIS	26	-0.274866	-0.985523	0.479744	0.622532	1	1136	tags=19%, list=9%, signal=21%
REACTOME_SIGNAL_TRANSDUCTION_BY_L1	31	-0.262934	-0.985169	0.481953	0.622869	1	4661	tags=58%, list=36%, signal=91%
WENG_POR_TARGETS_LIVER_DN	15	-0.326482	-0.985158	0.465665	0.622338	1	4560	tags=47%, list=36%, signal=72%
BENPORATH_NANOG_TARGETS	876	-0.154166	-0.98346	0.552817	0.626048	1	2905	tags=24%, list=23%, signal=29%
WEIGEL_OXIDATIVE_STRESS_RESPONSE	33	-0.258968	-0.983133	0.455142	0.626272	1	3008	tags=36%, list=23%, signal=47%
BOYLAN_MULTIPLE_MYELOMA_C_D_UP	113	-0.197845	-0.981559	0.513854	0.629728	1	3322	tags=27%, list=26%, signal=37%
WANG_BARRETTS_ESOPHAGUS_UP	32	-0.258942	-0.981461	0.438017	0.629417	1	4423	tags=47%, list=34%, signal=71%
SENESE_HDAC3_TARGETS_DN	475	-0.160557	-0.981461	0.519403	0.628866	1	3785	tags=32%, list=30%, signal=44%
HOFFMANN_IMMATURE_TO_MATURE_B_LYMPHOCYTE_UP	29	-0.26769	-0.98101	0.490066	0.629464	1	3633	tags=45%, list=28%, signal=62%
PID_ALPHASYNUCLEIN_PATHWAY	21	-0.292252	-0.980452	0.473684	0.630304	1	3969	tags=52%, list=31%, signal=76%
BIOCARTA_ERK5_PATHWAY	16	-0.310437	-0.979683	0.496659	0.631816	1	669	tags=25%, list=5%, signal=26%
BRUINS_UVC_RESPONSE_VIA_TP53_GROUP_B	394	-0.164348	-0.977021	0.539773	0.637998	1	3434	tags=29%, list=27%, signal=38%
VALK_AML_CLUSTER_6	27	-0.264933	-0.975714	0.511983	0.640719	1	261	tags=11%, list=2%, signal=11%
JUBAN_TARGETS_OF_SPI1_AND_FLI1_UP	106	-0.197991	-0.975174	0.517815	0.641544	1	4305	tags=43%, list=34%, signal=65%
HEDENFALK_BREAST_CANCER_BRCA1_VS_BRCA2	153	-0.186592	-0.974623	0.531328	0.6424	1	4102	tags=35%, list=32%, signal=51%
BIOCARTA_P53_PATHWAY	15	-0.316079	-0.974327	0.481707	0.642549	1	309	tags=20%, list=2%, signal=20%
LIU_CMYB_TARGETS_UP	145	-0.187154	-0.97412	0.480861	0.642515	1	3814	tags=35%, list=30%, signal=49%
SHIPP_DLBCL_CURED_VS_FATAL_DN	34	-0.253049	-0.971997	0.501119	0.647388	1	746	tags=15%, list=6%, signal=16%
SCHLINGEMANN_SKIN_CARCINOGENESIS_TPA_UP	30	-0.260978	-0.971888	0.495935	0.647081	1	630	tags=17%, list=5%, signal=17%
KEGG_PPAR_SIGNALING_PATHWAY	36	-0.249906	-0.971202	0.469957	0.648307	1	3300	tags=36%, list=26%, signal=48%
RICKMAN_TUMOR_DIFFERENTIATED_WELL_VS_POORLY_UP	215	-0.176625	-0.971059	0.532828	0.648109	1	3420	tags=27%, list=27%, signal=37%
CHIBA_RESPONSE_TO_TSA_UP	34	-0.255368	-0.970761	0.508969	0.648357	1	4283	tags=53%, list=33%, signal=79%
LIU_CDX2_TARGETS_UP	15	-0.316581	-0.970009	0.486762	0.649749	1	738	tags=20%, list=6%, signal=21%
BIOCARTA_CHREBP2_PATHWAY	35	-0.251708	-0.96998	0.517391	0.649264	1	3228	tags=31%, list=25%, signal=42%
REACTOME_SEMA4D_IN_SEMAPHORIN_SIGNALING	25	-0.273583	-0.969841	0.497967	0.64904	1	3957	tags=40%, list=31%, signal=58%
ICHIBA_GRAFT_VERSUS_HOST_DISEASE_35D_DN	24	-0.278103	-0.967791	0.471816	0.653649	1	3091	tags=33%, list=24%, signal=44%
REACTOME_APOPTOSIS	129	-0.19291	-0.967734	0.53494	0.653221	1	3022	tags=28%, list=24%, signal=36%
KUMAR_PATHOGEN_LOAD_BY_MACROPHAGES	186	-0.176716	-0.967585	0.548009	0.653036	1	2892	tags=25%, list=23%, signal=32%
KYNG_WERNER_SYNDROM_AND_NORMAL_AGING_DN	189	-0.17936	-0.966249	0.564516	0.65598	1	3062	tags=28%, list=24%, signal=36%
VALK_AML_CLUSTER_9	21	-0.285787	-0.96406	0.511952	0.66109	1	3009	tags=29%, list=23%, signal=37%
MIKKELSEN_NPC_HCP_WITH_H3K27ME3	116	-0.192425	-0.963672	0.554479	0.661501	1	4133	tags=37%, list=32%, signal=54%
REACTOME_PTM_GAMMA_CARBOXYLATION_HYPUSINE_FORMATION_AND_ARYLSULFATASE_ACTIVATION	18	-0.294535	-0.963536	0.489583	0.661322	1	2504	tags=39%, list=20%, signal=48%
REACTOME_TGF_BETA_RECEPTOR_SIGNALING_ACTIVATES_SMADS	23	-0.27682	-0.962698	0.545055	0.662999	1	2170	tags=26%, list=17%, signal=31%
REACTOME_SMOOTH_MUSCLE_CONTRACTION	20	-0.290251	-0.961749	0.506637	0.66495	1	3234	tags=40%, list=25%, signal=53%
MCDOWELL_ACUTE_LUNG_INJURY_DN	27	-0.269145	-0.961232	0.496568	0.66564	1	1131	tags=15%, list=9%, signal=16%
PID_TCR_PATHWAY	43	-0.237961	-0.960326	0.548753	0.667433	1	1567	tags=21%, list=12%, signal=24%
RASHI_RESPONSE_TO_IONIZING_RADIATION_5	117	-0.189738	-0.959989	0.517986	0.667665	1	3319	tags=32%, list=26%, signal=42%
AMUNDSON_POOR_SURVIVAL_AFTER_GAMMA_RADIATION_2G	147	-0.184348	-0.956671	0.574163	0.675483	1	3289	tags=30%, list=26%, signal=40%
HOEBEKE_LYMPHOID_STEM_CELL_DN	71	-0.208912	-0.954924	0.54717	0.679296	1	3226	tags=32%, list=25%, signal=43%
REACTOME_TRANSPORT_OF_MATURE_MRNA_DERIVED_FROM_AN_INTRONLESS_TRANSCRIPT	32	-0.255621	-0.953714	0.551802	0.681745	1	3286	tags=31%, list=26%, signal=42%
REACTOME_AMINO_ACID_AND_OLIGOPEPTIDE_SLC_TRANSPORTERS	21	-0.284234	-0.953181	0.515326	0.682549	1	386	tags=14%, list=3%, signal=15%
REACTOME_LOSS_OF_NLP_FROM_MITOTIC_CENTROSOMES	56	-0.224783	-0.95287	0.544218	0.682733	1	2404	tags=23%, list=19%, signal=28%
REACTOME_SIGNALING_BY_RHO_GTPASES	92	-0.19815	-0.951665	0.545673	0.685275	1	3094	tags=32%, list=24%, signal=41%
MARTINEZ_RB1_TARGETS_DN	393	-0.159875	-0.95032	0.642254	0.688173	1	3341	tags=28%, list=26%, signal=36%
BIOCARTA_HCMV_PATHWAY	15	-0.317918	-0.950233	0.540373	0.687805	1	1626	tags=27%, list=13%, signal=31%
REACTOME_L1CAM_INTERACTIONS	67	-0.214874	-0.949903	0.558252	0.688076	1	2270	tags=25%, list=18%, signal=31%
FARDIN_HYPOXIA_11	31	-0.251531	-0.946602	0.550321	0.695834	1	3208	tags=35%, list=25%, signal=47%
WANG_ESOPHAGUS_CANCER_VS_NORMAL_DN	88	-0.19887	-0.946419	0.579176	0.695693	1	4064	tags=43%, list=32%, signal=63%
PID_LIS1PATHWAY	24	-0.271319	-0.946341	0.519737	0.695323	1	3957	tags=42%, list=31%, signal=60%
KEGG_PANCREATIC_CANCER	62	-0.215622	-0.944715	0.538462	0.698909	1	1626	tags=19%, list=13%, signal=22%
TONKS_TARGETS_OF_RUNX1_RUNX1T1_FUSION_GRANULOCYTE_UP	40	-0.236121	-0.944354	0.521459	0.699229	1	1380	tags=15%, list=11%, signal=17%
FERREIRA_EWINGS_SARCOMA_UNSTABLE_VS_STABLE_UP	151	-0.181647	-0.943866	0.601467	0.699911	1	3170	tags=26%, list=25%, signal=35%
OXFORD_RALA_OR_RALB_TARGETS_DN	22	-0.273071	-0.943721	0.53913	0.699688	1	650	tags=14%, list=5%, signal=14%
STEIN_ESRRA_TARGETS_RESPONSIVE_TO_ESTROGEN_DN	40	-0.233341	-0.943456	0.566125	0.699798	1	1328	tags=13%, list=10%, signal=14%
WANG_TARGETS_OF_MLL_CBP_FUSION_UP	29	-0.263068	-0.94308	0.527273	0.700161	1	1404	tags=21%, list=11%, signal=23%
PENG_GLUCOSE_DEPRIVATION_DN	143	-0.181929	-0.942892	0.640827	0.700064	1	3289	tags=29%, list=26%, signal=38%
BENPORATH_ES_CORE_NINE_CORRELATED	88	-0.197106	-0.942437	0.592593	0.700622	1	2890	tags=25%, list=23%, signal=32%
REACTOME_MRNA_3_END_PROCESSING	33	-0.248634	-0.941543	0.527835	0.702225	1	3248	tags=27%, list=25%, signal=36%
MANTOVANI_VIRAL_GPCR_SIGNALING_DN	33	-0.245816	-0.941367	0.533333	0.702079	1	5081	tags=45%, list=40%, signal=75%
REACTOME_SIGNALING_BY_ERBB2	83	-0.201828	-0.940184	0.570406	0.704557	1	2359	tags=25%, list=18%, signal=31%
LANDIS_ERBB2_BREAST_TUMORS_324_DN	113	-0.187676	-0.940106	0.578824	0.70415	1	1510	tags=15%, list=12%, signal=17%
PID_CXCR3PATHWAY	33	-0.242293	-0.939676	0.561485	0.70465	1	3173	tags=36%, list=25%, signal=48%
ROSS_AML_WITH_MLL_FUSIONS	55	-0.221343	-0.938539	0.582569	0.706892	1	2223	tags=24%, list=17%, signal=28%
VALK_AML_WITH_EVI1	17	-0.293708	-0.938465	0.555066	0.706475	1	3466	tags=47%, list=27%, signal=64%
REACTOME_ADAPTIVE_IMMUNE_SYSTEM	409	-0.157493	-0.938381	0.706989	0.706089	1	2359	tags=21%, list=18%, signal=25%
VERHAAK_GLIOBLASTOMA_MESENCHYMAL	146	-0.182408	-0.938004	0.62069	0.70643	1	2967	tags=25%, list=23%, signal=33%
BILANGES_RAPAMYCIN_SENSITIVE_GENES	37	-0.237704	-0.937685	0.5625	0.706619	1	2935	tags=27%, list=23%, signal=35%
MAYBURD_RESPONSE_TO_L663536_UP	25	-0.265063	-0.936906	0.555556	0.707892	1	2157	tags=28%, list=17%, signal=34%
BOYLAN_MULTIPLE_MYELOMA_D_CLUSTER_DN	34	-0.242587	-0.936301	0.577778	0.708766	1	1555	tags=21%, list=12%, signal=23%
BENPORATH_SOX2_TARGETS	651	-0.151916	-0.936092	0.745928	0.708738	1	2983	tags=25%, list=23%, signal=31%
CREIGHTON_ENDOCRINE_THERAPY_RESISTANCE_4	238	-0.167353	-0.935076	0.647541	0.710723	1	2771	tags=24%, list=22%, signal=30%
KAAB_FAILED_HEART_ATRIUM_DN	132	-0.183183	-0.935031	0.598997	0.710237	1	2882	tags=27%, list=22%, signal=34%
REACTOME_NEP_NS2_INTERACTS_WITH_THE_CELLULAR_EXPORT_MACHINERY	27	-0.258037	-0.933183	0.567452	0.714212	1	3286	tags=33%, list=26%, signal=45%
FERREIRA_EWINGS_SARCOMA_UNSTABLE_VS_STABLE_DN	74	-0.204126	-0.933051	0.562358	0.713948	1	3004	tags=32%, list=23%, signal=42%
BROWNE_HCMV_INFECTION_14HR_UP	134	-0.181921	-0.933004	0.625616	0.713486	1	3813	tags=33%, list=30%, signal=46%
PID_HIF1APATHWAY	18	-0.290441	-0.932566	0.569002	0.713962	1	1565	tags=22%, list=12%, signal=25%
ST_WNT_BETA_CATENIN_PATHWAY	26	-0.258318	-0.930448	0.557734	0.718564	1	2382	tags=31%, list=19%, signal=38%
JEPSEN_SMRT_TARGETS	25	-0.261314	-0.929451	0.594655	0.720466	1	87	tags=12%, list=1%, signal=12%
KEGG_GLYCEROPHOSPHOLIPID_METABOLISM	59	-0.212616	-0.929363	0.562353	0.720073	1	3953	tags=37%, list=31%, signal=54%
GAUSSMANN_MLL_AF4_FUSION_TARGETS_G_DN	27	-0.257743	-0.928608	0.554865	0.721396	1	3361	tags=44%, list=26%, signal=60%
REICHERT_MITOSIS_LIN9_TARGETS	28	-0.254256	-0.926763	0.566596	0.725387	1	1432	tags=18%, list=11%, signal=20%
BIOCARTA_CARM_ER_PATHWAY	31	-0.248919	-0.925951	0.595289	0.726813	1	3071	tags=39%, list=24%, signal=51%
RIZ_ERYTHROID_DIFFERENTIATION_CCNE1	34	-0.239308	-0.925915	0.572727	0.726303	1	2843	tags=26%, list=22%, signal=34%
REACTOME_FACTORS_INVOLVED_IN_MEGAKARYOCYTE_DEVELOPMENT_AND_PLATELET_PRODUCTION	86	-0.195232	-0.925871	0.62704	0.725811	1	3957	tags=38%, list=31%, signal=55%
LABBE_WNT3A_TARGETS_UP	88	-0.196337	-0.925825	0.577566	0.725327	1	2961	tags=27%, list=23%, signal=35%
IZADPANAH_STEM_CELL_ADIPOSE_VS_BONE_UP	99	-0.191665	-0.923633	0.626943	0.730116	1	2307	tags=19%, list=18%, signal=23%
BIOCARTA_WNT_PATHWAY	23	-0.26465	-0.922187	0.579869	0.733078	1	4154	tags=43%, list=32%, signal=64%
POMEROY_MEDULLOBLASTOMA_PROGNOSIS_UP	32	-0.240661	-0.92104	0.577167	0.735249	1	3234	tags=34%, list=25%, signal=46%
CHIBA_RESPONSE_TO_TSA	45	-0.224005	-0.92088	0.568182	0.735008	1	2858	tags=29%, list=22%, signal=37%
YAGI_AML_WITH_T_8_21_TRANSLOCATION	283	-0.161229	-0.920829	0.71261	0.734525	1	2775	tags=24%, list=22%, signal=30%
FIGUEROA_AML_METHYLATION_CLUSTER_6_UP	104	-0.189257	-0.919838	0.676605	0.736355	1	2775	tags=24%, list=22%, signal=30%
HOLLEMAN_ASPARAGINASE_RESISTANCE_ALL_DN	25	-0.256904	-0.919597	0.567391	0.73632	1	4458	tags=44%, list=35%, signal=67%
LINSLEY_MIR16_TARGETS	202	-0.169254	-0.919496	0.722922	0.735949	1	3668	tags=32%, list=29%, signal=44%
MUNSHI_MULTIPLE_MYELOMA_UP	68	-0.201434	-0.91813	0.636145	0.738618	1	2245	tags=22%, list=18%, signal=27%
BRUINS_UVC_RESPONSE_MIDDLE	86	-0.192438	-0.917823	0.667482	0.738746	1	4295	tags=35%, list=33%, signal=52%
CHEN_NEUROBLASTOMA_COPY_NUMBER_GAINS	36	-0.235911	-0.917645	0.586667	0.738535	1	1213	tags=17%, list=9%, signal=18%
GARGALOVIC_RESPONSE_TO_OXIDIZED_PHOSPHOLIPIDS_GREEN_DN	23	-0.26365	-0.916464	0.574297	0.740818	1	1339	tags=22%, list=10%, signal=24%
REACTOME_PI3K_EVENTS_IN_ERBB2_SIGNALING	38	-0.234957	-0.915569	0.567227	0.742345	1	2359	tags=26%, list=18%, signal=32%
PID_ATM_PATHWAY	34	-0.23818	-0.915442	0.575342	0.742048	1	2538	tags=29%, list=20%, signal=37%
DIRMEIER_LMP1_RESPONSE_LATE_UP	51	-0.214523	-0.912689	0.609977	0.748024	1	5379	tags=57%, list=42%, signal=98%
MILI_PSEUDOPODIA_CHEMOTAXIS_DN	426	-0.153509	-0.910139	0.798077	0.753473	1	3879	tags=31%, list=30%, signal=43%
ROME_INSULIN_TARGETS_IN_MUSCLE_UP	394	-0.153903	-0.909772	0.769911	0.753754	1	3217	tags=24%, list=25%, signal=32%
PID_MTOR_4PATHWAY	67	-0.20428	-0.909542	0.605442	0.753695	1	3957	tags=36%, list=31%, signal=52%
BERENJENO_ROCK_SIGNALING_NOT_VIA_RHOA_UP	19	-0.288952	-0.909269	0.603734	0.753721	1	3519	tags=47%, list=27%, signal=65%
ZHONG_RESPONSE_TO_AZACITIDINE_AND_TSA_DN	65	-0.201983	-0.908532	0.641758	0.754957	1	3541	tags=32%, list=28%, signal=44%
PID_P53REGULATIONPATHWAY	58	-0.207988	-0.908481	0.621315	0.754457	1	1125	tags=14%, list=9%, signal=15%
REACTOME_ANTIGEN_PROCESSING_UBIQUITINATION_PROTEASOME_DEGRADATION	182	-0.168842	-0.908288	0.687657	0.754283	1	3302	tags=27%, list=26%, signal=36%
REACTOME_REGULATION_OF_INSULIN_SECRETION	53	-0.212375	-0.907972	0.666667	0.754442	1	2353	tags=26%, list=18%, signal=32%
REACTOME_REGULATION_OF_GLUCOKINASE_BY_GLUCOKINASE_REGULATORY_PROTEIN	25	-0.255059	-0.907401	0.596983	0.75514	1	3286	tags=32%, list=26%, signal=43%
LEIN_MIDBRAIN_MARKERS	45	-0.21619	-0.907295	0.611738	0.754771	1	3268	tags=31%, list=25%, signal=42%
PID_PI3KCIAKTPATHWAY	35	-0.237034	-0.906909	0.614561	0.755068	1	4283	tags=37%, list=33%, signal=56%
REACTOME_RNA_POL_I_TRANSCRIPTION_INITIATION	24	-0.258968	-0.906846	0.580247	0.754616	1	2596	tags=29%, list=20%, signal=36%
WEST_ADRENOCORTICAL_TUMOR_UP	277	-0.159282	-0.905857	0.782383	0.756333	1	3327	tags=26%, list=26%, signal=35%
LEE_LIVER_CANCER_DENA_DN	33	-0.238312	-0.904682	0.631808	0.758483	1	1860	tags=21%, list=15%, signal=25%
REACTOME_TRANSFERRIN_ENDOCYTOSIS_AND_RECYCLING	20	-0.271048	-0.904192	0.582121	0.759019	1	2856	tags=30%, list=22%, signal=39%
GRADE_COLON_AND_RECTAL_CANCER_DN	74	-0.197451	-0.903967	0.649886	0.758937	1	1924	tags=20%, list=15%, signal=24%
TOOKER_GEMCITABINE_RESISTANCE_DN	120	-0.177857	-0.903839	0.676617	0.758636	1	2742	tags=22%, list=21%, signal=27%
AMUNDSON_GENOTOXIC_SIGNATURE	85	-0.192654	-0.903211	0.668214	0.759492	1	1674	tags=19%, list=13%, signal=22%
PID_HDAC_CLASSIII_PATHWAY	21	-0.272804	-0.90282	0.599147	0.759755	1	2225	tags=24%, list=17%, signal=29%
LUND_SILENCED_BY_METHYLATION	16	-0.285693	-0.902492	0.572668	0.759914	1	2803	tags=25%, list=22%, signal=32%
PURBEY_TARGETS_OF_CTBP1_NOT_SATB1_UP	250	-0.163885	-0.902403	0.747368	0.759513	1	3541	tags=31%, list=28%, signal=42%
TERAMOTO_OPN_TARGETS_CLUSTER_6	20	-0.274602	-0.900448	0.611554	0.763472	1	1260	tags=25%, list=10%, signal=28%
BIOCARTA_CHEMICAL_PATHWAY	21	-0.26905	-0.900385	0.595652	0.762998	1	2631	tags=33%, list=21%, signal=42%
YAMAZAKI_TCEB3_TARGETS_DN	180	-0.16799	-0.900288	0.724747	0.762615	1	1886	tags=17%, list=15%, signal=20%
KEGG_GLYCOSPHINGOLIPID_BIOSYNTHESIS_LACTO_AND_NEOLACTO_SERIES	18	-0.277752	-0.900287	0.612903	0.762012	1	2625	tags=33%, list=20%, signal=42%
REACTOME_SIGNALING_BY_FGFR	85	-0.189615	-0.900062	0.697619	0.761907	1	2359	tags=22%, list=18%, signal=27%
EBAUER_MYOGENIC_TARGETS_OF_PAX3_FOXO1_FUSION	24	-0.255153	-0.898984	0.611344	0.763848	1	3036	tags=42%, list=24%, signal=54%
PID_TELOMERASEPATHWAY	63	-0.204641	-0.898695	0.675737	0.76392	1	3530	tags=32%, list=28%, signal=44%
BURTON_ADIPOGENESIS_8	71	-0.193829	-0.897667	0.685022	0.76563	1	1062	tags=14%, list=8%, signal=15%
SESTO_RESPONSE_TO_UV_C3	17	-0.280659	-0.895802	0.605809	0.76924	1	1053	tags=18%, list=8%, signal=19%
BIOCARTA_MCALPAIN_PATHWAY	19	-0.277012	-0.895555	0.612335	0.769211	1	2751	tags=37%, list=21%, signal=47%
HOFFMANN_PRE_BI_TO_LARGE_PRE_BII_LYMPHOCYTE_UP	28	-0.246625	-0.894688	0.623126	0.770527	1	3618	tags=39%, list=28%, signal=55%
VANLOO_SP3_TARGETS_DN	63	-0.19682	-0.89436	0.640798	0.770662	1	2178	tags=22%, list=17%, signal=27%
JOSEPH_RESPONSE_TO_SODIUM_BUTYRATE_DN	41	-0.221866	-0.892609	0.645963	0.773998	1	1250	tags=15%, list=10%, signal=16%
DACOSTA_UV_RESPONSE_VIA_ERCC3_XPCS_UP	26	-0.247545	-0.8906	0.62306	0.777998	1	2133	tags=23%, list=17%, signal=28%
PLASARI_TGFB1_TARGETS_10HR_UP	138	-0.176122	-0.890528	0.74036	0.777534	1	909	tags=11%, list=7%, signal=12%
PID_RHOA_PATHWAY	39	-0.225182	-0.889559	0.667401	0.779176	1	2890	tags=33%, list=23%, signal=43%
STEIN_ESRRA_TARGETS_RESPONSIVE_TO_ESTROGEN_UP	26	-0.248973	-0.888589	0.626667	0.780827	1	2847	tags=31%, list=22%, signal=39%
REACTOME_GLYCEROPHOSPHOLIPID_BIOSYNTHESIS	64	-0.199686	-0.887747	0.651111	0.782058	1	4296	tags=39%, list=33%, signal=58%
GARGALOVIC_RESPONSE_TO_OXIDIZED_PHOSPHOLIPIDS_YELLOW_DN	20	-0.265042	-0.887487	0.630872	0.782018	1	2954	tags=40%, list=23%, signal=52%
HOFFMANN_SMALL_PRE_BII_TO_IMMATURE_B_LYMPHOCYTE_DN	34	-0.228854	-0.885112	0.647856	0.786693	1	3215	tags=38%, list=25%, signal=51%
JIANG_AGING_HYPOTHALAMUS_UP	39	-0.220331	-0.884936	0.65618	0.786474	1	5116	tags=46%, list=40%, signal=77%
JOHANSSON_GLIOMAGENESIS_BY_PDGFB_DN	16	-0.281094	-0.877914	0.638604	0.801426	1	537	tags=13%, list=4%, signal=13%
CROONQUIST_NRAS_VS_STROMAL_STIMULATION_UP	24	-0.250586	-0.875939	0.648148	0.805021	1	28	tags=8%, list=0%, signal=8%
LIU_NASOPHARYNGEAL_CARCINOMA	56	-0.198517	-0.875908	0.716776	0.804463	1	4690	tags=41%, list=37%, signal=64%
REACTOME_SIGNALING_BY_ERBB4	71	-0.194245	-0.875376	0.742009	0.805004	1	2525	tags=25%, list=20%, signal=31%
RICKMAN_TUMOR_DIFFERENTIATED_MODERATELY_VS_POORLY_UP	103	-0.178399	-0.875042	0.730679	0.805098	1	2744	tags=25%, list=21%, signal=32%
WNT_SIGNALING	67	-0.194835	-0.873861	0.713964	0.80697	1	2943	tags=28%, list=23%, signal=37%
PID_P38ALPHABETADOWNSTREAMPATHWAY	32	-0.227893	-0.872674	0.67713	0.808888	1	2436	tags=25%, list=19%, signal=31%
YAGI_AML_WITH_11Q23_REARRANGED	274	-0.153284	-0.872026	0.858726	0.809629	1	3217	tags=26%, list=25%, signal=34%
REACTOME_CELL_DEATH_SIGNALLING_VIA_NRAGE_NRIF_AND_NADE	50	-0.205032	-0.870758	0.725537	0.811647	1	2067	tags=22%, list=16%, signal=26%
STEIN_ESR1_TARGETS	73	-0.190291	-0.870503	0.713626	0.811534	1	2955	tags=25%, list=23%, signal=32%
BIOCARTA_BAD_PATHWAY	18	-0.268984	-0.868348	0.635789	0.815402	1	2751	tags=33%, list=21%, signal=42%
BIOCARTA_TID_PATHWAY	15	-0.286626	-0.867235	0.645833	0.817199	1	2293	tags=33%, list=18%, signal=41%
BIOCARTA_MTOR_PATHWAY	23	-0.257841	-0.86468	0.674569	0.821793	1	2170	tags=26%, list=17%, signal=31%
KYNG_DNA_DAMAGE_BY_4NQO_OR_UV	49	-0.201479	-0.863433	0.689956	0.82368	1	2727	tags=27%, list=21%, signal=34%
CHESLER_BRAIN_QTL_CIS	63	-0.19653	-0.86319	0.752941	0.823552	1	3889	tags=35%, list=30%, signal=50%
LANG_MYB_FAMILY_TARGETS	27	-0.242115	-0.861463	0.668094	0.826412	1	3856	tags=41%, list=30%, signal=58%
COLLIS_PRKDC_SUBSTRATES	19	-0.265629	-0.860396	0.677632	0.827995	1	4335	tags=47%, list=34%, signal=71%
DURCHDEWALD_SKIN_CARCINOGENESIS_UP	59	-0.195983	-0.859056	0.747253	0.830082	1	3967	tags=36%, list=31%, signal=51%
KEGG_ENDOCYTOSIS	153	-0.165245	-0.858733	0.791768	0.830133	1	2876	tags=25%, list=22%, signal=32%
CUI_GLUCOSE_DEPRIVATION	49	-0.203736	-0.857701	0.719457	0.831643	1	1728	tags=18%, list=13%, signal=21%
KEGG_BUTANOATE_METABOLISM	24	-0.24297	-0.855639	0.659483	0.83514	1	3877	tags=42%, list=30%, signal=60%
KEGG_ARACHIDONIC_ACID_METABOLISM	20	-0.25319	-0.852816	0.686275	0.840192	1	2011	tags=30%, list=16%, signal=36%
FONTAINE_FOLLICULAR_THYROID_ADENOMA_UP	61	-0.197132	-0.850259	0.738359	0.844657	1	4119	tags=43%, list=32%, signal=62%
REACTOME_TRANSPORT_OF_RIBONUCLEOPROTEINS_INTO_THE_HOST_NUCLEUS	27	-0.233771	-0.849454	0.670125	0.845608	1	4399	tags=41%, list=34%, signal=62%
REACTOME_PLATELET_ACTIVATION_SIGNALING_AND_AGGREGATION	122	-0.167662	-0.84927	0.814118	0.84533	1	4021	tags=36%, list=31%, signal=52%
BIOCARTA_TNFR1_PATHWAY	28	-0.237664	-0.846326	0.700224	0.850373	1	2448	tags=29%, list=19%, signal=35%
FONTAINE_PAPILLARY_THYROID_CARCINOMA_UP	48	-0.202441	-0.846047	0.724605	0.850269	1	4416	tags=42%, list=34%, signal=63%
KEGG_STARCH_AND_SUCROSE_METABOLISM	18	-0.264353	-0.845262	0.682119	0.851124	1	2036	tags=22%, list=16%, signal=26%
SIG_CHEMOTAXIS	34	-0.219558	-0.845005	0.719745	0.850987	1	2274	tags=26%, list=18%, signal=32%
DORSEY_GAB2_TARGETS	18	-0.261587	-0.844965	0.667364	0.850414	1	1323	tags=17%, list=10%, signal=19%
KOHOUTEK_CCNT1_TARGETS	40	-0.212219	-0.844727	0.723913	0.850222	1	3406	tags=43%, list=27%, signal=58%
PID_SMAD2_3PATHWAY	16	-0.26977	-0.84334	0.666667	0.852147	1	3702	tags=38%, list=29%, signal=53%
DIAZ_CHRONIC_MEYLOGENOUS_LEUKEMIA_UP	1305	-0.129027	-0.842301	1	0.85346	1	2722	tags=19%, list=21%, signal=22%
DUAN_PRDM5_TARGETS	52	-0.194257	-0.840032	0.751111	0.856965	1	2995	tags=29%, list=23%, signal=37%
LEIN_OLIGODENDROCYTE_MARKERS	49	-0.201968	-0.839271	0.748184	0.857796	1	3264	tags=33%, list=25%, signal=44%
PEART_HDAC_PROLIFERATION_CLUSTER_UP	55	-0.193565	-0.838317	0.773632	0.858954	1	2440	tags=24%, list=19%, signal=29%
REACTOME_KERATAN_SULFATE_BIOSYNTHESIS	17	-0.262341	-0.837989	0.70297	0.858928	1	2625	tags=29%, list=20%, signal=37%
RIZKI_TUMOR_INVASIVENESS_2D_DN	43	-0.206928	-0.836726	0.747253	0.860625	1	2447	tags=26%, list=19%, signal=32%
REACTOME_CELL_JUNCTION_ORGANIZATION	47	-0.204098	-0.834632	0.754167	0.863762	1	2150	tags=23%, list=17%, signal=28%
REACTOME_IRON_UPTAKE_AND_TRANSPORT	28	-0.22805	-0.834398	0.715726	0.86355	1	2856	tags=32%, list=22%, signal=41%
REACTOME_INSULIN_RECEPTOR_RECYCLING	18	-0.259602	-0.834253	0.67086	0.86315	1	1053	tags=17%, list=8%, signal=18%
FIGUEROA_AML_METHYLATION_CLUSTER_1_DN	30	-0.224184	-0.833838	0.720621	0.863241	1	4464	tags=40%, list=35%, signal=61%
LOPES_METHYLATED_IN_COLON_CANCER_DN	21	-0.247283	-0.833529	0.702643	0.863156	1	1213	tags=24%, list=9%, signal=26%
BIOCARTA_BCR_PATHWAY	29	-0.227171	-0.833391	0.736418	0.862767	1	4963	tags=45%, list=39%, signal=73%
REACTOME_PKB_MEDIATED_EVENTS	26	-0.231064	-0.833026	0.72591	0.862767	1	3693	tags=38%, list=29%, signal=54%
ST_JNK_MAPK_PATHWAY	36	-0.212529	-0.829753	0.755319	0.868048	1	669	tags=11%, list=5%, signal=12%
REACTOME_HOMOLOGOUS_RECOMBINATION_REPAIR_OF_REPLICATION_INDEPENDENT_DOUBLE_STRAND_BREAKS	16	-0.268127	-0.828838	0.705521	0.868988	1	1409	tags=25%, list=11%, signal=28%
KEGG_GLIOMA	52	-0.195025	-0.82876	0.784783	0.868477	1	605	tags=12%, list=5%, signal=12%
BIOCARTA_SPRY_PATHWAY	15	-0.273406	-0.827314	0.6841	0.87033	1	4772	tags=60%, list=37%, signal=95%
KIM_WT1_TARGETS_8HR_UP	141	-0.160081	-0.827158	0.867008	0.869959	1	867	tags=10%, list=7%, signal=11%
REACTOME_DOWNSTREAM_SIGNALING_OF_ACTIVATED_FGFR	74	-0.181509	-0.82449	0.830233	0.874026	1	2359	tags=23%, list=18%, signal=28%
MIZUSHIMA_AUTOPHAGOSOME_FORMATION	19	-0.255102	-0.824086	0.697917	0.874051	1	4060	tags=37%, list=32%, signal=54%
REACTOME_PHASE_II_CONJUGATION	34	-0.21451	-0.820731	0.758099	0.879155	1	1709	tags=21%, list=13%, signal=24%
KEGG_THYROID_CANCER	26	-0.231323	-0.818186	0.714286	0.882831	1	2943	tags=35%, list=23%, signal=45%
PID_DNAPK_PATHWAY	15	-0.267533	-0.81671	0.706967	0.88468	1	3641	tags=47%, list=28%, signal=65%
PID_TAP63PATHWAY	46	-0.196581	-0.815846	0.793407	0.885502	1	2439	tags=24%, list=19%, signal=29%
APPIERTO_RESPONSE_TO_FENRETINIDE_UP	30	-0.218897	-0.81462	0.745263	0.886913	1	3113	tags=33%, list=24%, signal=44%
SLEBOS_HEAD_AND_NECK_CANCER_WITH_HPV_UP	69	-0.182067	-0.812427	0.83848	0.889961	1	924	tags=10%, list=7%, signal=11%
GERHOLD_ADIPOGENESIS_UP	39	-0.198327	-0.810622	0.774127	0.892208	1	3666	tags=36%, list=29%, signal=50%
SIG_INSULIN_RECEPTOR_PATHWAY_IN_CARDIAC_MYOCYTES	48	-0.193965	-0.809156	0.82684	0.893993	1	3712	tags=33%, list=29%, signal=47%
BIOCARTA_TFF_PATHWAY	18	-0.246489	-0.807551	0.773913	0.895914	1	2751	tags=33%, list=21%, signal=42%
POTTI_CYTOXAN_SENSITIVITY	32	-0.215206	-0.806967	0.766292	0.896223	1	1585	tags=19%, list=12%, signal=21%
KEGG_TIGHT_JUNCTION	90	-0.169556	-0.806588	0.853081	0.896167	1	2353	tags=18%, list=18%, signal=22%
SESTO_RESPONSE_TO_UV_C4	17	-0.259695	-0.805841	0.74187	0.896709	1	4030	tags=59%, list=31%, signal=86%
TARTE_PLASMA_CELL_VS_B_LYMPHOCYTE_UP	67	-0.176451	-0.801959	0.847727	0.902167	1	2799	tags=24%, list=22%, signal=30%
REACTOME_PLATELET_HOMEOSTASIS	36	-0.203794	-0.801242	0.791837	0.902594	1	2606	tags=22%, list=20%, signal=28%
PID_EPHBFWDPATHWAY	34	-0.203747	-0.80047	0.809313	0.90313	1	3081	tags=35%, list=24%, signal=46%
DALESSIO_TSA_RESPONSE	15	-0.261896	-0.800319	0.739407	0.902686	1	3967	tags=40%, list=31%, signal=58%
BIOCARTA_EIF4_PATHWAY	22	-0.233825	-0.799498	0.757384	0.903323	1	1425	tags=18%, list=11%, signal=20%
ZHANG_TLX_TARGETS_UP	87	-0.168335	-0.79937	0.853717	0.902866	1	1894	tags=15%, list=15%, signal=17%
VANTVEER_BREAST_CANCER_METASTASIS_DN	106	-0.162706	-0.799264	0.911483	0.902357	1	2955	tags=21%, list=23%, signal=27%
SAKAI_TUMOR_INFILTRATING_MONOCYTES_UP	23	-0.232936	-0.797485	0.771966	0.904376	1	233	tags=9%, list=2%, signal=9%
TOMLINS_PROSTATE_CANCER_UP	37	-0.204089	-0.797145	0.815678	0.904225	1	1201	tags=16%, list=9%, signal=18%
REACTOME_CLASS_I_MHC_MEDIATED_ANTIGEN_PROCESSING_PRESENTATION	210	-0.144677	-0.796031	0.968	0.905265	1	3047	tags=24%, list=24%, signal=31%
WANG_PROSTATE_CANCER_ANDROGEN_INDEPENDENT	54	-0.184298	-0.794631	0.832962	0.906723	1	1699	tags=20%, list=13%, signal=23%
JIANG_AGING_CEREBRAL_CORTEX_UP	29	-0.215841	-0.794535	0.798715	0.906191	1	4444	tags=41%, list=35%, signal=63%
ROSS_AML_OF_FAB_M7_TYPE	49	-0.191892	-0.793662	0.827273	0.906791	1	1750	tags=18%, list=14%, signal=21%
CHANGOLKAR_H2AFY_TARGETS_DN	27	-0.218991	-0.793561	0.792735	0.906271	1	2037	tags=26%, list=16%, signal=31%
ZHAN_MULTIPLE_MYELOMA_CD2_DN	41	-0.195818	-0.792295	0.841163	0.907532	1	1691	tags=15%, list=13%, signal=17%
CHEN_PDGF_TARGETS	16	-0.25735	-0.788422	0.775934	0.912609	1	1882	tags=25%, list=15%, signal=29%
SCHLESINGER_METHYLATED_DE_NOVO_IN_CANCER	46	-0.194858	-0.788081	0.807359	0.912471	1	1995	tags=20%, list=16%, signal=23%
PENG_GLUTAMINE_DEPRIVATION_UP	34	-0.204088	-0.787968	0.808889	0.911965	1	2872	tags=26%, list=22%, signal=34%
GOLDRATH_HOMEOSTATIC_PROLIFERATION	158	-0.149063	-0.787493	0.969388	0.911995	1	1587	tags=13%, list=12%, signal=15%
MATTIOLI_MULTIPLE_MYELOMA_WITH_14Q32_TRANSLOCATIONS	22	-0.226936	-0.786728	0.786344	0.912436	1	3943	tags=32%, list=31%, signal=46%
MA_MYELOID_DIFFERENTIATION_UP	29	-0.213172	-0.785424	0.807771	0.913589	1	3890	tags=41%, list=30%, signal=59%
PID_AR_NONGENOMIC_PATHWAY	26	-0.218632	-0.784203	0.765101	0.91458	1	2999	tags=31%, list=23%, signal=40%
KANNAN_TP53_TARGETS_DN	20	-0.239681	-0.784116	0.783333	0.914034	1	2715	tags=30%, list=21%, signal=38%
WATANABE_RECTAL_CANCER_RADIOTHERAPY_RESPONSIVE_DN	79	-0.16741	-0.784022	0.905963	0.913501	1	2067	tags=18%, list=16%, signal=21%
SIG_IL4RECEPTOR_IN_B_LYPHOCYTES	26	-0.219627	-0.783675	0.783843	0.91329	1	2751	tags=31%, list=21%, signal=39%
KEGG_LYSOSOME	109	-0.157952	-0.782926	0.918794	0.913669	1	4469	tags=37%, list=35%, signal=56%
PID_BCR_5PATHWAY	52	-0.186938	-0.780207	0.810934	0.916694	1	1962	tags=19%, list=15%, signal=23%
SYED_ESTRADIOL_RESPONSE	17	-0.248603	-0.779212	0.781186	0.917339	1	1745	tags=24%, list=14%, signal=27%
CAVARD_LIVER_CANCER_MALIGNANT_VS_BENIGN	16	-0.248391	-0.778168	0.780738	0.918057	1	1519	tags=25%, list=12%, signal=28%
KEGG_VASOPRESSIN_REGULATED_WATER_REABSORPTION	38	-0.195948	-0.774621	0.822894	0.922214	1	3086	tags=32%, list=24%, signal=41%
CHEOK_RESPONSE_TO_MERCAPTOPURINE_AND_HD_MTX_DN	21	-0.229177	-0.773766	0.784946	0.922654	1	2004	tags=19%, list=16%, signal=23%
JIANG_HYPOXIA_NORMAL	286	-0.134829	-0.773291	0.988981	0.922629	1	2240	tags=17%, list=17%, signal=20%
KYNG_DNA_DAMAGE_BY_UV	47	-0.188314	-0.770821	0.828508	0.925185	1	2717	tags=28%, list=21%, signal=35%
KEGG_ADIPOCYTOKINE_SIGNALING_PATHWAY	49	-0.18434	-0.770377	0.841629	0.925082	1	2362	tags=24%, list=18%, signal=30%
TERAO_AOX4_TARGETS_HG_UP	27	-0.215579	-0.770218	0.81128	0.924615	1	4308	tags=41%, list=34%, signal=61%
REACTOME_SIGNALLING_TO_ERKS	32	-0.20427	-0.768895	0.838926	0.925683	1	2999	tags=28%, list=23%, signal=37%
KEGG_MTOR_SIGNALING_PATHWAY	44	-0.189036	-0.767939	0.846512	0.926283	1	2751	tags=27%, list=21%, signal=35%
SUH_COEXPRESSED_WITH_ID1_AND_ID2_UP	17	-0.243041	-0.766268	0.806186	0.927767	1	3608	tags=35%, list=28%, signal=49%
REACTOME_CTLA4_INHIBITORY_SIGNALING	17	-0.243962	-0.762779	0.786164	0.931385	1	2999	tags=29%, list=23%, signal=38%
MCCLUNG_DELTA_FOSB_TARGETS_8WK	38	-0.193938	-0.761326	0.839644	0.932453	1	2364	tags=24%, list=18%, signal=29%
KEGG_VEGF_SIGNALING_PATHWAY	55	-0.178019	-0.759634	0.888889	0.933802	1	2751	tags=25%, list=21%, signal=32%
MIKKELSEN_NPC_HCP_WITH_H3K4ME3_AND_H3K27ME3	110	-0.152202	-0.755443	0.944186	0.938093	1	2247	tags=16%, list=18%, signal=20%
REACTOME_PRE_NOTCH_EXPRESSION_AND_PROCESSING	39	-0.188547	-0.755031	0.827004	0.937926	1	3322	tags=31%, list=26%, signal=41%
LIANG_HEMATOPOIESIS_STEM_CELL_NUMBER_SMALL_VS_HUGE_DN	29	-0.207994	-0.75415	0.83913	0.938291	1	2341	tags=17%, list=18%, signal=21%
KEGG_SNARE_INTERACTIONS_IN_VESICULAR_TRANSPORT	36	-0.19131	-0.75395	0.862213	0.937847	1	3741	tags=36%, list=29%, signal=51%
BOYAULT_LIVER_CANCER_SUBCLASS_G23_UP	50	-0.179073	-0.751924	0.885781	0.939476	1	3406	tags=28%, list=27%, signal=38%
JAEGER_METASTASIS_UP	31	-0.199205	-0.74853	0.87638	0.942595	1	1283	tags=13%, list=10%, signal=14%
LU_AGING_BRAIN_DN	113	-0.148157	-0.747611	0.960688	0.943002	1	680	tags=9%, list=5%, signal=9%
WEST_ADRENOCORTICAL_TUMOR_MARKERS_UP	18	-0.226159	-0.74593	0.818737	0.944216	1	5014	tags=44%, list=39%, signal=73%
PID_ENDOTHELINPATHWAY	43	-0.182996	-0.74585	0.877462	0.943622	1	3957	tags=37%, list=31%, signal=54%
OKAMOTO_LIVER_CANCER_MULTICENTRIC_OCCURRENCE_UP	20	-0.227409	-0.743103	0.825607	0.945913	1	4619	tags=50%, list=36%, signal=78%
KYNG_RESPONSE_TO_H2O2_VIA_ERCC6_UP	34	-0.191653	-0.743085	0.901075	0.945254	1	2288	tags=24%, list=18%, signal=29%
REACTOME_GOLGI_ASSOCIATED_VESICLE_BIOGENESIS	52	-0.174252	-0.742898	0.900677	0.944767	1	3856	tags=38%, list=30%, signal=55%
TAYLOR_METHYLATED_IN_ACUTE_LYMPHOBLASTIC_LEUKEMIA	58	-0.171565	-0.742092	0.90989	0.944953	1	2656	tags=21%, list=21%, signal=26%
PID_SYNDECAN_2_PATHWAY	28	-0.205364	-0.740238	0.865672	0.946264	1	3008	tags=36%, list=23%, signal=47%
YIH_RESPONSE_TO_ARSENITE_C4	16	-0.233044	-0.73801	0.84	0.947911	1	509	tags=13%, list=4%, signal=13%
VALK_AML_CLUSTER_5	16	-0.24036	-0.736921	0.839034	0.948359	1	745	tags=13%, list=6%, signal=13%
PELLICCIOTTA_HDAC_IN_ANTIGEN_PRESENTATION_DN	49	-0.174634	-0.736552	0.892377	0.948091	1	1063	tags=12%, list=8%, signal=13%
REACTOME_RNA_POL_I_TRANSCRIPTION	43	-0.18405	-0.734747	0.899313	0.949288	1	3561	tags=30%, list=28%, signal=42%
PID_NFAT_3PATHWAY	51	-0.167108	-0.726355	0.917258	0.956873	1	3852	tags=31%, list=30%, signal=45%
APRELIKOVA_BRCA1_TARGETS	43	-0.179133	-0.725098	0.927928	0.957391	1	3021	tags=28%, list=24%, signal=36%
REACTOME_TRANS_GOLGI_NETWORK_VESICLE_BUDDING	59	-0.166178	-0.724612	0.924242	0.95715	1	3856	tags=36%, list=30%, signal=51%
DORN_ADENOVIRUS_INFECTION_12HR_DN	28	-0.193535	-0.723074	0.886463	0.957913	1	217	tags=7%, list=2%, signal=7%
BIOCARTA_EPO_PATHWAY	18	-0.225588	-0.720662	0.833689	0.959385	1	2751	tags=28%, list=21%, signal=35%
DAIRKEE_CANCER_PRONE_RESPONSE_E2	19	-0.217383	-0.719358	0.850427	0.95987	1	3781	tags=47%, list=29%, signal=67%
REACTOME_CLASS_B_2_SECRETIN_FAMILY_RECEPTORS	30	-0.193343	-0.719198	0.899761	0.959344	1	3757	tags=37%, list=29%, signal=52%
BIOCARTA_ARAP_PATHWAY	16	-0.234707	-0.719085	0.840164	0.958753	1	2700	tags=31%, list=21%, signal=40%
CONRAD_STEM_CELL	23	-0.210143	-0.718898	0.862288	0.958213	1	256	tags=9%, list=2%, signal=9%
PID_AR_PATHWAY	52	-0.170905	-0.717546	0.922269	0.958725	1	485	tags=10%, list=4%, signal=10%
REACTOME_DEADENYLATION_OF_MRNA	19	-0.215215	-0.715779	0.886555	0.959606	1	2037	tags=21%, list=16%, signal=25%
YORDY_RECIPROCAL_REGULATION_BY_ETS1_AND_SP100_UP	23	-0.211535	-0.715446	0.856549	0.959245	1	3173	tags=35%, list=25%, signal=46%
PID_EPHA_FWDPATHWAY	18	-0.221928	-0.715212	0.857442	0.958764	1	3386	tags=39%, list=26%, signal=53%
KAYO_AGING_MUSCLE_DN	102	-0.146925	-0.713388	0.9799	0.959637	1	3271	tags=25%, list=26%, signal=34%
KEGG_REGULATION_OF_AUTOPHAGY	18	-0.224456	-0.712405	0.85865	0.959799	1	1441	tags=17%, list=11%, signal=19%
PID_RAC1_PATHWAY	46	-0.174305	-0.711948	0.898649	0.959507	1	2834	tags=26%, list=22%, signal=33%
REACTOME_GLYCOSPHINGOLIPID_METABOLISM	27	-0.200712	-0.711148	0.886105	0.9595	1	2951	tags=26%, list=23%, signal=34%
REACTOME_EXTRACELLULAR_MATRIX_ORGANIZATION	37	-0.181718	-0.711064	0.916493	0.958901	1	2688	tags=24%, list=21%, signal=31%
PID_ARF6_PATHWAY	25	-0.201314	-0.708706	0.889371	0.960254	1	3504	tags=36%, list=27%, signal=49%
SHIN_B_CELL_LYMPHOMA_CLUSTER_7	24	-0.203731	-0.708375	0.88866	0.959835	1	3361	tags=38%, list=26%, signal=51%
COLLIS_PRKDC_REGULATORS	15	-0.23066	-0.700213	0.854508	0.965732	1	3834	tags=40%, list=30%, signal=57%
SA_PTEN_PATHWAY	16	-0.222293	-0.696183	0.872881	0.968167	1	2751	tags=31%, list=21%, signal=40%
PID_IGF1_PATHWAY	28	-0.193241	-0.694574	0.910345	0.968721	1	1010	tags=14%, list=8%, signal=15%
KEGG_GLYCOSAMINOGLYCAN_BIOSYNTHESIS_CHONDROITIN_SULFATE	18	-0.212446	-0.694249	0.893478	0.968275	1	3009	tags=33%, list=23%, signal=43%
TERAMOTO_OPN_TARGETS_CLUSTER_7	15	-0.229192	-0.692275	0.866935	0.96908	1	2934	tags=27%, list=23%, signal=35%
HU_GENOTOXIN_ACTION_DIRECT_VS_INDIRECT_24HR	53	-0.161058	-0.689718	0.95614	0.970241	1	3350	tags=32%, list=26%, signal=43%
VALK_AML_CLUSTER_10	23	-0.195002	-0.68922	0.884615	0.969899	1	2891	tags=26%, list=23%, signal=34%
AMIT_EGF_RESPONSE_240_MCF10A	18	-0.216808	-0.688671	0.88913	0.969554	1	1685	tags=17%, list=13%, signal=19%
REACTOME_DOWNREGULATION_OF_TGF_BETA_RECEPTOR_SIGNALING	21	-0.204188	-0.68796	0.893971	0.9694	1	2059	tags=19%, list=16%, signal=23%
LUCAS_HNF4A_TARGETS_UP	44	-0.170761	-0.687746	0.95045	0.96888	1	2106	tags=20%, list=16%, signal=24%
BIOCARTA_IL2_PATHWAY	17	-0.214866	-0.682142	0.893082	0.972029	1	2751	tags=29%, list=21%, signal=37%
ST_INTEGRIN_SIGNALING_PATHWAY	66	-0.154125	-0.681845	0.958716	0.971556	1	3479	tags=32%, list=27%, signal=43%
REACTOME_KERATAN_SULFATE_KERATIN_METABOLISM	21	-0.204362	-0.680978	0.901709	0.971437	1	2625	tags=24%, list=20%, signal=30%
FIGUEROA_AML_METHYLATION_CLUSTER_2_UP	37	-0.175231	-0.680497	0.930023	0.971084	1	2697	tags=24%, list=21%, signal=31%
REACTOME_MYOGENESIS	20	-0.209086	-0.679374	0.891667	0.971129	1	2453	tags=25%, list=19%, signal=31%
KEGG_P53_SIGNALING_PATHWAY	62	-0.152137	-0.677771	0.965596	0.971478	1	2684	tags=23%, list=21%, signal=28%
SHETH_LIVER_CANCER_VS_TXNIP_LOSS_PAM6	37	-0.169169	-0.677316	0.957082	0.971103	1	969	tags=11%, list=8%, signal=12%
BIOCARTA_AGR_PATHWAY	26	-0.18836	-0.675923	0.898129	0.971323	1	3988	tags=35%, list=31%, signal=50%
BIOCARTA_AT1R_PATHWAY	29	-0.183283	-0.66981	0.94533	0.97446	1	2999	tags=28%, list=23%, signal=36%
GENTILE_UV_LOW_DOSE_UP	27	-0.184043	-0.666964	0.918681	0.975463	1	1815	tags=19%, list=14%, signal=22%
BYSTRYKH_HEMATOPOIESIS_STEM_CELL_AND_BRAIN_QTL_CIS	62	-0.153665	-0.66676	0.968889	0.974894	1	3889	tags=35%, list=30%, signal=51%
BOYAULT_LIVER_CANCER_SUBCLASS_G123_UP	43	-0.16315	-0.664826	0.964444	0.975324	1	1167	tags=12%, list=9%, signal=13%
KEGG_VALINE_LEUCINE_AND_ISOLEUCINE_DEGRADATION	40	-0.163069	-0.661659	0.954447	0.976394	1	4124	tags=38%, list=32%, signal=55%
REACTOME_CTNNB1_PHOSPHORYLATION_CASCADE	16	-0.207999	-0.660573	0.895833	0.976311	1	2867	tags=25%, list=22%, signal=32%
WENG_POR_TARGETS_GLOBAL_DN	19	-0.203534	-0.659101	0.891393	0.976436	1	2900	tags=26%, list=23%, signal=34%
SETLUR_PROSTATE_CANCER_TMPRSS2_ERG_FUSION_UP	56	-0.151738	-0.658486	0.983683	0.976094	1	3821	tags=34%, list=30%, signal=48%
TRACEY_RESISTANCE_TO_IFNA2_DN	25	-0.183745	-0.654155	0.942094	0.977722	1	4661	tags=44%, list=36%, signal=69%
CHEN_ETV5_TARGETS_TESTIS	16	-0.206309	-0.642868	0.898969	0.982663	1	1409	tags=13%, list=11%, signal=14%
SCHRAETS_MLL_TARGETS_DN	17	-0.203931	-0.642807	0.93177	0.982008	1	1919	tags=24%, list=15%, signal=28%
REACTOME_PYRUVATE_METABOLISM	15	-0.20949	-0.642742	0.916155	0.981365	1	4540	tags=40%, list=35%, signal=62%
OUILLETTE_CLL_13Q14_DELETION_DN	50	-0.153429	-0.636787	0.978723	0.983382	1	2675	tags=20%, list=21%, signal=25%
IIZUKA_LIVER_CANCER_PROGRESSION_G2_G3_UP	20	-0.195721	-0.636227	0.940659	0.982942	1	2420	tags=20%, list=19%, signal=25%
JAERVINEN_AMPLIFIED_IN_LARYNGEAL_CANCER	34	-0.169212	-0.635789	0.960089	0.982426	1	3525	tags=29%, list=27%, signal=40%
PID_RAC1_REG_PATHWAY	30	-0.16927	-0.634784	0.959315	0.98216	1	4080	tags=37%, list=32%, signal=54%
NEMETH_INFLAMMATORY_RESPONSE_LPS_DN	27	-0.172731	-0.628669	0.969365	0.983941	1	287	tags=7%, list=2%, signal=8%
SCHEIDEREIT_IKK_TARGETS	16	-0.20498	-0.626738	0.931452	0.983984	1	2943	tags=31%, list=23%, signal=41%
REACTOME_ENERGY_DEPENDENT_REGULATION_OF_MTOR_BY_LKB1_AMPK	15	-0.19878	-0.616589	0.951318	0.98705	1	3693	tags=40%, list=29%, signal=56%
REACTOME_SIGNAL_AMPLIFICATION	16	-0.194065	-0.606091	0.929314	0.989973	1	3222	tags=31%, list=25%, signal=42%
PID_HEDGEHOG_GLIPATHWAY	41	-0.145457	-0.579904	0.984163	0.996304	1	4357	tags=37%, list=34%, signal=55%
PID_BETACATENIN_DEG_PATHWAY	16	-0.182225	-0.578806	0.97619	0.995874	1	2750	tags=25%, list=21%, signal=32%
REACTOME_PEROXISOMAL_LIPID_METABOLISM	19	-0.175694	-0.577121	0.975258	0.995577	1	2941	tags=26%, list=23%, signal=34%
REACTOME_SHC_RELATED_EVENTS	15	-0.190198	-0.573806	0.957806	0.995631	1	2751	tags=27%, list=21%, signal=34%
DANG_MYC_TARGETS_DN	28	-0.157545	-0.572988	0.983122	0.995124	1	2574	tags=25%, list=20%, signal=31%
REACTOME_GLYCOSAMINOGLYCAN_METABOLISM	72	-0.123709	-0.566431	1	0.995746	1	4569	tags=35%, list=36%, signal=54%
KEGG_PROTEIN_EXPORT	23	-0.160513	-0.564747	0.984444	0.99537	1	2734	tags=22%, list=21%, signal=28%
MATZUK_SPERMATID_DIFFERENTIATION	21	-0.169596	-0.562366	0.987395	0.995141	1	2846	tags=19%, list=22%, signal=24%
DOANE_BREAST_CANCER_CLASSES_UP	39	-0.139551	-0.561171	0.989224	0.994682	1	5123	tags=41%, list=40%, signal=68%
BIOCARTA_FAS_PATHWAY	28	-0.152026	-0.557013	0.986784	0.994695	1	2651	tags=21%, list=21%, signal=27%
LIU_BREAST_CANCER	19	-0.159449	-0.521597	0.984615	0.998798	1	4555	tags=47%, list=36%, signal=73%
LUI_THYROID_CANCER_CLUSTER_2	33	-0.136308	-0.519616	0.997908	0.998329	1	4208	tags=36%, list=33%, signal=54%
REACTOME_SYNTHESIS_OF_PA	17	-0.162465	-0.508906	0.989562	0.998652	1	3953	tags=35%, list=31%, signal=51%
PLASARI_TGFB1_TARGETS_1HR_UP	24	-0.142167	-0.49996	0.995485	0.998683	1	4021	tags=29%, list=31%, signal=42%
FARMER_BREAST_CANCER_CLUSTER_2	33	-0.128766	-0.496433	0.99345	0.998265	1	3499	tags=21%, list=27%, signal=29%
REACTOME_G_ALPHA_Z_SIGNALLING_EVENTS	24	-0.13322	-0.466342	0.988558	0.999189	1	3222	tags=25%, list=25%, signal=33%
CLIMENT_BREAST_CANCER_COPY_NUMBER_UP	17	-0.117306	-0.37819	1	0.999923	1	4131	tags=29%, list=32%, signal=43%
ROESSLER_LIVER_CANCER_METASTASIS_DN	45	-0.157172	-0.654596	0.965739	0.979477	1	2909	tags=24%, list=23%, signal=32%
REACTOME_DEADENYLATION_OF_MRNA	19	-0.200609	-0.654179	0.933481	0.979006	1	10261	tags=100%, list=80%, signal=499%
MATTIOLI_MULTIPLE_MYELOMA_WITH_14Q32_TRANSLOCATIONS	23	-0.185972	-0.650011	0.927686	0.980445	1	3455	tags=26%, list=27%, signal=36%
SETLUR_PROSTATE_CANCER_TMPRSS2_ERG_FUSION_UP	56	-0.152118	-0.644947	0.971302	0.982115	1	2273	tags=20%, list=18%, signal=24%
KEGG_P53_SIGNALING_PATHWAY	62	-0.146478	-0.64111	0.976035	0.983195	1	2219	tags=19%, list=17%, signal=23%
SHETH_LIVER_CANCER_VS_TXNIP_LOSS_PAM6	37	-0.162196	-0.639875	0.960499	0.983051	1	1052	tags=11%, list=8%, signal=12%
PID_BETACATENIN_DEG_PATHWAY	16	-0.203756	-0.624577	0.940206	0.988643	1	2617	tags=25%, list=20%, signal=31%
KYNG_RESPONSE_TO_H2O2_VIA_ERCC6_UP	34	-0.162303	-0.62432	0.974468	0.988089	1	3013	tags=26%, list=23%, signal=35%
GENTILE_UV_LOW_DOSE_UP	27	-0.174256	-0.623312	0.967347	0.987789	1	1850	tags=19%, list=14%, signal=22%
SHIN_B_CELL_LYMPHOMA_CLUSTER_2	22	-0.183096	-0.621385	0.933198	0.987855	1	3958	tags=36%, list=31%, signal=52%
REACTOME_SHC_RELATED_EVENTS	15	-0.206708	-0.612426	0.939785	0.990328	1	2580	tags=27%, list=20%, signal=33%
REACTOME_NUCLEAR_SIGNALING_BY_ERBB4	22	-0.17921	-0.610663	0.963597	0.990265	1	2599	tags=23%, list=20%, signal=28%
YANG_BREAST_CANCER_ESR1_BULK_DN	19	-0.185715	-0.604175	0.96701	0.991672	1	2771	tags=26%, list=22%, signal=34%
REACTOME_PEROXISOMAL_LIPID_METABOLISM	19	-0.180589	-0.594472	0.968	0.993755	1	2987	tags=26%, list=23%, signal=34%
REACTOME_ENERGY_DEPENDENT_REGULATION_OF_MTOR_BY_LKB1_AMPK	15	-0.197081	-0.592855	0.944326	0.993526	1	3628	tags=40%, list=28%, signal=56%
PETRETTO_HEART_MASS_QTL_CIS_DN	19	-0.182792	-0.591087	0.977083	0.993343	1	4438	tags=47%, list=35%, signal=72%
REACTOME_PYRUVATE_METABOLISM	15	-0.193145	-0.590883	0.960159	0.992736	1	4663	tags=40%, list=36%, signal=63%
VALK_AML_CLUSTER_10	23	-0.166809	-0.583035	0.966667	0.993999	1	4526	tags=39%, list=35%, signal=60%
PID_INSULIN_GLUCOSE_PATHWAY	23	-0.162954	-0.573766	0.974359	0.995444	1	4324	tags=43%, list=34%, signal=65%
BIOCARTA_AGR_PATHWAY	26	-0.160569	-0.560955	0.978587	0.997295	1	2561	tags=19%, list=20%, signal=24%
LIEN_BREAST_CARCINOMA_METAPLASTIC_VS_DUCTAL_DN	52	-0.129173	-0.557989	0.997899	0.997153	1	5136	tags=50%, list=40%, signal=83%
MATZUK_SPERMATID_DIFFERENTIATION	21	-0.165591	-0.556896	1	0.996664	1	2785	tags=19%, list=22%, signal=24%
KEGG_PROTEIN_EXPORT	23	-0.159658	-0.550839	0.973085	0.996981	1	2740	tags=22%, list=21%, signal=28%
BIOCARTA_FAS_PATHWAY	28	-0.143329	-0.529248	0.989754	0.99929	1	4101	tags=32%, list=32%, signal=47%
YE_METASTATIC_LIVER_CANCER	15	-0.174714	-0.529214	0.978587	0.998629	1	1249	tags=13%, list=10%, signal=15%
PID_HEDGEHOG_GLIPATHWAY	41	-0.12584	-0.514281	0.995556	0.999542	1	4460	tags=37%, list=35%, signal=56%
IIZUKA_LIVER_CANCER_PROGRESSION_G2_G3_UP	20	-0.155251	-0.504192	0.997917	0.999741	1	2024	tags=15%, list=16%, signal=18%
LUI_THYROID_CANCER_CLUSTER_2	33	-0.133189	-0.491832	0.99375	0.999932	1	4663	tags=39%, list=36%, signal=62%
LIU_BREAST_CANCER	19	-0.142539	-0.475897	0.989919	1	1	4248	tags=42%, list=33%, signal=63%
FARMER_BREAST_CANCER_CLUSTER_2	33	-0.120931	-0.456608	0.995575	1	1	10180	tags=97%, list=79%, signal=468%
DOANE_BREAST_CANCER_CLASSES_UP	38	-0.113926	-0.446696	0.995825	0.999814	1	5539	tags=47%, list=43%, signal=83%
CLIMENT_BREAST_CANCER_COPY_NUMBER_UP	17	-0.109266	-0.347377	1	0.999989	1	644	tags=6%, list=5%, signal=6%
