# Supplementary material for: Survival of pancreatic cancer cells lacking KRAS function
Source: Nat Commun. 2017 Oct 23;8:1090. doi: 10.1038/s41467-017-00942-5 (PMC5653666; doi:10.1038/s41467-017-00942-5)
Supplement: Supplementary file 18 — Supplementary Data 16 [file 41467_2017_942_MOESM18_ESM.xlsx]

## Sheet: Sheet1
Supplementary Data 16. Curated gene set enrichment analysis (MSigDB C2) of A13 Kras deficient cells
NAME	SIZE	ES	NES	NOM p-val	FDR q-val	FWER p-val	RANK AT MAX	LEADING EDGE
SASAI_RESISTANCE_TO_NEOPLASTIC_TRANSFROMATION	47	0.79042	2.285	0	0	0	1271	tags=60%, list=11%, signal=66%
BERENJENO_TRANSFORMED_BY_RHOA_DN	349	0.580345	2.27846	0	0	0	1951	tags=40%, list=16%, signal=47%
KEGG_METABOLISM_OF_XENOBIOTICS_BY_CYTOCHROME_P450	26	0.832522	2.18868	0	0.00038937	0.001	883	tags=62%, list=7%, signal=66%
REACTOME_BIOLOGICAL_OXIDATIONS	56	0.707203	2.17628	0	0.000292028	0.001	921	tags=39%, list=8%, signal=42%
ANASTASSIOU_CANCER_MESENCHYMAL_TRANSITION_SIGNATURE	42	0.753101	2.15172	0	0.000233622	0.001	662	tags=57%, list=5%, signal=60%
CLASPER_LYMPHATIC_VESSELS_DURING_METASTASIS_DN	32	0.776815	2.12974	0	0.000387257	0.002	1174	tags=53%, list=10%, signal=59%
NAKAYAMA_FGF2_TARGETS	21	0.852566	2.10716	0	0.000331934	0.002	684	tags=33%, list=6%, signal=35%
DURAND_STROMA_MAX_UP	243	0.555012	2.09427	0	0.000437819	0.003	1191	tags=37%, list=10%, signal=41%
CHIARADONNA_NEOPLASTIC_TRANSFORMATION_KRAS_CDC25_DN	39	0.739677	2.07931	0	0.000524026	0.004	675	tags=41%, list=6%, signal=43%
TURASHVILI_BREAST_LOBULAR_CARCINOMA_VS_DUCTAL_NORMAL_UP	44	0.712012	2.07476	0	0.000589593	0.005	662	tags=39%, list=5%, signal=41%
TURASHVILI_BREAST_LOBULAR_CARCINOMA_VS_LOBULAR_NORMAL_DN	49	0.688468	2.06268	0	0.00116888	0.01	684	tags=41%, list=6%, signal=43%
REACTOME_PHASE_II_CONJUGATION	34	0.742336	2.04883	0	0.0015659	0.015	1236	tags=50%, list=10%, signal=56%
PICCALUGA_ANGIOIMMUNOBLASTIC_LYMPHOMA_UP	135	0.582893	2.04554	0	0.00162715	0.017	1296	tags=39%, list=11%, signal=43%
CHIARADONNA_NEOPLASTIC_TRANSFORMATION_KRAS_DN	129	0.585131	2.0319	0	0.00243552	0.028	1641	tags=41%, list=14%, signal=47%
REACTOME_NCAM1_INTERACTIONS	20	0.80392	2.02697	0	0.00266866	0.033	811	tags=60%, list=7%, signal=64%
REACTOME_EXTRACELLULAR_MATRIX_ORGANIZATION	44	0.682064	2.01313	0	0.00397131	0.052	1235	tags=50%, list=10%, signal=55%
KEGG_DRUG_METABOLISM_CYTOCHROME_P450	27	0.750514	2.00757	0	0.00415331	0.058	883	tags=56%, list=7%, signal=60%
REACTOME_COLLAGEN_FORMATION	34	0.727735	2.00514	0.00194175	0.00425282	0.061	1235	tags=53%, list=10%, signal=59%
MCDOWELL_ACUTE_LUNG_INJURY_UP	33	0.738731	2.00442	0.00200803	0.00409129	0.062	1841	tags=58%, list=15%, signal=68%
ZHANG_TLX_TARGETS_DN	88	0.612117	1.98408	0	0.00659452	0.104	1530	tags=45%, list=13%, signal=52%
RICKMAN_HEAD_AND_NECK_CANCER_F	20	0.802596	1.97909	0	0.00717899	0.118	584	tags=40%, list=5%, signal=42%
HANN_RESISTANCE_TO_BCL2_INHIBITOR_DN	26	0.740435	1.97403	0	0.00760991	0.131	1688	tags=58%, list=14%, signal=67%
BOQUEST_STEM_CELL_UP	158	0.551904	1.97086	0	0.00779405	0.136	831	tags=30%, list=7%, signal=32%
GAUSSMANN_MLL_AF4_FUSION_TARGETS_F_UP	145	0.549305	1.97006	0.00189394	0.00771532	0.14	1155	tags=33%, list=10%, signal=36%
KIM_GLIS2_TARGETS_UP	47	0.663529	1.95616	0	0.00976699	0.186	784	tags=45%, list=6%, signal=48%
REACTOME_NCAM_SIGNALING_FOR_NEURITE_OUT_GROWTH	37	0.688535	1.95472	0	0.00957467	0.19	811	tags=32%, list=7%, signal=35%
SEKI_INFLAMMATORY_RESPONSE_LPS_DN	15	0.830025	1.92791	0	0.0143213	0.285	990	tags=67%, list=8%, signal=73%
RICKMAN_TUMOR_DIFFERENTIATED_WELL_VS_MODERATELY_DN	72	0.599321	1.92254	0	0.0151561	0.306	962	tags=28%, list=8%, signal=30%
SCHUETZ_BREAST_CANCER_DUCTAL_INVASIVE_UP	209	0.52113	1.91699	0	0.0165054	0.331	1362	tags=39%, list=11%, signal=43%
WANG_MLL_TARGETS	167	0.528293	1.91104	0	0.017922	0.364	942	tags=34%, list=8%, signal=37%
LINDGREN_BLADDER_CANCER_HIGH_RECURRENCE	40	0.661159	1.91011	0	0.0174578	0.365	934	tags=30%, list=8%, signal=32%
KEGG_GLUTATHIONE_METABOLISM	39	0.665428	1.90429	0.00206186	0.0186387	0.39	921	tags=36%, list=8%, signal=39%
ZHANG_TLX_TARGETS_60HR_UP	242	0.503078	1.88799	0	0.0241262	0.495	1679	tags=39%, list=14%, signal=44%
REACTOME_GLUTATHIONE_CONJUGATION	19	0.772653	1.87135	0	0.0306037	0.597	1092	tags=68%, list=9%, signal=75%
HOUSTIS_ROS	29	0.698776	1.85708	0	0.0369599	0.685	1630	tags=45%, list=14%, signal=52%
KAYO_CALORIE_RESTRICTION_MUSCLE_UP	58	0.597722	1.85182	0	0.0385511	0.702	1461	tags=34%, list=12%, signal=39%
ACEVEDO_FGFR1_TARGETS_IN_PROSTATE_CANCER_MODEL_DN	170	0.513308	1.85003	0	0.0385289	0.714	1105	tags=31%, list=9%, signal=33%
MIKKELSEN_MEF_LCP_WITH_H3K4ME3	89	0.566895	1.84982	0	0.0376405	0.715	935	tags=34%, list=8%, signal=36%
PANGAS_TUMOR_SUPPRESSION_BY_SMAD1_AND_SMAD5_UP	100	0.543134	1.84524	0	0.0387644	0.74	1654	tags=40%, list=14%, signal=46%
REACTOME_PHOSPHOLIPASE_C_MEDIATED_CASCADE	32	0.676009	1.8412	0.00376648	0.0399142	0.766	602	tags=22%, list=5%, signal=23%
REACTOME_SIGNALING_BY_PDGF	100	0.543961	1.84063	0	0.0394002	0.767	1174	tags=23%, list=10%, signal=25%
GOTZMANN_EPITHELIAL_TO_MESENCHYMAL_TRANSITION_UP	65	0.59753	1.83966	0	0.0391924	0.775	966	tags=25%, list=8%, signal=27%
GERHOLD_ADIPOGENESIS_DN	59	0.598839	1.81412	0	0.0539167	0.878	1386	tags=29%, list=11%, signal=32%
WEINMANN_ADAPTATION_TO_HYPOXIA_UP	23	0.704443	1.80745	0	0.057306	0.894	315	tags=30%, list=3%, signal=31%
KASLER_HDAC7_TARGETS_2_DN	27	0.685819	1.80599	0.00197239	0.0571366	0.903	1800	tags=48%, list=15%, signal=56%
ZHU_CMV_24_HR_DN	69	0.580155	1.80579	0	0.0559995	0.904	359	tags=23%, list=3%, signal=24%
YAO_TEMPORAL_RESPONSE_TO_PROGESTERONE_CLUSTER_16	61	0.584456	1.80364	0	0.0563162	0.909	995	tags=30%, list=8%, signal=32%
WONG_ENDMETRIUM_CANCER_DN	40	0.631017	1.79527	0	0.0615753	0.93	657	tags=40%, list=5%, signal=42%
DAZARD_UV_RESPONSE_CLUSTER_G24	15	0.779713	1.7911	0.00199203	0.0632271	0.941	1430	tags=60%, list=12%, signal=68%
LIU_PROSTATE_CANCER_DN	332	0.460399	1.7903	0	0.062603	0.942	1367	tags=31%, list=11%, signal=34%
HATADA_METHYLATED_IN_LUNG_CANCER_UP	180	0.492714	1.7881	0	0.0631166	0.947	737	tags=22%, list=6%, signal=23%
KUNINGER_IGF1_VS_PDGFB_TARGETS_UP	38	0.632556	1.7816	0	0.0675008	0.959	1078	tags=39%, list=9%, signal=43%
LI_INDUCED_T_TO_NATURAL_KILLER_DN	78	0.551555	1.77905	0.00198807	0.0686483	0.965	1207	tags=28%, list=10%, signal=31%
LIU_VAV3_PROSTATE_CARCINOGENESIS_UP	44	0.60803	1.77799	0.00199601	0.0681171	0.966	785	tags=41%, list=7%, signal=44%
BHAT_ESR1_TARGETS_VIA_AKT1_DN	71	0.563411	1.77758	0.0019802	0.0672425	0.966	1170	tags=25%, list=10%, signal=28%
REACTOME_PHASE1_FUNCTIONALIZATION_OF_COMPOUNDS	22	0.700493	1.77235	0.00575816	0.0707611	0.975	390	tags=32%, list=3%, signal=33%
PID_INTEGRIN1_PATHWAY	47	0.60551	1.76987	0.00392157	0.0715319	0.981	736	tags=34%, list=6%, signal=36%
SCHRAETS_MLL_TARGETS_DN	24	0.676506	1.76868	0	0.0711362	0.983	1270	tags=54%, list=11%, signal=60%
BURTON_ADIPOGENESIS_9	85	0.536801	1.75432	0	0.0835922	0.994	2031	tags=39%, list=17%, signal=46%
HADDAD_T_LYMPHOCYTE_AND_NK_PROGENITOR_DN	23	0.675211	1.75301	0.00592885	0.0838068	0.995	930	tags=39%, list=8%, signal=42%
UEDA_CENTRAL_CLOCK	77	0.550592	1.7521	0	0.083092	0.995	1109	tags=19%, list=9%, signal=21%
PID_INTEGRIN3_PATHWAY	32	0.641527	1.75198	0.0060241	0.0818652	0.995	1531	tags=47%, list=13%, signal=54%
CADWELL_ATG16L1_TARGETS_UP	38	0.61239	1.74618	0	0.0861961	0.998	799	tags=34%, list=7%, signal=37%
SENESE_HDAC1_AND_HDAC2_TARGETS_DN	160	0.488257	1.74454	0	0.0867495	0.998	1017	tags=28%, list=8%, signal=30%
MATTIOLI_MULTIPLE_MYELOMA_WITH_14Q32_TRANSLOCATIONS	28	0.647705	1.73884	0.0059761	0.0916432	1	930	tags=32%, list=8%, signal=35%
BROWNE_HCMV_INFECTION_18HR_DN	132	0.499307	1.73825	0	0.0908999	1	1363	tags=26%, list=11%, signal=29%
WOTTON_RUNX_TARGETS_UP	16	0.730801	1.73776	0.00382409	0.0900727	1	1296	tags=56%, list=11%, signal=63%
CHIBA_RESPONSE_TO_TSA_UP	40	0.608241	1.73656	0.00195312	0.0901582	1	900	tags=33%, list=7%, signal=35%
JEON_SMAD6_TARGETS_UP	15	0.74589	1.73526	0.00208333	0.0904078	1	1235	tags=53%, list=10%, signal=59%
CROMER_TUMORIGENESIS_DN	24	0.677334	1.73208	0.00402414	0.0928896	1	786	tags=33%, list=7%, signal=36%
SCHLINGEMANN_SKIN_CARCINOGENESIS_TPA_DN	18	0.706546	1.73006	0.00404858	0.0938756	1	662	tags=28%, list=5%, signal=29%
IGLESIAS_E2F_TARGETS_UP	119	0.494153	1.73	0	0.0926043	1	1681	tags=32%, list=14%, signal=37%
DANG_REGULATED_BY_MYC_DN	217	0.469669	1.7277	0	0.093918	1	1973	tags=33%, list=16%, signal=39%
VART_KSHV_INFECTION_ANGIOGENIC_MARKERS_DN	77	0.543396	1.72633	0	0.094195	1	683	tags=30%, list=6%, signal=31%
POMEROY_MEDULLOBLASTOMA_DESMOPLASIC_VS_CLASSIC_DN	41	0.593872	1.72276	0	0.0966636	1	1840	tags=39%, list=15%, signal=46%
PID_AVB3_INTEGRIN_PATHWAY	57	0.561731	1.72053	0.00391389	0.0980421	1	1224	tags=32%, list=10%, signal=35%
KRIGE_AMINO_ACID_DEPRIVATION	26	0.656425	1.72006	0.00787402	0.0973214	1	1800	tags=50%, list=15%, signal=59%
PACHER_TARGETS_OF_IGF1_AND_IGF2_UP	27	0.647787	1.71024	0.00190476	0.107733	1	1699	tags=48%, list=14%, signal=56%
REACTOME_RESPIRATORY_ELECTRON_TRANSPORT_ATP_SYNTHESIS_BY_CHEMIOSMOTIC_COUPLING_AND_HEAT_PRODUCTION_BY_UNCOUPLING_PROTEINS_	75	0.531224	1.70947	0	0.107249	1	4063	tags=64%, list=34%, signal=96%
SMID_BREAST_CANCER_LUMINAL_A_UP	34	0.617627	1.70806	0.0037037	0.108062	1	854	tags=38%, list=7%, signal=41%
ZHANG_TLX_TARGETS_36HR_UP	190	0.467778	1.70721	0	0.107468	1	1934	tags=36%, list=16%, signal=43%
BERENJENO_ROCK_SIGNALING_NOT_VIA_RHOA_UP	24	0.657999	1.7072	0.00390625	0.106172	1	1082	tags=63%, list=9%, signal=69%
ZHONG_SECRETOME_OF_LUNG_CANCER_AND_FIBROBLAST	118	0.494836	1.7056	0	0.10667	1	2272	tags=39%, list=19%, signal=48%
REN_ALVEOLAR_RHABDOMYOSARCOMA_DN	387	0.42874	1.7053	0	0.105806	1	1923	tags=31%, list=16%, signal=35%
ZHU_CMV_ALL_DN	100	0.520266	1.70069	0	0.109954	1	654	tags=20%, list=5%, signal=21%
MODY_HIPPOCAMPUS_NEONATAL	30	0.631277	1.69515	0.00587084	0.115009	1	772	tags=23%, list=6%, signal=25%
LEI_HOXC8_TARGETS_DN	16	0.718018	1.68249	0.0136187	0.130275	1	772	tags=63%, list=6%, signal=67%
WANG_BARRETTS_ESOPHAGUS_DN	17	0.694911	1.67994	0.00814664	0.132045	1	1514	tags=47%, list=13%, signal=54%
LINDVALL_IMMORTALIZED_BY_TERT_UP	66	0.53095	1.67782	0.00185874	0.133707	1	1386	tags=36%, list=11%, signal=41%
REACTOME_SIGNALING_BY_FGFR_MUTANTS	31	0.618967	1.67474	0.0100604	0.136654	1	873	tags=26%, list=7%, signal=28%
KHETCHOUMIAN_TRIM24_TARGETS_UP	40	0.585981	1.67404	0.0183486	0.136191	1	736	tags=30%, list=6%, signal=32%
VECCHI_GASTRIC_CANCER_ADVANCED_VS_EARLY_UP	120	0.488424	1.67245	0.002	0.137056	1	684	tags=27%, list=6%, signal=28%
BURTON_ADIPOGENESIS_8	80	0.513327	1.67075	0.00583658	0.137919	1	3086	tags=49%, list=26%, signal=65%
NIKOLSKY_BREAST_CANCER_7P22_AMPLICON	26	0.632578	1.66953	0.0168776	0.138142	1	3262	tags=69%, list=27%, signal=95%
ONDER_CDH1_SIGNALING_VIA_CTNNB1	62	0.541923	1.66951	0.00587084	0.136701	1	967	tags=35%, list=8%, signal=38%
RUIZ_TNC_TARGETS_UP	122	0.481715	1.66738	0	0.138625	1	1681	tags=34%, list=14%, signal=39%
VART_KSHV_INFECTION_ANGIOGENIC_MARKERS_UP	102	0.494417	1.6668	0.00191939	0.137974	1	713	tags=27%, list=6%, signal=29%
KOBAYASHI_EGFR_SIGNALING_24HR_UP	74	0.524439	1.66615	0.00410678	0.137516	1	1681	tags=42%, list=14%, signal=48%
TERAMOTO_OPN_TARGETS_CLUSTER_6	22	0.667928	1.66434	0.00862069	0.138988	1	754	tags=23%, list=6%, signal=24%
PID_SYNDECAN_1_PATHWAY	28	0.628222	1.66385	0.0121951	0.138457	1	684	tags=32%, list=6%, signal=34%
RICKMAN_HEAD_AND_NECK_CANCER_E	29	0.617136	1.66178	0.0103093	0.14009	1	529	tags=41%, list=4%, signal=43%
KEGG_PORPHYRIN_AND_CHLOROPHYLL_METABOLISM	22	0.660905	1.6616	0.0125786	0.138948	1	381	tags=18%, list=3%, signal=19%
BROWNE_HCMV_INFECTION_24HR_DN	117	0.477249	1.65992	0	0.139882	1	1589	tags=28%, list=13%, signal=32%
CUI_TCF21_TARGETS_UP	22	0.664695	1.65747	0.0177165	0.141984	1	777	tags=41%, list=6%, signal=44%
MIKKELSEN_NPC_LCP_WITH_H3K4ME3	31	0.608496	1.65625	0.00585938	0.142328	1	929	tags=32%, list=8%, signal=35%
BERTUCCI_MEDULLARY_VS_DUCTAL_BREAST_CANCER_DN	122	0.479089	1.655	0.00369686	0.142856	1	1620	tags=32%, list=13%, signal=37%
GU_PDEF_TARGETS_UP	59	0.541132	1.65182	0.00197628	0.14626	1	1191	tags=29%, list=10%, signal=32%
CHICAS_RB1_TARGETS_CONFLUENT	424	0.415551	1.65053	0	0.146752	1	1829	tags=34%, list=15%, signal=39%
LINDGREN_BLADDER_CANCER_CLUSTER_2B	251	0.438952	1.64932	0	0.14703	1	1139	tags=26%, list=9%, signal=28%
NADLER_OBESITY_UP	43	0.567234	1.64796	0.0104384	0.147743	1	1491	tags=35%, list=12%, signal=40%
REACTOME_NEGATIVE_REGULATION_OF_FGFR_SIGNALING	22	0.659251	1.64791	0.0132325	0.146455	1	602	tags=23%, list=5%, signal=24%
REACTOME_PI_3K_CASCADE	40	0.580847	1.64715	0.00779727	0.146276	1	1094	tags=28%, list=9%, signal=30%
KATSANOU_ELAVL1_TARGETS_DN	123	0.477984	1.64612	0.00195695	0.146361	1	1245	tags=28%, list=10%, signal=31%
VERRECCHIA_RESPONSE_TO_TGFB1_C2	23	0.632389	1.64506	0.0233463	0.146612	1	941	tags=35%, list=8%, signal=38%
REACTOME_FRS2_MEDIATED_CASCADE	21	0.65218	1.6433	0.00996016	0.147783	1	602	tags=24%, list=5%, signal=25%
WILCOX_PRESPONSE_TO_ROGESTERONE_DN	37	0.585642	1.64312	0.0113852	0.146814	1	377	tags=22%, list=3%, signal=22%
MCDOWELL_ACUTE_LUNG_INJURY_DN	30	0.598487	1.64312	0.010661	0.14556	1	1288	tags=30%, list=11%, signal=34%
WOOD_EBV_EBNA1_TARGETS_UP	92	0.491769	1.64308	0.00621118	0.144376	1	1247	tags=24%, list=10%, signal=26%
KINSEY_TARGETS_OF_EWSR1_FLII_FUSION_DN	246	0.43443	1.64306	0	0.143183	1	1535	tags=32%, list=13%, signal=36%
VERRECCHIA_EARLY_RESPONSE_TO_TGFB1	52	0.552704	1.64223	0.00772201	0.143153	1	941	tags=29%, list=8%, signal=31%
NIKOLSKY_BREAST_CANCER_11Q12_Q14_AMPLICON	100	0.487654	1.64163	0	0.142982	1	2309	tags=45%, list=19%, signal=55%
NAKAYAMA_SOFT_TISSUE_TUMORS_PCA2_DN	30	0.604366	1.6408	0.00589391	0.142963	1	915	tags=43%, list=8%, signal=47%
MCBRYAN_PUBERTAL_BREAST_4_5WK_DN	147	0.460366	1.64071	0	0.141955	1	1630	tags=27%, list=14%, signal=31%
SESTO_RESPONSE_TO_UV_C8	65	0.518863	1.63891	0.00732601	0.143552	1	1521	tags=28%, list=13%, signal=32%
GERHOLD_ADIPOGENESIS_UP	41	0.569359	1.63846	0.0155039	0.143045	1	1611	tags=39%, list=13%, signal=45%
LIAN_LIPA_TARGETS_3M	21	0.635315	1.63783	0.0189474	0.142725	1	1527	tags=38%, list=13%, signal=44%
KANG_IMMORTALIZED_BY_TERT_UP	55	0.551555	1.63548	0.00996016	0.144695	1	1247	tags=35%, list=10%, signal=38%
MOOTHA_FFA_OXYDATION	22	0.640463	1.63295	0.0137795	0.147123	1	2147	tags=55%, list=18%, signal=66%
BHAT_ESR1_TARGETS_NOT_VIA_AKT1_DN	78	0.510357	1.6329	0	0.146073	1	1831	tags=33%, list=15%, signal=39%
MCMURRAY_TP53_HRAS_COOPERATION_RESPONSE_DN	44	0.555751	1.63113	0.00770713	0.147249	1	788	tags=34%, list=7%, signal=36%
CERVERA_SDHB_TARGETS_2	69	0.514373	1.6304	0.00568182	0.14717	1	1360	tags=39%, list=11%, signal=44%
MILI_PSEUDOPODIA_CHEMOTAXIS_DN	432	0.407256	1.62877	0	0.148203	1	2240	tags=26%, list=19%, signal=31%
KYNG_DNA_DAMAGE_BY_UV	46	0.557584	1.62874	0.011811	0.147196	1	787	tags=20%, list=7%, signal=21%
MEISSNER_BRAIN_HCP_WITH_H3K4ME3_AND_H3K27ME3	620	0.396856	1.62656	0	0.148825	1	1087	tags=25%, list=9%, signal=26%
POTTI_5FU_SENSITIVITY	34	0.576664	1.62187	0.0258449	0.154504	1	610	tags=12%, list=5%, signal=12%
BURTON_ADIPOGENESIS_PEAK_AT_0HR	53	0.539924	1.62133	0.00595238	0.154283	1	976	tags=30%, list=8%, signal=33%
SWEET_KRAS_TARGETS_UP	70	0.516491	1.62065	0.0116732	0.154078	1	1420	tags=37%, list=12%, signal=42%
GAUSSMANN_MLL_AF4_FUSION_TARGETS_E_UP	74	0.510852	1.61905	0.00189753	0.15531	1	747	tags=34%, list=6%, signal=36%
SCHAEFFER_PROSTATE_DEVELOPMENT_12HR_DN	31	0.598587	1.61638	0.00767754	0.157954	1	278	tags=19%, list=2%, signal=20%
SENESE_HDAC1_TARGETS_DN	183	0.442285	1.61462	0	0.159428	1	1786	tags=33%, list=15%, signal=38%
WENG_POR_TARGETS_LIVER_UP	29	0.598498	1.60741	0.0247934	0.169397	1	901	tags=28%, list=7%, signal=30%
LEE_LIVER_CANCER_MYC_E2F1_UP	34	0.582633	1.60698	0.0138067	0.169035	1	1407	tags=32%, list=12%, signal=37%
GOZGIT_ESR1_TARGETS_UP	95	0.487788	1.60681	0	0.168126	1	1528	tags=35%, list=13%, signal=39%
CROMER_TUMORIGENESIS_UP	36	0.583028	1.60642	0.0175781	0.16764	1	684	tags=31%, list=6%, signal=32%
WANG_ESOPHAGUS_CANCER_VS_NORMAL_DN	87	0.48043	1.6034	0.00583658	0.171104	1	2238	tags=36%, list=19%, signal=43%
OKAMOTO_LIVER_CANCER_MULTICENTRIC_OCCURRENCE_UP	20	0.650718	1.60025	0.0179641	0.174999	1	497	tags=20%, list=4%, signal=21%
MARCHINI_TRABECTEDIN_RESISTANCE_DN	45	0.545873	1.59943	0.016	0.17518	1	2234	tags=53%, list=19%, signal=65%
BOYAULT_LIVER_CANCER_SUBCLASS_G3_DN	27	0.610064	1.5993	0.0298805	0.174195	1	846	tags=30%, list=7%, signal=32%
LOPES_METHYLATED_IN_COLON_CANCER_DN	22	0.631211	1.599	0.0355731	0.173491	1	647	tags=32%, list=5%, signal=34%
APPEL_IMATINIB_RESPONSE	25	0.606689	1.59876	0.014	0.172712	1	1766	tags=44%, list=15%, signal=51%
KEGG_CARDIAC_MUSCLE_CONTRACTION	40	0.557222	1.59772	0.00604839	0.173309	1	478	tags=10%, list=4%, signal=10%
NEWMAN_ERCC6_TARGETS_DN	23	0.626768	1.59666	0.0225873	0.173846	1	662	tags=43%, list=5%, signal=46%
SCHAEFFER_PROSTATE_DEVELOPMENT_48HR_DN	267	0.422749	1.59655	0	0.172864	1	788	tags=19%, list=7%, signal=20%
MCCABE_HOXC6_TARGETS_CANCER_UP	18	0.673033	1.59565	0.0175097	0.173198	1	712	tags=22%, list=6%, signal=24%
LEE_LIVER_CANCER_ACOX1_UP	43	0.552998	1.59157	0.0205993	0.178403	1	1310	tags=44%, list=11%, signal=49%
SENESE_HDAC2_TARGETS_DN	90	0.481525	1.59084	0.00411523	0.178559	1	995	tags=27%, list=8%, signal=29%
REACTOME_DOWNSTREAM_SIGNALING_OF_ACTIVATED_FGFR	75	0.491567	1.58993	0.00389864	0.178934	1	1094	tags=17%, list=9%, signal=19%
ZHENG_GLIOBLASTOMA_PLASTICITY_DN	38	0.557126	1.58924	0.0176125	0.178892	1	747	tags=26%, list=6%, signal=28%
EBAUER_TARGETS_OF_PAX3_FOXO1_FUSION_DN	32	0.585739	1.58578	0.0104384	0.183436	1	1113	tags=31%, list=9%, signal=34%
WENG_POR_TARGETS_GLOBAL_DN	17	0.658556	1.58563	0.030303	0.182577	1	428	tags=24%, list=4%, signal=24%
SMID_BREAST_CANCER_NORMAL_LIKE_UP	197	0.428442	1.58544	0	0.181822	1	1173	tags=29%, list=10%, signal=32%
GAJATE_RESPONSE_TO_TRABECTEDIN_DN	18	0.667592	1.58167	0.015873	0.186851	1	2603	tags=61%, list=22%, signal=78%
TING_SILENCED_BY_DICER	15	0.669157	1.57971	0.0415842	0.188796	1	1381	tags=60%, list=11%, signal=68%
KEGG_CALCIUM_SIGNALING_PATHWAY	79	0.496634	1.577	0.00371747	0.19219	1	533	tags=15%, list=4%, signal=16%
SUH_COEXPRESSED_WITH_ID1_AND_ID2_UP	17	0.648042	1.57697	0.0389344	0.191068	1	1681	tags=47%, list=14%, signal=55%
KIM_WT1_TARGETS_12HR_UP	127	0.448795	1.5738	0.00566038	0.195523	1	1428	tags=30%, list=12%, signal=34%
PID_BMPPATHWAY	35	0.565352	1.57207	0.026971	0.197249	1	1455	tags=26%, list=12%, signal=29%
POTTI_TOPOTECAN_SENSITIVITY	110	0.463194	1.57108	0.00592885	0.197635	1	1495	tags=34%, list=12%, signal=38%
NING_CHRONIC_OBSTRUCTIVE_PULMONARY_DISEASE_DN	102	0.469951	1.56997	0.00192308	0.198554	1	2008	tags=25%, list=17%, signal=30%
NUTT_GBM_VS_AO_GLIOMA_DN	39	0.552369	1.56732	0.0177866	0.202428	1	3973	tags=59%, list=33%, signal=88%
RODWELL_AGING_KIDNEY_NO_BLOOD_UP	144	0.446399	1.56672	0.00186567	0.202252	1	1852	tags=38%, list=15%, signal=44%
REACTOME_RESPIRATORY_ELECTRON_TRANSPORT	61	0.500427	1.56549	0.00784314	0.203336	1	4500	tags=66%, list=37%, signal=104%
TSENG_IRS1_TARGETS_DN	104	0.46468	1.56362	0.00380228	0.205572	1	1398	tags=30%, list=12%, signal=33%
WENG_POR_TARGETS_LIVER_DN	15	0.682635	1.5636	0.0391753	0.204411	1	428	tags=40%, list=4%, signal=41%
RIZKI_TUMOR_INVASIVENESS_3D_UP	145	0.438838	1.56335	0.00194553	0.203572	1	952	tags=13%, list=8%, signal=14%
CASTELLANO_NRAS_TARGETS_UP	49	0.518182	1.56265	0.0174419	0.203741	1	1651	tags=43%, list=14%, signal=49%
TAKEDA_TARGETS_OF_NUP98_HOXA9_FUSION_6HR_DN	29	0.577957	1.5592	0.0335968	0.208408	1	1430	tags=34%, list=12%, signal=39%
HINATA_NFKB_TARGETS_FIBROBLAST_UP	59	0.50064	1.55768	0.0209524	0.210104	1	1630	tags=25%, list=14%, signal=29%
BURTON_ADIPOGENESIS_7	48	0.529686	1.55667	0.0131579	0.210755	1	990	tags=27%, list=8%, signal=29%
PENG_LEUCINE_DEPRIVATION_UP	112	0.456511	1.55642	0.00769231	0.210095	1	1896	tags=28%, list=16%, signal=33%
HELLEBREKERS_SILENCED_DURING_TUMOR_ANGIOGENESIS	59	0.504301	1.55613	0.0218688	0.209377	1	941	tags=32%, list=8%, signal=35%
LANDIS_ERBB2_BREAST_TUMORS_324_DN	120	0.451704	1.55489	0.00536673	0.210299	1	1288	tags=26%, list=11%, signal=29%
ZHAN_EARLY_DIFFERENTIATION_GENES_DN	32	0.556923	1.55359	0.0291829	0.211395	1	1851	tags=28%, list=15%, signal=33%
SCHAEFFER_PROSTATE_DEVELOPMENT_12HR_UP	81	0.478319	1.55052	0.0120482	0.21585	1	1303	tags=26%, list=11%, signal=29%
MARTINEZ_RB1_AND_TP53_TARGETS_UP	435	0.383404	1.54948	0	0.21657	1	1163	tags=15%, list=10%, signal=16%
GREENBAUM_E2A_TARGETS_DN	16	0.663335	1.54934	0.0435644	0.215623	1	740	tags=25%, list=6%, signal=27%
WANG_CLASSIC_ADIPOGENIC_TARGETS_OF_PPARG	16	0.656003	1.54872	0.0326923	0.215623	1	1232	tags=50%, list=10%, signal=56%
MEISSNER_NPC_HCP_WITH_H3K4ME2_AND_H3K27ME3	91	0.466968	1.54829	0.00390625	0.215156	1	964	tags=34%, list=8%, signal=37%
CROONQUIST_STROMAL_STIMULATION_UP	41	0.539567	1.5474	0.0220441	0.215643	1	1145	tags=37%, list=9%, signal=40%
CHIARETTI_T_ALL_REFRACTORY_TO_THERAPY	19	0.629648	1.54714	0.0385396	0.215023	1	1403	tags=42%, list=12%, signal=48%
YAMAZAKI_TCEB3_TARGETS_UP	148	0.437222	1.54696	0.00367647	0.214194	1	1950	tags=34%, list=16%, signal=41%
MOOTHA_VOXPHOS	82	0.473747	1.54676	0.00809717	0.213411	1	4063	tags=60%, list=34%, signal=89%
YAO_TEMPORAL_RESPONSE_TO_PROGESTERONE_CLUSTER_1	54	0.500435	1.54675	0.037182	0.212324	1	1512	tags=33%, list=13%, signal=38%
PID_IL4_2PATHWAY	38	0.553119	1.5444	0.0263692	0.215411	1	1302	tags=24%, list=11%, signal=26%
KIM_RESPONSE_TO_TSA_AND_DECITABINE_UP	71	0.494275	1.54438	0.0192678	0.214343	1	1029	tags=28%, list=9%, signal=31%
LANDIS_ERBB2_BREAST_TUMORS_65_DN	28	0.567291	1.54412	0.0200401	0.213689	1	808	tags=21%, list=7%, signal=23%
EBAUER_TARGETS_OF_PAX3_FOXO1_FUSION_UP	128	0.439418	1.54405	0.00201613	0.212695	1	1127	tags=24%, list=9%, signal=26%
TURASHVILI_BREAST_DUCTAL_CARCINOMA_VS_DUCTAL_NORMAL_UP	33	0.562513	1.54361	0.0175097	0.212443	1	684	tags=24%, list=6%, signal=26%
LANDIS_BREAST_CANCER_PROGRESSION_DN	58	0.49878	1.54271	0.0180361	0.212887	1	1288	tags=31%, list=11%, signal=35%
EBAUER_MYOGENIC_TARGETS_OF_PAX3_FOXO1_FUSION	32	0.5675	1.54189	0.0313152	0.213131	1	1110	tags=34%, list=9%, signal=38%
SIMBULAN_PARP1_TARGETS_DN	17	0.660563	1.54097	0.0440252	0.213778	1	1679	tags=29%, list=14%, signal=34%
CHIARADONNA_NEOPLASTIC_TRANSFORMATION_CDC25_DN	139	0.433686	1.53976	0.00392157	0.214864	1	2536	tags=44%, list=21%, signal=55%
CHNG_MULTIPLE_MYELOMA_HYPERPLOID_UP	51	0.517209	1.53794	0.0093633	0.216864	1	3973	tags=63%, list=33%, signal=93%
LEE_LIVER_CANCER_CIPROFIBRATE_UP	39	0.548951	1.53779	0.028866	0.216066	1	1193	tags=46%, list=10%, signal=51%
WOO_LIVER_CANCER_RECURRENCE_UP	86	0.463547	1.5377	0.00931099	0.215144	1	1139	tags=24%, list=9%, signal=27%
SMID_BREAST_CANCER_LUMINAL_B_DN	268	0.406396	1.5372	0.00187266	0.215052	1	1394	tags=29%, list=12%, signal=32%
RUAN_RESPONSE_TO_TNF_DN	64	0.489045	1.53437	0.0152672	0.219107	1	1288	tags=27%, list=11%, signal=30%
SERVITJA_ISLET_HNF1A_TARGETS_UP	103	0.456596	1.53383	0.00996016	0.219013	1	746	tags=24%, list=6%, signal=26%
ACEVEDO_NORMAL_TISSUE_ADJACENT_TO_LIVER_TUMOR_DN	289	0.400372	1.53367	0	0.218282	1	2350	tags=29%, list=19%, signal=35%
ONDER_CDH1_TARGETS_2_UP	202	0.412976	1.53115	0.00194553	0.22169	1	891	tags=24%, list=7%, signal=25%
HERNANDEZ_MITOTIC_ARREST_BY_DOCETAXEL_2_UP	40	0.538725	1.52842	0.0353635	0.225568	1	1630	tags=43%, list=14%, signal=49%
BOYAULT_LIVER_CANCER_SUBCLASS_G123_DN	32	0.554521	1.52317	0.0355731	0.233574	1	1692	tags=50%, list=14%, signal=58%
RADMACHER_AML_PROGNOSIS	55	0.496373	1.52282	0.0210728	0.233131	1	1337	tags=29%, list=11%, signal=33%
GRADE_COLON_AND_RECTAL_CANCER_DN	69	0.477115	1.5211	0.0135397	0.235313	1	1401	tags=26%, list=12%, signal=29%
REACTOME_INSULIN_RECEPTOR_SIGNALLING_CASCADE	65	0.485244	1.52096	0.0173745	0.23453	1	763	tags=15%, list=6%, signal=16%
BERENJENO_ROCK_SIGNALING_NOT_VIA_RHOA_DN	43	0.528934	1.51975	0.0293542	0.23571	1	2234	tags=42%, list=19%, signal=51%
GUENTHER_GROWTH_SPHERICAL_VS_ADHERENT_DN	22	0.599622	1.51927	0.0382979	0.235566	1	1012	tags=32%, list=8%, signal=35%
GRAESSMANN_RESPONSE_TO_MC_AND_SERUM_DEPRIVATION_UP	141	0.432159	1.51865	0	0.235683	1	1661	tags=27%, list=14%, signal=31%
SERVITJA_LIVER_HNF1A_TARGETS_UP	103	0.451389	1.51735	0.00750469	0.237186	1	1249	tags=26%, list=10%, signal=29%
HUMMERICH_SKIN_CANCER_PROGRESSION_UP	65	0.482668	1.51183	0.00798403	0.246214	1	1012	tags=26%, list=8%, signal=28%
WANG_HCP_PROSTATE_CANCER	82	0.46558	1.51071	0.0143443	0.247362	1	2296	tags=41%, list=19%, signal=51%
SATO_SILENCED_BY_DEACETYLATION_IN_PANCREATIC_CANCER	25	0.590239	1.5106	0.0383065	0.246471	1	986	tags=36%, list=8%, signal=39%
SENGUPTA_NASOPHARYNGEAL_CARCINOMA_WITH_LMP1_DN	51	0.501755	1.50969	0.0254777	0.247301	1	810	tags=29%, list=7%, signal=31%
KEGG_MELANOMA	53	0.495053	1.50902	0.0187266	0.247373	1	1130	tags=25%, list=9%, signal=27%
DORSEY_GAB2_TARGETS	19	0.608865	1.50739	0.0600414	0.249481	1	747	tags=42%, list=6%, signal=45%
MAHADEVAN_RESPONSE_TO_MP470_DN	18	0.622775	1.50728	0.0553279	0.248565	1	1630	tags=61%, list=14%, signal=71%
MOOTHA_PGC	377	0.380861	1.50714	0	0.247715	1	3308	tags=40%, list=27%, signal=53%
BURTON_ADIPOGENESIS_5	111	0.4413	1.50674	0.00795229	0.247294	1	2662	tags=35%, list=22%, signal=45%
URS_ADIPOCYTE_DIFFERENTIATION_DN	21	0.604018	1.5066	0.0524194	0.246507	1	982	tags=33%, list=8%, signal=36%
TOMIDA_METASTASIS_UP	23	0.579901	1.50573	0.0523256	0.247141	1	4016	tags=78%, list=33%, signal=117%
CHUANG_OXIDATIVE_STRESS_RESPONSE_UP	24	0.58337	1.50492	0.0251046	0.247667	1	912	tags=25%, list=8%, signal=27%
KAAB_HEART_ATRIUM_VS_VENTRICLE_UP	173	0.421189	1.50469	0.0127737	0.247056	1	1313	tags=27%, list=11%, signal=29%
KEGG_ALZHEIMERS_DISEASE	126	0.437613	1.50118	0.00560748	0.252354	1	3219	tags=44%, list=27%, signal=59%
SWEET_LUNG_CANCER_KRAS_DN	270	0.393856	1.49811	0	0.257579	1	1204	tags=23%, list=10%, signal=25%
CAIRO_HEPATOBLASTOMA_DN	152	0.421576	1.49686	0.00389105	0.258918	1	1681	tags=32%, list=14%, signal=37%
BILANGES_SERUM_RESPONSE_TRANSLATION	30	0.557189	1.49604	0.0389105	0.259586	1	3190	tags=57%, list=26%, signal=77%
GAUSSMANN_MLL_AF4_FUSION_TARGETS_G_DN	33	0.548376	1.49489	0.0430528	0.260654	1	976	tags=30%, list=8%, signal=33%
DELASERNA_MYOD_TARGETS_UP	64	0.478242	1.49439	0.00994036	0.26051	1	1285	tags=27%, list=11%, signal=30%
BROWNE_HCMV_INFECTION_16HR_DN	65	0.484178	1.49337	0.0268199	0.261435	1	846	tags=23%, list=7%, signal=25%
REACTOME_PI3K_CASCADE	52	0.4995	1.49299	0.0288462	0.261143	1	763	tags=17%, list=6%, signal=18%
CHIARADONNA_NEOPLASTIC_TRANSFORMATION_CDC25_UP	99	0.44563	1.49267	0.0151229	0.260678	1	1078	tags=23%, list=9%, signal=25%
MIYAGAWA_TARGETS_OF_EWSR1_ETS_FUSIONS_DN	158	0.41999	1.49231	0.00785855	0.260265	1	1272	tags=29%, list=11%, signal=32%
MARKEY_RB1_CHRONIC_LOF_DN	75	0.464914	1.49149	0.0234834	0.260837	1	1447	tags=25%, list=12%, signal=29%
ENK_UV_RESPONSE_KERATINOCYTE_UP	422	0.380613	1.49123	0	0.260376	1	2748	tags=37%, list=23%, signal=47%
REACTOME_A_TETRASACCHARIDE_LINKER_SEQUENCE_IS_REQUIRED_FOR_GAG_SYNTHESIS	18	0.617141	1.49097	0.0636943	0.259809	1	1705	tags=39%, list=14%, signal=45%
TSENG_ADIPOGENIC_POTENTIAL_DN	34	0.540444	1.49004	0.0436508	0.260611	1	1398	tags=38%, list=12%, signal=43%
DELLA_RESPONSE_TO_TSA_AND_BUTYRATE	20	0.589478	1.48934	0.0887097	0.260843	1	1327	tags=30%, list=11%, signal=34%
KEEN_RESPONSE_TO_ROSIGLITAZONE_DN	74	0.460843	1.48787	0.00382409	0.262436	1	1450	tags=23%, list=12%, signal=26%
KEGG_VASCULAR_SMOOTH_MUSCLE_CONTRACTION	63	0.485183	1.48689	0.0188679	0.263243	1	325	tags=10%, list=3%, signal=10%
ZHONG_SECRETOME_OF_LUNG_CANCER_AND_ENDOTHELIUM	57	0.482814	1.4867	0.0276753	0.2626	1	2190	tags=35%, list=18%, signal=43%
BOQUEST_STEM_CELL_CULTURED_VS_FRESH_UP	290	0.386497	1.48433	0.0019084	0.266202	1	1155	tags=27%, list=10%, signal=29%
KIM_ALL_DISORDERS_DURATION_CORR_DN	125	0.427156	1.48254	0.00948767	0.268709	1	3152	tags=39%, list=26%, signal=53%
HOFFMANN_SMALL_PRE_BII_TO_IMMATURE_B_LYMPHOCYTE_UP	43	0.5115	1.48017	0.0367347	0.272198	1	1531	tags=26%, list=13%, signal=29%
CHIANG_LIVER_CANCER_SUBCLASS_CTNNB1_DN	97	0.443502	1.47893	0.0163934	0.273714	1	1448	tags=33%, list=12%, signal=37%
SABATES_COLORECTAL_ADENOMA_SIZE_UP	15	0.635808	1.47799	0.0573123	0.274399	1	214	tags=13%, list=2%, signal=14%
CHEN_LVAD_SUPPORT_OF_FAILING_HEART_UP	77	0.455965	1.47792	0.0230769	0.273461	1	1229	tags=27%, list=10%, signal=30%
BUCKANOVICH_T_LYMPHOCYTE_HOMING_ON_TUMOR_UP	15	0.6477	1.47705	0.0532787	0.274031	1	16	tags=7%, list=0%, signal=7%
ALONSO_METASTASIS_UP	165	0.412964	1.47688	0.0103306	0.273317	1	2155	tags=27%, list=18%, signal=32%
KEGG_OXIDATIVE_PHOSPHORYLATION	98	0.448923	1.47581	0.0204499	0.274517	1	3525	tags=55%, list=29%, signal=77%
OHM_METHYLATED_IN_ADULT_CANCERS	19	0.603249	1.47577	0.0558767	0.27352	1	704	tags=32%, list=6%, signal=33%
PID_ARF_3PATHWAY	18	0.607144	1.47313	0.0693878	0.27789	1	3200	tags=67%, list=27%, signal=91%
BIOCARTA_EIF_PATHWAY	16	0.620387	1.47185	0.0795229	0.279533	1	582	tags=13%, list=5%, signal=13%
SCHAEFFER_SOX9_TARGETS_IN_PROSTATE_DEVELOPMENT_DN	35	0.521642	1.47091	0.047081	0.280472	1	350	tags=9%, list=3%, signal=9%
NAKAMURA_ADIPOGENESIS_EARLY_UP	48	0.498726	1.47074	0.0413386	0.279718	1	1630	tags=38%, list=14%, signal=43%
CORRE_MULTIPLE_MYELOMA_DN	46	0.510609	1.47069	0.0521921	0.278765	1	630	tags=26%, list=5%, signal=27%
BOUDOUKHA_BOUND_BY_IGF2BP2	99	0.437336	1.47007	0.0150376	0.278841	1	2683	tags=39%, list=22%, signal=50%
CUI_TCF21_TARGETS_2_UP	340	0.374219	1.46907	0.00185185	0.27992	1	1617	tags=22%, list=13%, signal=25%
SABATES_COLORECTAL_ADENOMA_UP	52	0.495371	1.46892	0.0359848	0.279153	1	1347	tags=38%, list=11%, signal=43%
DELACROIX_RARG_BOUND_MEF	314	0.381844	1.46856	0.00365631	0.278825	1	1468	tags=21%, list=12%, signal=24%
YAO_TEMPORAL_RESPONSE_TO_PROGESTERONE_CLUSTER_11	90	0.444322	1.46692	0.0139442	0.281095	1	1311	tags=17%, list=11%, signal=19%
MISSIAGLIA_REGULATED_BY_METHYLATION_UP	90	0.44215	1.46687	0.0155039	0.280192	1	1630	tags=38%, list=14%, signal=43%
SHI_SPARC_TARGETS_UP	18	0.616485	1.46617	0.0894309	0.2806	1	1593	tags=50%, list=13%, signal=58%
DAIRKEE_CANCER_PRONE_RESPONSE_E2	21	0.610419	1.46572	0.0688259	0.280496	1	995	tags=29%, list=8%, signal=31%
HOSHIDA_LIVER_CANCER_SUBCLASS_S3	163	0.406386	1.46541	0.0125	0.28005	1	1775	tags=31%, list=15%, signal=35%
ZHAN_MULTIPLE_MYELOMA_MF_UP	30	0.527777	1.46343	0.0604839	0.283099	1	1014	tags=30%, list=8%, signal=33%
KEGG_FOCAL_ADHESION	156	0.411473	1.46228	0.00553506	0.284295	1	1180	tags=24%, list=10%, signal=26%
JOSEPH_RESPONSE_TO_SODIUM_BUTYRATE_DN	40	0.522285	1.46097	0.0367347	0.285916	1	1302	tags=25%, list=11%, signal=28%
INGRAM_SHH_TARGETS_UP	93	0.435501	1.4609	0.0175097	0.285041	1	1451	tags=31%, list=12%, signal=35%
ZHAN_MULTIPLE_MYELOMA_DN	22	0.566391	1.45981	0.0618956	0.28624	1	543	tags=23%, list=5%, signal=24%
REACTOME_ACTIVATED_AMPK_STIMULATES_FATTY_ACID_OXIDATION_IN_MUSCLE	18	0.606899	1.45821	0.0608519	0.288573	1	1379	tags=39%, list=11%, signal=44%
REACTOME_PPARA_ACTIVATES_GENE_EXPRESSION	84	0.443082	1.45742	0.023166	0.289165	1	2002	tags=26%, list=17%, signal=31%
PLASARI_TGFB1_TARGETS_10HR_DN	195	0.398129	1.45726	0.0145985	0.288423	1	1119	tags=25%, list=9%, signal=27%
KERLEY_RESPONSE_TO_CISPLATIN_UP	34	0.52427	1.45708	0.0522088	0.287776	1	1658	tags=35%, list=14%, signal=41%
SUNG_METASTASIS_STROMA_UP	86	0.451027	1.45533	0.016129	0.290309	1	1571	tags=30%, list=13%, signal=35%
REACTOME_RESPONSE_TO_ELEVATED_PLATELET_CYTOSOLIC_CA2_	51	0.48932	1.45523	0.0305344	0.289518	1	2353	tags=45%, list=20%, signal=56%
ZHAN_MULTIPLE_MYELOMA_CD2_DN	38	0.519339	1.4513	0.0681363	0.296679	1	1368	tags=24%, list=11%, signal=27%
HOLLEMAN_ASPARAGINASE_RESISTANCE_B_ALL_UP	24	0.561107	1.45114	0.0658915	0.295998	1	5064	tags=92%, list=42%, signal=158%
AMIT_EGF_RESPONSE_120_HELA	58	0.475433	1.45028	0.0431373	0.29681	1	1139	tags=24%, list=9%, signal=27%
CHO_NR4A1_TARGETS	21	0.595487	1.44924	0.0630435	0.298101	1	1621	tags=52%, list=13%, signal=60%
PECE_MAMMARY_STEM_CELL_DN	120	0.421268	1.4481	0.0130597	0.299511	1	4194	tags=54%, list=35%, signal=82%
MARCINIAK_ER_STRESS_RESPONSE_VIA_CHOP	24	0.558187	1.44699	0.0708955	0.3008	1	1720	tags=38%, list=14%, signal=44%
ONDER_CDH1_TARGETS_1_UP	106	0.427132	1.44621	0.0135922	0.301438	1	1658	tags=32%, list=14%, signal=37%
TOOKER_GEMCITABINE_RESISTANCE_UP	69	0.457905	1.44618	0.03125	0.300474	1	2376	tags=46%, list=20%, signal=57%
LEE_AGING_CEREBELLUM_DN	56	0.471991	1.44434	0.0419847	0.303331	1	1413	tags=29%, list=12%, signal=32%
LIEN_BREAST_CARCINOMA_METAPLASTIC	24	0.56147	1.44364	0.0746888	0.303852	1	1241	tags=46%, list=10%, signal=51%
ABRAHAM_ALPC_VS_MULTIPLE_MYELOMA_UP	20	0.578579	1.44053	0.0736196	0.309977	1	185	tags=15%, list=2%, signal=15%
DEBIASI_APOPTOSIS_BY_REOVIRUS_INFECTION_DN	255	0.38183	1.44026	0	0.309545	1	2258	tags=31%, list=19%, signal=37%
LINDGREN_BLADDER_CANCER_CLUSTER_1_DN	310	0.369914	1.4402	0.00371747	0.308644	1	2170	tags=27%, list=18%, signal=32%
RAMASWAMY_METASTASIS_UP	60	0.465282	1.43912	0.0485232	0.30996	1	3006	tags=33%, list=25%, signal=44%
MARTINEZ_TP53_TARGETS_UP	437	0.361692	1.43826	0	0.310891	1	1163	tags=15%, list=10%, signal=16%
FEVR_CTNNB1_TARGETS_UP	467	0.360181	1.43676	0.00183824	0.31317	1	1929	tags=28%, list=16%, signal=33%
WAKABAYASHI_ADIPOGENESIS_PPARG_RXRA_BOUND_36HR	122	0.415886	1.43672	0.027833	0.312227	1	3036	tags=40%, list=25%, signal=53%
PID_S1P_META_PATHWAY	16	0.614357	1.43541	0.0877193	0.313865	1	2208	tags=50%, list=18%, signal=61%
RAY_TUMORIGENESIS_BY_ERBB2_CDC25A_UP	72	0.449066	1.43474	0.0316832	0.314295	1	784	tags=19%, list=6%, signal=21%
CAIRO_HEPATOBLASTOMA_CLASSES_DN	132	0.407017	1.43438	0.0132075	0.31405	1	1719	tags=33%, list=14%, signal=38%
REACTOME_CHONDROITIN_SULFATE_DERMATAN_SULFATE_METABOLISM	38	0.498848	1.43291	0.0609037	0.316252	1	1705	tags=37%, list=14%, signal=43%
ALFANO_MYC_TARGETS	203	0.389846	1.43222	0.00961539	0.31672	1	2139	tags=31%, list=18%, signal=36%
LIM_MAMMARY_STEM_CELL_UP	336	0.367628	1.43188	0.00191205	0.316434	1	1271	tags=29%, list=11%, signal=31%
CHYLA_CBFA2T3_TARGETS_DN	153	0.401829	1.43143	0.011583	0.316391	1	1178	tags=22%, list=10%, signal=24%
ZWANG_TRANSIENTLY_UP_BY_2ND_EGF_PULSE_ONLY	526	0.355144	1.4306	0.00178571	0.317074	1	1165	tags=22%, list=10%, signal=24%
ZHONG_SECRETOME_OF_LUNG_CANCER_AND_MACROPHAGE	71	0.454262	1.4292	0.0305206	0.319108	1	2223	tags=42%, list=18%, signal=51%
BIOCARTA_CXCR4_PATHWAY	19	0.598916	1.42845	0.072407	0.319709	1	1280	tags=21%, list=11%, signal=24%
RICKMAN_HEAD_AND_NECK_CANCER_C	36	0.512311	1.42694	0.0654762	0.321877	1	608	tags=31%, list=5%, signal=32%
HSIAO_LIVER_SPECIFIC_GENES	93	0.428654	1.42591	0.042	0.32299	1	976	tags=20%, list=8%, signal=22%
HUANG_FOXA2_TARGETS_DN	26	0.543888	1.42508	0.0828516	0.323834	1	1679	tags=58%, list=14%, signal=67%
ZAMORA_NOS2_TARGETS_DN	74	0.445434	1.42505	0.0418327	0.322884	1	2963	tags=55%, list=25%, signal=73%
GERY_CEBP_TARGETS	103	0.422445	1.42439	0.0341556	0.323324	1	2002	tags=41%, list=17%, signal=48%
CROONQUIST_NRAS_VS_STROMAL_STIMULATION_DN	82	0.435922	1.42387	0.0224949	0.32332	1	1603	tags=24%, list=13%, signal=28%
KEGG_GLYCOSAMINOGLYCAN_DEGRADATION	17	0.606182	1.42355	0.0714286	0.322979	1	1152	tags=35%, list=10%, signal=39%
VARELA_ZMPSTE24_TARGETS_DN	20	0.570252	1.42274	0.08	0.32392	1	1530	tags=30%, list=13%, signal=34%
LEE_NEURAL_CREST_STEM_CELL_UP	82	0.439103	1.4227	0.0311355	0.322992	1	1530	tags=40%, list=13%, signal=46%
GILDEA_METASTASIS	16	0.606254	1.42132	0.0858283	0.325035	1	642	tags=44%, list=5%, signal=46%
HUMMERICH_SKIN_CANCER_PROGRESSION_DN	73	0.445546	1.42051	0.0374016	0.325699	1	1972	tags=37%, list=16%, signal=44%
GRAESSMANN_APOPTOSIS_BY_SERUM_DEPRIVATION_DN	185	0.387017	1.41857	0.00754717	0.32904	1	1419	tags=20%, list=12%, signal=22%
REACTOME_FORMATION_OF_THE_TERNARY_COMPLEX_AND_SUBSEQUENTLY_THE_43S_COMPLEX	45	0.486583	1.41841	0.0542169	0.328431	1	4714	tags=69%, list=39%, signal=113%
MANTOVANI_VIRAL_GPCR_SIGNALING_UP	51	0.469236	1.4162	0.0482897	0.332193	1	792	tags=22%, list=7%, signal=23%
HUANG_GATA2_TARGETS_DN	57	0.464843	1.41524	0.0712871	0.333318	1	613	tags=12%, list=5%, signal=13%
BERENJENO_TRANSFORMED_BY_RHOA_FOREVER_UP	16	0.61388	1.41428	0.102669	0.334432	1	957	tags=38%, list=8%, signal=41%
CAIRO_LIVER_DEVELOPMENT_DN	114	0.409892	1.41418	0.0138889	0.333667	1	1354	tags=29%, list=11%, signal=32%
GAUSSMANN_MLL_AF4_FUSION_TARGETS_F_DN	27	0.53296	1.41282	0.0898662	0.335575	1	1310	tags=44%, list=11%, signal=50%
REACTOME_SULFUR_AMINO_ACID_METABOLISM	21	0.553776	1.41214	0.0669371	0.336111	1	3691	tags=67%, list=31%, signal=96%
REACTOME_PEPTIDE_CHAIN_ELONGATION	79	0.440462	1.41089	0.0413669	0.338033	1	4714	tags=77%, list=39%, signal=126%
WANG_PROSTATE_CANCER_ANDROGEN_INDEPENDENT	47	0.473453	1.41053	0.0538922	0.337771	1	1658	tags=26%, list=14%, signal=29%
BROWNE_HCMV_INFECTION_2HR_UP	21	0.574899	1.4102	0.0741445	0.337553	1	349	tags=14%, list=3%, signal=15%
IZADPANAH_STEM_CELL_ADIPOSE_VS_BONE_DN	78	0.442833	1.40807	0.0504854	0.341313	1	1127	tags=22%, list=9%, signal=24%
CREIGHTON_ENDOCRINE_THERAPY_RESISTANCE_4	223	0.378357	1.40693	0.00967118	0.342853	1	1365	tags=17%, list=11%, signal=19%
NAKAMURA_ADIPOGENESIS_LATE_UP	81	0.432817	1.40675	0.0375235	0.342223	1	1306	tags=27%, list=11%, signal=30%
REACTOME_SIGNALING_BY_FGFR	86	0.430308	1.40672	0.0255474	0.341299	1	1094	tags=15%, list=9%, signal=17%
INGRAM_SHH_TARGETS_DN	46	0.477226	1.40609	0.0590551	0.341713	1	962	tags=26%, list=8%, signal=28%
GRAESSMANN_RESPONSE_TO_MC_AND_DOXORUBICIN_UP	521	0.346734	1.40536	0	0.34248	1	2017	tags=28%, list=17%, signal=32%
REACTOME_ACTIVATION_OF_THE_MRNA_UPON_BINDING_OF_THE_CAP_BINDING_COMPLEX_AND_EIFS_AND_SUBSEQUENT_BINDING_TO_43S	53	0.46702	1.40326	0.0582524	0.34619	1	4714	tags=66%, list=39%, signal=108%
COLIN_PILOCYTIC_ASTROCYTOMA_VS_GLIOBLASTOMA_DN	20	0.563021	1.40311	0.0966469	0.345507	1	1951	tags=40%, list=16%, signal=48%
BENPORATH_PRC2_TARGETS	201	0.380028	1.40295	0.0147601	0.344874	1	1196	tags=32%, list=10%, signal=35%
LEIN_PONS_MARKERS	52	0.467798	1.40163	0.0584795	0.346627	1	1345	tags=29%, list=11%, signal=32%
LABBE_WNT3A_TARGETS_UP	98	0.416927	1.40136	0.0220183	0.346195	1	1679	tags=29%, list=14%, signal=33%
DELACROIX_RAR_TARGETS_DN	22	0.549703	1.40052	0.0846154	0.347129	1	809	tags=23%, list=7%, signal=24%
BURTON_ADIPOGENESIS_6	154	0.393995	1.39951	0.017341	0.348349	1	2486	tags=38%, list=21%, signal=47%
ODONNELL_METASTASIS_UP	37	0.497855	1.39805	0.0606654	0.350841	1	1253	tags=22%, list=10%, signal=24%
RIGGI_EWING_SARCOMA_PROGENITOR_DN	124	0.400243	1.39787	0.0342857	0.350214	1	1428	tags=26%, list=12%, signal=29%
HE_PTEN_TARGETS_UP	15	0.586099	1.39727	0.10124	0.350612	1	2340	tags=47%, list=19%, signal=58%
ZHANG_RESPONSE_TO_CANTHARIDIN_UP	16	0.604639	1.3959	0.114	0.352603	1	1658	tags=38%, list=14%, signal=43%
SATO_SILENCED_BY_METHYLATION_IN_PANCREATIC_CANCER_1	204	0.37868	1.39543	0.00980392	0.352634	1	1256	tags=25%, list=10%, signal=27%
ENGELMANN_CANCER_PROGENITORS_DN	43	0.486554	1.39542	0.0645161	0.351668	1	1591	tags=33%, list=13%, signal=37%
KYNG_DNA_DAMAGE_DN	159	0.387636	1.39383	0.0168539	0.35441	1	2382	tags=28%, list=20%, signal=34%
KEGG_RIBOSOME	81	0.429313	1.39361	0.0482625	0.353933	1	4714	tags=74%, list=39%, signal=121%
JACKSON_DNMT1_TARGETS_DN	19	0.564094	1.3936	0.122056	0.352979	1	2264	tags=53%, list=19%, signal=65%
GUILLAUMOND_KLF10_TARGETS_DN	22	0.558001	1.39296	0.0697674	0.353511	1	2473	tags=45%, list=20%, signal=57%
BIOCARTA_PPARA_PATHWAY	44	0.472681	1.3929	0.072407	0.352648	1	1512	tags=23%, list=13%, signal=26%
PETROVA_ENDOTHELIUM_LYMPHATIC_VS_BLOOD_DN	123	0.403652	1.39222	0.028463	0.353183	1	1658	tags=33%, list=14%, signal=38%
PID_LYMPHANGIOGENESIS_PATHWAY	25	0.53712	1.39203	0.0928726	0.352604	1	664	tags=20%, list=6%, signal=21%
GARGALOVIC_RESPONSE_TO_OXIDIZED_PHOSPHOLIPIDS_RED_DN	19	0.585204	1.39197	0.0968379	0.351752	1	2519	tags=47%, list=21%, signal=60%
IWANAGA_CARCINOGENESIS_BY_KRAS_PTEN_UP	119	0.406328	1.39128	0.0348837	0.35231	1	690	tags=12%, list=6%, signal=12%
HOEBEKE_LYMPHOID_STEM_CELL_UP	76	0.435371	1.39097	0.0392157	0.352023	1	819	tags=13%, list=7%, signal=14%
CERVERA_SDHB_TARGETS_1_UP	56	0.456662	1.39093	0.0526316	0.35114	1	1065	tags=25%, list=9%, signal=27%
REACTOME_SIGNALING_BY_FGFR_IN_DISEASE	100	0.413695	1.39003	0.0335968	0.3522	1	1094	tags=15%, list=9%, signal=16%
SMITH_TERT_TARGETS_DN	70	0.439328	1.38865	0.0383142	0.354397	1	1326	tags=30%, list=11%, signal=34%
WONG_ADULT_TISSUE_STEM_MODULE	534	0.344504	1.38768	0	0.355954	1	1688	tags=26%, list=14%, signal=29%
LEE_LIVER_CANCER_E2F1_UP	41	0.475645	1.38765	0.0918803	0.355019	1	1407	tags=37%, list=12%, signal=41%
LEE_AGING_MUSCLE_DN	35	0.498228	1.38733	0.0924528	0.354872	1	34	tags=11%, list=0%, signal=11%
IRITANI_MAD1_TARGETS_DN	45	0.474889	1.38729	0.0639535	0.353986	1	3947	tags=49%, list=33%, signal=72%
RIGGI_EWING_SARCOMA_PROGENITOR_UP	249	0.365859	1.38578	0.00561798	0.356463	1	1285	tags=27%, list=11%, signal=29%
SILIGAN_TARGETS_OF_EWS_FLI1_FUSION_DN	15	0.602298	1.38453	0.100402	0.358334	1	1689	tags=27%, list=14%, signal=31%
KEGG_ECM_RECEPTOR_INTERACTION	52	0.468747	1.38453	0.0692308	0.357383	1	684	tags=27%, list=6%, signal=28%
FRIDMAN_SENESCENCE_UP	66	0.439611	1.38331	0.0459559	0.359157	1	1611	tags=32%, list=13%, signal=37%
ROZANOV_MMP14_TARGETS_SUBSET	30	0.51717	1.38319	0.0868726	0.35848	1	784	tags=40%, list=6%, signal=43%
WEST_ADRENOCORTICAL_TUMOR_DN	381	0.351274	1.38255	0.0075188	0.358911	1	1465	tags=21%, list=12%, signal=23%
MELLMAN_TUT1_TARGETS_DN	41	0.477108	1.38218	0.0752475	0.358727	1	1162	tags=22%, list=10%, signal=24%
BERENJENO_TRANSFORMED_BY_RHOA_FOREVER_DN	28	0.521992	1.38178	0.0912698	0.358666	1	34	tags=7%, list=0%, signal=7%
KEGG_O_GLYCAN_BIOSYNTHESIS	17	0.575079	1.37965	0.121622	0.362713	1	813	tags=24%, list=7%, signal=25%
MAGRANGEAS_MULTIPLE_MYELOMA_IGLL_VS_IGLK_DN	19	0.562313	1.3785	0.1	0.364449	1	1029	tags=26%, list=9%, signal=29%
REACTOME_AMYLOIDS	21	0.561435	1.37808	0.104247	0.364427	1	1398	tags=48%, list=12%, signal=54%
YAMASHITA_LIVER_CANCER_STEM_CELL_DN	36	0.48978	1.3774	0.0787402	0.364995	1	1106	tags=36%, list=9%, signal=40%
JI_RESPONSE_TO_FSH_UP	57	0.446873	1.37715	0.0566038	0.364629	1	1198	tags=23%, list=10%, signal=25%
BREDEMEYER_RAG_SIGNALING_NOT_VIA_ATM_UP	40	0.476007	1.37644	0.0625	0.365277	1	614	tags=18%, list=5%, signal=18%
DEMAGALHAES_AGING_UP	32	0.514026	1.37583	0.0819672	0.365713	1	527	tags=19%, list=4%, signal=20%
MIKKELSEN_IPS_ICP_WITH_H3K4ME3_AND_H327ME3	40	0.476642	1.37576	0.0753968	0.364946	1	875	tags=35%, list=7%, signal=38%
BILANGES_SERUM_SENSITIVE_VIA_TSC2	34	0.499006	1.37526	0.0858779	0.365131	1	34	tags=6%, list=0%, signal=6%
GROSS_ELK3_TARGETS_UP	24	0.537589	1.37486	0.116183	0.365026	1	747	tags=25%, list=6%, signal=27%
CHEN_METABOLIC_SYNDROM_NETWORK	802	0.328526	1.37467	0	0.364549	1	1481	tags=20%, list=12%, signal=21%
ENK_UV_RESPONSE_EPIDERMIS_DN	416	0.344555	1.37463	0.00535714	0.363678	1	1362	tags=17%, list=11%, signal=18%
DELYS_THYROID_CANCER_DN	137	0.396226	1.37457	0.0279851	0.362895	1	1204	tags=27%, list=10%, signal=30%
MURATA_VIRULENCE_OF_H_PILORI	15	0.575832	1.37412	0.131115	0.362915	1	1630	tags=53%, list=14%, signal=62%
RUTELLA_RESPONSE_TO_HGF_VS_CSF2RB_AND_IL4_UP	282	0.364087	1.37378	0.0168224	0.362734	1	1899	tags=27%, list=16%, signal=31%
TURASHVILI_BREAST_LOBULAR_CARCINOMA_VS_LOBULAR_NORMAL_UP	58	0.438065	1.37362	0.0626305	0.36217	1	826	tags=19%, list=7%, signal=20%
CHEN_LVAD_SUPPORT_OF_FAILING_HEART_DN	22	0.552016	1.37249	0.1139	0.363841	1	1468	tags=32%, list=12%, signal=36%
KEGG_STARCH_AND_SUCROSE_METABOLISM	19	0.548742	1.37192	0.115308	0.364171	1	988	tags=21%, list=8%, signal=23%
MASRI_RESISTANCE_TO_TAMOXIFEN_AND_AROMATASE_INHIBITORS_DN	15	0.574942	1.3715	0.121849	0.364091	1	1143	tags=53%, list=9%, signal=59%
REACTOME_3_UTR_MEDIATED_TRANSLATIONAL_REGULATION	98	0.411568	1.37056	0.0371094	0.365117	1	4805	tags=70%, list=40%, signal=116%
BENPORATH_ES_WITH_H3K27ME3	394	0.346194	1.37044	0.0036036	0.364462	1	1196	tags=27%, list=10%, signal=29%
BERENJENO_TRANSFORMED_BY_RHOA_REVERSIBLY_DN	24	0.524296	1.36904	0.108652	0.366845	1	355	tags=21%, list=3%, signal=21%
JECHLINGER_EPITHELIAL_TO_MESENCHYMAL_TRANSITION_UP	59	0.43821	1.36892	0.0733591	0.366168	1	659	tags=22%, list=5%, signal=23%
LE_EGR2_TARGETS_DN	79	0.414289	1.36783	0.064833	0.367817	1	970	tags=22%, list=8%, signal=23%
VALK_AML_CLUSTER_13	19	0.561983	1.36751	0.104628	0.367598	1	1440	tags=32%, list=12%, signal=36%
LEI_MYB_TARGETS	257	0.358768	1.3671	0.00739372	0.367674	1	1381	tags=19%, list=11%, signal=21%
WANG_LSD1_TARGETS_DN	19	0.542216	1.36638	0.151697	0.36843	1	428	tags=21%, list=4%, signal=22%
SERVITJA_LIVER_HNF1A_TARGETS_DN	69	0.429324	1.36614	0.0515873	0.368075	1	1281	tags=25%, list=11%, signal=27%
LEE_LIVER_CANCER_E2F1_DN	30	0.500137	1.36527	0.10241	0.369151	1	933	tags=20%, list=8%, signal=22%
STEARMAN_TUMOR_FIELD_EFFECT_UP	18	0.562569	1.36515	0.110236	0.368501	1	1175	tags=39%, list=10%, signal=43%
REACTOME_INFLUENZA_VIRAL_RNA_TRANSCRIPTION_AND_REPLICATION	95	0.410252	1.36508	0.0413223	0.367773	1	4714	tags=68%, list=39%, signal=111%
ROME_INSULIN_TARGETS_IN_MUSCLE_UP	372	0.342979	1.36462	0.0117417	0.36797	1	3173	tags=34%, list=26%, signal=45%
HOQUE_METHYLATED_IN_CANCER	38	0.48083	1.36391	0.104126	0.368626	1	1177	tags=29%, list=10%, signal=32%
KEGG_PARKINSONS_DISEASE	96	0.413224	1.3638	0.0337972	0.367953	1	4063	tags=56%, list=34%, signal=84%
JI_RESPONSE_TO_FSH_DN	55	0.454358	1.36372	0.0724638	0.367238	1	322	tags=9%, list=3%, signal=9%
POOLA_INVASIVE_BREAST_CANCER_UP	141	0.386378	1.36264	0.0320151	0.36884	1	1243	tags=22%, list=10%, signal=24%
BIOCARTA_IGF1MTOR_PATHWAY	20	0.563701	1.36227	0.111111	0.368787	1	459	tags=15%, list=4%, signal=16%
DACOSTA_UV_RESPONSE_VIA_ERCC3_TTD_UP	61	0.437324	1.36101	0.0721443	0.370706	1	1844	tags=25%, list=15%, signal=29%
TONKS_TARGETS_OF_RUNX1_RUNX1T1_FUSION_HSC_DN	107	0.397569	1.36019	0.0451128	0.371688	1	1180	tags=25%, list=10%, signal=28%
OXFORD_RALA_OR_RALB_TARGETS_DN	21	0.539644	1.35992	0.132265	0.371419	1	997	tags=33%, list=8%, signal=36%
KEGG_PROSTATE_CANCER	80	0.418585	1.35918	0.0520231	0.372303	1	2340	tags=30%, list=19%, signal=37%
BILANGES_SERUM_AND_RAPAMYCIN_SENSITIVE_GENES	63	0.441772	1.35904	0.0863724	0.371714	1	4714	tags=81%, list=39%, signal=132%
REACTOME_SIGNALING_BY_BMP	20	0.562396	1.35879	0.121457	0.371371	1	1017	tags=20%, list=8%, signal=22%
VERNELL_RETINOBLASTOMA_PATHWAY_DN	18	0.557158	1.35829	0.123506	0.371683	1	2083	tags=39%, list=17%, signal=47%
REACTOME_GPVI_MEDIATED_ACTIVATION_CASCADE	24	0.53963	1.35813	0.115686	0.371137	1	459	tags=13%, list=4%, signal=13%
WESTON_VEGFA_TARGETS_6HR	38	0.484437	1.35641	0.104723	0.374115	1	1174	tags=34%, list=10%, signal=38%
BROWNE_HCMV_INFECTION_48HR_DN	347	0.346394	1.3563	0.012963	0.373453	1	1471	tags=22%, list=12%, signal=24%
TERAMOTO_OPN_TARGETS_CLUSTER_7	15	0.590048	1.35542	0.128099	0.374494	1	1679	tags=60%, list=14%, signal=70%
KEGG_HYPERTROPHIC_CARDIOMYOPATHY_HCM	49	0.458527	1.35517	0.0793951	0.374245	1	503	tags=18%, list=4%, signal=19%
SAGIV_CD24_TARGETS_DN	39	0.47357	1.35496	0.100604	0.373795	1	1975	tags=46%, list=16%, signal=55%
REACTOME_SIGNALING_BY_INSULIN_RECEPTOR	80	0.426647	1.35464	0.063655	0.373697	1	763	tags=14%, list=6%, signal=15%
TURASHVILI_BREAST_DUCTAL_CARCINOMA_VS_LOBULAR_NORMAL_DN	36	0.48118	1.35437	0.100193	0.37343	1	747	tags=28%, list=6%, signal=30%
AFFAR_YY1_TARGETS_DN	173	0.377372	1.3524	0.0285714	0.377093	1	810	tags=12%, list=7%, signal=13%
HAN_SATB1_TARGETS_UP	286	0.352335	1.35193	0.012939	0.37731	1	1468	tags=22%, list=12%, signal=24%
MISHRA_CARCINOMA_ASSOCIATED_FIBROBLAST_DN	19	0.550495	1.3519	0.133721	0.376491	1	1681	tags=42%, list=14%, signal=49%
REACTOME_TCA_CYCLE_AND_RESPIRATORY_ELECTRON_TRANSPORT	109	0.389107	1.34984	0.0329218	0.380345	1	4063	tags=59%, list=34%, signal=88%
KEGG_BIOSYNTHESIS_OF_UNSATURATED_FATTY_ACIDS	18	0.560194	1.34979	0.130604	0.379604	1	2474	tags=44%, list=21%, signal=56%
PHONG_TNF_RESPONSE_VIA_P38_PARTIAL	139	0.381881	1.34945	0.0361905	0.37947	1	1841	tags=33%, list=15%, signal=39%
CHENG_RESPONSE_TO_NICKEL_ACETATE	36	0.479883	1.34888	0.100569	0.379907	1	1519	tags=25%, list=13%, signal=29%
SCHLESINGER_METHYLATED_DE_NOVO_IN_CANCER	42	0.462104	1.34833	0.0846154	0.380326	1	1177	tags=36%, list=10%, signal=39%
LEE_LIVER_CANCER_MYC_TGFA_UP	44	0.467237	1.34717	0.074364	0.381984	1	1658	tags=48%, list=14%, signal=55%
REACTOME_CA_DEPENDENT_EVENTS	22	0.533205	1.34701	0.137525	0.381486	1	265	tags=9%, list=2%, signal=9%
KEGG_SYSTEMIC_LUPUS_ERYTHEMATOSUS	26	0.514144	1.34682	0.104126	0.381043	1	1180	tags=35%, list=10%, signal=38%
RASHI_RESPONSE_TO_IONIZING_RADIATION_5	115	0.391082	1.34634	0.0657371	0.381301	1	2733	tags=33%, list=23%, signal=42%
PID_PDGFRBPATHWAY	121	0.386064	1.34543	0.0446097	0.382671	1	2384	tags=26%, list=20%, signal=32%
BEGUM_TARGETS_OF_PAX3_FOXO1_FUSION_DN	36	0.482242	1.34453	0.101796	0.383823	1	1240	tags=31%, list=10%, signal=34%
HILLION_HMGA1B_TARGETS	70	0.429351	1.34324	0.0810811	0.385933	1	1747	tags=29%, list=14%, signal=33%
SMID_BREAST_CANCER_RELAPSE_IN_BRAIN_UP	18	0.57157	1.34321	0.139579	0.385102	1	860	tags=28%, list=7%, signal=30%
LEE_BMP2_TARGETS_UP	522	0.331195	1.34278	0.00351494	0.385332	1	1241	tags=23%, list=10%, signal=25%
MALONEY_RESPONSE_TO_17AAG_UP	30	0.497767	1.34159	0.102467	0.38718	1	1302	tags=27%, list=11%, signal=30%
HUTTMANN_B_CLL_POOR_SURVIVAL_UP	196	0.363565	1.34087	0.0234834	0.387877	1	1528	tags=24%, list=13%, signal=28%
BENPORATH_EED_TARGETS	414	0.336016	1.34071	0.00713012	0.387408	1	1196	tags=24%, list=10%, signal=26%
BROWNE_HCMV_INFECTION_30MIN_UP	28	0.5021	1.34038	0.129817	0.387292	1	291	tags=18%, list=2%, signal=18%
PAPASPYRIDONOS_UNSTABLE_ATEROSCLEROTIC_PLAQUE_DN	31	0.490019	1.34035	0.101145	0.386488	1	2234	tags=45%, list=19%, signal=55%
HSIAO_HOUSEKEEPING_GENES	364	0.342044	1.33944	0.00575816	0.387743	1	4044	tags=54%, list=34%, signal=78%
REACTOME_TRANSCRIPTIONAL_REGULATION_OF_WHITE_ADIPOCYTE_DIFFERENTIATION	60	0.426989	1.33761	0.0869565	0.391013	1	1482	tags=23%, list=12%, signal=26%
GAUSSMANN_MLL_AF4_FUSION_TARGETS_A_UP	162	0.371025	1.33736	0.0287908	0.390679	1	960	tags=17%, list=8%, signal=19%
JI_METASTASIS_REPRESSED_BY_STK11	19	0.551465	1.33677	0.157895	0.391171	1	438	tags=26%, list=4%, signal=27%
OLSSON_E2F3_TARGETS_DN	38	0.466226	1.33579	0.101504	0.392553	1	2001	tags=29%, list=17%, signal=35%
STARK_HYPPOCAMPUS_22Q11_DELETION_DN	15	0.581565	1.33562	0.145194	0.392107	1	4066	tags=67%, list=34%, signal=100%
HOLLEMAN_PREDNISOLONE_RESISTANCE_B_ALL_UP	21	0.525624	1.33396	0.147059	0.39508	1	2578	tags=43%, list=21%, signal=54%
SMIRNOV_CIRCULATING_ENDOTHELIOCYTES_IN_CANCER_UP	111	0.392523	1.33216	0.0670611	0.398369	1	1508	tags=26%, list=12%, signal=30%
CAMPS_COLON_CANCER_COPY_NUMBER_DN	21	0.523254	1.33132	0.130952	0.399524	1	1744	tags=38%, list=14%, signal=44%
BRACHAT_RESPONSE_TO_CAMPTOTHECIN_UP	23	0.535558	1.33087	0.135294	0.399651	1	1741	tags=35%, list=14%, signal=41%
KEGG_PPAR_SIGNALING_PATHWAY	39	0.461379	1.33072	0.104536	0.399136	1	1106	tags=33%, list=9%, signal=37%
PIONTEK_PKD1_TARGETS_UP	20	0.533445	1.33029	0.144928	0.399344	1	1157	tags=30%, list=10%, signal=33%
MIKKELSEN_NPC_HCP_WITH_H3K4ME3_AND_H3K27ME3	89	0.404594	1.33007	0.0641283	0.398974	1	1017	tags=35%, list=8%, signal=38%
CHOW_RASSF1_TARGETS_DN	28	0.50276	1.32989	0.148855	0.39856	1	1568	tags=29%, list=13%, signal=33%
ELVIDGE_HYPOXIA_UP	139	0.382962	1.32859	0.0426357	0.400686	1	1209	tags=21%, list=10%, signal=23%
COWLING_MYCN_TARGETS	27	0.501965	1.32765	0.138728	0.401976	1	1354	tags=44%, list=11%, signal=50%
PID_HDAC_CLASSIII_PATHWAY	21	0.527203	1.32741	0.141975	0.401655	1	3061	tags=38%, list=25%, signal=51%
LIANG_SILENCED_BY_METHYLATION_UP	17	0.557906	1.32682	0.131417	0.402251	1	765	tags=29%, list=6%, signal=31%
APPIERTO_RESPONSE_TO_FENRETINIDE_DN	42	0.464822	1.32645	0.0981964	0.402266	1	3529	tags=52%, list=29%, signal=74%
HONMA_DOCETAXEL_RESISTANCE	31	0.489019	1.32607	0.117296	0.402302	1	3565	tags=61%, list=30%, signal=87%
LEE_CALORIE_RESTRICTION_MUSCLE_DN	43	0.455641	1.32481	0.104046	0.404537	1	1620	tags=21%, list=13%, signal=24%
KEGG_PATHWAYS_IN_CANCER	252	0.344972	1.32481	0.0256881	0.403686	1	1410	tags=19%, list=12%, signal=21%
PENG_GLUTAMINE_DEPRIVATION_UP	34	0.478934	1.32375	0.121849	0.405372	1	1032	tags=18%, list=9%, signal=19%
YANG_BCL3_TARGETS_UP	257	0.351714	1.32262	0.0131086	0.407202	1	1060	tags=21%, list=9%, signal=22%
WANG_IMMORTALIZED_BY_HOXA9_AND_MEIS1_UP	16	0.5645	1.31958	0.142308	0.413601	1	1470	tags=44%, list=12%, signal=50%
GAVIN_FOXP3_TARGETS_CLUSTER_T7	86	0.403842	1.31889	0.104364	0.414403	1	3799	tags=48%, list=31%, signal=69%
ZWANG_CLASS_2_TRANSIENTLY_INDUCED_BY_EGF	35	0.471077	1.31873	0.119675	0.41389	1	1950	tags=40%, list=16%, signal=48%
HINATA_NFKB_TARGETS_KERATINOCYTE_UP	61	0.424151	1.31868	0.0891473	0.413126	1	917	tags=26%, list=8%, signal=28%
NATSUME_RESPONSE_TO_INTERFERON_BETA_DN	44	0.44738	1.31845	0.101562	0.412834	1	1249	tags=25%, list=10%, signal=28%
ZUCCHI_METASTASIS_DN	34	0.47174	1.31804	0.127745	0.412913	1	1398	tags=29%, list=12%, signal=33%
PID_HNF3BPATHWAY	23	0.514751	1.31797	0.13617	0.412229	1	1288	tags=30%, list=11%, signal=34%
KOKKINAKIS_METHIONINE_DEPRIVATION_96HR_UP	92	0.39661	1.31729	0.0580271	0.413056	1	883	tags=14%, list=7%, signal=15%
DACOSTA_UV_RESPONSE_VIA_ERCC3_COMMON_UP	67	0.429074	1.31691	0.0867052	0.413132	1	1288	tags=24%, list=11%, signal=27%
PID_ENDOTHELINPATHWAY	42	0.459624	1.31664	0.117021	0.412855	1	1774	tags=21%, list=15%, signal=25%
REACTOME_SIGNALING_BY_FGFR1_MUTANTS	22	0.517137	1.31617	0.147117	0.413115	1	1611	tags=32%, list=13%, signal=37%
PEREZ_TP63_TARGETS	227	0.354515	1.31585	0.0290135	0.412944	1	1100	tags=23%, list=9%, signal=25%
TURASHVILI_BREAST_DUCTAL_CARCINOMA_VS_LOBULAR_NORMAL_UP	64	0.419559	1.31504	0.101796	0.413915	1	280	tags=8%, list=2%, signal=8%
KEGG_LYSOSOME	102	0.393935	1.31478	0.0702087	0.413721	1	2775	tags=38%, list=23%, signal=49%
TIEN_INTESTINE_PROBIOTICS_6HR_UP	53	0.448262	1.31477	0.105042	0.412921	1	3289	tags=47%, list=27%, signal=65%
MOOTHA_TCA	16	0.561602	1.31464	0.146199	0.412389	1	3512	tags=63%, list=29%, signal=88%
ICHIBA_GRAFT_VERSUS_HOST_DISEASE_35D_DN	28	0.49849	1.31387	0.141988	0.413486	1	989	tags=29%, list=8%, signal=31%
SARTIPY_NORMAL_AT_INSULIN_RESISTANCE_UP	30	0.480802	1.31365	0.127016	0.413158	1	1133	tags=20%, list=9%, signal=22%
TAVOR_CEBPA_TARGETS_UP	34	0.473342	1.3134	0.100394	0.412886	1	1658	tags=41%, list=14%, signal=48%
VECCHI_GASTRIC_CANCER_EARLY_DN	159	0.371718	1.31213	0.0394477	0.415019	1	901	tags=19%, list=7%, signal=21%
SATO_SILENCED_BY_METHYLATION_IN_PANCREATIC_CANCER_2	23	0.506353	1.31194	0.128353	0.414655	1	706	tags=26%, list=6%, signal=28%
HOSHIDA_LIVER_CANCER_SURVIVAL_UP	52	0.43416	1.31161	0.0970297	0.414637	1	1388	tags=27%, list=12%, signal=30%
REACTOME_DAG_AND_IP3_SIGNALING	24	0.510582	1.31139	0.145098	0.414291	1	265	tags=8%, list=2%, signal=9%
MCBRYAN_PUBERTAL_BREAST_6_7WK_DN	53	0.430193	1.31106	0.113027	0.414225	1	355	tags=11%, list=3%, signal=12%
MARIADASON_REGULATED_BY_HISTONE_ACETYLATION_UP	63	0.418309	1.31072	0.0869565	0.414145	1	2410	tags=30%, list=20%, signal=37%
ABE_INNER_EAR	30	0.483588	1.31063	0.140845	0.413515	1	1805	tags=47%, list=15%, signal=55%
MARTENS_TRETINOIN_RESPONSE_UP	244	0.349495	1.31052	0.0296296	0.412932	1	1012	tags=23%, list=8%, signal=25%
LEE_LIVER_CANCER_MYC_TGFA_DN	26	0.501914	1.31029	0.144554	0.41274	1	496	tags=19%, list=4%, signal=20%
KEGG_GLYCEROLIPID_METABOLISM	34	0.473509	1.30954	0.126482	0.413703	1	1668	tags=26%, list=14%, signal=31%
NAKAMURA_ADIPOGENESIS_LATE_DN	25	0.509631	1.30932	0.147177	0.413377	1	833	tags=32%, list=7%, signal=34%
FRASOR_RESPONSE_TO_ESTRADIOL_UP	27	0.492233	1.30887	0.139113	0.413758	1	232	tags=15%, list=2%, signal=15%
KANG_IMMORTALIZED_BY_TERT_DN	45	0.445277	1.30872	0.126273	0.41331	1	856	tags=22%, list=7%, signal=24%
LEE_LIVER_CANCER_ACOX1_DN	23	0.505771	1.3085	0.134454	0.41299	1	472	tags=17%, list=4%, signal=18%
YOSHIOKA_LIVER_CANCER_EARLY_RECURRENCE_DN	39	0.462236	1.30575	0.122807	0.418774	1	3090	tags=31%, list=26%, signal=41%
CHARAFE_BREAST_CANCER_LUMINAL_VS_MESENCHYMAL_DN	388	0.332903	1.30506	0.0247148	0.419741	1	1428	tags=22%, list=12%, signal=24%
KEGG_DILATED_CARDIOMYOPATHY	50	0.430395	1.3049	0.109533	0.419352	1	503	tags=16%, list=4%, signal=17%
MILI_PSEUDOPODIA_HAPTOTAXIS_DN	622	0.317099	1.30471	0.00520833	0.41902	1	2614	tags=30%, list=22%, signal=36%
SHIN_B_CELL_LYMPHOMA_CLUSTER_7	24	0.510415	1.30463	0.144841	0.418379	1	1583	tags=33%, list=13%, signal=38%
LABBE_TARGETS_OF_TGFB1_AND_WNT3A_DN	72	0.403591	1.30438	0.0864198	0.418185	1	1761	tags=29%, list=15%, signal=34%
LAMB_CCND1_TARGETS	17	0.54273	1.30351	0.168986	0.419427	1	3227	tags=65%, list=27%, signal=88%
RUAN_RESPONSE_TO_TROGLITAZONE_UP	20	0.528858	1.30271	0.152305	0.420577	1	2501	tags=40%, list=21%, signal=50%
PETRETTO_HEART_MASS_QTL_CIS_UP	22	0.510435	1.30222	0.143403	0.420966	1	769	tags=14%, list=6%, signal=15%
GOZGIT_ESR1_TARGETS_DN	461	0.327188	1.30208	0.00736648	0.420497	1	1229	tags=22%, list=10%, signal=23%
REACTOME_O_LINKED_GLYCOSYLATION_OF_MUCINS	23	0.519549	1.30179	0.147773	0.420393	1	813	tags=22%, list=7%, signal=23%
ZHAN_MULTIPLE_MYELOMA_UP	56	0.425821	1.30127	0.0925553	0.420874	1	1535	tags=27%, list=13%, signal=31%
DAZARD_UV_RESPONSE_CLUSTER_G4	15	0.562877	1.3001	0.170683	0.422746	1	3144	tags=53%, list=26%, signal=72%
KEGG_PANCREATIC_CANCER	67	0.407794	1.29955	0.102161	0.423083	1	2340	tags=31%, list=19%, signal=39%
WESTON_VEGFA_TARGETS_12HR	23	0.503175	1.29913	0.143145	0.423287	1	1761	tags=48%, list=15%, signal=56%
KEGG_NEUROACTIVE_LIGAND_RECEPTOR_INTERACTION	49	0.435734	1.29882	0.113244	0.423134	1	745	tags=24%, list=6%, signal=26%
JOHNSTONE_PARVB_TARGETS_3_UP	363	0.332481	1.29791	0.00934579	0.424403	1	1835	tags=29%, list=15%, signal=33%
ZHAN_MULTIPLE_MYELOMA_CD1_VS_CD2_UP	45	0.444692	1.29791	0.112167	0.423607	1	1800	tags=40%, list=15%, signal=47%
HOSHIDA_LIVER_CANCER_SUBCLASS_S1	183	0.353536	1.29755	0.0511811	0.423713	1	1988	tags=28%, list=16%, signal=34%
HU_GENOTOXIN_ACTION_DIRECT_VS_INDIRECT_4HR	24	0.512046	1.29723	0.140927	0.423702	1	3079	tags=50%, list=26%, signal=67%
ZHAN_V1_LATE_DIFFERENTIATION_GENES_UP	30	0.483661	1.29714	0.153101	0.423145	1	1398	tags=30%, list=12%, signal=34%
BILD_MYC_ONCOGENIC_SIGNATURE	163	0.362462	1.29693	0.0418251	0.422849	1	1387	tags=14%, list=11%, signal=16%
DANG_MYC_TARGETS_DN	30	0.479821	1.29666	0.135371	0.422728	1	2376	tags=53%, list=20%, signal=66%
REACTOME_PEPTIDE_LIGAND_BINDING_RECEPTORS	27	0.490766	1.29663	0.138889	0.422019	1	401	tags=26%, list=3%, signal=27%
SCHAEFFER_SOX9_TARGETS_IN_PROSTATE_DEVELOPMENT_UP	17	0.541041	1.296	0.18677	0.422744	1	602	tags=24%, list=5%, signal=25%
BRUINS_UVC_RESPONSE_VIA_TP53_GROUP_B	392	0.328087	1.29583	0.00932836	0.422338	1	2000	tags=27%, list=17%, signal=31%
HOWLIN_CITED1_TARGETS_1_DN	28	0.48944	1.29554	0.134766	0.422191	1	747	tags=11%, list=6%, signal=11%
MARTINEZ_RB1_TARGETS_UP	501	0.321937	1.29543	0.00584795	0.421699	1	2006	tags=20%, list=17%, signal=23%
KEGG_MAPK_SIGNALING_PATHWAY	189	0.357006	1.2949	0.0414313	0.422233	1	1501	tags=19%, list=12%, signal=21%
WAKABAYASHI_ADIPOGENESIS_PPARG_RXRA_BOUND_WITH_H4K20ME1_MARK	130	0.371362	1.2947	0.0663984	0.421983	1	2500	tags=35%, list=21%, signal=44%
WONG_MITOCHONDRIA_GENE_MODULE	206	0.347183	1.29344	0.0326296	0.424138	1	3339	tags=40%, list=28%, signal=54%
LEE_METASTASIS_AND_ALTERNATIVE_SPLICING_UP	53	0.417487	1.2932	0.113636	0.423914	1	1966	tags=34%, list=16%, signal=40%
MA_MYELOID_DIFFERENTIATION_UP	31	0.48431	1.29171	0.126233	0.426776	1	2791	tags=45%, list=23%, signal=59%
FOSTER_TOLERANT_MACROPHAGE_UP	101	0.384454	1.29169	0.0860806	0.426038	1	1702	tags=27%, list=14%, signal=31%
VERHAAK_AML_WITH_NPM1_MUTATED_UP	99	0.382159	1.29045	0.0701403	0.428197	1	1243	tags=24%, list=10%, signal=27%
KEGG_DRUG_METABOLISM_OTHER_ENZYMES	19	0.53518	1.28963	0.160305	0.429394	1	624	tags=16%, list=5%, signal=17%
MAGRANGEAS_MULTIPLE_MYELOMA_IGG_VS_IGA_UP	18	0.522321	1.2896	0.170974	0.428681	1	2429	tags=44%, list=20%, signal=56%
JOHANSSON_GLIOMAGENESIS_BY_PDGFB_UP	54	0.422782	1.28931	0.108268	0.428543	1	2234	tags=33%, list=19%, signal=41%
TIEN_INTESTINE_PROBIOTICS_24HR_DN	191	0.349376	1.2883	0.0327273	0.430277	1	2975	tags=38%, list=25%, signal=49%
KYNG_RESPONSE_TO_H2O2	58	0.422231	1.28811	0.13442	0.430012	1	1976	tags=36%, list=16%, signal=43%
MANALO_HYPOXIA_UP	167	0.363392	1.28771	0.0514286	0.430149	1	1229	tags=22%, list=10%, signal=24%
DACOSTA_UV_RESPONSE_VIA_ERCC3_UP	284	0.335937	1.28735	0.0307414	0.430231	1	2449	tags=29%, list=20%, signal=35%
BIOCARTA_ALK_PATHWAY	27	0.488397	1.28676	0.14557	0.430939	1	1110	tags=26%, list=9%, signal=28%
DUAN_PRDM5_TARGETS	51	0.430061	1.28612	0.122093	0.431725	1	891	tags=14%, list=7%, signal=15%
ISSAEVA_MLL2_TARGETS	47	0.435551	1.28592	0.126316	0.431408	1	1386	tags=43%, list=11%, signal=48%
KARLSSON_TGFB1_TARGETS_DN	189	0.351357	1.28585	0.0529301	0.430783	1	1625	tags=21%, list=13%, signal=24%
RAGHAVACHARI_PLATELET_SPECIFIC_GENES	60	0.419293	1.28558	0.102204	0.430671	1	1668	tags=28%, list=14%, signal=33%
ZHONG_RESPONSE_TO_AZACITIDINE_AND_TSA_UP	128	0.368764	1.2835	0.0662879	0.43496	1	1527	tags=26%, list=13%, signal=29%
TSUNODA_CISPLATIN_RESISTANCE_DN	33	0.473037	1.2827	0.153846	0.436149	1	765	tags=21%, list=6%, signal=23%
DAZARD_RESPONSE_TO_UV_NHEK_UP	175	0.354165	1.28046	0.0650558	0.440775	1	2317	tags=33%, list=19%, signal=40%
REACTOME_NRAGE_SIGNALS_DEATH_THROUGH_JNK	35	0.462239	1.28009	0.140187	0.440873	1	1609	tags=31%, list=13%, signal=36%
SHETH_LIVER_CANCER_VS_TXNIP_LOSS_PAM4	147	0.360335	1.27968	0.0516899	0.441	1	1903	tags=29%, list=16%, signal=34%
PLASARI_TGFB1_TARGETS_10HR_UP	157	0.360138	1.27912	0.0660377	0.441593	1	1145	tags=23%, list=9%, signal=25%
WATANABE_RECTAL_CANCER_RADIOTHERAPY_RESPONSIVE_DN	76	0.401502	1.27811	0.0920578	0.443311	1	1326	tags=22%, list=11%, signal=25%
VERHAAK_GLIOBLASTOMA_NEURAL	142	0.361947	1.27751	0.0742115	0.444019	1	1468	tags=21%, list=12%, signal=24%
SCHAEFFER_PROSTATE_DEVELOPMENT_48HR_UP	299	0.333284	1.27747	0.03125	0.443323	1	1296	tags=21%, list=11%, signal=23%
LEIN_OLIGODENDROCYTE_MARKERS	49	0.431341	1.27722	0.132075	0.443128	1	759	tags=22%, list=6%, signal=24%
UDAYAKUMAR_MED1_TARGETS_DN	203	0.342941	1.27654	0.0623853	0.444038	1	1774	tags=25%, list=15%, signal=28%
BLUM_RESPONSE_TO_SALIRASIB_UP	224	0.34116	1.27601	0.0390335	0.444558	1	3156	tags=34%, list=26%, signal=46%
FRIDMAN_IMMORTALIZATION_DN	28	0.479569	1.2753	0.150579	0.445461	1	1447	tags=39%, list=12%, signal=45%
ROZANOV_MMP14_TARGETS_UP	189	0.34598	1.27511	0.0589391	0.445198	1	1429	tags=25%, list=12%, signal=28%
KEGG_REGULATION_OF_ACTIN_CYTOSKELETON	156	0.356405	1.27455	0.0491493	0.445882	1	1889	tags=26%, list=16%, signal=31%
NIKOLSKY_MUTATED_AND_AMPLIFIED_IN_BREAST_CANCER	58	0.410062	1.27411	0.108974	0.446237	1	1686	tags=21%, list=14%, signal=24%
YAMASHITA_METHYLATED_IN_PROSTATE_CANCER	26	0.487571	1.27366	0.155689	0.446526	1	662	tags=35%, list=5%, signal=37%
RUTELLA_RESPONSE_TO_CSF2RB_AND_IL4_DN	212	0.345655	1.27345	0.049904	0.446291	1	1875	tags=26%, list=16%, signal=30%
DOANE_BREAST_CANCER_ESR1_DN	20	0.5135	1.27257	0.174	0.447572	1	747	tags=30%, list=6%, signal=32%
YAGI_AML_FAB_MARKERS	146	0.360517	1.2716	0.0841121	0.449115	1	2279	tags=31%, list=19%, signal=38%
RODWELL_AGING_KIDNEY_UP	306	0.328889	1.27134	0.026975	0.448978	1	1889	tags=27%, list=16%, signal=32%
NAKAMURA_ADIPOGENESIS_EARLY_DN	26	0.478119	1.2713	0.152305	0.448297	1	833	tags=35%, list=7%, signal=37%
REACTOME_GLYCOSPHINGOLIPID_METABOLISM	27	0.489197	1.271	0.156504	0.448257	1	1668	tags=37%, list=14%, signal=43%
LI_CISPLATIN_RESISTANCE_UP	18	0.510714	1.26963	0.194332	0.45083	1	1147	tags=28%, list=10%, signal=31%
JISON_SICKLE_CELL_DISEASE_UP	134	0.360148	1.26937	0.0667939	0.450718	1	2426	tags=37%, list=20%, signal=46%
REACTOME_AMINO_ACID_TRANSPORT_ACROSS_THE_PLASMA_MEMBRANE	19	0.5177	1.26929	0.173278	0.450135	1	2329	tags=53%, list=19%, signal=65%
REACTOME_IRON_UPTAKE_AND_TRANSPORT	27	0.480252	1.26867	0.178499	0.450911	1	1988	tags=44%, list=16%, signal=53%
YANG_BREAST_CANCER_ESR1_LASER_UP	24	0.497839	1.26852	0.176357	0.450553	1	454	tags=13%, list=4%, signal=13%
MARTINEZ_RB1_TARGETS_DN	386	0.321888	1.26749	0.0273224	0.452448	1	1336	tags=15%, list=11%, signal=16%
REACTOME_SPHINGOLIPID_METABOLISM	50	0.429698	1.26733	0.142857	0.452061	1	1841	tags=30%, list=15%, signal=35%
URS_ADIPOCYTE_DIFFERENTIATION_UP	40	0.439604	1.26713	0.116935	0.451804	1	1553	tags=33%, list=13%, signal=37%
REACTOME_SYNTHESIS_OF_PA	18	0.518438	1.26705	0.177824	0.451226	1	3252	tags=61%, list=27%, signal=84%
HELLER_SILENCED_BY_METHYLATION_DN	78	0.388137	1.26645	0.122449	0.452038	1	2072	tags=37%, list=17%, signal=45%
GRAHAM_CML_QUIESCENT_VS_NORMAL_DIVIDING_UP	33	0.457693	1.26589	0.175983	0.452684	1	1133	tags=27%, list=9%, signal=30%
WANG_SMARCE1_TARGETS_UP	197	0.346687	1.26573	0.0580271	0.452272	1	1174	tags=23%, list=10%, signal=25%
REACTOME_METABOLISM_OF_LIPIDS_AND_LIPOPROTEINS	346	0.321958	1.26525	0.0429105	0.452731	1	2200	tags=27%, list=18%, signal=32%
MANTOVANI_NFKB_TARGETS_UP	29	0.463338	1.26427	0.169231	0.454521	1	381	tags=17%, list=3%, signal=18%
LIU_SOX4_TARGETS_UP	119	0.366168	1.26415	0.0955056	0.454077	1	1130	tags=17%, list=9%, signal=18%
AFFAR_YY1_TARGETS_UP	130	0.363606	1.26375	0.094697	0.454347	1	1168	tags=26%, list=10%, signal=29%
FERREIRA_EWINGS_SARCOMA_UNSTABLE_VS_STABLE_DN	68	0.40096	1.26207	0.126789	0.457598	1	1295	tags=19%, list=11%, signal=21%
RUTELLA_RESPONSE_TO_HGF_UP	299	0.328186	1.25991	0.0404412	0.462166	1	1972	tags=25%, list=16%, signal=30%
AMIT_SERUM_RESPONSE_40_MCF10A	23	0.489715	1.25943	0.199597	0.462633	1	1614	tags=30%, list=13%, signal=35%
KEGG_WNT_SIGNALING_PATHWAY	113	0.369849	1.2589	0.111789	0.46321	1	1403	tags=18%, list=12%, signal=20%
SMID_BREAST_CANCER_BASAL_UP	416	0.317493	1.25867	0.0289017	0.463049	1	1325	tags=19%, list=11%, signal=20%
REACTOME_AMINO_ACID_AND_OLIGOPEPTIDE_SLC_TRANSPORTERS	22	0.498556	1.25849	0.194175	0.462688	1	3234	tags=59%, list=27%, signal=81%
REACTOME_CLASS_A1_RHODOPSIN_LIKE_RECEPTORS	50	0.426241	1.25831	0.143713	0.462364	1	745	tags=26%, list=6%, signal=28%
ROSS_AML_WITH_CBFB_MYH11_FUSION	30	0.473685	1.25811	0.184158	0.462146	1	577	tags=20%, list=5%, signal=21%
LIU_LIVER_CANCER	22	0.506098	1.25762	0.174442	0.46259	1	1339	tags=32%, list=11%, signal=36%
PEREZ_TP53_TARGETS	723	0.304866	1.25697	0.00658979	0.463463	1	1225	tags=16%, list=10%, signal=17%
UZONYI_RESPONSE_TO_LEUKOTRIENE_AND_THROMBIN	30	0.459811	1.25671	0.186508	0.46336	1	2155	tags=47%, list=18%, signal=57%
RAHMAN_TP53_TARGETS_PHOSPHORYLATED	21	0.495006	1.25648	0.18711	0.463201	1	3460	tags=43%, list=29%, signal=60%
DASU_IL6_SIGNALING_UP	47	0.42323	1.25644	0.124752	0.462521	1	1711	tags=32%, list=14%, signal=37%
REACTOME_GABA_RECEPTOR_ACTIVATION	19	0.509596	1.25614	0.2	0.46254	1	1857	tags=42%, list=15%, signal=50%
BRUNO_HEMATOPOIESIS	53	0.420221	1.25597	0.150713	0.462177	1	1625	tags=26%, list=13%, signal=30%
HORIUCHI_WTAP_TARGETS_UP	214	0.341313	1.25591	0.071028	0.461618	1	1938	tags=30%, list=16%, signal=36%
NADLER_HYPERGLYCEMIA_AT_OBESITY	48	0.42711	1.25572	0.13	0.46127	1	1235	tags=19%, list=10%, signal=21%
HADDAD_B_LYMPHOCYTE_PROGENITOR	195	0.338425	1.25447	0.0649351	0.463399	1	1512	tags=19%, list=13%, signal=22%
HASLINGER_B_CLL_WITH_13Q14_DELETION	19	0.515016	1.25367	0.209776	0.464643	1	2603	tags=47%, list=22%, signal=60%
POOLA_INVASIVE_BREAST_CANCER_DN	78	0.385697	1.2532	0.1079	0.465058	1	784	tags=19%, list=6%, signal=20%
MCBRYAN_PUBERTAL_TGFB1_TARGETS_UP	154	0.353809	1.25317	0.0674157	0.464372	1	1333	tags=21%, list=11%, signal=24%
JAEGER_METASTASIS_DN	130	0.362263	1.25276	0.0826923	0.464609	1	860	tags=19%, list=7%, signal=20%
FURUKAWA_DUSP6_TARGETS_PCI35_UP	31	0.462429	1.25216	0.188139	0.465386	1	1243	tags=35%, list=10%, signal=39%
GRAHAM_CML_QUIESCENT_VS_NORMAL_QUIESCENT_DN	30	0.452594	1.25145	0.170923	0.466312	1	735	tags=30%, list=6%, signal=32%
KYNG_WERNER_SYNDROM_AND_NORMAL_AGING_DN	173	0.342929	1.25106	0.0753296	0.466519	1	1682	tags=18%, list=14%, signal=21%
RICKMAN_TUMOR_DIFFERENTIATED_WELL_VS_POORLY_DN	291	0.324777	1.25097	0.047081	0.465994	1	1771	tags=22%, list=15%, signal=25%
REACTOME_FATTY_ACID_TRIACYLGLYCEROL_AND_KETONE_BODY_METABOLISM	145	0.353908	1.25062	0.0811808	0.466205	1	2200	tags=32%, list=18%, signal=38%
KONDO_EZH2_TARGETS	145	0.355214	1.25052	0.0922787	0.465684	1	979	tags=15%, list=8%, signal=16%
TURASHVILI_BREAST_LOBULAR_CARCINOMA_VS_DUCTAL_NORMAL_DN	52	0.422562	1.25047	0.150407	0.465048	1	679	tags=21%, list=6%, signal=22%
KASLER_HDAC7_TARGETS_1_DN	16	0.5428	1.25032	0.22379	0.464674	1	1679	tags=44%, list=14%, signal=51%
WINTER_HYPOXIA_METAGENE	192	0.339508	1.2503	0.078853	0.463987	1	1722	tags=26%, list=14%, signal=29%
WALLACE_PROSTATE_CANCER_RACE_UP	120	0.361914	1.24937	0.112339	0.465514	1	1292	tags=29%, list=11%, signal=32%
REACTOME_AMINO_ACID_SYNTHESIS_AND_INTERCONVERSION_TRANSAMINATION	16	0.543873	1.24892	0.207113	0.465957	1	2350	tags=63%, list=19%, signal=78%
REACTOME_GPCR_LIGAND_BINDING	89	0.371862	1.24833	0.0941176	0.466718	1	788	tags=20%, list=7%, signal=21%
AZARE_STAT3_TARGETS	19	0.507052	1.24767	0.210843	0.467657	1	342	tags=16%, list=3%, signal=16%
SMITH_LIVER_CANCER	36	0.445874	1.24762	0.180266	0.467025	1	44	tags=6%, list=0%, signal=6%
GREENBAUM_E2A_TARGETS_UP	32	0.456667	1.24745	0.157464	0.466744	1	85	tags=6%, list=1%, signal=6%
BIOCARTA_VIP_PATHWAY	22	0.495612	1.24735	0.178715	0.466252	1	1758	tags=23%, list=15%, signal=27%
JAZAERI_BREAST_CANCER_BRCA1_VS_BRCA2_UP	44	0.432962	1.24554	0.165992	0.46996	1	4073	tags=45%, list=34%, signal=68%
REACTOME_RNA_POL_I_PROMOTER_OPENING	15	0.533972	1.24455	0.225873	0.47166	1	735	tags=33%, list=6%, signal=35%
SERVITJA_ISLET_HNF1A_TARGETS_DN	44	0.421569	1.24439	0.164659	0.47132	1	752	tags=25%, list=6%, signal=27%
KEGG_HUNTINGTONS_DISEASE	143	0.352751	1.24386	0.0825147	0.471889	1	3525	tags=45%, list=29%, signal=62%
KEGG_PYRUVATE_METABOLISM	31	0.463587	1.24314	0.180851	0.472934	1	2284	tags=35%, list=19%, signal=44%
YAO_TEMPORAL_RESPONSE_TO_PROGESTERONE_CLUSTER_13	161	0.347154	1.24313	0.0941884	0.472222	1	4197	tags=52%, list=35%, signal=79%
FONTAINE_FOLLICULAR_THYROID_ADENOMA_UP	57	0.399701	1.243	0.159533	0.47182	1	1223	tags=21%, list=10%, signal=23%
DARWICHE_PAPILLOMA_RISK_HIGH_DN	113	0.362268	1.24268	0.102	0.471897	1	2115	tags=23%, list=18%, signal=28%
REACTOME_BMAL1_CLOCK_NPAS2_ACTIVATES_CIRCADIAN_EXPRESSION	30	0.45573	1.24228	0.185404	0.472191	1	2002	tags=30%, list=17%, signal=36%
AMIT_SERUM_RESPONSE_60_MCF10A	53	0.415367	1.24225	0.142308	0.471532	1	1135	tags=21%, list=9%, signal=23%
PILON_KLF1_TARGETS_UP	361	0.316611	1.24082	0.0422018	0.474501	1	1098	tags=13%, list=9%, signal=14%
CAIRO_PML_TARGETS_BOUND_BY_MYC_UP	23	0.476848	1.24078	0.197938	0.473877	1	3061	tags=30%, list=25%, signal=41%
VALK_AML_CLUSTER_9	22	0.493646	1.23998	0.206963	0.475068	1	676	tags=32%, list=6%, signal=34%
MIKKELSEN_ES_LCP_WITH_H3K4ME3	51	0.417098	1.23985	0.157699	0.47468	1	775	tags=20%, list=6%, signal=21%
MARKEY_RB1_CHRONIC_LOF_UP	104	0.368518	1.23971	0.112224	0.474307	1	780	tags=12%, list=6%, signal=12%
WELCSH_BRCA1_TARGETS_DN	131	0.358361	1.23949	0.111969	0.474113	1	4251	tags=49%, list=35%, signal=75%
SARTIPY_BLUNTED_BY_INSULIN_RESISTANCE_DN	18	0.507275	1.23619	0.225	0.481717	1	2046	tags=39%, list=17%, signal=47%
SMID_BREAST_CANCER_RELAPSE_IN_BONE_DN	180	0.344015	1.23614	0.0965795	0.481104	1	1193	tags=22%, list=10%, signal=24%
ROY_WOUND_BLOOD_VESSEL_UP	37	0.455331	1.23575	0.200393	0.481266	1	1428	tags=43%, list=12%, signal=49%
LIN_NPAS4_TARGETS_UP	123	0.361218	1.23568	0.11068	0.480714	1	481	tags=11%, list=4%, signal=11%
VANHARANTA_UTERINE_FIBROID_UP	29	0.457711	1.23554	0.190945	0.480337	1	1104	tags=21%, list=9%, signal=23%
REACTOME_CITRIC_ACID_CYCLE_TCA_CYCLE	19	0.501216	1.23526	0.215264	0.480353	1	4220	tags=58%, list=35%, signal=89%
WAKABAYASHI_ADIPOGENESIS_PPARG_RXRA_BOUND_8D	721	0.298458	1.23483	0.0234234	0.480707	1	2501	tags=26%, list=21%, signal=31%
WU_HBX_TARGETS_1_DN	21	0.498439	1.234	0.204678	0.482061	1	749	tags=14%, list=6%, signal=15%
HOELZEL_NF1_TARGETS_DN	62	0.395769	1.23375	0.1409	0.481971	1	1271	tags=31%, list=11%, signal=34%
RIZ_ERYTHROID_DIFFERENTIATION_APOBEC2	18	0.511184	1.23346	0.241803	0.481999	1	280	tags=17%, list=2%, signal=17%
TSENG_ADIPOGENIC_POTENTIAL_UP	21	0.496206	1.23303	0.217822	0.482383	1	1435	tags=33%, list=12%, signal=38%
WIEDERSCHAIN_TARGETS_OF_BMI1_AND_PCGF2	41	0.424472	1.23279	0.165992	0.482222	1	697	tags=12%, list=6%, signal=13%
YAO_TEMPORAL_RESPONSE_TO_PROGESTERONE_CLUSTER_17	169	0.342009	1.23162	0.0795229	0.484557	1	3994	tags=52%, list=33%, signal=77%
MCBRYAN_PUBERTAL_BREAST_3_4WK_UP	149	0.3475	1.23157	0.123772	0.483942	1	1270	tags=25%, list=11%, signal=27%
YAO_TEMPORAL_RESPONSE_TO_PROGESTERONE_CLUSTER_12	69	0.390394	1.23131	0.154297	0.483864	1	2611	tags=38%, list=22%, signal=48%
LINDVALL_IMMORTALIZED_BY_TERT_DN	51	0.417337	1.23101	0.163934	0.483875	1	1875	tags=37%, list=16%, signal=44%
TSAI_RESPONSE_TO_RADIATION_THERAPY	25	0.47875	1.23063	0.195329	0.484045	1	1135	tags=44%, list=9%, signal=48%
ZHAN_MULTIPLE_MYELOMA_CD1_UP	23	0.486402	1.23022	0.221344	0.484306	1	1800	tags=43%, list=15%, signal=51%
KEGG_VALINE_LEUCINE_AND_ISOLEUCINE_DEGRADATION	37	0.440559	1.23009	0.19596	0.483917	1	2573	tags=41%, list=21%, signal=51%
PASQUALUCCI_LYMPHOMA_BY_GC_STAGE_DN	123	0.352308	1.22916	0.119691	0.485515	1	1204	tags=20%, list=10%, signal=21%
REACTOME_LIPID_DIGESTION_MOBILIZATION_AND_TRANSPORT	24	0.475751	1.22849	0.225941	0.486524	1	3078	tags=42%, list=26%, signal=56%
ELVIDGE_HYPOXIA_BY_DMOG_UP	108	0.355351	1.2282	0.129943	0.486556	1	1209	tags=19%, list=10%, signal=21%
LENAOUR_DENDRITIC_CELL_MATURATION_UP	74	0.377731	1.22734	0.151052	0.488041	1	1688	tags=35%, list=14%, signal=41%
YANG_MUC2_TARGETS_DUODENUM_3MO_DN	15	0.52172	1.22731	0.248447	0.487358	1	883	tags=33%, list=7%, signal=36%
BANDRES_RESPONSE_TO_CARMUSTIN_MGMT_48HR_DN	92	0.37179	1.22584	0.145488	0.490469	1	1333	tags=23%, list=11%, signal=25%
SCHRAETS_MLL_TARGETS_UP	26	0.463687	1.22569	0.216475	0.490098	1	526	tags=23%, list=4%, signal=24%
ST_GRANULE_CELL_SURVIVAL_PATHWAY	22	0.45959	1.22473	0.205992	0.491846	1	276	tags=9%, list=2%, signal=9%
PID_MYC_REPRESSPATHWAY	54	0.403697	1.22394	0.172691	0.493126	1	543	tags=15%, list=5%, signal=15%
BRUINS_UVC_RESPONSE_VIA_TP53_GROUP_A	486	0.304682	1.22341	0.0311927	0.493808	1	1121	tags=16%, list=9%, signal=17%
OSADA_ASCL1_TARGETS_UP	26	0.464269	1.22318	0.204771	0.493615	1	1119	tags=35%, list=9%, signal=38%
REACTOME_ANTIGEN_ACTIVATES_B_CELL_RECEPTOR_LEADING_TO_GENERATION_OF_SECOND_MESSENGERS	24	0.472606	1.22297	0.210317	0.493424	1	1222	tags=21%, list=10%, signal=23%
BIOCARTA_SPPA_PATHWAY	17	0.525251	1.22282	0.239919	0.493098	1	926	tags=18%, list=8%, signal=19%
REACTOME_METABOLISM_OF_AMINO_ACIDS_AND_DERIVATIVES	129	0.35067	1.22272	0.115385	0.492618	1	2966	tags=34%, list=25%, signal=45%
OUYANG_PROSTATE_CANCER_PROGRESSION_DN	17	0.499088	1.22255	0.25	0.492301	1	763	tags=18%, list=6%, signal=19%
NOJIMA_SFRP2_TARGETS_UP	22	0.478263	1.22116	0.21501	0.495044	1	1464	tags=32%, list=12%, signal=36%
FRASOR_RESPONSE_TO_ESTRADIOL_DN	61	0.389157	1.21957	0.1537	0.498458	1	1381	tags=28%, list=11%, signal=31%
GAUSSMANN_MLL_AF4_FUSION_TARGETS_E_DN	18	0.493845	1.21913	0.219561	0.498826	1	1060	tags=50%, list=9%, signal=55%
DARWICHE_PAPILLOMA_RISK_LOW_DN	107	0.356924	1.21882	0.146435	0.498897	1	2335	tags=29%, list=19%, signal=36%
FERRANDO_HOX11_NEIGHBORS	17	0.513984	1.21784	0.238866	0.500734	1	2074	tags=35%, list=17%, signal=43%
LANDIS_ERBB2_BREAST_PRENEOPLASTIC_DN	48	0.417577	1.21781	0.179688	0.500058	1	1442	tags=27%, list=12%, signal=31%
DOANE_BREAST_CANCER_CLASSES_DN	30	0.45718	1.21538	0.209016	0.505451	1	867	tags=37%, list=7%, signal=39%
GOTTWEIN_TARGETS_OF_KSHV_MIR_K12_11	51	0.404522	1.21518	0.178368	0.50525	1	1572	tags=20%, list=13%, signal=22%
TARTE_PLASMA_CELL_VS_B_LYMPHOCYTE_DN	24	0.459091	1.21474	0.218557	0.505728	1	1140	tags=21%, list=9%, signal=23%
PID_SMAD2_3NUCLEARPATHWAY	71	0.380765	1.21268	0.149312	0.510272	1	1590	tags=15%, list=13%, signal=18%
BROWNE_HCMV_INFECTION_1HR_DN	153	0.343199	1.21231	0.123596	0.510477	1	1431	tags=16%, list=12%, signal=18%
SANSOM_APC_TARGETS_DN	212	0.326842	1.21177	0.0943396	0.511111	1	1076	tags=23%, list=9%, signal=24%
AMIT_EGF_RESPONSE_60_HELA	43	0.411469	1.21124	0.179226	0.511797	1	1630	tags=28%, list=14%, signal=32%
REACTOME_HEPARAN_SULFATE_HEPARIN_HS_GAG_METABOLISM	37	0.429404	1.21047	0.204239	0.513104	1	1201	tags=27%, list=10%, signal=30%
WEINMANN_ADAPTATION_TO_HYPOXIA_DN	30	0.442998	1.21021	0.208413	0.513002	1	1800	tags=37%, list=15%, signal=43%
GAUSSMANN_MLL_AF4_FUSION_TARGETS_G_UP	134	0.345924	1.2095	0.136364	0.514074	1	871	tags=16%, list=7%, signal=17%
REACTOME_GLUCOSE_METABOLISM	52	0.397054	1.20944	0.186373	0.513515	1	3527	tags=58%, list=29%, signal=81%
REACTOME_RORA_ACTIVATES_CIRCADIAN_EXPRESSION	20	0.485932	1.20919	0.220374	0.513402	1	2002	tags=30%, list=17%, signal=36%
SUNG_METASTASIS_STROMA_DN	45	0.414902	1.2087	0.201161	0.513998	1	2709	tags=29%, list=22%, signal=37%
ZHAN_V2_LATE_DIFFERENTIATION_GENES	39	0.426242	1.20716	0.193548	0.517299	1	2501	tags=33%, list=21%, signal=42%
BOYLAN_MULTIPLE_MYELOMA_C_D_UP	117	0.352712	1.2061	0.151052	0.519373	1	1364	tags=15%, list=11%, signal=17%
CLASPER_LYMPHATIC_VESSELS_DURING_METASTASIS_UP	16	0.504259	1.20463	0.249505	0.52244	1	1275	tags=44%, list=11%, signal=49%
KEGG_DORSO_VENTRAL_AXIS_FORMATION	17	0.505665	1.20403	0.249012	0.523239	1	620	tags=18%, list=5%, signal=19%
DAUER_STAT3_TARGETS_UP	37	0.426009	1.20371	0.194231	0.523369	1	2369	tags=43%, list=20%, signal=54%
MOOTHA_MITOCHONDRIA	393	0.305218	1.20344	0.0661626	0.523418	1	3942	tags=45%, list=33%, signal=65%
TONKS_TARGETS_OF_RUNX1_RUNX1T1_FUSION_GRANULOCYTE_UP	41	0.417425	1.2011	0.204678	0.528887	1	1381	tags=20%, list=11%, signal=22%
ROVERSI_GLIOMA_COPY_NUMBER_DN	33	0.430928	1.20047	0.214829	0.529813	1	1429	tags=24%, list=12%, signal=27%
VALK_AML_CLUSTER_10	24	0.461687	1.2002	0.243028	0.529778	1	424	tags=13%, list=4%, signal=13%
PID_NETRIN_PATHWAY	26	0.458586	1.19957	0.216327	0.530771	1	3694	tags=54%, list=31%, signal=77%
RICKMAN_TUMOR_DIFFERENTIATED_MODERATELY_VS_POORLY_UP	95	0.362145	1.19914	0.139147	0.531179	1	3058	tags=40%, list=25%, signal=53%
KEGG_AXON_GUIDANCE	100	0.357623	1.19776	0.168906	0.53409	1	1484	tags=23%, list=12%, signal=26%
TAVOR_CEBPA_TARGETS_DN	18	0.501063	1.1977	0.261719	0.533485	1	1031	tags=28%, list=9%, signal=30%
CHEBOTAEV_GR_TARGETS_UP	50	0.398906	1.19735	0.19186	0.533662	1	1639	tags=40%, list=14%, signal=46%
REACTOME_SIGNALING_BY_GPCR	222	0.323784	1.19708	0.115385	0.533665	1	1336	tags=19%, list=11%, signal=21%
HOOI_ST7_TARGETS_DN	80	0.367302	1.19699	0.160853	0.533124	1	830	tags=19%, list=7%, signal=20%
KIM_BIPOLAR_DISORDER_OLIGODENDROCYTE_DENSITY_CORR_UP	596	0.292734	1.19613	0.0371057	0.534727	1	2809	tags=32%, list=23%, signal=39%
VANTVEER_BREAST_CANCER_POOR_PROGNOSIS	37	0.424841	1.19598	0.20078	0.534423	1	588	tags=11%, list=5%, signal=11%
LAIHO_COLORECTAL_CANCER_SERRATED_UP	97	0.359139	1.19584	0.144465	0.534049	1	1688	tags=21%, list=14%, signal=24%
REACTOME_ACTIVATION_OF_CHAPERONE_GENES_BY_XBP1S	42	0.41311	1.19583	0.215321	0.533314	1	2715	tags=38%, list=23%, signal=49%
PID_S1P_S1P3_PATHWAY	25	0.462045	1.19583	0.259875	0.53258	1	41	tags=8%, list=0%, signal=8%
HESS_TARGETS_OF_HOXA9_AND_MEIS1_DN	42	0.410604	1.19579	0.20202	0.531945	1	1681	tags=38%, list=14%, signal=44%
ZHAN_MULTIPLE_MYELOMA_CD2_UP	29	0.444511	1.19466	0.227092	0.5342	1	1192	tags=21%, list=10%, signal=23%
VERHAAK_AML_WITH_NPM1_MUTATED_DN	148	0.337605	1.19424	0.122605	0.534611	1	1410	tags=28%, list=12%, signal=31%
VALK_AML_CLUSTER_6	22	0.471061	1.19374	0.24381	0.535207	1	2396	tags=45%, list=20%, signal=57%
CHARAFE_BREAST_CANCER_LUMINAL_VS_BASAL_DN	344	0.306917	1.19302	0.0850662	0.536398	1	1363	tags=19%, list=11%, signal=20%
RAMALHO_STEMNESS_DN	46	0.410686	1.19186	0.2	0.538771	1	1468	tags=39%, list=12%, signal=44%
SESTO_RESPONSE_TO_UV_C6	35	0.430275	1.18986	0.222656	0.543371	1	961	tags=14%, list=8%, signal=15%
DAIRKEE_CANCER_PRONE_RESPONSE_BPA_E2	93	0.360698	1.18985	0.180556	0.542654	1	1924	tags=19%, list=16%, signal=23%
WILLIAMS_ESR1_TARGETS_UP	21	0.479654	1.18946	0.256198	0.542924	1	456	tags=14%, list=4%, signal=15%
MOOTHA_GLUCONEOGENESIS	24	0.470551	1.18929	0.243564	0.542714	1	1722	tags=38%, list=14%, signal=44%
BOYLAN_MULTIPLE_MYELOMA_D_UP	68	0.378674	1.18923	0.187879	0.542097	1	1327	tags=22%, list=11%, signal=25%
GARCIA_TARGETS_OF_FLI1_AND_DAX1_UP	43	0.413659	1.18716	0.212963	0.547057	1	2155	tags=30%, list=18%, signal=37%
VIETOR_IFRD1_TARGETS	20	0.47654	1.1871	0.228632	0.546461	1	1679	tags=30%, list=14%, signal=35%
BURTON_ADIPOGENESIS_PEAK_AT_2HR	47	0.397452	1.18706	0.232381	0.545851	1	1824	tags=38%, list=15%, signal=45%
BROWNE_HCMV_INFECTION_12HR_DN	81	0.362204	1.18644	0.188235	0.54677	1	1445	tags=17%, list=12%, signal=20%
LIAN_LIPA_TARGETS_6M	28	0.438675	1.18537	0.229814	0.548959	1	1527	tags=32%, list=13%, signal=37%
ST_ADRENERGIC	25	0.452006	1.18537	0.240816	0.548224	1	2240	tags=32%, list=19%, signal=39%
FIGUEROA_AML_METHYLATION_CLUSTER_3_DN	19	0.483962	1.18503	0.276342	0.548419	1	2689	tags=37%, list=22%, signal=47%
JIANG_HYPOXIA_NORMAL	271	0.311282	1.18475	0.0905588	0.548465	1	1695	tags=19%, list=14%, signal=22%
PID_FGF_PATHWAY	41	0.412182	1.1842	0.203036	0.549188	1	772	tags=12%, list=6%, signal=13%
CLIMENT_BREAST_CANCER_COPY_NUMBER_UP	17	0.492118	1.18225	0.276892	0.553612	1	418	tags=18%, list=3%, signal=18%
MCLACHLAN_DENTAL_CARIES_UP	107	0.351061	1.18205	0.166667	0.553446	1	1468	tags=28%, list=12%, signal=32%
HARRIS_HYPOXIA	60	0.381234	1.18187	0.200385	0.553188	1	1174	tags=25%, list=10%, signal=28%
KANG_FLUOROURACIL_RESISTANCE_UP	16	0.501125	1.18179	0.274227	0.552684	1	1148	tags=25%, list=10%, signal=28%
CHENG_IMPRINTED_BY_ESTRADIOL	70	0.369388	1.18154	0.18	0.552636	1	758	tags=11%, list=6%, signal=12%
KANNAN_TP53_TARGETS_UP	47	0.400224	1.18143	0.213307	0.552184	1	1719	tags=34%, list=14%, signal=40%
REACTOME_TRANSLATION	138	0.335248	1.17934	0.161468	0.557194	1	4714	tags=59%, list=39%, signal=96%
KIM_ALL_DISORDERS_OLIGODENDROCYTE_NUMBER_CORR_UP	640	0.286871	1.17903	0.0609319	0.557363	1	2847	tags=33%, list=24%, signal=41%
BIOCARTA_MAL_PATHWAY	16	0.496503	1.17894	0.261803	0.55688	1	3668	tags=44%, list=30%, signal=63%
VERRECCHIA_DELAYED_RESPONSE_TO_TGFB1	34	0.424694	1.17822	0.239521	0.558115	1	1484	tags=29%, list=12%, signal=33%
MYLLYKANGAS_AMPLIFICATION_HOT_SPOT_17	15	0.502966	1.17813	0.275362	0.55765	1	438	tags=13%, list=4%, signal=14%
GENTILE_UV_LOW_DOSE_DN	57	0.385217	1.17747	0.201942	0.558713	1	289	tags=5%, list=2%, signal=5%
GRAESSMANN_APOPTOSIS_BY_DOXORUBICIN_UP	955	0.279498	1.17718	0.034358	0.558719	1	2017	tags=23%, list=17%, signal=26%
XU_HGF_SIGNALING_NOT_VIA_AKT1_48HR_UP	29	0.438765	1.17701	0.25355	0.558476	1	293	tags=10%, list=2%, signal=11%
DACOSTA_ERCC3_ALLELE_XPCS_VS_TTD_UP	19	0.480213	1.17697	0.282651	0.557818	1	765	tags=32%, list=6%, signal=34%
OSADA_ASCL1_TARGETS_DN	18	0.489962	1.17656	0.254509	0.558235	1	1162	tags=39%, list=10%, signal=43%
MASSARWEH_TAMOXIFEN_RESISTANCE_DN	169	0.327153	1.17653	0.145098	0.557592	1	1292	tags=19%, list=11%, signal=21%
MCCLUNG_COCAIN_REWARD_4WK	50	0.389462	1.17609	0.201149	0.558044	1	1870	tags=24%, list=15%, signal=28%
NIKOLSKY_BREAST_CANCER_6P24_P22_AMPLICON	15	0.517417	1.17602	0.284861	0.557501	1	2068	tags=33%, list=17%, signal=40%
REACTOME_PLATELET_ACTIVATION_SIGNALING_AND_AGGREGATION	127	0.339264	1.17514	0.198113	0.559185	1	1857	tags=24%, list=15%, signal=29%
GAVIN_FOXP3_TARGETS_CLUSTER_P4	69	0.368523	1.17489	0.193159	0.559153	1	2060	tags=36%, list=17%, signal=43%
LU_AGING_BRAIN_UP	211	0.315895	1.17456	0.11811	0.559345	1	1381	tags=18%, list=11%, signal=20%
KASLER_HDAC7_TARGETS_1_UP	155	0.326134	1.17412	0.15283	0.559828	1	2556	tags=32%, list=21%, signal=40%
DUNNE_TARGETS_OF_AML1_MTG8_FUSION_UP	22	0.460257	1.17339	0.26087	0.561122	1	1360	tags=23%, list=11%, signal=26%
BIOCARTA_IL1R_PATHWAY	27	0.449663	1.17261	0.273085	0.562533	1	2317	tags=37%, list=19%, signal=46%
SANA_TNF_SIGNALING_UP	53	0.389781	1.17196	0.21748	0.563532	1	972	tags=25%, list=8%, signal=27%
PID_HIF1_TFPATHWAY	54	0.385296	1.17176	0.231801	0.563394	1	826	tags=15%, list=7%, signal=16%
DARWICHE_SKIN_TUMOR_PROMOTER_DN	114	0.341386	1.17174	0.177143	0.5627	1	2335	tags=23%, list=19%, signal=28%
COATES_MACROPHAGE_M1_VS_M2_DN	51	0.388848	1.17157	0.225049	0.562417	1	1193	tags=18%, list=10%, signal=20%
KEGG_AMINO_SUGAR_AND_NUCLEOTIDE_SUGAR_METABOLISM	37	0.415463	1.17067	0.252466	0.564122	1	2792	tags=32%, list=23%, signal=42%
LEE_LIVER_CANCER_SURVIVAL_UP	81	0.365027	1.16942	0.180934	0.566898	1	1292	tags=27%, list=11%, signal=30%
KEGG_FATTY_ACID_METABOLISM	33	0.421876	1.16925	0.261224	0.566637	1	1692	tags=42%, list=14%, signal=49%
CASORELLI_APL_SECONDARY_VS_DE_NOVO_UP	29	0.441206	1.16912	0.237903	0.566214	1	607	tags=17%, list=5%, signal=18%
REACTOME_PLATELET_HOMEOSTASIS	37	0.416243	1.16824	0.222222	0.567893	1	1222	tags=16%, list=10%, signal=18%
MARTINEZ_TP53_TARGETS_DN	435	0.294061	1.16761	0.0895795	0.568876	1	1606	tags=15%, list=13%, signal=17%
HELLER_HDAC_TARGETS_SILENCED_BY_METHYLATION_UP	292	0.305108	1.16738	0.109589	0.568779	1	1681	tags=26%, list=14%, signal=30%
ADDYA_ERYTHROID_DIFFERENTIATION_BY_HEMIN	51	0.389193	1.16713	0.217391	0.568758	1	2352	tags=35%, list=19%, signal=44%
MULLIGHAN_MLL_SIGNATURE_1_DN	158	0.325621	1.16707	0.162662	0.568151	1	1455	tags=22%, list=12%, signal=24%
WANG_CISPLATIN_RESPONSE_AND_XPC_DN	182	0.32127	1.16666	0.159923	0.568575	1	1625	tags=17%, list=13%, signal=19%
HARRIS_BRAIN_CANCER_PROGENITORS	17	0.496814	1.16661	0.281314	0.567984	1	536	tags=29%, list=4%, signal=31%
VECCHI_GASTRIC_CANCER_ADVANCED_VS_EARLY_DN	71	0.365446	1.16597	0.193548	0.569109	1	810	tags=17%, list=7%, signal=18%
XU_HGF_TARGETS_INDUCED_BY_AKT1_48HR_DN	20	0.47389	1.16546	0.274793	0.569738	1	7	tags=5%, list=0%, signal=5%
RASHI_RESPONSE_TO_IONIZING_RADIATION_1	36	0.413863	1.16529	0.237525	0.569505	1	986	tags=14%, list=8%, signal=15%
PID_REG_GR_PATHWAY	59	0.380144	1.1649	0.224409	0.569842	1	976	tags=12%, list=8%, signal=13%
HAHTOLA_MYCOSIS_FUNGOIDES_CD4_UP	48	0.401936	1.1644	0.26569	0.570553	1	1949	tags=38%, list=16%, signal=45%
LEE_LIVER_CANCER_MYC_UP	42	0.407132	1.16379	0.268145	0.571551	1	1471	tags=24%, list=12%, signal=27%
PLASARI_TGFB1_SIGNALING_VIA_NFIC_10HR_DN	19	0.487167	1.16371	0.270492	0.571048	1	348	tags=21%, list=3%, signal=22%
HAHTOLA_MYCOSIS_FUNGOIDES_SKIN_DN	24	0.459373	1.1637	0.252016	0.570353	1	1520	tags=29%, list=13%, signal=33%
PID_SHP2_PATHWAY	44	0.40295	1.16318	0.250493	0.57095	1	926	tags=18%, list=8%, signal=20%
REACTOME_CELL_DEATH_SIGNALLING_VIA_NRAGE_NRIF_AND_NADE	50	0.388853	1.16313	0.233533	0.570362	1	2577	tags=38%, list=21%, signal=48%
BILD_HRAS_ONCOGENIC_SIGNATURE	200	0.316238	1.16294	0.137037	0.570176	1	1229	tags=18%, list=10%, signal=20%
JEPSEN_SMRT_TARGETS	29	0.431793	1.16294	0.248047	0.569472	1	1130	tags=31%, list=9%, signal=34%
BYSTRYKH_HEMATOPOIESIS_STEM_CELL_SCP2_QTL_TRANS	16	0.49751	1.16235	0.29703	0.570374	1	1146	tags=38%, list=9%, signal=41%
REACTOME_DEVELOPMENTAL_BIOLOGY	267	0.305777	1.16204	0.121212	0.570512	1	1174	tags=15%, list=10%, signal=16%
REACTOME_LIPOPROTEIN_METABOLISM	16	0.488038	1.16193	0.308911	0.570115	1	2186	tags=31%, list=18%, signal=38%
REACTOME_AXON_GUIDANCE	168	0.319231	1.16181	0.16381	0.569761	1	1078	tags=14%, list=9%, signal=15%
BAELDE_DIABETIC_NEPHROPATHY_DN	361	0.296502	1.16167	0.0977012	0.569396	1	1269	tags=14%, list=11%, signal=15%
MASSARWEH_TAMOXIFEN_RESISTANCE_UP	448	0.290762	1.16144	0.086116	0.569379	1	1563	tags=20%, list=13%, signal=22%
KEGG_CHRONIC_MYELOID_LEUKEMIA	69	0.372991	1.16116	0.213018	0.569472	1	2384	tags=28%, list=20%, signal=34%
WANG_TUMOR_INVASIVENESS_DN	192	0.317617	1.16083	0.138258	0.569707	1	2607	tags=23%, list=22%, signal=29%
HEIDENBLAD_AMPLICON_12P11_12_UP	25	0.446782	1.16065	0.278	0.569452	1	1921	tags=32%, list=16%, signal=38%
HAN_SATB1_TARGETS_DN	333	0.298321	1.16052	0.121495	0.569115	1	1235	tags=15%, list=10%, signal=17%
CONCANNON_APOPTOSIS_BY_EPOXOMICIN_UP	193	0.31723	1.15918	0.146667	0.572146	1	1791	tags=27%, list=15%, signal=31%
TURASHVILI_BREAST_DUCTAL_CARCINOMA_VS_DUCTAL_NORMAL_DN	103	0.346021	1.15902	0.208081	0.57185	1	1381	tags=24%, list=11%, signal=27%
REACTOME_SRP_DEPENDENT_COTRANSLATIONAL_PROTEIN_TARGETING_TO_MEMBRANE	102	0.34325	1.15902	0.198783	0.571152	1	4714	tags=65%, list=39%, signal=105%
DAWSON_METHYLATED_IN_LYMPHOMA_TCL1	33	0.425547	1.15901	0.277551	0.570459	1	1147	tags=27%, list=10%, signal=30%
LABBE_TARGETS_OF_TGFB1_AND_WNT3A_UP	81	0.355738	1.15836	0.231373	0.571588	1	854	tags=19%, list=7%, signal=20%
DODD_NASOPHARYNGEAL_CARCINOMA_UP	892	0.27485	1.15756	0.0411215	0.573157	1	1292	tags=16%, list=11%, signal=17%
COLIN_PILOCYTIC_ASTROCYTOMA_VS_GLIOBLASTOMA_UP	19	0.472129	1.15743	0.285714	0.572796	1	1905	tags=47%, list=16%, signal=56%
PID_GLYPICAN_1PATHWAY	20	0.467745	1.15678	0.281059	0.573964	1	834	tags=25%, list=7%, signal=27%
CHAUHAN_RESPONSE_TO_METHOXYESTRADIOL_DN	91	0.357636	1.15605	0.205761	0.575319	1	3711	tags=49%, list=31%, signal=71%
ZHANG_ANTIVIRAL_RESPONSE_TO_RIBAVIRIN_UP	15	0.494605	1.1552	0.285714	0.576954	1	631	tags=27%, list=5%, signal=28%
ST_G_ALPHA_I_PATHWAY	28	0.437567	1.15492	0.261628	0.577028	1	667	tags=14%, list=6%, signal=15%
CHUNG_BLISTER_CYTOTOXICITY_DN	32	0.420796	1.15474	0.285433	0.576771	1	1363	tags=25%, list=11%, signal=28%
MASSARWEH_RESPONSE_TO_ESTRADIOL	47	0.389686	1.15444	0.237192	0.576876	1	1363	tags=28%, list=11%, signal=31%
MCBRYAN_PUBERTAL_BREAST_4_5WK_UP	184	0.321247	1.15392	0.162427	0.577622	1	1333	tags=22%, list=11%, signal=25%
GENTILE_UV_RESPONSE_CLUSTER_D5	34	0.413648	1.15362	0.260606	0.577743	1	940	tags=15%, list=8%, signal=16%
GAVIN_FOXP3_TARGETS_CLUSTER_P3	99	0.344012	1.15358	0.208835	0.577146	1	1758	tags=29%, list=15%, signal=34%
KAAB_FAILED_HEART_VENTRICLE_DN	34	0.424503	1.15345	0.273085	0.576811	1	1684	tags=26%, list=14%, signal=31%
GROSS_HYPOXIA_VIA_ELK3_UP	192	0.311766	1.15298	0.18609	0.577415	1	1797	tags=24%, list=15%, signal=28%
GAVIN_FOXP3_TARGETS_CLUSTER_P7	66	0.363855	1.15282	0.226744	0.577143	1	1688	tags=30%, list=14%, signal=35%
TAKAO_RESPONSE_TO_UVB_RADIATION_UP	78	0.35565	1.15223	0.222441	0.578025	1	3300	tags=38%, list=27%, signal=53%
CREIGHTON_ENDOCRINE_THERAPY_RESISTANCE_5	368	0.292072	1.15211	0.131532	0.577721	1	1693	tags=21%, list=14%, signal=23%
ELVIDGE_HIF1A_TARGETS_UP	61	0.364294	1.15194	0.205323	0.57747	1	1972	tags=21%, list=16%, signal=25%
PASINI_SUZ12_TARGETS_DN	294	0.300499	1.1519	0.136546	0.576907	1	1574	tags=23%, list=13%, signal=26%
DORN_ADENOVIRUS_INFECTION_12HR_UP	24	0.453143	1.1514	0.273101	0.577675	1	1135	tags=29%, list=9%, signal=32%
JIANG_AGING_CEREBRAL_CORTEX_UP	33	0.418457	1.15115	0.291242	0.577661	1	1200	tags=18%, list=10%, signal=20%
HASLINGER_B_CLL_WITH_17P13_DELETION	19	0.471314	1.15072	0.301848	0.578172	1	3214	tags=47%, list=27%, signal=64%
SCIBETTA_KDM5B_TARGETS_UP	16	0.499662	1.14927	0.316733	0.581525	1	2584	tags=44%, list=21%, signal=56%
GROSS_HYPOXIA_VIA_ELK3_ONLY_DN	39	0.395535	1.14923	0.259109	0.580952	1	1582	tags=23%, list=13%, signal=26%
KIM_BIPOLAR_DISORDER_OLIGODENDROCYTE_DENSITY_CORR_DN	30	0.424647	1.14903	0.264583	0.580788	1	2229	tags=40%, list=18%, signal=49%
NAKAMURA_CANCER_MICROENVIRONMENT_DN	44	0.400434	1.14895	0.267223	0.580325	1	1699	tags=25%, list=14%, signal=29%
RAMASWAMY_METASTASIS_DN	39	0.401527	1.14874	0.267686	0.580192	1	1216	tags=23%, list=10%, signal=26%
KYNG_RESPONSE_TO_H2O2_VIA_ERCC6_UP	35	0.415443	1.14797	0.28131	0.581685	1	933	tags=9%, list=8%, signal=9%
DELASERNA_MYOD_TARGETS_DN	54	0.376987	1.14767	0.252	0.5818	1	990	tags=20%, list=8%, signal=22%
BOSCO_EPITHELIAL_DIFFERENTIATION_MODULE	29	0.423053	1.14686	0.283133	0.583314	1	786	tags=21%, list=7%, signal=22%
REACTOME_DOWNSTREAM_SIGNAL_TRANSDUCTION	83	0.348708	1.1455	0.217565	0.586319	1	1130	tags=14%, list=9%, signal=16%
TOMLINS_PROSTATE_CANCER_DN	35	0.422726	1.14518	0.279297	0.586543	1	798	tags=20%, list=7%, signal=21%
DAIRKEE_CANCER_PRONE_RESPONSE_BPA	44	0.394952	1.14488	0.25636	0.586668	1	1684	tags=16%, list=14%, signal=18%
REACTOME_INTEGRIN_CELL_SURFACE_INTERACTIONS	53	0.388047	1.14454	0.262452	0.586928	1	684	tags=19%, list=6%, signal=20%
REACTOME_SPHINGOLIPID_DE_NOVO_BIOSYNTHESIS	23	0.447853	1.14447	0.294455	0.586465	1	3635	tags=52%, list=30%, signal=75%
ELVIDGE_HYPOXIA_BY_DMOG_DN	52	0.381158	1.143	0.248521	0.589833	1	1042	tags=12%, list=9%, signal=13%
REACTOME_CIRCADIAN_CLOCK	45	0.391489	1.14298	0.275591	0.589195	1	1110	tags=18%, list=9%, signal=20%
BYSTROEM_CORRELATED_WITH_IL5_UP	39	0.396448	1.1429	0.253608	0.588719	1	4015	tags=46%, list=33%, signal=69%
DAVICIONI_TARGETS_OF_PAX_FOXO1_FUSIONS_UP	209	0.308571	1.14268	0.178161	0.588675	1	1531	tags=26%, list=13%, signal=29%
HWANG_PROSTATE_CANCER_MARKERS	21	0.461244	1.1425	0.297571	0.588474	1	441	tags=10%, list=4%, signal=10%
REACTOME_GPCR_DOWNSTREAM_SIGNALING	158	0.320043	1.1414	0.199219	0.591096	1	555	tags=12%, list=5%, signal=12%
RODRIGUES_THYROID_CARCINOMA_ANAPLASTIC_DN	405	0.286188	1.14098	0.136029	0.591524	1	1360	tags=16%, list=11%, signal=17%
JAZAERI_BREAST_CANCER_BRCA1_VS_BRCA2_DN	30	0.423339	1.14067	0.287908	0.591721	1	1655	tags=23%, list=14%, signal=27%
LIM_MAMMARY_LUMINAL_PROGENITOR_UP	23	0.439515	1.14059	0.284274	0.591287	1	1440	tags=35%, list=12%, signal=39%
REACTOME_ION_CHANNEL_TRANSPORT	19	0.474617	1.13992	0.300813	0.592459	1	1285	tags=37%, list=11%, signal=41%
KANG_GIST_WITH_PDGFRA_UP	26	0.431603	1.13813	0.302187	0.596908	1	713	tags=27%, list=6%, signal=29%
CAFFAREL_RESPONSE_TO_THC_DN	28	0.426766	1.13733	0.283644	0.598528	1	3457	tags=43%, list=29%, signal=60%
MCCLUNG_DELTA_FOSB_TARGETS_8WK	35	0.407641	1.13707	0.285124	0.598594	1	1313	tags=26%, list=11%, signal=29%
REACTOME_NONSENSE_MEDIATED_DECAY_ENHANCED_BY_THE_EXON_JUNCTION_COMPLEX	98	0.335807	1.1368	0.228893	0.598602	1	4805	tags=70%, list=40%, signal=116%
WINTER_HYPOXIA_DN	26	0.437649	1.13612	0.305118	0.59984	1	679	tags=19%, list=6%, signal=20%
ZHAN_MULTIPLE_MYELOMA_MS_UP	34	0.406097	1.1359	0.283784	0.599784	1	1579	tags=38%, list=13%, signal=44%
SHEDDEN_LUNG_CANCER_GOOD_SURVIVAL_A4	136	0.320811	1.1355	0.220307	0.600159	1	1512	tags=26%, list=13%, signal=29%
MOHANKUMAR_TLX1_TARGETS_DN	89	0.341427	1.1354	0.216912	0.599746	1	1661	tags=31%, list=14%, signal=36%
SANSOM_WNT_PATHWAY_REQUIRE_MYC	42	0.392791	1.13527	0.262948	0.599448	1	2340	tags=36%, list=19%, signal=44%
HAN_JNK_SINGALING_UP	30	0.419326	1.13523	0.29697	0.598857	1	1681	tags=40%, list=14%, signal=46%
DOUGLAS_BMI1_TARGETS_UP	436	0.283442	1.13476	0.127846	0.5995	1	1908	tags=21%, list=16%, signal=24%
PID_EPHRINBREVPATHWAY	23	0.445163	1.13461	0.276859	0.599246	1	459	tags=13%, list=4%, signal=14%
BRUECKNER_TARGETS_OF_MIRLET7A3_DN	60	0.364353	1.13458	0.262136	0.598635	1	1193	tags=30%, list=10%, signal=33%
ASTON_MAJOR_DEPRESSIVE_DISORDER_DN	118	0.33512	1.13296	0.230769	0.602522	1	815	tags=12%, list=7%, signal=13%
HAMAI_APOPTOSIS_VIA_TRAIL_DN	115	0.32753	1.13263	0.227872	0.602782	1	1350	tags=26%, list=11%, signal=29%
ZHAN_LATE_DIFFERENTIATION_GENES_UP	27	0.424437	1.13212	0.276803	0.603453	1	343	tags=7%, list=3%, signal=8%
GRAESSMANN_APOPTOSIS_BY_SERUM_DEPRIVATION_UP	403	0.286222	1.13195	0.132353	0.603235	1	1634	tags=18%, list=14%, signal=20%
ICHIBA_GRAFT_VERSUS_HOST_DISEASE_D7_UP	61	0.362655	1.13118	0.268687	0.60473	1	1824	tags=26%, list=15%, signal=31%
HENDRICKS_SMARCA4_TARGETS_UP	41	0.396602	1.13097	0.28866	0.604655	1	2680	tags=44%, list=22%, signal=56%
MATTHEWS_AP1_TARGETS	15	0.485021	1.13093	0.330739	0.604071	1	2015	tags=33%, list=17%, signal=40%
ODONNELL_TFRC_TARGETS_UP	224	0.305733	1.13079	0.207224	0.60377	1	1750	tags=27%, list=15%, signal=31%
SEMENZA_HIF1_TARGETS	28	0.430046	1.13037	0.296512	0.604294	1	588	tags=21%, list=5%, signal=22%
LIAO_HAVE_SOX4_BINDING_SITES	36	0.414576	1.13031	0.273245	0.603794	1	2196	tags=31%, list=18%, signal=37%
DARWICHE_SQUAMOUS_CELL_CARCINOMA_UP	98	0.3387	1.12907	0.22664	0.60657	1	1737	tags=29%, list=14%, signal=33%
LEE_LIVER_CANCER_DENA_DN	27	0.432013	1.12907	0.312016	0.605887	1	1072	tags=22%, list=9%, signal=24%
LEE_AGING_NEOCORTEX_UP	66	0.359657	1.12825	0.252708	0.607522	1	2231	tags=29%, list=18%, signal=35%
GENTILE_UV_RESPONSE_CLUSTER_D7	38	0.39392	1.12767	0.283702	0.608509	1	1768	tags=26%, list=15%, signal=31%
DAVICIONI_MOLECULAR_ARMS_VS_ERMS_DN	141	0.322906	1.12752	0.224762	0.608241	1	1702	tags=27%, list=14%, signal=31%
DELYS_THYROID_CANCER_UP	301	0.293765	1.12717	0.165414	0.608522	1	1611	tags=25%, list=13%, signal=28%
KYNG_ENVIRONMENTAL_STRESS_RESPONSE_UP	47	0.3877	1.12579	0.280464	0.61166	1	503	tags=11%, list=4%, signal=11%
BASAKI_YBX1_TARGETS_UP	254	0.300425	1.12557	0.173832	0.611576	1	3003	tags=28%, list=25%, signal=36%
REACTOME_MUSCLE_CONTRACTION	24	0.433859	1.12542	0.316092	0.611313	1	1652	tags=25%, list=14%, signal=29%
LI_WILMS_TUMOR_VS_FETAL_KIDNEY_2_DN	41	0.398778	1.12454	0.262136	0.613142	1	1174	tags=32%, list=10%, signal=35%
MARTIN_INTERACT_WITH_HDAC	39	0.392593	1.12392	0.289421	0.614198	1	2261	tags=33%, list=19%, signal=41%
TOMIDA_METASTASIS_DN	16	0.476745	1.12383	0.347737	0.613717	1	2469	tags=44%, list=20%, signal=55%
SCHLOSSER_MYC_TARGETS_AND_SERUM_RESPONSE_UP	46	0.388704	1.12372	0.273663	0.613341	1	4096	tags=46%, list=34%, signal=69%
DEURIG_T_CELL_PROLYMPHOCYTIC_LEUKEMIA_UP	262	0.291833	1.12291	0.178707	0.614947	1	1883	tags=22%, list=16%, signal=25%
MAHAJAN_RESPONSE_TO_IL1A_DN	64	0.361981	1.12287	0.262846	0.614362	1	1740	tags=23%, list=14%, signal=27%
STEGER_ADIPOGENESIS_DN	18	0.465482	1.12234	0.309237	0.615169	1	809	tags=28%, list=7%, signal=30%
KEGG_GLIOMA	56	0.364078	1.12232	0.25636	0.614538	1	1130	tags=14%, list=9%, signal=16%
CHICAS_RB1_TARGETS_GROWING	196	0.305349	1.12187	0.215534	0.615126	1	1165	tags=13%, list=10%, signal=14%
BIOCARTA_RACCYCD_PATHWAY	25	0.42706	1.12164	0.304264	0.615089	1	3677	tags=48%, list=30%, signal=69%
PID_NECTIN_PATHWAY	30	0.411882	1.12147	0.311609	0.614864	1	1128	tags=13%, list=9%, signal=15%
STREICHER_LSM1_TARGETS_UP	39	0.399851	1.12139	0.302905	0.614421	1	1512	tags=28%, list=13%, signal=32%
KAYO_CALORIE_RESTRICTION_MUSCLE_DN	59	0.365735	1.11947	0.282869	0.61914	1	3215	tags=42%, list=27%, signal=57%
REACTOME_INFLUENZA_LIFE_CYCLE	129	0.324356	1.11929	0.234637	0.618959	1	4714	tags=58%, list=39%, signal=94%
BRUINS_UVC_RESPONSE_LATE	936	0.264382	1.11809	0.0904255	0.621613	1	2242	tags=21%, list=19%, signal=23%
LEE_LIVER_CANCER_CIPROFIBRATE_DN	19	0.466726	1.11754	0.321862	0.622383	1	250	tags=11%, list=2%, signal=11%
REACTOME_RNA_POL_I_TRANSCRIPTION	38	0.402291	1.11745	0.301887	0.621923	1	735	tags=13%, list=6%, signal=14%
LIU_TARGETS_OF_VMYB_VS_CMYB_DN	28	0.418641	1.11644	0.305927	0.624174	1	1381	tags=29%, list=11%, signal=32%
MMS_MOUSE_LYMPH_HIGH_4HRS_UP	34	0.403943	1.11635	0.302144	0.623751	1	2367	tags=32%, list=20%, signal=40%
GENTILE_UV_RESPONSE_CLUSTER_D1	17	0.464985	1.11602	0.342912	0.623918	1	1139	tags=24%, list=9%, signal=26%
REACTOME_G_ALPHA1213_SIGNALLING_EVENTS	55	0.371022	1.11598	0.298872	0.623391	1	1857	tags=29%, list=15%, signal=34%
PLASARI_TGFB1_SIGNALING_VIA_NFIC_10HR_UP	37	0.390536	1.11594	0.285714	0.622814	1	938	tags=22%, list=8%, signal=23%
CHEBOTAEV_GR_TARGETS_DN	78	0.346823	1.11559	0.24952	0.623142	1	982	tags=22%, list=8%, signal=24%
BILANGES_RAPAMYCIN_SENSITIVE_VIA_TSC1_AND_TSC2	70	0.351338	1.11544	0.269663	0.622893	1	4350	tags=53%, list=36%, signal=82%
REACTOME_ARMS_MEDIATED_ACTIVATION	15	0.478935	1.11494	0.341223	0.623629	1	1711	tags=27%, list=14%, signal=31%
RASHI_RESPONSE_TO_IONIZING_RADIATION_2	114	0.329921	1.11467	0.261811	0.623704	1	1471	tags=25%, list=12%, signal=28%
LEE_AGING_NEOCORTEX_DN	48	0.37914	1.1145	0.293763	0.623469	1	1132	tags=25%, list=9%, signal=27%
RIGGINS_TAMOXIFEN_RESISTANCE_UP	44	0.382083	1.11407	0.298805	0.623982	1	1491	tags=32%, list=12%, signal=36%
BIOCARTA_CALCINEURIN_PATHWAY	17	0.454932	1.11401	0.344398	0.62345	1	1758	tags=29%, list=15%, signal=34%
MOREAUX_B_LYMPHOCYTE_MATURATION_BY_TACI_UP	57	0.361377	1.11313	0.266798	0.625297	1	2208	tags=26%, list=18%, signal=32%
ELVIDGE_HIF1A_AND_HIF2A_TARGETS_DN	84	0.342653	1.1129	0.276507	0.625303	1	1209	tags=19%, list=10%, signal=21%
DAIRKEE_TERT_TARGETS_DN	84	0.344462	1.11253	0.268537	0.625622	1	1564	tags=19%, list=13%, signal=22%
STARK_HYPPOCAMPUS_22Q11_DELETION_UP	40	0.392132	1.11224	0.312373	0.62575	1	1220	tags=23%, list=10%, signal=25%
BURTON_ADIPOGENESIS_4	43	0.382916	1.11224	0.307102	0.625088	1	1229	tags=19%, list=10%, signal=21%
SARRIO_EPITHELIAL_MESENCHYMAL_TRANSITION_DN	116	0.331097	1.11221	0.240223	0.624473	1	1630	tags=30%, list=14%, signal=35%
ST_MYOCYTE_AD_PATHWAY	16	0.467538	1.11189	0.343035	0.624659	1	2240	tags=38%, list=19%, signal=46%
WARTERS_IR_RESPONSE_5GY	36	0.398691	1.11187	0.308943	0.624021	1	1773	tags=31%, list=15%, signal=36%
ALONSO_METASTASIS_DN	16	0.469334	1.11184	0.342105	0.623437	1	1152	tags=31%, list=10%, signal=35%
HERNANDEZ_ABERRANT_MITOSIS_BY_DOCETACEL_2NM_UP	54	0.367976	1.11151	0.282306	0.623692	1	1174	tags=28%, list=10%, signal=31%
GENTILE_UV_RESPONSE_CLUSTER_D6	33	0.406236	1.11119	0.314629	0.623931	1	1038	tags=12%, list=9%, signal=13%
IWANAGA_CARCINOGENESIS_BY_KRAS_PTEN_DN	235	0.294458	1.11088	0.21229	0.624125	1	1070	tags=16%, list=9%, signal=17%
MIKKELSEN_MEF_HCP_WITH_H3_UNMETHYLATED	40	0.386309	1.11012	0.30754	0.625561	1	683	tags=13%, list=6%, signal=13%
KEGG_BLADDER_CANCER	36	0.397504	1.10999	0.3	0.625245	1	989	tags=19%, list=8%, signal=21%
MOREAUX_MULTIPLE_MYELOMA_BY_TACI_UP	222	0.297296	1.10937	0.214153	0.626285	1	1350	tags=18%, list=11%, signal=19%
GARGALOVIC_RESPONSE_TO_OXIDIZED_PHOSPHOLIPIDS_TURQUOISE_UP	67	0.34787	1.10934	0.294574	0.62569	1	1699	tags=25%, list=14%, signal=29%
HOWLIN_PUBERTAL_MAMMARY_GLAND	43	0.378358	1.1093	0.307692	0.625143	1	1236	tags=30%, list=10%, signal=34%
DUTERTRE_ESTRADIOL_RESPONSE_24HR_DN	429	0.278775	1.10904	0.163993	0.625214	1	1675	tags=23%, list=14%, signal=25%
ALCALA_APOPTOSIS	66	0.363175	1.10829	0.311891	0.626652	1	3632	tags=47%, list=30%, signal=67%
BROWNE_HCMV_INFECTION_20HR_DN	81	0.340118	1.10827	0.274162	0.626032	1	1363	tags=21%, list=11%, signal=24%
ZHOU_INFLAMMATORY_RESPONSE_LIVE_UP	278	0.290348	1.10802	0.188571	0.626158	1	1170	tags=19%, list=10%, signal=21%
PEDRIOLI_MIR31_TARGETS_UP	108	0.328817	1.10754	0.253308	0.626864	1	1042	tags=19%, list=9%, signal=20%
IIZUKA_LIVER_CANCER_PROGRESSION_L0_L1_DN	18	0.456387	1.10717	0.338742	0.627227	1	3970	tags=67%, list=33%, signal=99%
HADDAD_T_LYMPHOCYTE_AND_NK_PROGENITOR_UP	63	0.34804	1.10702	0.267606	0.626975	1	1174	tags=22%, list=10%, signal=24%
FINETTI_BREAST_CANCERS_KINOME_BLUE	17	0.452423	1.10654	0.361963	0.627744	1	602	tags=24%, list=5%, signal=25%
REACTOME_INHIBITION_OF_INSULIN_SECRETION_BY_ADRENALINE_NORADRENALINE	16	0.471829	1.10653	0.329897	0.627102	1	1857	tags=38%, list=15%, signal=44%
MIKKELSEN_MCV6_LCP_WITH_H3K4ME3	92	0.333575	1.10634	0.273077	0.626989	1	935	tags=17%, list=8%, signal=19%
PUIFFE_INVASION_INHIBITED_BY_ASCITES_UP	73	0.340606	1.10574	0.273256	0.62805	1	2069	tags=19%, list=17%, signal=23%
APPIERTO_RESPONSE_TO_FENRETINIDE_UP	31	0.415811	1.10529	0.311871	0.628671	1	1531	tags=32%, list=13%, signal=37%
PID_PTP1BPATHWAY	40	0.391138	1.10515	0.311609	0.628412	1	706	tags=13%, list=6%, signal=13%
YAGI_AML_WITH_T_8_21_TRANSLOCATION	270	0.291188	1.10503	0.197861	0.6281	1	1480	tags=19%, list=12%, signal=21%
PID_RB_1PATHWAY	58	0.365635	1.10494	0.295455	0.627718	1	543	tags=10%, list=5%, signal=11%
BOYLAN_MULTIPLE_MYELOMA_D_DN	57	0.362725	1.10473	0.304878	0.627684	1	2526	tags=37%, list=21%, signal=46%
AZARE_NEOPLASTIC_TRANSFORMATION_BY_STAT3_DN	75	0.33979	1.10443	0.293103	0.62788	1	727	tags=17%, list=6%, signal=18%
WEI_MIR34A_TARGETS	123	0.320024	1.10372	0.288425	0.62941	1	2244	tags=24%, list=19%, signal=29%
PODAR_RESPONSE_TO_ADAPHOSTIN_UP	121	0.318808	1.10356	0.273256	0.629185	1	1699	tags=26%, list=14%, signal=30%
DACOSTA_ERCC3_ALLELE_XPCS_VS_TTD_DN	27	0.418178	1.10354	0.333992	0.628573	1	1447	tags=33%, list=12%, signal=38%
HEDENFALK_BREAST_CANCER_BRACX_UP	18	0.45345	1.10351	0.315789	0.62798	1	207	tags=11%, list=2%, signal=11%
PID_UPA_UPAR_PATHWAY	24	0.429398	1.10328	0.31992	0.627961	1	1590	tags=25%, list=13%, signal=29%
KYNG_DNA_DAMAGE_BY_4NQO	30	0.408716	1.10249	0.333333	0.629574	1	3648	tags=57%, list=30%, signal=81%
WARTERS_RESPONSE_TO_IR_SKIN	53	0.36277	1.10194	0.316667	0.630437	1	1706	tags=26%, list=14%, signal=31%
RUTELLA_RESPONSE_TO_HGF_DN	174	0.302468	1.10157	0.258303	0.630796	1	1430	tags=17%, list=12%, signal=19%
UEDA_PERIFERAL_CLOCK	141	0.310965	1.10138	0.248	0.630681	1	2069	tags=27%, list=17%, signal=32%
RUTELLA_RESPONSE_TO_CSF2RB_AND_IL4_UP	261	0.291647	1.10078	0.219417	0.63171	1	1734	tags=19%, list=14%, signal=21%
FORTSCHEGGER_PHF8_TARGETS_DN	636	0.267389	1.10016	0.154529	0.632786	1	1774	tags=19%, list=15%, signal=21%
CHANDRAN_METASTASIS_DN	195	0.298016	1.09991	0.257752	0.632794	1	1104	tags=15%, list=9%, signal=17%
KRIEG_HYPOXIA_NOT_VIA_KDM3A	628	0.268096	1.09967	0.171171	0.632812	1	2944	tags=31%, list=24%, signal=38%
FERNANDEZ_BOUND_BY_MYC	145	0.315042	1.09923	0.252567	0.63338	1	2680	tags=28%, list=22%, signal=35%
CUI_TCF21_TARGETS_2_DN	675	0.265998	1.09918	0.164623	0.632871	1	1611	tags=18%, list=13%, signal=20%
DITTMER_PTHLH_TARGETS_UP	108	0.322313	1.09854	0.264654	0.634053	1	2614	tags=25%, list=22%, signal=32%
PID_MTOR_4PATHWAY	67	0.347062	1.09821	0.321495	0.634373	1	3896	tags=48%, list=32%, signal=70%
KEGG_PROPANOATE_METABOLISM	24	0.416251	1.09753	0.337349	0.635582	1	1739	tags=29%, list=14%, signal=34%
GARGALOVIC_RESPONSE_TO_OXIDIZED_PHOSPHOLIPIDS_MAGENTA_UP	22	0.426766	1.09612	0.352577	0.638908	1	1920	tags=36%, list=16%, signal=43%
KEGG_NOTCH_SIGNALING_PATHWAY	39	0.385616	1.09574	0.342799	0.6393	1	2306	tags=31%, list=19%, signal=38%
HUANG_DASATINIB_RESISTANCE_UP	65	0.351672	1.09545	0.306452	0.639475	1	1362	tags=28%, list=11%, signal=31%
BLALOCK_ALZHEIMERS_DISEASE_UP	1312	0.25557	1.09529	0.100855	0.639264	1	1508	tags=15%, list=12%, signal=15%
WATANABE_ULCERATIVE_COLITIS_WITH_CANCER_UP	16	0.458742	1.09527	0.352459	0.638656	1	713	tags=19%, list=6%, signal=20%
ACEVEDO_METHYLATED_IN_LIVER_CANCER_DN	338	0.283252	1.09501	0.198864	0.63871	1	1900	tags=21%, list=16%, signal=24%
HU_GENOTOXIC_DAMAGE_24HR	29	0.398041	1.09389	0.339545	0.641151	1	2180	tags=41%, list=18%, signal=50%
KEGG_THYROID_CANCER	24	0.422318	1.09356	0.341317	0.641392	1	2340	tags=33%, list=19%, signal=41%
BUYTAERT_PHOTODYNAMIC_THERAPY_STRESS_DN	538	0.271339	1.0935	0.181004	0.640921	1	2042	tags=22%, list=17%, signal=25%
SHETH_LIVER_CANCER_VS_TXNIP_LOSS_PAM1	179	0.298541	1.09161	0.263462	0.645674	1	1617	tags=22%, list=13%, signal=25%
DAVICIONI_TARGETS_OF_PAX_FOXO1_FUSIONS_DN	41	0.375624	1.09157	0.336634	0.645102	1	567	tags=17%, list=5%, signal=18%
HOSHIDA_LIVER_CANCER_LATE_RECURRENCE_DN	43	0.382017	1.09132	0.328063	0.645104	1	2599	tags=40%, list=22%, signal=50%
MCBRYAN_PUBERTAL_BREAST_6_7WK_UP	159	0.300397	1.09127	0.274162	0.644588	1	1545	tags=20%, list=13%, signal=23%
ACEVEDO_LIVER_CANCER_WITH_H3K27ME3_DN	86	0.332133	1.09038	0.302457	0.646462	1	692	tags=9%, list=6%, signal=10%
CHANGOLKAR_H2AFY_TARGETS_UP	40	0.38264	1.08937	0.334737	0.648698	1	2089	tags=28%, list=17%, signal=33%
RODRIGUES_DCC_TARGETS_DN	100	0.325956	1.08935	0.28785	0.648093	1	2212	tags=28%, list=18%, signal=34%
BALDWIN_PRKCI_TARGETS_UP	31	0.390827	1.08929	0.338086	0.647618	1	1155	tags=19%, list=10%, signal=21%
COULOUARN_TEMPORAL_TGFB1_SIGNATURE_DN	108	0.315779	1.08897	0.305503	0.647886	1	1037	tags=16%, list=9%, signal=17%
BOHN_PRIMARY_IMMUNODEFICIENCY_SYNDROM_DN	28	0.412623	1.08795	0.336049	0.650143	1	1042	tags=21%, list=9%, signal=23%
GROSS_HYPOXIA_VIA_HIF1A_UP	73	0.342164	1.08768	0.314115	0.650236	1	2999	tags=33%, list=25%, signal=43%
PID_HDAC_CLASSI_PATHWAY	62	0.348973	1.08652	0.301556	0.652901	1	2084	tags=23%, list=17%, signal=27%
AMBROSINI_FLAVOPIRIDOL_TREATMENT_TP53	84	0.332447	1.08573	0.300567	0.654537	1	1412	tags=19%, list=12%, signal=21%
TONKS_TARGETS_OF_RUNX1_RUNX1T1_FUSION_HSC_UP	136	0.306755	1.08572	0.291902	0.65391	1	1381	tags=22%, list=11%, signal=25%
PHONG_TNF_RESPONSE_VIA_P38_COMPLETE	201	0.294474	1.08569	0.270793	0.653332	1	1862	tags=22%, list=15%, signal=25%
REACTOME_PLC_BETA_MEDIATED_EVENTS	32	0.397987	1.08461	0.340956	0.655694	1	1774	tags=19%, list=15%, signal=22%
IVANOVA_HEMATOPOIESIS_MATURE_CELL	230	0.289661	1.08354	0.256458	0.658162	1	1920	tags=17%, list=16%, signal=20%
REACTOME_NUCLEAR_SIGNALING_BY_ERBB4	26	0.41287	1.08291	0.358149	0.659338	1	7	tags=4%, list=0%, signal=4%
HOFFMANN_IMMATURE_TO_MATURE_B_LYMPHOCYTE_UP	28	0.409953	1.08277	0.344488	0.659061	1	1980	tags=50%, list=16%, signal=60%
WANG_CISPLATIN_RESPONSE_AND_XPC_UP	133	0.307634	1.08272	0.294466	0.65857	1	1136	tags=12%, list=9%, signal=13%
KEGG_TGF_BETA_SIGNALING_PATHWAY	63	0.351829	1.08231	0.322097	0.659116	1	757	tags=13%, list=6%, signal=13%
FIGUEROA_AML_METHYLATION_CLUSTER_1_DN	26	0.405952	1.08181	0.37422	0.659888	1	2872	tags=31%, list=24%, signal=40%
KYNG_RESPONSE_TO_H2O2_VIA_ERCC6_DN	38	0.386701	1.08106	0.349206	0.661353	1	3144	tags=45%, list=26%, signal=60%
REACTOME_CYTOSOLIC_TRNA_AMINOACYLATION	24	0.41571	1.08078	0.356855	0.661519	1	4380	tags=54%, list=36%, signal=85%
REACTOME_P75_NTR_RECEPTOR_MEDIATED_SIGNALLING	67	0.346452	1.08072	0.314453	0.661016	1	2577	tags=34%, list=21%, signal=43%
KEGG_RENAL_CELL_CARCINOMA	66	0.342216	1.07908	0.307252	0.665078	1	1128	tags=17%, list=9%, signal=18%
ROSS_ACUTE_MYELOID_LEUKEMIA_CBF	54	0.359083	1.07873	0.323643	0.665489	1	1440	tags=24%, list=12%, signal=27%
MA_MYELOID_DIFFERENTIATION_DN	31	0.394353	1.07831	0.369835	0.666122	1	1761	tags=26%, list=15%, signal=30%
PLASARI_TGFB1_TARGETS_1HR_UP	31	0.399786	1.07809	0.349076	0.666072	1	1681	tags=32%, list=14%, signal=37%
WATTEL_AUTONOMOUS_THYROID_ADENOMA_UP	41	0.376802	1.07645	0.357006	0.670108	1	1720	tags=32%, list=14%, signal=37%
FIRESTEIN_PROLIFERATION	122	0.311507	1.07633	0.309237	0.669766	1	1434	tags=16%, list=12%, signal=17%
BIOCARTA_TID_PATHWAY	15	0.456178	1.07621	0.351456	0.669459	1	2420	tags=33%, list=20%, signal=42%
ZHOU_INFLAMMATORY_RESPONSE_FIMA_UP	286	0.28178	1.07591	0.265504	0.669694	1	1174	tags=17%, list=10%, signal=19%
REACTOME_TRAF6_MEDIATED_NFKB_ACTIVATION	17	0.449962	1.0757	0.366525	0.669613	1	1464	tags=24%, list=12%, signal=27%
GU_PDEF_TARGETS_DN	26	0.415001	1.07549	0.363281	0.669579	1	1256	tags=27%, list=10%, signal=30%
REACTOME_HS_GAG_DEGRADATION	17	0.449503	1.07515	0.343096	0.669953	1	1705	tags=29%, list=14%, signal=34%
ACEVEDO_LIVER_TUMOR_VS_NORMAL_ADJACENT_TISSUE_DN	174	0.297128	1.07493	0.278557	0.669944	1	1182	tags=20%, list=10%, signal=21%
LI_DCP2_BOUND_MRNA	83	0.329327	1.07464	0.306084	0.670097	1	4086	tags=46%, list=34%, signal=69%
PID_P38ALPHABETAPATHWAY	28	0.404205	1.07452	0.354639	0.669781	1	1124	tags=21%, list=9%, signal=24%
SILIGAN_BOUND_BY_EWS_FLT1_FUSION	28	0.405317	1.0738	0.361277	0.671258	1	1169	tags=29%, list=10%, signal=32%
PID_CERAMIDE_PATHWAY	47	0.364001	1.07332	0.343454	0.672009	1	1711	tags=21%, list=14%, signal=25%
WILLIAMS_ESR2_TARGETS_UP	22	0.429569	1.07315	0.367387	0.67189	1	900	tags=23%, list=7%, signal=25%
SASSON_RESPONSE_TO_FORSKOLIN_DN	74	0.338937	1.07266	0.339552	0.672656	1	1951	tags=27%, list=16%, signal=32%
BANDRES_RESPONSE_TO_CARMUSTIN_MGMT_24HR_DN	20	0.42873	1.0724	0.373518	0.672757	1	1692	tags=40%, list=14%, signal=46%
KEGG_ARRHYTHMOGENIC_RIGHT_VENTRICULAR_CARDIOMYOPATHY_ARVC	45	0.358249	1.0721	0.340909	0.672933	1	503	tags=13%, list=4%, signal=14%
SIMBULAN_PARP1_TARGETS_UP	26	0.415284	1.07174	0.356701	0.67331	1	2159	tags=35%, list=18%, signal=42%
FLECHNER_PBL_KIDNEY_TRANSPLANT_REJECTED_VS_OK_UP	60	0.351104	1.07157	0.34714	0.673127	1	1602	tags=23%, list=13%, signal=27%
BIOCARTA_CHREBP2_PATHWAY	36	0.384876	1.0712	0.35041	0.673518	1	3471	tags=47%, list=29%, signal=66%
REACTOME_GLYCOSAMINOGLYCAN_METABOLISM	81	0.335185	1.07047	0.335283	0.675	1	1577	tags=27%, list=13%, signal=31%
NAKAYAMA_SOFT_TISSUE_TUMORS_PCA2_UP	70	0.33989	1.06938	0.337864	0.677526	1	942	tags=14%, list=8%, signal=15%
HELLER_HDAC_TARGETS_SILENCED_BY_METHYLATION_DN	204	0.290362	1.06929	0.271698	0.677092	1	1640	tags=23%, list=14%, signal=26%
DIRMEIER_LMP1_RESPONSE_LATE_UP	48	0.356364	1.0691	0.359918	0.677044	1	2516	tags=31%, list=21%, signal=39%
ONGUSAHA_TP53_TARGETS	29	0.39503	1.06867	0.402834	0.677643	1	1471	tags=34%, list=12%, signal=39%
POS_HISTAMINE_RESPONSE_NETWORK	27	0.407712	1.06861	0.373333	0.677168	1	1913	tags=41%, list=16%, signal=48%
MATZUK_IMPLANTATION_AND_UTERINE	15	0.467073	1.06854	0.378906	0.676696	1	767	tags=33%, list=6%, signal=36%
NIKOLSKY_BREAST_CANCER_12Q13_Q21_AMPLICON	33	0.387204	1.0685	0.384929	0.676138	1	101	tags=6%, list=1%, signal=6%
MCGARVEY_SILENCED_BY_METHYLATION_IN_COLON_CANCER	18	0.434762	1.06806	0.398374	0.676748	1	704	tags=39%, list=6%, signal=41%
RICKMAN_METASTASIS_DN	192	0.28983	1.06752	0.316081	0.677788	1	2688	tags=32%, list=22%, signal=41%
NAGASHIMA_NRG1_SIGNALING_UP	153	0.301808	1.06706	0.310139	0.678395	1	1297	tags=22%, list=11%, signal=25%
REACTOME_METABOLISM_OF_VITAMINS_AND_COFACTORS	47	0.361765	1.06641	0.350379	0.679608	1	949	tags=19%, list=8%, signal=21%
ALTEMEIER_RESPONSE_TO_LPS_WITH_MECHANICAL_VENTILATION	64	0.341613	1.06637	0.348148	0.679068	1	1139	tags=25%, list=9%, signal=27%
REACTOME_BRANCHED_CHAIN_AMINO_ACID_CATABOLISM	17	0.45004	1.06634	0.387947	0.678502	1	4668	tags=65%, list=39%, signal=105%
MOOTHA_HUMAN_MITODB_6_2002	387	0.271493	1.06606	0.26087	0.678639	1	3339	tags=37%, list=28%, signal=49%
WU_HBX_TARGETS_2_UP	21	0.43221	1.06558	0.394683	0.679332	1	2185	tags=33%, list=18%, signal=41%
BIOCARTA_NGF_PATHWAY	15	0.458496	1.06519	0.38664	0.679826	1	459	tags=13%, list=4%, signal=14%
LOPEZ_MBD_TARGETS	772	0.255599	1.06331	0.21374	0.684493	1	2777	tags=27%, list=23%, signal=33%
FERRANDO_T_ALL_WITH_MLL_ENL_FUSION_UP	63	0.346492	1.06324	0.343254	0.684025	1	1403	tags=24%, list=12%, signal=27%
KEEN_RESPONSE_TO_ROSIGLITAZONE_UP	34	0.388778	1.0628	0.367265	0.684757	1	3183	tags=50%, list=26%, signal=68%
SAFFORD_T_LYMPHOCYTE_ANERGY	64	0.340062	1.06273	0.347249	0.684283	1	891	tags=17%, list=7%, signal=18%
GROSS_HYPOXIA_VIA_ELK3_AND_HIF1A_UP	132	0.305673	1.06258	0.317291	0.684074	1	1619	tags=22%, list=13%, signal=25%
VALK_AML_CLUSTER_8	19	0.429134	1.06256	0.384016	0.683458	1	1165	tags=37%, list=10%, signal=41%
CREIGHTON_ENDOCRINE_THERAPY_RESISTANCE_1	411	0.26781	1.06251	0.298279	0.683034	1	1854	tags=18%, list=15%, signal=21%
ZWANG_TRANSIENTLY_UP_BY_1ST_EGF_PULSE_ONLY	1043	0.251135	1.06227	0.198988	0.683084	1	1304	tags=13%, list=11%, signal=14%
BOYAULT_LIVER_CANCER_SUBCLASS_G56_DN	15	0.460095	1.06186	0.407332	0.683656	1	1757	tags=47%, list=15%, signal=55%
SMIRNOV_RESPONSE_TO_IR_2HR_UP	44	0.364673	1.06141	0.365201	0.684331	1	1699	tags=30%, list=14%, signal=34%
FULCHER_INFLAMMATORY_RESPONSE_LECTIN_VS_LPS_UP	432	0.267386	1.06107	0.261029	0.684668	1	1987	tags=23%, list=16%, signal=27%
MIKKELSEN_IPS_LCP_WITH_H3K4ME3	76	0.334422	1.06002	0.368317	0.687066	1	1286	tags=18%, list=11%, signal=20%
REACTOME_PI3K_AKT_ACTIVATION	35	0.384394	1.0597	0.386233	0.687308	1	1094	tags=20%, list=9%, signal=22%
MCBRYAN_PUBERTAL_BREAST_5_6WK_UP	81	0.326559	1.05953	0.339048	0.68712	1	623	tags=15%, list=5%, signal=16%
ZWANG_EGF_INTERVAL_DN	163	0.291512	1.05872	0.295455	0.68893	1	1626	tags=19%, list=13%, signal=22%
XU_HGF_TARGETS_REPRESSED_BY_AKT1_DN	40	0.371344	1.05855	0.353398	0.688776	1	278	tags=8%, list=2%, signal=8%
CHANG_IMMORTALIZED_BY_HPV31_UP	56	0.34961	1.05839	0.370297	0.688599	1	1682	tags=23%, list=14%, signal=27%
GAJATE_RESPONSE_TO_TRABECTEDIN_UP	51	0.351607	1.05836	0.358566	0.688031	1	1520	tags=35%, list=13%, signal=40%
TAKAO_RESPONSE_TO_UVB_RADIATION_DN	89	0.322344	1.05801	0.358824	0.688353	1	2172	tags=28%, list=18%, signal=34%
MARTENS_BOUND_BY_PML_RARA_FUSION	335	0.269835	1.05766	0.293358	0.688716	1	1352	tags=13%, list=11%, signal=15%
JAATINEN_HEMATOPOIETIC_STEM_CELL_UP	222	0.281526	1.05653	0.324903	0.691455	1	1360	tags=17%, list=11%, signal=18%
PID_SYNDECAN_4_PATHWAY	23	0.418632	1.05568	0.389691	0.693328	1	393	tags=17%, list=3%, signal=18%
LUND_SILENCED_BY_METHYLATION	16	0.449943	1.05514	0.406	0.694241	1	1531	tags=31%, list=13%, signal=36%
CONCANNON_APOPTOSIS_BY_EPOXOMICIN_DN	123	0.3058	1.05509	0.34357	0.693761	1	1017	tags=13%, list=8%, signal=14%
REACTOME_SMOOTH_MUSCLE_CONTRACTION	19	0.429547	1.05438	0.411197	0.695195	1	424	tags=11%, list=4%, signal=11%
WAMUNYOKOLI_OVARIAN_CANCER_GRADES_1_2_DN	53	0.355634	1.05373	0.373796	0.696492	1	689	tags=13%, list=6%, signal=14%
YAGI_AML_WITH_11Q23_REARRANGED	266	0.278793	1.05343	0.318519	0.696688	1	1986	tags=23%, list=16%, signal=27%
WELCSH_BRCA1_TARGETS_UP	176	0.28839	1.05253	0.325967	0.698655	1	1951	tags=20%, list=16%, signal=24%
RIZ_ERYTHROID_DIFFERENTIATION_6HR	19	0.431502	1.0512	0.423625	0.701901	1	1173	tags=37%, list=10%, signal=41%
REACTOME_G_ALPHA_I_SIGNALLING_EVENTS	53	0.341742	1.05094	0.396825	0.702016	1	1857	tags=36%, list=15%, signal=42%
GALLUZZI_PERMEABILIZE_MITOCHONDRIA	38	0.367913	1.05076	0.385496	0.701852	1	3198	tags=37%, list=27%, signal=50%
REACTOME_NUCLEAR_RECEPTOR_TRANSCRIPTION_PATHWAY	30	0.385625	1.05056	0.365462	0.701848	1	876	tags=13%, list=7%, signal=14%
XU_GH1_EXOGENOUS_TARGETS_DN	73	0.331238	1.05027	0.365613	0.702083	1	1010	tags=12%, list=8%, signal=13%
MEISSNER_ES_ICP_WITH_H3K4ME3	22	0.420077	1.04974	0.386588	0.702999	1	2283	tags=36%, list=19%, signal=45%
STEIN_ESR1_TARGETS	67	0.332511	1.04957	0.357143	0.702884	1	2349	tags=28%, list=19%, signal=35%
LI_AMPLIFIED_IN_LUNG_CANCER	145	0.297503	1.04892	0.364839	0.704177	1	2529	tags=32%, list=21%, signal=40%
ST_DIFFERENTIATION_PATHWAY_IN_PC12_CELLS	34	0.385264	1.04889	0.390716	0.703608	1	2427	tags=29%, list=20%, signal=37%
FLECHNER_PBL_KIDNEY_TRANSPLANT_OK_VS_DONOR_DN	36	0.377333	1.04797	0.4	0.70572	1	2477	tags=25%, list=21%, signal=31%
MARIADASON_RESPONSE_TO_CURCUMIN_SULINDAC_7	15	0.450477	1.04769	0.413726	0.705946	1	2976	tags=47%, list=25%, signal=62%
PLASARI_NFIC_TARGETS_BASAL_UP	15	0.446848	1.04761	0.395492	0.705503	1	565	tags=27%, list=5%, signal=28%
BONOME_OVARIAN_CANCER_SURVIVAL_OPTIMAL_DEBULKING	181	0.289612	1.04678	0.336484	0.707215	1	1543	tags=17%, list=13%, signal=19%
PETROVA_ENDOTHELIUM_LYMPHATIC_VS_BLOOD_UP	99	0.308675	1.04613	0.374753	0.708472	1	1471	tags=22%, list=12%, signal=25%
NAKAMURA_TUMOR_ZONE_PERIPHERAL_VS_CENTRAL_DN	463	0.263399	1.04546	0.308958	0.709755	1	1512	tags=17%, list=13%, signal=18%
REACTOME_SIGNALING_BY_FGFR1_FUSION_MUTANTS	18	0.427544	1.04542	0.385567	0.709236	1	1611	tags=28%, list=13%, signal=32%
GARGALOVIC_RESPONSE_TO_OXIDIZED_PHOSPHOLIPIDS_GREY_DN	42	0.35662	1.04488	0.382812	0.710209	1	1191	tags=24%, list=10%, signal=26%
SASSON_RESPONSE_TO_GONADOTROPHINS_DN	73	0.325044	1.04479	0.358824	0.709798	1	1951	tags=29%, list=16%, signal=34%
THUM_SYSTOLIC_HEART_FAILURE_UP	284	0.273614	1.04399	0.320388	0.711504	1	1641	tags=18%, list=14%, signal=20%
KEGG_TYPE_II_DIABETES_MELLITUS	29	0.391783	1.04369	0.376278	0.71174	1	2272	tags=24%, list=19%, signal=30%
MARTINEZ_RB1_AND_TP53_TARGETS_DN	435	0.260798	1.04364	0.307692	0.71124	1	1444	tags=13%, list=12%, signal=14%
JECHLINGER_EPITHELIAL_TO_MESENCHYMAL_TRANSITION_DN	61	0.337962	1.04298	0.393762	0.712512	1	1681	tags=34%, list=14%, signal=40%
BOSCO_TH1_CYTOTOXIC_MODULE	37	0.375275	1.04272	0.410256	0.712633	1	630	tags=22%, list=5%, signal=23%
JAZAG_TGFB1_SIGNALING_VIA_SMAD4_DN	45	0.356933	1.0426	0.377282	0.712287	1	2160	tags=31%, list=18%, signal=38%
PARK_TRETINOIN_RESPONSE_AND_PML_RARA_FUSION	23	0.410452	1.04243	0.405858	0.712149	1	1307	tags=26%, list=11%, signal=29%
MCCLUNG_COCAINE_REWARD_5D	57	0.343183	1.04228	0.373777	0.711966	1	1278	tags=16%, list=11%, signal=18%
WAKABAYASHI_ADIPOGENESIS_PPARG_BOUND_8D	558	0.257656	1.04197	0.306859	0.71225	1	2825	tags=29%, list=23%, signal=36%
HELLER_HDAC_TARGETS_DN	220	0.280971	1.0419	0.338318	0.711792	1	1729	tags=22%, list=14%, signal=25%
GOBERT_OLIGODENDROCYTE_DIFFERENTIATION_DN	877	0.24761	1.0418	0.29623	0.711477	1	1816	tags=20%, list=15%, signal=21%
CHIANG_LIVER_CANCER_SUBCLASS_UNANNOTATED_UP	55	0.342266	1.0412	0.375712	0.712552	1	721	tags=15%, list=6%, signal=15%
BOYAULT_LIVER_CANCER_SUBCLASS_G1_DN	36	0.371538	1.04074	0.385417	0.713274	1	2037	tags=28%, list=17%, signal=33%
FONTAINE_PAPILLARY_THYROID_CARCINOMA_DN	41	0.35842	1.04062	0.397287	0.71298	1	1276	tags=27%, list=11%, signal=30%
HU_GENOTOXIC_DAMAGE_4HR	34	0.366166	1.04034	0.390041	0.713228	1	4236	tags=47%, list=35%, signal=72%
MULLIGHAN_NPM1_MUTATED_SIGNATURE_1_DN	96	0.316211	1.03961	0.353398	0.714738	1	1932	tags=28%, list=16%, signal=33%
NELSON_RESPONSE_TO_ANDROGEN_UP	73	0.326813	1.03956	0.380198	0.714247	1	1271	tags=19%, list=11%, signal=21%
ZWANG_CLASS_1_TRANSIENTLY_INDUCED_BY_EGF	382	0.266415	1.03941	0.335893	0.714038	1	1436	tags=18%, list=12%, signal=20%
MCCLUNG_CREB1_TARGETS_DN	41	0.359592	1.0392	0.373518	0.714022	1	1849	tags=27%, list=15%, signal=32%
LABBE_WNT3A_TARGETS_DN	57	0.343005	1.03915	0.389764	0.713506	1	727	tags=16%, list=6%, signal=17%
ACEVEDO_LIVER_CANCER_DN	369	0.265811	1.0387	0.358318	0.714191	1	2212	tags=26%, list=18%, signal=31%
JAERVINEN_AMPLIFIED_IN_LARYNGEAL_CANCER	30	0.385947	1.03862	0.385542	0.713751	1	35	tags=3%, list=0%, signal=3%
BENPORATH_ES_CORE_NINE_CORRELATED	87	0.31734	1.03853	0.365672	0.713392	1	1611	tags=14%, list=13%, signal=16%
PID_VEGFR1_PATHWAY	24	0.406158	1.03839	0.418838	0.713168	1	989	tags=21%, list=8%, signal=23%
REACTOME_PACKAGING_OF_TELOMERE_ENDS	15	0.447542	1.03836	0.444444	0.712618	1	735	tags=27%, list=6%, signal=28%
SCIAN_CELL_CYCLE_TARGETS_OF_TP53_AND_TP73_DN	21	0.428185	1.03802	0.418033	0.71298	1	5242	tags=76%, list=43%, signal=134%
GROSS_HYPOXIA_VIA_ELK3_ONLY_UP	26	0.395617	1.03754	0.410156	0.71377	1	1699	tags=31%, list=14%, signal=36%
LI_WILMS_TUMOR_VS_FETAL_KIDNEY_1_UP	155	0.288079	1.03741	0.378119	0.71349	1	1946	tags=30%, list=16%, signal=36%
KEGG_CHEMOKINE_SIGNALING_PATHWAY	107	0.306766	1.03625	0.359926	0.716272	1	1889	tags=21%, list=16%, signal=24%
PURBEY_TARGETS_OF_CTBP1_NOT_SATB1_DN	291	0.271756	1.0349	0.362101	0.719587	1	1468	tags=19%, list=12%, signal=21%
NUYTTEN_EZH2_TARGETS_UP	800	0.248398	1.03429	0.320789	0.720796	1	1632	tags=19%, list=14%, signal=20%
ZHAN_MULTIPLE_MYELOMA_CD1_VS_CD2_DN	39	0.36502	1.03428	0.393574	0.720183	1	1584	tags=26%, list=13%, signal=29%
VALK_AML_CLUSTER_1	18	0.430543	1.03426	0.405172	0.719592	1	1110	tags=39%, list=9%, signal=43%
REACTOME_ACTIVATION_OF_BH3_ONLY_PROTEINS	16	0.434427	1.03375	0.440748	0.720465	1	2633	tags=44%, list=22%, signal=56%
KEGG_GLYCOLYSIS_GLUCONEOGENESIS	39	0.361617	1.03329	0.435052	0.721151	1	2284	tags=31%, list=19%, signal=38%
ST_B_CELL_ANTIGEN_RECEPTOR	34	0.373113	1.03327	0.409182	0.720559	1	1094	tags=15%, list=9%, signal=16%
KEGG_ARACHIDONIC_ACID_METABOLISM	18	0.432631	1.03246	0.401905	0.722282	1	337	tags=17%, list=3%, signal=17%
HOOI_ST7_TARGETS_UP	63	0.329029	1.03173	0.382353	0.723894	1	1173	tags=16%, list=10%, signal=17%
BOCHKIS_FOXA2_TARGETS	303	0.267668	1.03156	0.367491	0.723744	1	2791	tags=28%, list=23%, signal=36%
IIZUKA_LIVER_CANCER_PROGRESSION_G2_G3_UP	20	0.421233	1.03155	0.419679	0.723139	1	1693	tags=35%, list=14%, signal=41%
BILANGES_SERUM_SENSITIVE_GENES	66	0.323095	1.03109	0.395753	0.723817	1	2327	tags=20%, list=19%, signal=24%
KEGG_PURINE_METABOLISM	118	0.301231	1.03087	0.4	0.723816	1	1775	tags=16%, list=15%, signal=19%
YORDY_RECIPROCAL_REGULATION_BY_ETS1_AND_SP100_UP	19	0.422095	1.02963	0.437882	0.726841	1	557	tags=21%, list=5%, signal=22%
CHEN_HOXA5_TARGETS_9HR_DN	36	0.367043	1.02943	0.408203	0.726797	1	2305	tags=36%, list=19%, signal=45%
SMID_BREAST_CANCER_ERBB2_UP	78	0.319455	1.02854	0.401515	0.728893	1	1618	tags=24%, list=13%, signal=28%
PID_ERBB1_RECEPTOR_PROXIMAL_PATHWAY	34	0.361229	1.02835	0.427419	0.728776	1	1889	tags=24%, list=16%, signal=28%
FARMER_BREAST_CANCER_APOCRINE_VS_LUMINAL	236	0.273264	1.0282	0.360465	0.728585	1	1521	tags=18%, list=13%, signal=20%
DAIRKEE_TERT_TARGETS_UP	300	0.266041	1.02806	0.361905	0.728368	1	3204	tags=33%, list=27%, signal=44%
BERNARD_PPAPDC1B_TARGETS_DN	39	0.36562	1.02735	0.405622	0.72981	1	2084	tags=31%, list=17%, signal=37%
ZHENG_IL22_SIGNALING_DN	31	0.371042	1.02711	0.41358	0.72984	1	755	tags=19%, list=6%, signal=21%
HESS_TARGETS_OF_HOXA9_AND_MEIS1_UP	58	0.339566	1.02686	0.408284	0.729938	1	2777	tags=28%, list=23%, signal=36%
KAAB_FAILED_HEART_ATRIUM_DN	128	0.297469	1.02675	0.40146	0.729615	1	1879	tags=23%, list=16%, signal=27%
BRACHAT_RESPONSE_TO_METHOTREXATE_UP	20	0.407354	1.02609	0.432749	0.730902	1	1680	tags=30%, list=14%, signal=35%
KOKKINAKIS_METHIONINE_DEPRIVATION_48HR_UP	105	0.302167	1.02596	0.389864	0.73064	1	883	tags=12%, list=7%, signal=13%
SENESE_HDAC3_TARGETS_DN	418	0.259198	1.0252	0.37037	0.732226	1	1744	tags=19%, list=14%, signal=22%
JISON_SICKLE_CELL_DISEASE_DN	152	0.291731	1.02419	0.391466	0.734617	1	1177	tags=11%, list=10%, signal=12%
MULLIGHAN_MLL_SIGNATURE_2_DN	196	0.277478	1.02325	0.388889	0.736837	1	1394	tags=18%, list=12%, signal=20%
REACTOME_MHC_CLASS_II_ANTIGEN_PRESENTATION	66	0.329424	1.02277	0.41165	0.737529	1	3744	tags=48%, list=31%, signal=70%
KIM_ALL_DISORDERS_CALB1_CORR_UP	454	0.257642	1.02233	0.382353	0.73822	1	1988	tags=20%, list=16%, signal=23%
KEGG_ARGININE_AND_PROLINE_METABOLISM	37	0.365703	1.02204	0.442043	0.738455	1	1602	tags=27%, list=13%, signal=31%
KYNG_WERNER_SYNDROM_DN	21	0.416262	1.02109	0.436893	0.740658	1	3217	tags=38%, list=27%, signal=52%
REACTOME_SIGNALING_BY_WNT	59	0.329241	1.02055	0.432485	0.741623	1	4229	tags=49%, list=35%, signal=75%
SANA_RESPONSE_TO_IFNG_DN	77	0.320415	1.02051	0.424658	0.741091	1	1859	tags=25%, list=15%, signal=29%
PETROVA_PROX1_TARGETS_DN	42	0.354108	1.01996	0.420408	0.742119	1	1574	tags=29%, list=13%, signal=33%
YOSHIMURA_MAPK8_TARGETS_DN	310	0.265963	1.01978	0.394286	0.742012	1	2202	tags=23%, list=18%, signal=27%
DOANE_RESPONSE_TO_ANDROGEN_UP	120	0.295473	1.01969	0.411765	0.741659	1	2689	tags=30%, list=22%, signal=38%
KYNG_ENVIRONMENTAL_STRESS_RESPONSE_NOT_BY_GAMMA_IN_WS	29	0.385576	1.01874	0.43662	0.743823	1	503	tags=14%, list=4%, signal=14%
REACTOME_THE_ROLE_OF_NEF_IN_HIV1_REPLICATION_AND_DISEASE_PATHOGENESIS	19	0.421811	1.01866	0.444	0.743425	1	3542	tags=63%, list=29%, signal=89%
SAKAI_TUMOR_INFILTRATING_MONOCYTES_UP	18	0.415576	1.01856	0.439834	0.743121	1	3557	tags=50%, list=29%, signal=71%
OSMAN_BLADDER_CANCER_DN	316	0.263145	1.01831	0.406977	0.743209	1	2687	tags=23%, list=22%, signal=29%
BENPORATH_NOS_TARGETS	143	0.287359	1.0183	0.41573	0.742589	1	1031	tags=13%, list=9%, signal=14%
IVANOVA_HEMATOPOIESIS_INTERMEDIATE_PROGENITOR	123	0.29125	1.01813	0.415534	0.742502	1	3821	tags=38%, list=32%, signal=55%
REACTOME_G_ALPHA_S_SIGNALLING_EVENTS	36	0.361301	1.01751	0.440574	0.743682	1	242	tags=11%, list=2%, signal=11%
BURTON_ADIPOGENESIS_3	98	0.30332	1.01707	0.414201	0.744364	1	2324	tags=18%, list=19%, signal=23%
GAZIN_EPIGENETIC_SILENCING_BY_KRAS	19	0.418987	1.01701	0.428283	0.743928	1	760	tags=16%, list=6%, signal=17%
KAYO_AGING_MUSCLE_UP	139	0.289801	1.017	0.404453	0.743323	1	1290	tags=16%, list=11%, signal=18%
GENTILE_UV_LOW_DOSE_UP	25	0.388345	1.01652	0.4375	0.744113	1	2042	tags=40%, list=17%, signal=48%
REACTOME_PROLONGED_ERK_ACTIVATION_EVENTS	17	0.42869	1.01514	0.455078	0.74754	1	2383	tags=29%, list=20%, signal=37%
BIOCARTA_P53_PATHWAY	16	0.435599	1.01495	0.448421	0.747464	1	371	tags=13%, list=3%, signal=13%
KEGG_TRYPTOPHAN_METABOLISM	20	0.405419	1.01313	0.447034	0.752212	1	845	tags=20%, list=7%, signal=21%
GUILLAUMOND_KLF10_TARGETS_UP	26	0.390668	1.01262	0.451677	0.752997	1	2258	tags=46%, list=19%, signal=57%
POTTI_CYTOXAN_SENSITIVITY	30	0.373575	1.01196	0.425243	0.754284	1	1294	tags=30%, list=11%, signal=34%
DURCHDEWALD_SKIN_CARCINOGENESIS_DN	230	0.270082	1.00982	0.42329	0.760102	1	1661	tags=18%, list=14%, signal=21%
PID_S1P_S1P1_PATHWAY	19	0.408711	1.00971	0.481113	0.759769	1	1841	tags=26%, list=15%, signal=31%
FLECHNER_BIOPSY_KIDNEY_TRANSPLANT_REJECTED_VS_OK_DN	424	0.254701	1.00909	0.427509	0.760997	1	1740	tags=18%, list=14%, signal=20%
YAUCH_HEDGEHOG_SIGNALING_PARACRINE_DN	111	0.297943	1.00881	0.425532	0.761181	1	1336	tags=19%, list=11%, signal=21%
MORI_PLASMA_CELL_DN	15	0.434232	1.00867	0.460803	0.760998	1	3553	tags=47%, list=29%, signal=66%
CHIANG_LIVER_CANCER_SUBCLASS_POLYSOMY7_DN	18	0.40852	1.00851	0.449799	0.760811	1	2135	tags=33%, list=18%, signal=40%
LENAOUR_DENDRITIC_CELL_MATURATION_DN	77	0.312755	1.00848	0.438272	0.760275	1	1668	tags=22%, list=14%, signal=25%
STEIN_ESRRA_TARGETS_UP	340	0.258484	1.00831	0.421053	0.760181	1	3246	tags=38%, list=27%, signal=50%
BIOCARTA_CERAMIDE_PATHWAY	22	0.40869	1.00811	0.445783	0.760136	1	1280	tags=18%, list=11%, signal=20%
KAN_RESPONSE_TO_ARSENIC_TRIOXIDE	87	0.309192	1.00742	0.433028	0.761585	1	1699	tags=32%, list=14%, signal=37%
NICK_RESPONSE_TO_PROC_TREATMENT_DN	22	0.397904	1.00728	0.459082	0.761361	1	349	tags=9%, list=3%, signal=9%
VARELA_ZMPSTE24_TARGETS_UP	36	0.362141	1.00718	0.44227	0.761021	1	2002	tags=33%, list=17%, signal=40%
RUAN_RESPONSE_TO_TNF_TROGLITAZONE_DN	30	0.373393	1.00708	0.44898	0.760656	1	1266	tags=20%, list=10%, signal=22%
MULLIGHAN_MLL_SIGNATURE_1_UP	283	0.263376	1.00616	0.450943	0.762792	1	2355	tags=24%, list=20%, signal=29%
REACTOME_MITOCHONDRIAL_PROTEIN_IMPORT	48	0.340543	1.00538	0.459662	0.7645	1	3512	tags=40%, list=29%, signal=56%
KARLSSON_TGFB1_TARGETS_UP	115	0.295457	1.00426	0.408745	0.76715	1	3296	tags=30%, list=27%, signal=41%
REACTOME_UNFOLDED_PROTEIN_RESPONSE	71	0.316785	1.00414	0.419802	0.766864	1	3455	tags=39%, list=29%, signal=55%
REACTOME_HEMOSTASIS	276	0.263358	1.00386	0.441558	0.767032	1	1394	tags=15%, list=12%, signal=16%
PENG_GLUCOSE_DEPRIVATION_UP	35	0.354474	1.0038	0.448141	0.766567	1	1588	tags=37%, list=13%, signal=43%
IKEDA_MIR1_TARGETS_UP	52	0.331616	1.00299	0.453465	0.768297	1	1913	tags=25%, list=16%, signal=30%
MATSUDA_NATURAL_KILLER_DIFFERENTIATION	363	0.253988	1.00258	0.434938	0.768847	1	1899	tags=19%, list=16%, signal=22%
HIRSCH_CELLULAR_TRANSFORMATION_SIGNATURE_DN	94	0.30306	1.00243	0.434862	0.768613	1	1685	tags=17%, list=14%, signal=20%
NIKOLSKY_BREAST_CANCER_7Q21_Q22_AMPLICON	47	0.336285	1.00182	0.455446	0.769728	1	1600	tags=19%, list=13%, signal=22%
VANTVEER_BREAST_CANCER_METASTASIS_UP	36	0.35934	1.00169	0.44894	0.769491	1	2711	tags=42%, list=22%, signal=54%
HOLLMANN_APOPTOSIS_VIA_CD40_UP	169	0.27596	1.00157	0.448463	0.769198	1	2497	tags=25%, list=21%, signal=32%
SIG_PIP3_SIGNALING_IN_CARDIAC_MYOCTES	60	0.328607	1.00075	0.460076	0.771021	1	3126	tags=37%, list=26%, signal=49%
CREIGHTON_AKT1_SIGNALING_VIA_MTOR_DN	22	0.402652	1.00055	0.470238	0.770986	1	2291	tags=50%, list=19%, signal=62%
MARTINEZ_RESPONSE_TO_TRABECTEDIN	47	0.341326	0.999518	0.442589	0.77346	1	1953	tags=30%, list=16%, signal=35%
MORI_LARGE_PRE_BII_LYMPHOCYTE_DN	35	0.358415	0.999341	0.469667	0.773345	1	1331	tags=17%, list=11%, signal=19%
LIU_CMYB_TARGETS_UP	137	0.286696	0.999157	0.473684	0.773283	1	1997	tags=26%, list=17%, signal=31%
OUELLET_CULTURED_OVARIAN_CANCER_INVASIVE_VS_LMP_DN	18	0.412496	0.998435	0.467775	0.774783	1	662	tags=22%, list=5%, signal=23%
PAL_PRMT5_TARGETS_UP	194	0.271582	0.998312	0.440075	0.774488	1	2429	tags=22%, list=20%, signal=27%
HOFMANN_CELL_LYMPHOMA_UP	37	0.353621	0.997849	0.466281	0.77523	1	1140	tags=11%, list=9%, signal=12%
DITTMER_PTHLH_TARGETS_DN	65	0.313608	0.997203	0.479167	0.776482	1	1693	tags=17%, list=14%, signal=20%
DORN_ADENOVIRUS_INFECTION_48HR_DN	35	0.350412	0.99714	0.45738	0.776018	1	1135	tags=20%, list=9%, signal=22%
CHIBA_RESPONSE_TO_TSA	45	0.339576	0.996662	0.459406	0.776869	1	1681	tags=33%, list=14%, signal=39%
GRAHAM_CML_DIVIDING_VS_NORMAL_QUIESCENT_DN	56	0.331349	0.995949	0.474609	0.778383	1	1204	tags=21%, list=10%, signal=24%
BIOCARTA_P38MAPK_PATHWAY	37	0.359378	0.995771	0.493724	0.778281	1	1611	tags=16%, list=13%, signal=19%
ST_T_CELL_SIGNAL_TRANSDUCTION	30	0.37257	0.995519	0.478351	0.778382	1	1124	tags=13%, list=9%, signal=15%
NAKAYAMA_SOFT_TISSUE_TUMORS_PCA1_UP	26	0.380227	0.995481	0.482143	0.77786	1	966	tags=35%, list=8%, signal=38%
COLINA_TARGETS_OF_4EBP1_AND_4EBP2	297	0.25752	0.995462	0.431818	0.777279	1	1708	tags=19%, list=14%, signal=21%
MIZUSHIMA_AUTOPHAGOSOME_FORMATION	18	0.41605	0.995225	0.476289	0.777318	1	3797	tags=50%, list=31%, signal=73%
GRUETZMANN_PANCREATIC_CANCER_UP	287	0.257657	0.994559	0.46337	0.778639	1	1682	tags=17%, list=14%, signal=19%
SHEPARD_BMYB_MORPHOLINO_DN	138	0.282908	0.994144	0.437859	0.779246	1	1285	tags=14%, list=11%, signal=15%
BRUINS_UVC_RESPONSE_VIA_TP53_GROUP_D	166	0.274487	0.994117	0.43985	0.77867	1	1220	tags=15%, list=10%, signal=17%
REACTOME_GLUCONEOGENESIS	25	0.388688	0.99385	0.488753	0.778875	1	2102	tags=40%, list=17%, signal=48%
HILLION_HMGA1_TARGETS	60	0.322419	0.993597	0.464213	0.779	1	2159	tags=28%, list=18%, signal=34%
BIOCARTA_RELA_PATHWAY	15	0.440672	0.992958	0.485876	0.780303	1	1464	tags=20%, list=12%, signal=23%
GRESHOCK_CANCER_COPY_NUMBER_UP	257	0.262532	0.990495	0.47025	0.78709	1	1229	tags=11%, list=10%, signal=11%
REACTOME_SIGNALING_BY_EGFR_IN_CANCER	96	0.298046	0.990344	0.470135	0.786856	1	1094	tags=10%, list=9%, signal=11%
PID_ALK1PATHWAY	23	0.392436	0.990271	0.493952	0.786413	1	1519	tags=17%, list=13%, signal=20%
REACTOME_PHOSPHOLIPID_METABOLISM	150	0.278639	0.989982	0.474383	0.78668	1	3093	tags=37%, list=26%, signal=50%
TOOKER_GEMCITABINE_RESISTANCE_DN	119	0.284955	0.989704	0.453094	0.786844	1	2184	tags=24%, list=18%, signal=29%
MURAKAMI_UV_RESPONSE_6HR_DN	16	0.418836	0.988476	0.492337	0.789805	1	1336	tags=31%, list=11%, signal=35%
DANG_BOUND_BY_MYC	938	0.234984	0.987829	0.52014	0.791111	1	3034	tags=25%, list=25%, signal=31%
GRAHAM_NORMAL_QUIESCENT_VS_NORMAL_DIVIDING_UP	45	0.343659	0.987765	0.492248	0.790692	1	1087	tags=22%, list=9%, signal=24%
LOCKWOOD_AMPLIFIED_IN_LUNG_CANCER	190	0.270523	0.987744	0.478095	0.790094	1	3134	tags=28%, list=26%, signal=37%
MARSON_FOXP3_TARGETS_UP	53	0.327885	0.987255	0.469786	0.790905	1	1692	tags=23%, list=14%, signal=26%
NUYTTEN_NIPP1_TARGETS_DN	714	0.238579	0.987014	0.519504	0.791006	1	1760	tags=16%, list=15%, signal=17%
ACEVEDO_NORMAL_TISSUE_ADJACENT_TO_LIVER_TUMOR_UP	132	0.280406	0.986995	0.484615	0.790418	1	1625	tags=12%, list=13%, signal=14%
YAMAZAKI_TCEB3_TARGETS_DN	172	0.271846	0.986941	0.471888	0.789939	1	1797	tags=19%, list=15%, signal=22%
PID_CMYB_PATHWAY	61	0.32033	0.985988	0.471042	0.792148	1	883	tags=13%, list=7%, signal=14%
ODONNELL_TARGETS_OF_MYC_AND_TFRC_UP	44	0.343089	0.98533	0.480573	0.793536	1	1791	tags=34%, list=15%, signal=40%
HOLLEMAN_PREDNISOLONE_RESISTANCE_ALL_DN	18	0.408111	0.984454	0.489796	0.795555	1	2845	tags=39%, list=24%, signal=51%
FLECHNER_BIOPSY_KIDNEY_TRANSPLANT_OK_VS_DONOR_DN	22	0.395552	0.984005	0.488753	0.79631	1	3218	tags=45%, list=27%, signal=62%
MARTORIATI_MDM4_TARGETS_NEUROEPITHELIUM_UP	131	0.283211	0.983687	0.501923	0.796609	1	1571	tags=18%, list=13%, signal=20%
COLLER_MYC_TARGETS_UP	24	0.384708	0.983047	0.489627	0.797835	1	1722	tags=17%, list=14%, signal=19%
KOYAMA_SEMA3B_TARGETS_UP	197	0.267062	0.982925	0.475822	0.79755	1	1470	tags=21%, list=12%, signal=23%
KYNG_DNA_DAMAGE_BY_GAMMA_AND_UV_RADIATION	66	0.313109	0.982492	0.478516	0.798198	1	1110	tags=11%, list=9%, signal=12%
AMIT_EGF_RESPONSE_480_HELA	149	0.27829	0.982255	0.48381	0.798227	1	1381	tags=19%, list=11%, signal=22%
REACTOME_METABOLISM_OF_CARBOHYDRATES	178	0.271246	0.981501	0.510242	0.799835	1	1722	tags=19%, list=14%, signal=22%
ZWANG_DOWN_BY_2ND_EGF_PULSE	122	0.286556	0.980436	0.470825	0.802446	1	1229	tags=14%, list=10%, signal=15%
GAL_LEUKEMIC_STEM_CELL_DN	140	0.278881	0.980139	0.478011	0.802713	1	1384	tags=18%, list=11%, signal=20%
KEGG_GALACTOSE_METABOLISM	19	0.403494	0.978319	0.483034	0.807475	1	2792	tags=37%, list=23%, signal=48%
MARTENS_TRETINOIN_RESPONSE_DN	617	0.237498	0.978	0.54321	0.807771	1	3441	tags=36%, list=29%, signal=48%
MENSE_HYPOXIA_UP	82	0.299491	0.977991	0.475634	0.807146	1	1836	tags=22%, list=15%, signal=26%
REACTOME_CIRCADIAN_REPRESSION_OF_EXPRESSION_BY_REV_ERBA	18	0.404747	0.977912	0.481092	0.806735	1	2002	tags=28%, list=17%, signal=33%
REACTOME_NGF_SIGNALLING_VIA_TRKA_FROM_THE_PLASMA_MEMBRANE	118	0.284717	0.977676	0.498162	0.806832	1	1128	tags=13%, list=9%, signal=14%
RORIE_TARGETS_OF_EWSR1_FLI1_FUSION_UP	26	0.377617	0.977305	0.490272	0.807283	1	1282	tags=35%, list=11%, signal=39%
KEGG_ABC_TRANSPORTERS	24	0.366596	0.976563	0.527197	0.808848	1	1225	tags=25%, list=10%, signal=28%
SCIAN_INVERSED_TARGETS_OF_TP53_AND_TP73_DN	28	0.365731	0.976446	0.483622	0.808571	1	2375	tags=29%, list=20%, signal=35%
KEGG_FRUCTOSE_AND_MANNOSE_METABOLISM	30	0.359705	0.976395	0.493776	0.808085	1	585	tags=17%, list=5%, signal=17%
BIOCARTA_RAS_PATHWAY	21	0.395743	0.976304	0.484716	0.807725	1	3677	tags=43%, list=30%, signal=62%
ZHANG_ANTIVIRAL_RESPONSE_TO_RIBAVIRIN_DN	39	0.3364	0.976262	0.490157	0.807199	1	1139	tags=18%, list=9%, signal=20%
JUBAN_TARGETS_OF_SPI1_AND_FLI1_UP	99	0.286467	0.975898	0.492537	0.807661	1	3021	tags=26%, list=25%, signal=35%
BIOCARTA_IGF1_PATHWAY	19	0.393199	0.975197	0.514911	0.80915	1	459	tags=11%, list=4%, signal=11%
KRIEG_HYPOXIA_VIA_KDM3A	43	0.338305	0.974771	0.518962	0.809773	1	1824	tags=37%, list=15%, signal=44%
KEGG_P53_SIGNALING_PATHWAY	59	0.315998	0.974239	0.491837	0.810757	1	1708	tags=20%, list=14%, signal=24%
REACTOME_SIGNALLING_BY_NGF	184	0.267367	0.974117	0.535373	0.810477	1	2587	tags=26%, list=21%, signal=32%
CREIGHTON_ENDOCRINE_THERAPY_RESISTANCE_3	526	0.240657	0.973581	0.554328	0.811414	1	1634	tags=17%, list=14%, signal=19%
REACTOME_GLYCEROPHOSPHOLIPID_BIOSYNTHESIS	59	0.311867	0.972966	0.502058	0.812624	1	3281	tags=46%, list=27%, signal=63%
PARK_TRETINOIN_RESPONSE_AND_RARA_PLZF_FUSION	15	0.421476	0.972832	0.533881	0.812367	1	441	tags=20%, list=4%, signal=21%
PETRETTO_CARDIAC_HYPERTROPHY	27	0.376972	0.972732	0.500971	0.812021	1	1520	tags=37%, list=13%, signal=42%
MATZUK_SPERMATID_DIFFERENTIATION	24	0.376739	0.97257	0.495918	0.811874	1	4	tags=4%, list=0%, signal=4%
BIOCARTA_HDAC_PATHWAY	24	0.378413	0.972041	0.5	0.812778	1	1370	tags=21%, list=11%, signal=23%
PURBEY_TARGETS_OF_CTBP1_NOT_SATB1_UP	238	0.255874	0.971511	0.512104	0.813677	1	2052	tags=21%, list=17%, signal=25%
HAHTOLA_SEZARY_SYNDROM_DN	18	0.398244	0.971154	0.494318	0.814093	1	232	tags=17%, list=2%, signal=17%
GOBERT_CORE_OLIGODENDROCYTE_DIFFERENTIATION	31	0.358632	0.97091	0.486486	0.81417	1	1432	tags=19%, list=12%, signal=22%
REACTOME_MEIOTIC_SYNAPSIS	31	0.359711	0.970508	0.488889	0.814679	1	735	tags=16%, list=6%, signal=17%
PID_AP1_PATHWAY	50	0.328821	0.97033	0.529293	0.814581	1	1370	tags=18%, list=11%, signal=20%
AMUNDSON_POOR_SURVIVAL_AFTER_GAMMA_RADIATION_8G	76	0.301934	0.970323	0.513779	0.813963	1	1857	tags=21%, list=15%, signal=25%
PARENT_MTOR_SIGNALING_DN	33	0.355634	0.970209	0.484252	0.813681	1	1570	tags=30%, list=13%, signal=35%
CHIANG_LIVER_CANCER_SUBCLASS_CTNNB1_UP	92	0.296157	0.97017	0.528265	0.813167	1	1239	tags=22%, list=10%, signal=24%
MARKEY_RB1_ACUTE_LOF_UP	143	0.274313	0.969902	0.510638	0.813338	1	1630	tags=22%, list=14%, signal=25%
BIOCARTA_NFAT_PATHWAY	39	0.344251	0.969841	0.500967	0.812873	1	1370	tags=21%, list=11%, signal=23%
GROSS_HYPOXIA_VIA_HIF1A_DN	91	0.292328	0.968917	0.506903	0.815004	1	1816	tags=21%, list=15%, signal=24%
PID_ATF2_PATHWAY	46	0.330998	0.968822	0.508772	0.814635	1	1471	tags=24%, list=12%, signal=27%
ONKEN_UVEAL_MELANOMA_DN	449	0.242378	0.968753	0.567718	0.814201	1	1531	tags=16%, list=13%, signal=18%
NING_CHRONIC_OBSTRUCTIVE_PULMONARY_DISEASE_UP	119	0.280371	0.968722	0.528942	0.813661	1	3365	tags=33%, list=28%, signal=45%
DORSAM_HOXA9_TARGETS_UP	32	0.354648	0.968395	0.528046	0.813962	1	1363	tags=13%, list=11%, signal=14%
KYNG_DNA_DAMAGE_BY_GAMMA_RADIATION	57	0.31811	0.968017	0.502835	0.81443	1	1474	tags=18%, list=12%, signal=20%
CHEN_PDGF_TARGETS	17	0.401852	0.96763	0.503018	0.815022	1	3180	tags=53%, list=26%, signal=72%
JAZAG_TGFB1_SIGNALING_VIA_SMAD4_UP	74	0.300138	0.967058	0.516917	0.816014	1	3056	tags=34%, list=25%, signal=45%
SHETH_LIVER_CANCER_VS_TXNIP_LOSS_PAM3	44	0.33319	0.966951	0.50289	0.815694	1	976	tags=18%, list=8%, signal=20%
KYNG_DNA_DAMAGE_UP	166	0.270438	0.966919	0.513619	0.815143	1	1474	tags=15%, list=12%, signal=17%
DUTERTRE_ESTRADIOL_RESPONSE_6HR_DN	73	0.302766	0.96688	0.477927	0.814637	1	1419	tags=26%, list=12%, signal=29%
WONG_IFNA2_RESISTANCE_DN	24	0.372241	0.966612	0.517928	0.814825	1	1965	tags=25%, list=16%, signal=30%
ACOSTA_PROLIFERATION_INDEPENDENT_MYC_TARGETS_DN	78	0.296419	0.965547	0.512	0.817214	1	2045	tags=32%, list=17%, signal=38%
KOINUMA_TARGETS_OF_SMAD2_OR_SMAD3	708	0.234554	0.96549	0.617261	0.816768	1	1982	tags=20%, list=16%, signal=23%
PID_CDC42_REG_PATHWAY	28	0.366999	0.965157	0.511765	0.817168	1	2479	tags=32%, list=21%, signal=40%
WNT_SIGNALING	67	0.303172	0.964682	0.537864	0.817954	1	1403	tags=18%, list=12%, signal=20%
REACTOME_ASSOCIATION_OF_TRIC_CCT_WITH_TARGET_PROTEINS_DURING_BIOSYNTHESIS	26	0.368747	0.964576	0.533333	0.817627	1	3131	tags=31%, list=26%, signal=41%
BIOCARTA_GSK3_PATHWAY	24	0.371331	0.964495	0.486328	0.81723	1	1478	tags=21%, list=12%, signal=24%
VERRECCHIA_RESPONSE_TO_TGFB1_C1	19	0.394674	0.964305	0.536383	0.817182	1	607	tags=21%, list=5%, signal=22%
REACTOME_PURINE_METABOLISM	29	0.364493	0.963699	0.497053	0.818376	1	1775	tags=21%, list=15%, signal=24%
MONNIER_POSTRADIATION_TUMOR_ESCAPE_UP	362	0.246399	0.963656	0.580407	0.817856	1	2411	tags=23%, list=20%, signal=28%
CAFFAREL_RESPONSE_TO_THC_24HR_5_UP	30	0.361869	0.963491	0.499014	0.817695	1	2094	tags=27%, list=17%, signal=32%
KEGG_ALANINE_ASPARTATE_AND_GLUTAMATE_METABOLISM	22	0.377576	0.963375	0.515091	0.817377	1	2350	tags=36%, list=19%, signal=45%
KEGG_COLORECTAL_CANCER	57	0.310455	0.962497	0.500949	0.81931	1	1094	tags=12%, list=9%, signal=13%
REACTOME_GAB1_SIGNALOSOME	36	0.346165	0.962291	0.529528	0.819269	1	3126	tags=42%, list=26%, signal=56%
BIOCARTA_AKT_PATHWAY	19	0.397324	0.962032	0.504049	0.819399	1	1464	tags=26%, list=12%, signal=30%
COLDREN_GEFITINIB_RESISTANCE_UP	68	0.310771	0.961188	0.508197	0.821255	1	2247	tags=28%, list=19%, signal=34%
SESTO_RESPONSE_TO_UV_C0	98	0.286996	0.961152	0.502924	0.820732	1	1973	tags=20%, list=16%, signal=24%
EHLERS_ANEUPLOIDY_UP	36	0.334975	0.961068	0.522814	0.82034	1	1322	tags=17%, list=11%, signal=19%
LIANG_SILENCED_BY_METHYLATION_2	22	0.380243	0.960995	0.511066	0.819925	1	676	tags=32%, list=6%, signal=34%
PENG_RAPAMYCIN_RESPONSE_DN	233	0.257844	0.960399	0.536232	0.821007	1	3833	tags=38%, list=32%, signal=54%
BURTON_ADIPOGENESIS_10	27	0.36107	0.960248	0.519115	0.820836	1	2235	tags=26%, list=19%, signal=32%
SCIBETTA_KDM5B_TARGETS_DN	72	0.300064	0.959808	0.549719	0.821501	1	1618	tags=15%, list=13%, signal=18%
BIOCARTA_IGF1R_PATHWAY	21	0.376216	0.959422	0.534791	0.821977	1	1094	tags=14%, list=9%, signal=16%
SANSOM_APC_TARGETS_UP	93	0.287815	0.958907	0.540755	0.822842	1	1603	tags=24%, list=13%, signal=27%
STARK_PREFRONTAL_CORTEX_22Q11_DELETION_DN	437	0.240361	0.958304	0.605893	0.823961	1	3638	tags=39%, list=30%, signal=54%
REACTOME_PROTEIN_FOLDING	47	0.324097	0.957885	0.498973	0.824558	1	4079	tags=38%, list=34%, signal=58%
MULLIGHAN_NPM1_MUTATED_SIGNATURE_2_DN	63	0.308685	0.957498	0.534749	0.825029	1	1142	tags=16%, list=9%, signal=17%
REACTOME_METABOLISM_OF_PROTEINS	362	0.244247	0.957413	0.607407	0.824666	1	3626	tags=35%, list=30%, signal=48%
WANG_SMARCE1_TARGETS_DN	287	0.247212	0.95737	0.573643	0.824158	1	1512	tags=14%, list=13%, signal=16%
KEGG_ADIPOCYTOKINE_SIGNALING_PATHWAY	51	0.322129	0.957317	0.55315	0.823674	1	1464	tags=27%, list=12%, signal=31%
STEIN_ESRRA_TARGETS_DN	91	0.291145	0.957287	0.524178	0.823138	1	1148	tags=15%, list=10%, signal=17%
SCHLOSSER_SERUM_RESPONSE_UP	98	0.288859	0.957219	0.534137	0.822715	1	2689	tags=34%, list=22%, signal=43%
BHAT_ESR1_TARGETS_VIA_AKT1_UP	209	0.25958	0.95721	0.586916	0.82212	1	1931	tags=23%, list=16%, signal=27%
BIOCARTA_BAD_PATHWAY	21	0.393765	0.957	0.534749	0.822076	1	1094	tags=19%, list=9%, signal=21%
YU_MYC_TARGETS_DN	29	0.356258	0.956774	0.528196	0.8221	1	1479	tags=21%, list=12%, signal=24%
PID_HDAC_CLASSII_PATHWAY	32	0.347015	0.956713	0.508032	0.821645	1	1734	tags=22%, list=14%, signal=25%
SESTO_RESPONSE_TO_UV_C3	18	0.396757	0.956231	0.543434	0.822451	1	986	tags=33%, list=8%, signal=36%
FARMER_BREAST_CANCER_APOCRINE_VS_BASAL	247	0.25249	0.955893	0.554028	0.822808	1	1816	tags=20%, list=15%, signal=23%
YAGI_AML_RELAPSE_PROGNOSIS	33	0.35157	0.954746	0.527888	0.825507	1	3210	tags=39%, list=27%, signal=54%
BOHN_PRIMARY_IMMUNODEFICIENCY_SYNDROM_UP	37	0.344284	0.954387	0.527027	0.825946	1	3765	tags=49%, list=31%, signal=70%
BROWN_MYELOID_CELL_DEVELOPMENT_UP	92	0.288338	0.954119	0.539474	0.826109	1	1956	tags=27%, list=16%, signal=32%
MEINHOLD_OVARIAN_CANCER_LOW_GRADE_DN	20	0.400744	0.953262	0.517598	0.82805	1	2709	tags=35%, list=22%, signal=45%
KIM_WT1_TARGETS_UP	185	0.260818	0.952673	0.56213	0.829127	1	1531	tags=19%, list=13%, signal=22%
BIOCARTA_TGFB_PATHWAY	19	0.385683	0.952418	0.545635	0.829216	1	727	tags=11%, list=6%, signal=11%
KANNAN_TP53_TARGETS_DN	18	0.395494	0.951997	0.549266	0.82983	1	669	tags=22%, list=6%, signal=23%
MORI_EMU_MYC_LYMPHOMA_BY_ONSET_TIME_DN	16	0.403507	0.951826	0.539961	0.829695	1	1614	tags=38%, list=13%, signal=43%
OSWALD_HEMATOPOIETIC_STEM_CELL_IN_COLLAGEN_GEL_UP	169	0.262228	0.951689	0.585366	0.829462	1	1950	tags=22%, list=16%, signal=26%
WIERENGA_STAT5A_TARGETS_GROUP1	91	0.292753	0.950589	0.559846	0.832007	1	1151	tags=20%, list=10%, signal=22%
SCHAEFFER_PROSTATE_DEVELOPMENT_6HR_UP	129	0.27498	0.950135	0.565378	0.832756	1	1514	tags=15%, list=13%, signal=17%
SEITZ_NEOPLASTIC_TRANSFORMATION_BY_8P_DELETION_DN	23	0.373615	0.949924	0.522358	0.832761	1	888	tags=22%, list=7%, signal=23%
PAPASPYRIDONOS_UNSTABLE_ATEROSCLEROTIC_PLAQUE_UP	37	0.334191	0.949651	0.541922	0.832929	1	1766	tags=30%, list=15%, signal=35%
REACTOME_REGULATION_OF_ORNITHINE_DECARBOXYLASE_ODC	43	0.33034	0.949552	0.552783	0.832607	1	4229	tags=44%, list=35%, signal=68%
REACTOME_CLASS_B_2_SECRETIN_FAMILY_RECEPTORS	37	0.338	0.948764	0.531959	0.8342	1	1857	tags=38%, list=15%, signal=45%
SENGUPTA_NASOPHARYNGEAL_CARCINOMA_UP	243	0.251032	0.948086	0.57722	0.835589	1	1410	tags=12%, list=12%, signal=13%
TSENG_IRS1_TARGETS_UP	88	0.288702	0.947753	0.558659	0.835901	1	1746	tags=22%, list=14%, signal=25%
STEIN_ESRRA_TARGETS	462	0.236951	0.94743	0.626151	0.836225	1	3246	tags=35%, list=27%, signal=46%
CHESLER_BRAIN_QTL_CIS	57	0.304687	0.947105	0.550864	0.836494	1	3448	tags=32%, list=29%, signal=44%
JOHNSTONE_PARVB_TARGETS_1_DN	51	0.321661	0.946529	0.541494	0.837554	1	1727	tags=25%, list=14%, signal=30%
SHAFFER_IRF4_TARGETS_IN_ACTIVATED_DENDRITIC_CELL	56	0.312297	0.946347	0.530364	0.837451	1	1047	tags=9%, list=9%, signal=10%
MOHANKUMAR_TLX1_TARGETS_UP	362	0.24209	0.945437	0.617216	0.839501	1	2462	tags=23%, list=20%, signal=28%
MANN_RESPONSE_TO_AMIFOSTINE_UP	20	0.38488	0.945272	0.562617	0.839328	1	833	tags=20%, list=7%, signal=21%
DARWICHE_SKIN_TUMOR_PROMOTER_UP	92	0.285553	0.944564	0.577899	0.840774	1	1737	tags=26%, list=14%, signal=30%
LIANG_HEMATOPOIESIS_STEM_CELL_NUMBER_SMALL_VS_HUGE_UP	30	0.349942	0.94455	0.531697	0.840192	1	2014	tags=27%, list=17%, signal=32%
MCBRYAN_PUBERTAL_BREAST_5_6WK_DN	118	0.271328	0.943536	0.57	0.842514	1	3101	tags=32%, list=26%, signal=43%
KEGG_BASAL_CELL_CARCINOMA	37	0.336723	0.942796	0.537893	0.844036	1	1583	tags=30%, list=13%, signal=34%
ROSS_AML_OF_FAB_M7_TYPE	53	0.316822	0.942788	0.55511	0.843431	1	421	tags=8%, list=3%, signal=8%
ELVIDGE_HIF1A_TARGETS_DN	69	0.297823	0.942005	0.536822	0.845134	1	1512	tags=20%, list=13%, signal=23%
DARWICHE_SQUAMOUS_CELL_CARCINOMA_DN	108	0.280168	0.94124	0.578629	0.846787	1	2335	tags=20%, list=19%, signal=25%
PURBEY_TARGETS_OF_CTBP1_AND_SATB1_UP	70	0.293855	0.941224	0.538922	0.846203	1	3056	tags=33%, list=25%, signal=44%
VANDESLUIS_NORMAL_EMBRYOS_DN	15	0.408541	0.941095	0.545113	0.845945	1	2277	tags=40%, list=19%, signal=49%
DELPUECH_FOXO3_TARGETS_DN	36	0.335333	0.94064	0.54386	0.84663	1	2072	tags=22%, list=17%, signal=27%
SESTO_RESPONSE_TO_UV_C1	59	0.304113	0.940265	0.553535	0.847121	1	1630	tags=17%, list=14%, signal=20%
POTTI_ADRIAMYCIN_SENSITIVITY	61	0.300967	0.940099	0.561265	0.846942	1	1401	tags=25%, list=12%, signal=28%
DAVICIONI_MOLECULAR_ARMS_VS_ERMS_UP	256	0.249335	0.940067	0.610672	0.846403	1	1997	tags=20%, list=17%, signal=23%
PARK_APL_PATHOGENESIS_DN	34	0.339446	0.94003	0.54943	0.845881	1	1722	tags=29%, list=14%, signal=34%
SUBTIL_PROGESTIN_TARGETS	34	0.340111	0.939545	0.547475	0.846705	1	1135	tags=21%, list=9%, signal=23%
HOLLMANN_APOPTOSIS_VIA_CD40_DN	194	0.257541	0.93879	0.605313	0.848274	1	1314	tags=16%, list=11%, signal=18%
REACTOME_CTNNB1_PHOSPHORYLATION_CASCADE	15	0.406168	0.938677	0.544355	0.847978	1	3901	tags=47%, list=32%, signal=69%
KEGG_VIRAL_MYOCARDITIS	31	0.345915	0.938672	0.559055	0.847376	1	503	tags=16%, list=4%, signal=17%
VALK_AML_CLUSTER_7	15	0.401878	0.93782	0.555773	0.849165	1	1018	tags=33%, list=8%, signal=36%
KIM_MYCN_AMPLIFICATION_TARGETS_UP	63	0.302646	0.937632	0.548654	0.849061	1	990	tags=17%, list=8%, signal=19%
AMUNDSON_POOR_SURVIVAL_AFTER_GAMMA_RADIATION_2G	140	0.266444	0.937095	0.588235	0.849963	1	1879	tags=24%, list=16%, signal=28%
SA_B_CELL_RECEPTOR_COMPLEXES	22	0.367048	0.936131	0.546816	0.852082	1	776	tags=9%, list=6%, signal=10%
PID_NOTCH_PATHWAY	46	0.321183	0.936106	0.545106	0.85153	1	393	tags=9%, list=3%, signal=9%
PID_ILK_PATHWAY	42	0.31852	0.935279	0.55625	0.853219	1	3677	tags=48%, list=30%, signal=68%
KEGG_INSULIN_SIGNALING_PATHWAY	107	0.275292	0.934786	0.630597	0.853989	1	1366	tags=15%, list=11%, signal=17%
MACLACHLAN_BRCA1_TARGETS_UP	19	0.374838	0.93474	0.55489	0.853482	1	2995	tags=47%, list=25%, signal=63%
BORCZUK_MALIGNANT_MESOTHELIOMA_DN	50	0.311032	0.934511	0.585567	0.853464	1	1109	tags=20%, list=9%, signal=22%
KLEIN_PRIMARY_EFFUSION_LYMPHOMA_DN	33	0.339088	0.934028	0.552783	0.854192	1	1658	tags=30%, list=14%, signal=35%
FLECHNER_BIOPSY_KIDNEY_TRANSPLANT_OK_VS_DONOR_UP	479	0.231749	0.934018	0.69395	0.8536	1	889	tags=6%, list=7%, signal=6%
KEGG_TYROSINE_METABOLISM	23	0.366679	0.933152	0.558824	0.855465	1	1903	tags=35%, list=16%, signal=41%
LEE_AGING_CEREBELLUM_UP	52	0.302547	0.932451	0.530452	0.856819	1	2026	tags=27%, list=17%, signal=32%
KUMAR_PATHOGEN_LOAD_BY_MACROPHAGES	155	0.260996	0.932003	0.598848	0.857469	1	1619	tags=16%, list=13%, signal=18%
KEGG_NICOTINATE_AND_NICOTINAMIDE_METABOLISM	17	0.380476	0.931104	0.557114	0.859328	1	1045	tags=24%, list=9%, signal=26%
ST_GAQ_PATHWAY	26	0.362289	0.930339	0.55511	0.860915	1	2240	tags=27%, list=19%, signal=33%
MIKKELSEN_MCV6_ICP_WITH_H3K27ME3	16	0.394241	0.930106	0.558333	0.860962	1	685	tags=31%, list=6%, signal=33%
NGUYEN_NOTCH1_TARGETS_UP	23	0.368346	0.929153	0.552783	0.863103	1	1712	tags=26%, list=14%, signal=30%
ROYLANCE_BREAST_CANCER_16Q_COPY_NUMBER_UP	38	0.323864	0.929145	0.578189	0.862503	1	1773	tags=18%, list=15%, signal=22%
ZHOU_CELL_CYCLE_GENES_IN_IR_RESPONSE_6HR	82	0.287003	0.92795	0.572797	0.86522	1	68	tags=2%, list=1%, signal=2%
HERNANDEZ_MITOTIC_ARREST_BY_DOCETAXEL_1_UP	20	0.373366	0.927701	0.57582	0.865324	1	1679	tags=35%, list=14%, signal=41%
BLALOCK_ALZHEIMERS_DISEASE_INCIPIENT_DN	135	0.267235	0.927421	0.600386	0.865516	1	1337	tags=13%, list=11%, signal=14%
BIOCARTA_PGC1A_PATHWAY	18	0.380867	0.927293	0.595388	0.865295	1	3896	tags=50%, list=32%, signal=74%
MIKKELSEN_IPS_WITH_HCP_H3K27ME3	17	0.379486	0.926802	0.567251	0.866075	1	1598	tags=35%, list=13%, signal=41%
BIOCARTA_G1_PATHWAY	27	0.351497	0.926218	0.553846	0.867137	1	371	tags=7%, list=3%, signal=8%
CHANG_CORE_SERUM_RESPONSE_DN	162	0.258063	0.925588	0.647287	0.868394	1	1683	tags=20%, list=14%, signal=23%
BURTON_ADIPOGENESIS_PEAK_AT_8HR	37	0.328118	0.925204	0.593023	0.868883	1	1162	tags=16%, list=10%, signal=18%
COATES_MACROPHAGE_M1_VS_M2_UP	58	0.303643	0.925124	0.606925	0.868502	1	1236	tags=17%, list=10%, signal=19%
MILI_PSEUDOPODIA_CHEMOTAXIS_UP	67	0.292929	0.924641	0.59542	0.869303	1	1707	tags=16%, list=14%, signal=19%
REACTOME_DESTABILIZATION_OF_MRNA_BY_AUF1_HNRNP_D0	47	0.314133	0.924274	0.596234	0.86976	1	4518	tags=53%, list=37%, signal=85%
KEGG_MELANOGENESIS	66	0.293064	0.924125	0.63286	0.869546	1	1774	tags=24%, list=15%, signal=28%
QI_HYPOXIA	122	0.264781	0.92373	0.617706	0.870024	1	1060	tags=14%, list=9%, signal=15%
ELVIDGE_HYPOXIA_DN	132	0.263424	0.923631	0.608527	0.869681	1	3009	tags=29%, list=25%, signal=38%
PID_RXR_VDR_PATHWAY	23	0.35845	0.923116	0.558522	0.870537	1	876	tags=17%, list=7%, signal=19%
BIOCARTA_MTA3_PATHWAY	16	0.38007	0.922934	0.571709	0.870398	1	2102	tags=38%, list=17%, signal=45%
HOFFMANN_LARGE_TO_SMALL_PRE_BII_LYMPHOCYTE_DN	51	0.307113	0.922051	0.588694	0.872251	1	2418	tags=43%, list=20%, signal=54%
CHIARADONNA_NEOPLASTIC_TRANSFORMATION_KRAS_CDC25_UP	51	0.307701	0.921808	0.566667	0.872339	1	1679	tags=29%, list=14%, signal=34%
PID_THROMBIN_PAR1_PATHWAY	30	0.339083	0.921459	0.582809	0.872698	1	2208	tags=33%, list=18%, signal=41%
HOLLEMAN_ASPARAGINASE_RESISTANCE_ALL_UP	16	0.387871	0.919653	0.576238	0.877067	1	4261	tags=63%, list=35%, signal=96%
HASLINGER_B_CLL_WITH_CHROMOSOME_12_TRISOMY	19	0.381423	0.919492	0.592437	0.876894	1	2725	tags=32%, list=23%, signal=41%
CHIANG_LIVER_CANCER_SUBCLASS_INTERFERON_DN	30	0.342608	0.919443	0.572854	0.876402	1	1150	tags=17%, list=10%, signal=18%
REACTOME_SCFSKP2_MEDIATED_DEGRADATION_OF_P27_P21	50	0.307974	0.91931	0.574338	0.876142	1	4229	tags=48%, list=35%, signal=74%
NIKOLSKY_BREAST_CANCER_20Q12_Q13_AMPLICON	72	0.288111	0.919268	0.615842	0.875643	1	3329	tags=38%, list=28%, signal=51%
BOYLAN_MULTIPLE_MYELOMA_C_UP	38	0.32745	0.916945	0.605108	0.881443	1	3065	tags=32%, list=25%, signal=42%
SHIPP_DLBCL_VS_FOLLICULAR_LYMPHOMA_UP	43	0.316861	0.916758	0.612245	0.881315	1	4439	tags=63%, list=37%, signal=99%
JOSEPH_RESPONSE_TO_SODIUM_BUTYRATE_UP	24	0.356783	0.915602	0.57485	0.883884	1	2995	tags=42%, list=25%, signal=55%
SHIPP_DLBCL_CURED_VS_FATAL_DN	35	0.323488	0.915443	0.579365	0.883691	1	1611	tags=20%, list=13%, signal=23%
PID_TRKRPATHWAY	52	0.30588	0.915443	0.583804	0.883066	1	1137	tags=15%, list=9%, signal=17%
BARRIER_CANCER_RELAPSE_NORMAL_SAMPLE_UP	16	0.381549	0.915345	0.597536	0.882699	1	679	tags=13%, list=6%, signal=13%
ONDER_CDH1_TARGETS_3_UP	15	0.394831	0.914814	0.578947	0.883526	1	977	tags=20%, list=8%, signal=22%
PLASARI_TGFB1_SIGNALING_VIA_NFIC_1HR_DN	77	0.281812	0.91408	0.613678	0.884901	1	780	tags=12%, list=6%, signal=12%
HERNANDEZ_ABERRANT_MITOSIS_BY_DOCETACEL_2NM_DN	16	0.383898	0.91341	0.573737	0.886086	1	922	tags=19%, list=8%, signal=20%
HOFMANN_MYELODYSPLASTIC_SYNDROM_LOW_RISK_DN	22	0.370646	0.912969	0.60521	0.886667	1	2860	tags=36%, list=24%, signal=48%
MENSSEN_MYC_TARGETS	49	0.310316	0.912897	0.597378	0.88626	1	4108	tags=51%, list=34%, signal=77%
CHARAFE_BREAST_CANCER_BASAL_VS_MESENCHYMAL_DN	37	0.322646	0.912854	0.569767	0.885755	1	1511	tags=27%, list=13%, signal=31%
ONKEN_UVEAL_MELANOMA_UP	675	0.222834	0.912492	0.817376	0.886125	1	1684	tags=15%, list=14%, signal=16%
REACTOME_SIGNALLING_TO_RAS	23	0.353648	0.911561	0.585317	0.888067	1	372	tags=9%, list=3%, signal=9%
WANG_TARGETS_OF_MLL_CBP_FUSION_DN	44	0.310349	0.911258	0.586481	0.888275	1	2197	tags=30%, list=18%, signal=36%
LEIN_LOCALIZED_TO_PROXIMAL_DENDRITES	19	0.372272	0.911174	0.587045	0.887883	1	1769	tags=42%, list=15%, signal=49%
KAYO_AGING_MUSCLE_DN	101	0.271781	0.911095	0.65	0.88751	1	3525	tags=33%, list=29%, signal=46%
REACTOME_SIGNALLING_TO_ERKS	31	0.341132	0.911006	0.603922	0.887128	1	1711	tags=19%, list=14%, signal=22%
PROVENZANI_METASTASIS_DN	115	0.264443	0.90959	0.646209	0.890303	1	2522	tags=36%, list=21%, signal=45%
RUTELLA_RESPONSE_TO_HGF_VS_CSF2RB_AND_IL4_DN	191	0.250587	0.909169	0.687273	0.8908	1	1430	tags=15%, list=12%, signal=16%
PID_CXCR4_PATHWAY	78	0.282204	0.90913	0.633645	0.890267	1	2106	tags=22%, list=17%, signal=26%
IVANOVA_HEMATOPOIESIS_STEM_CELL_LONG_TERM	205	0.246062	0.908735	0.711423	0.890722	1	1905	tags=22%, list=16%, signal=26%
XU_GH1_AUTOCRINE_TARGETS_DN	111	0.26606	0.90834	0.632812	0.891141	1	1741	tags=21%, list=14%, signal=24%
FAELT_B_CLL_WITH_VH_REARRANGEMENTS_UP	41	0.318755	0.908048	0.58444	0.891288	1	2215	tags=22%, list=18%, signal=27%
BROWNE_HCMV_INFECTION_8HR_DN	36	0.319934	0.907929	0.596	0.890982	1	1362	tags=19%, list=11%, signal=22%
PID_FRA_PATHWAY	27	0.342141	0.906739	0.606238	0.893511	1	1370	tags=22%, list=11%, signal=25%
BURTON_ADIPOGENESIS_1	30	0.333091	0.905596	0.611969	0.896016	1	1870	tags=30%, list=15%, signal=35%
PID_HEDGEHOG_2PATHWAY	18	0.373284	0.905544	0.6	0.895514	1	726	tags=22%, list=6%, signal=24%
REACTOME_OPIOID_SIGNALLING	55	0.294284	0.905342	0.636711	0.895451	1	1966	tags=18%, list=16%, signal=22%
KIM_WT1_TARGETS_8HR_UP	144	0.258698	0.905166	0.649524	0.895274	1	1235	tags=15%, list=10%, signal=16%
PID_NFKAPPABATYPICALPATHWAY	16	0.391941	0.904461	0.591682	0.896582	1	1519	tags=25%, list=13%, signal=29%
REACTOME_PIP3_ACTIVATES_AKT_SIGNALING	27	0.337258	0.904185	0.588353	0.896686	1	3023	tags=41%, list=25%, signal=54%
GRAESSMANN_RESPONSE_TO_MC_AND_SERUM_DEPRIVATION_DN	67	0.286554	0.903865	0.628676	0.896889	1	1092	tags=12%, list=9%, signal=13%
BIOCARTA_FMLP_PATHWAY	28	0.333065	0.902248	0.621849	0.900556	1	1711	tags=21%, list=14%, signal=25%
DOANE_RESPONSE_TO_ANDROGEN_DN	198	0.242555	0.901772	0.728814	0.901226	1	1564	tags=18%, list=13%, signal=20%
REACTOME_SIGNALING_BY_THE_B_CELL_RECEPTOR_BCR	109	0.267744	0.901517	0.652174	0.901253	1	3373	tags=35%, list=28%, signal=48%
KEGG_DNA_REPLICATION	35	0.322032	0.901517	0.609467	0.90063	1	3890	tags=40%, list=32%, signal=59%
REACTOME_ANTIGEN_PRESENTATION_FOLDING_ASSEMBLY_AND_PEPTIDE_LOADING_OF_CLASS_I_MHC	16	0.374757	0.900848	0.591549	0.901782	1	3315	tags=44%, list=27%, signal=60%
ZHOU_TNF_SIGNALING_30MIN	49	0.305779	0.900633	0.620278	0.901733	1	2246	tags=29%, list=19%, signal=35%
BENPORATH_MYC_TARGETS_WITH_EBOX	191	0.244979	0.899607	0.707843	0.903808	1	2002	tags=17%, list=17%, signal=20%
REACTOME_CYCLIN_E_ASSOCIATED_EVENTS_DURING_G1_S_TRANSITION_	59	0.288834	0.899408	0.639216	0.903714	1	4229	tags=42%, list=35%, signal=65%
LEIN_ASTROCYTE_MARKERS	22	0.359875	0.899256	0.580508	0.903487	1	1590	tags=32%, list=13%, signal=37%
SCHLOSSER_SERUM_RESPONSE_AUGMENTED_BY_MYC	91	0.273391	0.899141	0.668519	0.903161	1	3261	tags=36%, list=27%, signal=49%
LEE_CALORIE_RESTRICTION_NEOCORTEX_UP	66	0.284121	0.898917	0.648995	0.90311	1	871	tags=11%, list=7%, signal=11%
BHATI_G2M_ARREST_BY_2METHOXYESTRADIOL_DN	83	0.275775	0.898382	0.665399	0.903872	1	2734	tags=34%, list=23%, signal=43%
GUTIERREZ_MULTIPLE_MYELOMA_DN	30	0.332472	0.898304	0.597302	0.903451	1	3663	tags=47%, list=30%, signal=67%
SMITH_TERT_TARGETS_UP	135	0.25573	0.897868	0.676056	0.904011	1	3011	tags=30%, list=25%, signal=39%
DORN_ADENOVIRUS_INFECTION_32HR_DN	35	0.323829	0.89692	0.620278	0.90581	1	1135	tags=17%, list=9%, signal=19%
PID_TCPTP_PATHWAY	40	0.320329	0.896323	0.638298	0.906818	1	1654	tags=20%, list=14%, signal=23%
BURTON_ADIPOGENESIS_12	33	0.329849	0.895689	0.629412	0.907858	1	16	tags=3%, list=0%, signal=3%
KRIEG_KDM3A_TARGETS_NOT_HYPOXIA	159	0.254655	0.895552	0.723938	0.907591	1	2309	tags=25%, list=19%, signal=30%
BIOCARTA_GPCR_PATHWAY	30	0.330546	0.895053	0.608787	0.908264	1	1758	tags=20%, list=15%, signal=23%
REACTOME_MEMBRANE_TRAFFICKING	110	0.262336	0.89494	0.694949	0.907945	1	2686	tags=25%, list=22%, signal=32%
FRASOR_TAMOXIFEN_RESPONSE_UP	45	0.303468	0.89486	0.638254	0.907531	1	1845	tags=18%, list=15%, signal=21%
REACTOME_SIGNALING_BY_RHO_GTPASES	90	0.271088	0.894785	0.666038	0.907103	1	1443	tags=19%, list=12%, signal=21%
GARGALOVIC_RESPONSE_TO_OXIDIZED_PHOSPHOLIPIDS_GREEN_DN	22	0.352844	0.894213	0.609195	0.907959	1	229	tags=5%, list=2%, signal=5%
GENTILE_UV_HIGH_DOSE_DN	283	0.232951	0.894188	0.777154	0.90741	1	1173	tags=10%, list=10%, signal=11%
DAZARD_UV_RESPONSE_CLUSTER_G2	21	0.361343	0.893505	0.576305	0.908508	1	1512	tags=33%, list=13%, signal=38%
PID_EPHA_FWDPATHWAY	25	0.340319	0.89318	0.620493	0.908713	1	957	tags=12%, list=8%, signal=13%
ALONSO_METASTASIS_NEURAL_UP	15	0.388862	0.892071	0.605932	0.910959	1	1530	tags=40%, list=13%, signal=46%
BOYAULT_LIVER_CANCER_SUBCLASS_G12_UP	35	0.325919	0.891737	0.634387	0.911172	1	3038	tags=26%, list=25%, signal=34%
SMIRNOV_RESPONSE_TO_IR_6HR_UP	129	0.254892	0.891041	0.728814	0.912318	1	1173	tags=16%, list=10%, signal=17%
GARGALOVIC_RESPONSE_TO_OXIDIZED_PHOSPHOLIPIDS_BLUE_DN	46	0.302702	0.890269	0.631783	0.913677	1	202	tags=4%, list=2%, signal=4%
MARTORIATI_MDM4_TARGETS_FETAL_LIVER_DN	439	0.22054	0.890126	0.853846	0.913413	1	713	tags=5%, list=6%, signal=6%
BAE_BRCA1_TARGETS_UP	68	0.28693	0.889678	0.680734	0.913931	1	1377	tags=18%, list=11%, signal=20%
LINDSTEDT_DENDRITIC_CELL_MATURATION_D	41	0.310227	0.889085	0.670833	0.914799	1	1269	tags=17%, list=11%, signal=19%
MATZUK_SPERMATOZOA	65	0.285843	0.888244	0.662109	0.916291	1	794	tags=11%, list=7%, signal=11%
APRELIKOVA_BRCA1_TARGETS	41	0.319168	0.888136	0.656189	0.915924	1	1620	tags=20%, list=13%, signal=22%
PID_INTEGRIN_A4B1_PATHWAY	28	0.330929	0.887171	0.60757	0.917718	1	265	tags=7%, list=2%, signal=7%
KONDO_PROSTATE_CANCER_HCP_WITH_H3K27ME3	52	0.29373	0.886942	0.658759	0.917701	1	696	tags=13%, list=6%, signal=14%
REACTOME_SIGNALING_BY_ROBO_RECEPTOR	26	0.333591	0.886759	0.600807	0.917546	1	1078	tags=19%, list=9%, signal=21%
BILBAN_B_CLL_LPL_DN	32	0.324987	0.886558	0.619883	0.917468	1	1681	tags=28%, list=14%, signal=33%
GUTIERREZ_CHRONIC_LYMPHOCYTIC_LEUKEMIA_DN	39	0.312958	0.886509	0.616896	0.916968	1	2986	tags=46%, list=25%, signal=61%
CHARAFE_BREAST_CANCER_LUMINAL_VS_BASAL_UP	279	0.23311	0.885912	0.789753	0.917945	1	1819	tags=20%, list=15%, signal=23%
CHUNG_BLISTER_CYTOTOXICITY_UP	104	0.265224	0.885834	0.687873	0.917509	1	3024	tags=39%, list=25%, signal=52%
BHATI_G2M_ARREST_BY_2METHOXYESTRADIOL_UP	87	0.270757	0.885205	0.679175	0.918456	1	3324	tags=31%, list=28%, signal=43%
BIOCARTA_MYOSIN_PATHWAY	26	0.339694	0.884241	0.650794	0.920166	1	1758	tags=31%, list=15%, signal=36%
GHANDHI_DIRECT_IRRADIATION_UP	59	0.291673	0.883619	0.664729	0.921084	1	1824	tags=25%, list=15%, signal=30%
REACTOME_DEPOSITION_OF_NEW_CENPA_CONTAINING_NUCLEOSOMES_AT_THE_CENTROMERE	29	0.330288	0.883047	0.638	0.92189	1	735	tags=14%, list=6%, signal=15%
WIERENGA_PML_INTERACTOME	34	0.323298	0.882573	0.605159	0.922454	1	4626	tags=53%, list=38%, signal=86%
GNATENKO_PLATELET_SIGNATURE	37	0.321573	0.882384	0.627812	0.922286	1	1794	tags=32%, list=15%, signal=38%
LU_EZH2_TARGETS_DN	310	0.226793	0.882338	0.801512	0.92177	1	1527	tags=14%, list=13%, signal=15%
LUI_THYROID_CANCER_CLUSTER_3	28	0.331846	0.882321	0.643564	0.921195	1	4635	tags=79%, list=38%, signal=127%
REACTOME_TRANSPORT_OF_INORGANIC_CATIONS_ANIONS_AND_AMINO_ACIDS_OLIGOPEPTIDES	45	0.305409	0.880513	0.677355	0.925075	1	2887	tags=42%, list=24%, signal=55%
YAGI_AML_SURVIVAL	107	0.259447	0.879879	0.711575	0.926002	1	1965	tags=19%, list=16%, signal=22%
STEIN_ESRRA_TARGETS_RESPONSIVE_TO_ESTROGEN_DN	34	0.316286	0.879109	0.653257	0.927309	1	2324	tags=29%, list=19%, signal=36%
FOSTER_KDM1A_TARGETS_DN	176	0.243234	0.878426	0.768382	0.92841	1	1072	tags=13%, list=9%, signal=14%
KRIGE_RESPONSE_TO_TOSEDOSTAT_24HR_UP	595	0.213155	0.878357	0.926786	0.927946	1	1284	tags=13%, list=11%, signal=14%
ZHANG_RESPONSE_TO_IKK_INHIBITOR_AND_TNF_DN	82	0.267219	0.877727	0.681481	0.928841	1	1344	tags=13%, list=11%, signal=15%
PID_AURORA_A_PATHWAY	31	0.321322	0.877591	0.643585	0.928547	1	3677	tags=42%, list=30%, signal=60%
KRIGE_RESPONSE_TO_TOSEDOSTAT_6HR_UP	746	0.211583	0.876531	0.927798	0.930506	1	2488	tags=21%, list=21%, signal=25%
HUANG_GATA2_TARGETS_UP	102	0.258106	0.87575	0.744841	0.931788	1	2044	tags=28%, list=17%, signal=34%
ZHOU_INFLAMMATORY_RESPONSE_LIVE_DN	267	0.230637	0.875584	0.820652	0.93158	1	637	tags=6%, list=5%, signal=7%
KEGG_ACUTE_MYELOID_LEUKEMIA	49	0.295323	0.875174	0.686869	0.931956	1	2840	tags=35%, list=24%, signal=45%
PID_TRAIL_PATHWAY	24	0.341982	0.873498	0.627219	0.935321	1	1889	tags=21%, list=16%, signal=25%
REACTOME_NEF_MEDIATES_DOWN_MODULATION_OF_CELL_SURFACE_RECEPTORS_BY_RECRUITING_THEM_TO_CLATHRIN_ADAPTERS	15	0.379984	0.87337	0.644	0.934962	1	3542	tags=67%, list=29%, signal=94%
RODRIGUES_THYROID_CARCINOMA_POORLY_DIFFERENTIATED_DN	627	0.213696	0.8727	0.914286	0.935909	1	1700	tags=15%, list=14%, signal=17%
REACTOME_P53_DEPENDENT_G1_DNA_DAMAGE_RESPONSE	50	0.295602	0.871823	0.673913	0.937389	1	4229	tags=46%, list=35%, signal=71%
QI_HYPOXIA_TARGETS_OF_HIF1A_AND_FOXA2	36	0.308766	0.87159	0.646123	0.937309	1	1512	tags=19%, list=13%, signal=22%
DARWICHE_PAPILLOMA_RISK_LOW_UP	99	0.25985	0.871467	0.703854	0.936976	1	1701	tags=19%, list=14%, signal=22%
PEPPER_CHRONIC_LYMPHOCYTIC_LEUKEMIA_UP	18	0.361505	0.8713	0.631915	0.936753	1	543	tags=17%, list=5%, signal=17%
KEGG_SPHINGOLIPID_METABOLISM	34	0.314012	0.871237	0.620408	0.936267	1	1841	tags=26%, list=15%, signal=31%
LINSLEY_MIR16_TARGETS	187	0.242133	0.869252	0.779026	0.940354	1	3309	tags=33%, list=27%, signal=45%
REACTOME_SCF_BETA_TRCP_MEDIATED_DEGRADATION_OF_EMI1	46	0.296311	0.868984	0.671727	0.940405	1	4236	tags=50%, list=35%, signal=77%
CAMPS_COLON_CANCER_COPY_NUMBER_UP	52	0.28845	0.868962	0.672381	0.939818	1	1023	tags=15%, list=8%, signal=17%
PID_ARF6DOWNSTREAMPATHWAY	15	0.370664	0.868731	0.628968	0.939771	1	4163	tags=47%, list=35%, signal=71%
MONNIER_POSTRADIATION_TUMOR_ESCAPE_DN	328	0.223659	0.867831	0.869646	0.941264	1	1704	tags=17%, list=14%, signal=20%
BIOCARTA_HCMV_PATHWAY	16	0.370001	0.866352	0.65737	0.944065	1	1711	tags=25%, list=14%, signal=29%
MARTINEZ_RESPONSE_TO_TRABECTEDIN_UP	58	0.282289	0.865768	0.70101	0.9448	1	1902	tags=26%, list=16%, signal=31%
KEGG_ALDOSTERONE_REGULATED_SODIUM_REABSORPTION	26	0.328011	0.865704	0.639692	0.944334	1	2106	tags=31%, list=17%, signal=37%
KUROKAWA_LIVER_CANCER_CHEMOTHERAPY_DN	36	0.312071	0.865454	0.663386	0.944263	1	2257	tags=31%, list=19%, signal=37%
KEGG_HISTIDINE_METABOLISM	17	0.355411	0.864621	0.657267	0.945551	1	390	tags=12%, list=3%, signal=12%
BROWNE_HCMV_INFECTION_10HR_DN	46	0.295446	0.864607	0.689587	0.944968	1	676	tags=9%, list=6%, signal=9%
REACTOME_LYSOSOME_VESICLE_BIOGENESIS	19	0.350817	0.864325	0.632444	0.944964	1	4188	tags=63%, list=35%, signal=97%
PID_RAC1_REG_PATHWAY	34	0.313569	0.863976	0.669941	0.94519	1	957	tags=18%, list=8%, signal=19%
YAO_TEMPORAL_RESPONSE_TO_PROGESTERONE_CLUSTER_15	26	0.332751	0.863721	0.674274	0.945153	1	976	tags=15%, list=8%, signal=17%
REACTOME_IL1_SIGNALING	32	0.317886	0.862759	0.650099	0.946761	1	2295	tags=31%, list=19%, signal=38%
REACTOME_GOLGI_ASSOCIATED_VESICLE_BIOGENESIS	48	0.291067	0.862443	0.681188	0.946824	1	3952	tags=40%, list=33%, signal=59%
BUYTAERT_PHOTODYNAMIC_THERAPY_STRESS_UP	719	0.207939	0.861756	0.95471	0.947803	1	1355	tags=13%, list=11%, signal=14%
PID_IL1PATHWAY	29	0.325623	0.861747	0.662745	0.947206	1	1478	tags=24%, list=12%, signal=27%
GOTZMANN_EPITHELIAL_TO_MESENCHYMAL_TRANSITION_DN	185	0.23381	0.861663	0.810707	0.946773	1	2037	tags=22%, list=17%, signal=26%
CAFFAREL_RESPONSE_TO_THC_UP	31	0.317352	0.861374	0.682353	0.946802	1	3209	tags=35%, list=27%, signal=48%
WOTTON_RUNX_TARGETS_DN	26	0.327996	0.861017	0.677618	0.947016	1	1681	tags=38%, list=14%, signal=45%
MILI_PSEUDOPODIA	39	0.301108	0.860706	0.665314	0.94709	1	1707	tags=21%, list=14%, signal=24%
ZHANG_BREAST_CANCER_PROGENITORS_DN	118	0.247448	0.859696	0.755144	0.948705	1	2356	tags=24%, list=20%, signal=29%
YORDY_RECIPROCAL_REGULATION_BY_ETS1_AND_SP100_DN	53	0.285933	0.857021	0.691429	0.954232	1	1764	tags=26%, list=15%, signal=31%
KEGG_PHOSPHATIDYLINOSITOL_SIGNALING_SYSTEM	59	0.278506	0.857004	0.702602	0.953651	1	1244	tags=14%, list=10%, signal=15%
GAZDA_DIAMOND_BLACKFAN_ANEMIA_ERYTHROID_DN	359	0.218757	0.85685	0.896926	0.953347	1	1518	tags=14%, list=13%, signal=15%
BANDRES_RESPONSE_TO_CARMUSTIN_WITHOUT_MGMT_48HR_DN	22	0.338861	0.85669	0.6639	0.953065	1	1591	tags=32%, list=13%, signal=37%
BIOCARTA_CTCF_PATHWAY	20	0.347427	0.856625	0.671429	0.952595	1	727	tags=15%, list=6%, signal=16%
SHEPARD_CRUSH_AND_BURN_MUTANT_UP	160	0.237811	0.856546	0.785992	0.952155	1	1767	tags=18%, list=15%, signal=21%
POMEROY_MEDULLOBLASTOMA_DESMOPLASIC_VS_CLASSIC_UP	44	0.287926	0.856487	0.704403	0.951679	1	2200	tags=32%, list=18%, signal=39%
BIOCARTA_ETS_PATHWAY	16	0.366011	0.854816	0.668699	0.954778	1	2977	tags=38%, list=25%, signal=50%
SCHMIDT_POR_TARGETS_IN_LIMB_BUD_UP	21	0.340879	0.854724	0.656075	0.954372	1	3004	tags=33%, list=25%, signal=44%
KEGG_VEGF_SIGNALING_PATHWAY	53	0.280293	0.854418	0.719231	0.954438	1	2514	tags=30%, list=21%, signal=38%
WAKABAYASHI_ADIPOGENESIS_PPARG_BOUND_36HR	28	0.325518	0.854191	0.695198	0.954357	1	2346	tags=32%, list=19%, signal=40%
LOPEZ_TRANSLATION_VIA_FN1_SIGNALING	32	0.309183	0.853187	0.692607	0.955931	1	727	tags=6%, list=6%, signal=7%
XU_HGF_SIGNALING_NOT_VIA_AKT1_48HR_DN	18	0.350181	0.853173	0.649049	0.95534	1	2189	tags=28%, list=18%, signal=34%
WANG_RESPONSE_TO_GSK3_INHIBITOR_SB216763_UP	222	0.230982	0.853027	0.839458	0.955035	1	2041	tags=22%, list=17%, signal=26%
PID_TXA2PATHWAY	37	0.298551	0.851385	0.701087	0.958036	1	2208	tags=24%, list=18%, signal=30%
HAHTOLA_SEZARY_SYNDROM_UP	67	0.270601	0.85052	0.712381	0.959312	1	1347	tags=18%, list=11%, signal=20%
KEGG_GAP_JUNCTION	60	0.27376	0.848706	0.706114	0.962636	1	1774	tags=15%, list=15%, signal=17%
PRAMOONJAGO_SOX4_TARGETS_UP	46	0.291601	0.848089	0.727096	0.963301	1	1800	tags=24%, list=15%, signal=28%
REACTOME_SIGNALING_BY_ERBB4	74	0.264512	0.847464	0.742	0.964054	1	1094	tags=9%, list=9%, signal=10%
YAMASHITA_LIVER_CANCER_WITH_EPCAM_UP	43	0.291269	0.847408	0.711656	0.963558	1	3508	tags=47%, list=29%, signal=65%
KIM_WT1_TARGETS_8HR_DN	85	0.256734	0.846687	0.772901	0.964517	1	1689	tags=18%, list=14%, signal=20%
LUCAS_HNF4A_TARGETS_UP	43	0.288737	0.846051	0.731518	0.965324	1	2312	tags=37%, list=19%, signal=46%
CASORELLI_ACUTE_PROMYELOCYTIC_LEUKEMIA_DN	579	0.207598	0.845821	0.963834	0.965238	1	2362	tags=19%, list=20%, signal=22%
PENG_GLUTAMINE_DEPRIVATION_DN	313	0.217098	0.845693	0.900369	0.964896	1	4171	tags=38%, list=35%, signal=56%
GUO_HEX_TARGETS_UP	70	0.267684	0.844597	0.765714	0.966652	1	1654	tags=17%, list=14%, signal=20%
AMIT_EGF_RESPONSE_40_MCF10A	18	0.343081	0.843262	0.676349	0.968874	1	1842	tags=33%, list=15%, signal=39%
ACEVEDO_LIVER_TUMOR_VS_NORMAL_ADJACENT_TISSUE_UP	727	0.202647	0.843038	0.991243	0.968713	1	3728	tags=30%, list=31%, signal=41%
BENPORATH_MYC_MAX_TARGETS	689	0.20576	0.842947	0.975567	0.968275	1	3329	tags=28%, list=28%, signal=36%
STARK_PREFRONTAL_CORTEX_22Q11_DELETION_UP	148	0.23621	0.842313	0.834297	0.969013	1	1304	tags=14%, list=11%, signal=16%
PID_PI3KPLCTRKPATHWAY	30	0.310698	0.842288	0.694391	0.968442	1	1094	tags=13%, list=9%, signal=15%
KEGG_NEUROTROPHIN_SIGNALING_PATHWAY	107	0.247045	0.841604	0.793033	0.969259	1	3311	tags=37%, list=27%, signal=51%
SCHUHMACHER_MYC_TARGETS_UP	77	0.261354	0.841137	0.775829	0.969627	1	2894	tags=26%, list=24%, signal=34%
YAO_TEMPORAL_RESPONSE_TO_PROGESTERONE_CLUSTER_14	133	0.239785	0.839942	0.846435	0.971532	1	4042	tags=44%, list=33%, signal=66%
TONKS_TARGETS_OF_RUNX1_RUNX1T1_FUSION_MONOCYTE_DN	30	0.315596	0.839781	0.703922	0.971244	1	930	tags=13%, list=8%, signal=14%
PID_AR_TF_PATHWAY	45	0.292416	0.839262	0.694915	0.971692	1	1997	tags=22%, list=17%, signal=27%
GHANDHI_BYSTANDER_IRRADIATION_UP	43	0.294989	0.83887	0.737166	0.971898	1	1824	tags=28%, list=15%, signal=33%
REACTOME_RNA_POL_I_RNA_POL_III_AND_MITOCHONDRIAL_TRANSCRIPTION	70	0.264589	0.838363	0.777351	0.972354	1	735	tags=7%, list=6%, signal=8%
REACTOME_PEROXISOMAL_LIPID_METABOLISM	17	0.353135	0.838154	0.682377	0.972165	1	3371	tags=41%, list=28%, signal=57%
OUELLET_OVARIAN_CANCER_INVASIVE_VS_LMP_UP	112	0.245	0.837354	0.802734	0.973113	1	4285	tags=40%, list=36%, signal=62%
REACTOME_FORMATION_OF_TUBULIN_FOLDING_INTERMEDIATES_BY_CCT_TRIC	17	0.354469	0.83601	0.683071	0.975298	1	7794	tags=100%, list=65%, signal=282%
SHIPP_DLBCL_VS_FOLLICULAR_LYMPHOMA_DN	23	0.327379	0.835524	0.702595	0.975645	1	1896	tags=35%, list=16%, signal=41%
REACTOME_PI3K_EVENTS_IN_ERBB4_SIGNALING	33	0.308553	0.834804	0.715746	0.976457	1	1094	tags=18%, list=9%, signal=20%
SHEPARD_BMYB_MORPHOLINO_UP	166	0.232392	0.834235	0.871269	0.977022	1	1435	tags=16%, list=12%, signal=18%
HAHTOLA_CTCL_CUTANEOUS	18	0.346555	0.834191	0.701646	0.976489	1	1611	tags=28%, list=13%, signal=32%
AMIT_DELAYED_EARLY_GENES	18	0.348924	0.833983	0.662835	0.976331	1	1658	tags=33%, list=14%, signal=39%
REACTOME_TRANS_GOLGI_NETWORK_VESICLE_BUDDING	55	0.277711	0.833885	0.734893	0.975902	1	2686	tags=24%, list=22%, signal=30%
MORI_MATURE_B_LYMPHOCYTE_UP	61	0.269165	0.833083	0.774451	0.976929	1	2390	tags=23%, list=20%, signal=28%
HOFFMANN_PRE_BI_TO_LARGE_PRE_BII_LYMPHOCYTE_UP	29	0.313928	0.832762	0.710579	0.976949	1	1306	tags=24%, list=11%, signal=27%
MULLIGHAN_MLL_SIGNATURE_2_UP	314	0.215293	0.830404	0.934087	0.981133	1	2707	tags=28%, list=22%, signal=35%
PENG_RAPAMYCIN_RESPONSE_UP	141	0.234949	0.830242	0.840824	0.98084	1	1232	tags=15%, list=10%, signal=16%
REACTOME_SIGNAL_TRANSDUCTION_BY_L1	32	0.310345	0.82952	0.750507	0.981657	1	1711	tags=22%, list=14%, signal=25%
IVANOVSKA_MIR106B_TARGETS	78	0.259762	0.828741	0.780156	0.982575	1	2161	tags=22%, list=18%, signal=26%
MARTORIATI_MDM4_TARGETS_FETAL_LIVER_UP	180	0.231212	0.828656	0.880157	0.982112	1	1840	tags=19%, list=15%, signal=22%
KUMAR_AUTOPHAGY_NETWORK	41	0.288407	0.827626	0.70297	0.983556	1	1070	tags=12%, list=9%, signal=13%
REACTOME_REGULATION_OF_SIGNALING_BY_CBL	16	0.34772	0.827498	0.709615	0.983167	1	1128	tags=25%, list=9%, signal=28%
PID_RHOA_REG_PATHWAY	39	0.282477	0.825445	0.737736	0.986529	1	1479	tags=28%, list=12%, signal=32%
BIOCARTA_PAR1_PATHWAY	30	0.301083	0.825426	0.728571	0.985941	1	926	tags=20%, list=8%, signal=22%
RIZKI_TUMOR_INVASIVENESS_3D_DN	183	0.225301	0.823914	0.89313	0.988267	1	1582	tags=13%, list=13%, signal=15%
NOUZOVA_METHYLATED_IN_APL	38	0.292067	0.823806	0.750487	0.987853	1	1813	tags=24%, list=15%, signal=28%
KEGG_AMINOACYL_TRNA_BIOSYNTHESIS	41	0.290489	0.822663	0.733591	0.989449	1	4380	tags=46%, list=36%, signal=73%
REACTOME_TRANSFERRIN_ENDOCYTOSIS_AND_RECYCLING	18	0.344658	0.822394	0.696842	0.989348	1	3638	tags=67%, list=30%, signal=95%
PID_BCR_5PATHWAY	52	0.275577	0.822186	0.779297	0.989131	1	3126	tags=29%, list=26%, signal=39%
BIOCARTA_MAPK_PATHWAY	83	0.250714	0.822011	0.811088	0.988853	1	806	tags=8%, list=7%, signal=9%
REACTOME_SIGNALING_BY_NOTCH	88	0.249329	0.82169	0.844231	0.988876	1	2448	tags=24%, list=20%, signal=30%
KEGG_INOSITOL_PHOSPHATE_METABOLISM	46	0.281324	0.821647	0.755467	0.988332	1	1244	tags=13%, list=10%, signal=14%
OZEN_MIR125B1_TARGETS	23	0.326938	0.821597	0.727273	0.987813	1	4349	tags=52%, list=36%, signal=81%
BURTON_ADIPOGENESIS_2	69	0.257947	0.82141	0.786765	0.98755	1	2294	tags=25%, list=19%, signal=30%
GARY_CD5_TARGETS_UP	397	0.207451	0.821224	0.962162	0.987284	1	2611	tags=24%, list=22%, signal=29%
ELVIDGE_HIF1A_AND_HIF2A_TARGETS_UP	35	0.294298	0.820384	0.725252	0.988227	1	1956	tags=20%, list=16%, signal=24%
TIMOFEEVA_GROWTH_STRESS_VIA_STAT1_DN	15	0.352533	0.820046	0.703549	0.988256	1	1327	tags=27%, list=11%, signal=30%
KEGG_CITRATE_CYCLE_TCA_CYCLE	28	0.303962	0.819698	0.730845	0.988329	1	3512	tags=50%, list=29%, signal=70%
JIANG_AGING_CEREBRAL_CORTEX_DN	46	0.285641	0.818513	0.76	0.989922	1	3941	tags=52%, list=33%, signal=77%
RHODES_CANCER_META_SIGNATURE	62	0.264881	0.818457	0.801217	0.98941	1	20	tags=2%, list=0%, signal=2%
RHODES_UNDIFFERENTIATED_CANCER	65	0.263072	0.816479	0.772549	0.992488	1	20	tags=2%, list=0%, signal=2%
MURAKAMI_UV_RESPONSE_6HR_UP	31	0.297475	0.815635	0.74031	0.993514	1	1386	tags=19%, list=11%, signal=22%
LANDIS_ERBB2_BREAST_TUMORS_65_UP	20	0.32446	0.815463	0.718	0.993209	1	1386	tags=25%, list=11%, signal=28%
BRACHAT_RESPONSE_TO_CISPLATIN	19	0.331172	0.815238	0.702	0.992981	1	1680	tags=26%, list=14%, signal=31%
AMIT_EGF_RESPONSE_240_HELA	55	0.267402	0.815128	0.810976	0.992559	1	1844	tags=27%, list=15%, signal=32%
BIOCARTA_KERATINOCYTE_PATHWAY	36	0.292779	0.815068	0.772152	0.992067	1	1707	tags=17%, list=14%, signal=19%
BIOCARTA_ARF_PATHWAY	15	0.347845	0.814914	0.688889	0.991753	1	2816	tags=33%, list=23%, signal=43%
BILBAN_B_CLL_LPL_UP	49	0.275486	0.814885	0.763209	0.991191	1	3084	tags=43%, list=26%, signal=57%
HEDENFALK_BREAST_CANCER_BRCA1_VS_BRCA2	148	0.231771	0.81288	0.871985	0.994188	1	1267	tags=11%, list=11%, signal=12%
SHAFFER_IRF4_TARGETS_IN_MYELOMA_VS_MATURE_B_LYMPHOCYTE	91	0.245883	0.812799	0.836773	0.993706	1	2928	tags=29%, list=24%, signal=37%
PAL_PRMT5_TARGETS_DN	19	0.328716	0.812742	0.730159	0.993199	1	1761	tags=21%, list=15%, signal=25%
SCHAEFFER_PROSTATE_DEVELOPMENT_6HR_DN	450	0.203894	0.812691	0.986916	0.992682	1	2616	tags=22%, list=22%, signal=27%
NAGASHIMA_EGF_SIGNALING_UP	51	0.269533	0.811702	0.791016	0.99381	1	1614	tags=24%, list=13%, signal=27%
REACTOME_SYNTHESIS_OF_PIPS_AT_THE_GOLGI_MEMBRANE	15	0.34365	0.810598	0.710728	0.995233	1	3017	tags=40%, list=25%, signal=53%
REACTOME_REGULATION_OF_INSULIN_SECRETION	53	0.268908	0.809132	0.771429	0.997239	1	1857	tags=23%, list=15%, signal=27%
REACTOME_PROCESSIVE_SYNTHESIS_ON_THE_LAGGING_STRAND	15	0.35101	0.80908	0.693387	0.996716	1	2799	tags=33%, list=23%, signal=43%
YAGI_AML_WITH_INV_16_TRANSLOCATION	307	0.209463	0.808391	0.961609	0.997317	1	2396	tags=22%, list=20%, signal=27%
MOOTHA_GLYCOLYSIS	16	0.339409	0.807915	0.71308	0.997551	1	2792	tags=56%, list=23%, signal=73%
BIOCARTA_STRESS_PATHWAY	23	0.321119	0.807729	0.727984	0.997269	1	1464	tags=17%, list=12%, signal=20%
SPIELMAN_LYMPHOBLAST_EUROPEAN_VS_ASIAN_UP	433	0.203892	0.807617	0.979964	0.996847	1	3380	tags=32%, list=28%, signal=43%
KEGG_APOPTOSIS	70	0.253971	0.80726	0.79922	0.99689	1	2340	tags=26%, list=19%, signal=32%
HU_ANGIOGENESIS_DN	33	0.290486	0.806736	0.753876	0.997227	1	3172	tags=33%, list=26%, signal=45%
YAMASHITA_LIVER_CANCER_STEM_CELL_UP	37	0.290497	0.806416	0.761165	0.997152	1	854	tags=14%, list=7%, signal=14%
BIOCARTA_PDGF_PATHWAY	28	0.299147	0.80508	0.759036	0.99895	1	1611	tags=18%, list=13%, signal=21%
REACTOME_ACTIVATION_OF_GENES_BY_ATF4	21	0.329451	0.804834	0.732252	0.998768	1	3269	tags=38%, list=27%, signal=52%
PENG_LEUCINE_DEPRIVATION_DN	181	0.22033	0.803782	0.928166	1	1	4189	tags=43%, list=35%, signal=64%
PROVENZANI_METASTASIS_UP	157	0.223694	0.802535	0.902672	1	1	2151	tags=20%, list=18%, signal=24%
BREDEMEYER_RAG_SIGNALING_VIA_ATM_NOT_VIA_NFKB_DN	33	0.289951	0.802346	0.785156	1	1	1512	tags=21%, list=13%, signal=24%
KAMIKUBO_MYELOID_MN1_NETWORK	18	0.339309	0.800972	0.761099	1	1	1953	tags=33%, list=16%, signal=40%
KEGG_VASOPRESSIN_REGULATED_WATER_REABSORPTION	37	0.281442	0.800784	0.750958	1	1	3033	tags=38%, list=25%, signal=50%
BRACHAT_RESPONSE_TO_CAMPTOTHECIN_DN	40	0.279689	0.800382	0.775665	1	1	3457	tags=45%, list=29%, signal=63%
PID_PRLSIGNALINGEVENTSPATHWAY	22	0.321679	0.800378	0.758197	1	1	428	tags=9%, list=4%, signal=9%
REACTOME_ACTIVATED_NOTCH1_TRANSMITS_SIGNAL_TO_THE_NUCLEUS	21	0.326411	0.800143	0.734653	1	1	557	tags=10%, list=5%, signal=10%
JAEGER_METASTASIS_UP	36	0.284826	0.79975	0.768463	1	1	1722	tags=25%, list=14%, signal=29%
PELLICCIOTTA_HDAC_IN_ANTIGEN_PRESENTATION_UP	62	0.262247	0.798926	0.797619	1	1	4105	tags=45%, list=34%, signal=68%
DASU_IL6_SIGNALING_SCAR_UP	29	0.29449	0.798077	0.762172	1	1	2223	tags=31%, list=18%, signal=38%
GHANDHI_DIRECT_IRRADIATION_DN	18	0.330286	0.796533	0.727273	1	1	2595	tags=44%, list=22%, signal=57%
RHEIN_ALL_GLUCOCORTICOID_THERAPY_DN	335	0.205348	0.796213	0.981584	1	1	2080	tags=16%, list=17%, signal=19%
ST_JNK_MAPK_PATHWAY	37	0.283656	0.795918	0.761317	1	1	1046	tags=11%, list=9%, signal=12%
GALLUZZI_PREVENT_MITOCHONDIAL_PERMEABILIZATION	20	0.325282	0.795654	0.718563	1	1	4660	tags=60%, list=39%, signal=98%
HOLLEMAN_VINCRISTINE_RESISTANCE_B_ALL_DN	15	0.337634	0.795254	0.715706	1	1	4015	tags=53%, list=33%, signal=80%
DUTERTRE_ESTRADIOL_RESPONSE_6HR_UP	198	0.216738	0.795014	0.931818	1	1	2258	tags=21%, list=19%, signal=25%
REACTOME_METABOLISM_OF_MRNA	198	0.216899	0.794276	0.93621	1	1	4552	tags=51%, list=38%, signal=81%
BIOCARTA_CREB_PATHWAY	23	0.308805	0.792583	0.747934	1	1	459	tags=9%, list=4%, signal=9%
KEGG_NATURAL_KILLER_CELL_MEDIATED_CYTOTOXICITY	62	0.250397	0.791518	0.855731	1	1	1052	tags=15%, list=9%, signal=16%
PID_ECADHERIN_NASCENTAJ_PATHWAY	38	0.277692	0.789599	0.773987	1	1	1519	tags=16%, list=13%, signal=18%
MARKS_HDAC_TARGETS_UP	18	0.332377	0.788692	0.765217	1	1	2340	tags=44%, list=19%, signal=55%
VANDESLUIS_COMMD1_TARGETS_GROUP_3_DN	17	0.329169	0.788379	0.722105	1	1	2114	tags=41%, list=18%, signal=50%
SIG_CHEMOTAXIS	38	0.27254	0.788234	0.78692	1	1	2227	tags=26%, list=18%, signal=32%
ASTIER_INTEGRIN_SIGNALING	46	0.267555	0.787329	0.811765	1	1	1476	tags=20%, list=12%, signal=22%
LIN_MELANOMA_COPY_NUMBER_DN	38	0.286142	0.78694	0.820359	1	1	3590	tags=37%, list=30%, signal=52%
REACTOME_ENERGY_DEPENDENT_REGULATION_OF_MTOR_BY_LKB1_AMPK	17	0.332684	0.785366	0.74898	1	1	1379	tags=18%, list=11%, signal=20%
KEGG_MTOR_SIGNALING_PATHWAY	49	0.27094	0.784962	0.814229	1	1	1042	tags=14%, list=9%, signal=16%
KAAB_FAILED_HEART_ATRIUM_UP	25	0.305152	0.784139	0.760563	1	1	690	tags=8%, list=6%, signal=8%
TCGA_GLIOBLASTOMA_COPY_NUMBER_UP	54	0.257656	0.783402	0.845214	1	1	286	tags=4%, list=2%, signal=4%
PID_PS1PATHWAY	37	0.279601	0.782237	0.809331	1	1	594	tags=5%, list=5%, signal=6%
ZHAN_MULTIPLE_MYELOMA_CD1_AND_CD2_DN	36	0.279927	0.782052	0.833333	1	1	2581	tags=33%, list=21%, signal=42%
GRADE_COLON_CANCER_DN	24	0.313128	0.781984	0.770624	1	1	2152	tags=33%, list=18%, signal=40%
PID_ERBB1_DOWNSTREAM_PATHWAY	101	0.233954	0.781522	0.899396	1	1	3126	tags=32%, list=26%, signal=42%
BERENJENO_TRANSFORMED_BY_RHOA_UP	508	0.192841	0.781436	1	1	1	1679	tags=11%, list=14%, signal=12%
LE_NEURONAL_DIFFERENTIATION_DN	17	0.323673	0.780977	0.75498	1	1	4345	tags=59%, list=36%, signal=92%
KEGG_LONG_TERM_POTENTIATION	48	0.266572	0.780666	0.806387	1	1	468	tags=4%, list=4%, signal=4%
VANHARANTA_UTERINE_FIBROID_WITH_7Q_DELETION_DN	33	0.282331	0.779901	0.791498	1	1	2582	tags=30%, list=21%, signal=38%
KORKOLA_SEMINOMA_UP	34	0.283804	0.779784	0.777344	1	1	2822	tags=29%, list=23%, signal=38%
PID_FCER1PATHWAY	45	0.266468	0.779383	0.826004	1	1	1841	tags=20%, list=15%, signal=24%
REACTOME_PERK_REGULATED_GENE_EXPRESSION	24	0.302523	0.778293	0.767258	1	1	3269	tags=33%, list=27%, signal=46%
MARIADASON_RESPONSE_TO_BUTYRATE_SULINDAC_6	40	0.271899	0.776283	0.815175	1	1	1918	tags=20%, list=16%, signal=24%
GRAESSMANN_APOPTOSIS_BY_DOXORUBICIN_DN	1620	0.178601	0.776194	1	1	1	1892	tags=13%, list=16%, signal=13%
SMID_BREAST_CANCER_LUMINAL_A_DN	17	0.332046	0.775945	0.754491	1	1	203	tags=6%, list=2%, signal=6%
ACOSTA_PROLIFERATION_INDEPENDENT_MYC_TARGETS_UP	70	0.241489	0.77457	0.869231	1	1	2593	tags=30%, list=21%, signal=38%
CHESLER_BRAIN_HIGHEST_EXPRESSION	30	0.292292	0.774497	0.779559	1	1	3167	tags=37%, list=26%, signal=50%
REACTOME_DARPP_32_EVENTS	22	0.308656	0.773773	0.770916	1	1	3382	tags=32%, list=28%, signal=44%
PID_CDC42_PATHWAY	66	0.24161	0.773304	0.856333	1	1	2899	tags=30%, list=24%, signal=40%
KIM_HYPOXIA	23	0.300364	0.772938	0.784158	1	1	492	tags=13%, list=4%, signal=14%
REACTOME_NEUROTRANSMITTER_RECEPTOR_BINDING_AND_DOWNSTREAM_TRANSMISSION_IN_THE_POSTSYNAPTIC_CELL	63	0.25003	0.77277	0.858238	1	1	1857	tags=21%, list=15%, signal=24%
HOFFMANN_LARGE_TO_SMALL_PRE_BII_LYMPHOCYTE_UP	155	0.217585	0.772674	0.94499	1	1	2724	tags=24%, list=23%, signal=30%
CAVARD_LIVER_CANCER_MALIGNANT_VS_BENIGN	15	0.333276	0.772365	0.766734	1	1	2980	tags=53%, list=25%, signal=71%
REACTOME_PRE_NOTCH_EXPRESSION_AND_PROCESSING	38	0.271736	0.771902	0.814141	1	1	2340	tags=24%, list=19%, signal=29%
REACTOME_LAGGING_STRAND_SYNTHESIS	19	0.312628	0.771722	0.767241	1	1	3654	tags=37%, list=30%, signal=53%
BIOCARTA_TCR_PATHWAY	33	0.285865	0.771621	0.810204	1	1	1370	tags=15%, list=11%, signal=17%
IKEDA_MIR30_TARGETS_DN	21	0.311296	0.77145	0.766129	1	1	1823	tags=24%, list=15%, signal=28%
TIEN_INTESTINE_PROBIOTICS_24HR_UP	514	0.190664	0.770748	0.998182	1	1	3113	tags=25%, list=26%, signal=32%
LINDGREN_BLADDER_CANCER_CLUSTER_3_UP	279	0.201462	0.770424	0.984314	1	1	1629	tags=14%, list=14%, signal=16%
GRADE_COLON_CANCER_UP	718	0.185645	0.76921	1	1	1	3286	tags=31%, list=27%, signal=39%
KYNG_NORMAL_AGING_DN	23	0.297866	0.769043	0.790698	1	1	2362	tags=30%, list=20%, signal=38%
MOREIRA_RESPONSE_TO_TSA_UP	25	0.295395	0.768886	0.7875	1	1	3946	tags=60%, list=33%, signal=89%
REACTOME_PREFOLDIN_MEDIATED_TRANSFER_OF_SUBSTRATE_TO_CCT_TRIC	23	0.301088	0.768213	0.777056	1	1	8439	tags=100%, list=70%, signal=332%
BIOCARTA_IL6_PATHWAY	20	0.304733	0.767325	0.783838	1	1	3718	tags=40%, list=31%, signal=58%
BIOCARTA_IL7_PATHWAY	15	0.325463	0.767188	0.779093	1	1	469	tags=13%, list=4%, signal=14%
BIOCARTA_CDC42RAC_PATHWAY	16	0.325081	0.767039	0.746183	1	1	3463	tags=38%, list=29%, signal=53%
BROWN_MYELOID_CELL_DEVELOPMENT_DN	94	0.231958	0.766625	0.895753	1	1	1656	tags=17%, list=14%, signal=20%
REACTOME_AUTODEGRADATION_OF_THE_E3_UBIQUITIN_LIGASE_COP1	44	0.262171	0.765665	0.841035	1	1	4229	tags=45%, list=35%, signal=70%
GRABARCZYK_BCL11B_TARGETS_DN	37	0.271251	0.764884	0.827916	1	1	1746	tags=24%, list=14%, signal=28%
LINDGREN_BLADDER_CANCER_CLUSTER_1_UP	92	0.231725	0.76488	0.905138	1	1	1825	tags=16%, list=15%, signal=19%
EINAV_INTERFERON_SIGNATURE_IN_CANCER	17	0.31585	0.764681	0.765073	1	1	1611	tags=24%, list=13%, signal=27%
PID_TOLL_ENDOGENOUS_PATHWAY	19	0.310833	0.764224	0.778004	1	1	2192	tags=26%, list=18%, signal=32%
BLALOCK_ALZHEIMERS_DISEASE_DN	1004	0.179605	0.764047	1	1	1	2562	tags=21%, list=21%, signal=24%
BURTON_ADIPOGENESIS_11	53	0.251728	0.763633	0.868571	1	1	942	tags=9%, list=8%, signal=10%
LIN_MELANOMA_COPY_NUMBER_UP	56	0.249877	0.7636	0.850394	1	1	3245	tags=36%, list=27%, signal=49%
CARD_MIR302A_TARGETS	67	0.239037	0.763216	0.894422	1	1	1148	tags=12%, list=10%, signal=13%
REACTOME_GLYCOLYSIS	24	0.302909	0.76151	0.809129	1	1	3684	tags=58%, list=31%, signal=84%
NIKOLSKY_BREAST_CANCER_20Q11_AMPLICON	25	0.293877	0.76112	0.808468	1	1	3118	tags=32%, list=26%, signal=43%
MORI_IMMATURE_B_LYMPHOCYTE_DN	87	0.227132	0.761074	0.90595	1	1	2709	tags=22%, list=22%, signal=28%
FOURNIER_ACINAR_DEVELOPMENT_LATE_DN	21	0.306173	0.760846	0.779352	1	1	1347	tags=19%, list=11%, signal=21%
PID_IL2_STAT5PATHWAY	22	0.292077	0.759649	0.810101	1	1	469	tags=9%, list=4%, signal=9%
JIANG_HYPOXIA_CANCER	76	0.238168	0.759549	0.872984	1	1	2003	tags=20%, list=17%, signal=24%
XU_CREBBP_TARGETS_DN	35	0.274159	0.759461	0.810707	1	1	3492	tags=40%, list=29%, signal=56%
HENDRICKS_SMARCA4_TARGETS_DN	26	0.291086	0.759384	0.805501	1	1	1874	tags=31%, list=16%, signal=36%
REACTOME_SIGNALING_BY_ERBB2	85	0.230181	0.759254	0.889524	1	1	1094	tags=9%, list=9%, signal=10%
KYNG_DNA_DAMAGE_BY_4NQO_OR_UV	52	0.256314	0.757735	0.845574	1	1	2138	tags=23%, list=18%, signal=28%
KANG_DOXORUBICIN_RESISTANCE_DN	19	0.303666	0.756239	0.759596	1	1	1899	tags=21%, list=16%, signal=25%
REACTOME_CHOLESTEROL_BIOSYNTHESIS	19	0.306682	0.755405	0.800403	1	1	3004	tags=32%, list=25%, signal=42%
PATIL_LIVER_CANCER	633	0.184375	0.755375	1	1	1	1800	tags=13%, list=15%, signal=14%
ABE_VEGFA_TARGETS_2HR	23	0.300374	0.755371	0.813861	1	1	2186	tags=30%, list=18%, signal=37%
BROWNE_HCMV_INFECTION_1HR_UP	32	0.279518	0.755353	0.799599	1	1	2384	tags=38%, list=20%, signal=47%
TIEN_INTESTINE_PROBIOTICS_2HR_UP	25	0.294925	0.754804	0.829457	1	1	3289	tags=44%, list=27%, signal=60%
BIOCARTA_PTEN_PATHWAY	17	0.306706	0.754141	0.765784	1	1	3677	tags=53%, list=30%, signal=76%
REACTOME_TRNA_AMINOACYLATION	42	0.260574	0.753339	0.832359	1	1	4380	tags=43%, list=36%, signal=67%
NIKOLSKY_BREAST_CANCER_15Q26_AMPLICON	17	0.312394	0.75293	0.783231	1	1	335	tags=6%, list=3%, signal=6%
MARIADASON_REGULATED_BY_HISTONE_ACETYLATION_DN	41	0.257561	0.752451	0.856859	1	1	3547	tags=39%, list=29%, signal=55%
JIANG_TIP30_TARGETS_DN	19	0.312314	0.751556	0.793307	1	1	2426	tags=37%, list=20%, signal=46%
VANOEVELEN_MYOGENESIS_SIN3A_TARGETS	192	0.205376	0.750035	0.975807	1	1	3502	tags=30%, list=29%, signal=41%
HOSHIDA_LIVER_CANCER_SURVIVAL_DN	79	0.234256	0.749072	0.914513	1	1	2971	tags=30%, list=25%, signal=40%
PID_S1P_S1P2_PATHWAY	20	0.302302	0.748995	0.79604	1	1	2995	tags=40%, list=25%, signal=53%
ROESSLER_LIVER_CANCER_METASTASIS_UP	79	0.232483	0.748289	0.881356	1	1	2302	tags=23%, list=19%, signal=28%
KEGG_SNARE_INTERACTIONS_IN_VESICULAR_TRANSPORT	32	0.273166	0.747791	0.819253	1	1	4115	tags=47%, list=34%, signal=71%
GOLUB_ALL_VS_AML_DN	15	0.321324	0.747501	0.765823	1	1	2293	tags=47%, list=19%, signal=58%
WIKMAN_ASBESTOS_LUNG_CANCER_DN	20	0.300433	0.747343	0.810924	1	1	3209	tags=40%, list=27%, signal=54%
KEGG_PROTEASOME	39	0.261772	0.745836	0.84261	1	1	4486	tags=46%, list=37%, signal=73%
REACTOME_ACTIVATION_OF_NF_KAPPAB_IN_B_CELLS	56	0.242635	0.745392	0.883365	1	1	4353	tags=48%, list=36%, signal=75%
CROMER_METASTASIS_UP	63	0.236174	0.74509	0.891129	1	1	1681	tags=17%, list=14%, signal=20%
VALK_AML_CLUSTER_3	24	0.293713	0.743357	0.787819	1	1	1155	tags=17%, list=10%, signal=18%
CHIBA_RESPONSE_TO_TSA_DN	20	0.285875	0.742856	0.798851	1	1	129	tags=5%, list=1%, signal=5%
WALLACE_JAK2_TARGETS_UP	22	0.302504	0.742834	0.810757	1	1	3394	tags=55%, list=28%, signal=76%
HAHTOLA_MYCOSIS_FUNGOIDES_SKIN_UP	147	0.208031	0.742058	0.957746	1	1	1899	tags=15%, list=16%, signal=18%
PID_IGF1_PATHWAY	28	0.276578	0.741111	0.814453	1	1	3790	tags=43%, list=31%, signal=62%
BYSTROEM_CORRELATED_WITH_IL5_DN	55	0.246418	0.740654	0.876797	1	1	2253	tags=20%, list=19%, signal=24%
ZHOU_CELL_CYCLE_GENES_IN_IR_RESPONSE_24HR	117	0.216294	0.740218	0.954373	1	1	68	tags=2%, list=1%, signal=2%
KENNY_CTNNB1_TARGETS_DN	43	0.255561	0.739724	0.861446	1	1	1590	tags=19%, list=13%, signal=21%
KRIGE_RESPONSE_TO_TOSEDOSTAT_24HR_DN	835	0.176738	0.739035	1	1	1	2719	tags=23%, list=23%, signal=28%
BIOCARTA_TPO_PATHWAY	19	0.294669	0.73774	0.823062	1	1	667	tags=11%, list=6%, signal=11%
KORKOLA_YOLK_SAC_TUMOR_UP	19	0.301361	0.736838	0.812741	1	1	1712	tags=16%, list=14%, signal=18%
DAZARD_RESPONSE_TO_UV_SCC_UP	104	0.218275	0.736831	0.939806	1	1	1824	tags=17%, list=15%, signal=20%
PICCALUGA_ANGIOIMMUNOBLASTIC_LYMPHOMA_DN	120	0.213503	0.736461	0.965649	1	1	2080	tags=20%, list=17%, signal=24%
KIM_GERMINAL_CENTER_T_HELPER_DN	16	0.31588	0.736054	0.810916	1	1	1870	tags=25%, list=15%, signal=30%
SIG_REGULATION_OF_THE_ACTIN_CYTOSKELETON_BY_RHO_GTPASES	28	0.276428	0.735838	0.818533	1	1	2076	tags=29%, list=17%, signal=34%
KEGG_BUTANOATE_METABOLISM	20	0.298427	0.734477	0.834308	1	1	2284	tags=40%, list=19%, signal=49%
KEGG_ENDOMETRIAL_CANCER	47	0.253271	0.734375	0.891667	1	1	2376	tags=26%, list=20%, signal=32%
BENPORATH_SOX2_TARGETS	624	0.17921	0.733534	1	1	1	2065	tags=15%, list=17%, signal=17%
LEE_LIVER_CANCER_MYC_E2F1_DN	25	0.281796	0.732037	0.842887	1	1	2594	tags=36%, list=21%, signal=46%
NADLER_OBESITY_DN	34	0.26704	0.73167	0.855446	1	1	2691	tags=35%, list=22%, signal=45%
PID_ECADHERIN_KERATINOCYTE_PATHWAY	20	0.294374	0.731213	0.848361	1	1	3677	tags=50%, list=30%, signal=72%
MAGRANGEAS_MULTIPLE_MYELOMA_IGG_VS_IGA_DN	15	0.315921	0.731093	0.794179	1	1	3344	tags=53%, list=28%, signal=74%
PID_PI3KCIAKTPATHWAY	34	0.260868	0.730889	0.851546	1	1	3896	tags=47%, list=32%, signal=69%
PURBEY_TARGETS_OF_CTBP1_AND_SATB1_DN	135	0.208253	0.730821	0.967611	1	1	1880	tags=15%, list=16%, signal=17%
AMIT_EGF_RESPONSE_40_HELA	37	0.258946	0.729777	0.870656	1	1	1747	tags=24%, list=14%, signal=28%
TARTE_PLASMA_CELL_VS_PLASMABLAST_DN	287	0.189675	0.728769	0.996416	1	1	4096	tags=33%, list=34%, signal=49%
KEGG_ERBB_SIGNALING_PATHWAY	73	0.2232	0.728554	0.933962	1	1	1124	tags=12%, list=9%, signal=14%
WANG_TUMOR_INVASIVENESS_UP	341	0.185684	0.727788	1	1	1	4186	tags=39%, list=35%, signal=58%
DARWICHE_PAPILLOMA_RISK_HIGH_VS_LOW_DN	20	0.294516	0.726154	0.829569	1	1	1984	tags=30%, list=16%, signal=36%
HU_GENOTOXIN_ACTION_DIRECT_VS_INDIRECT_24HR	46	0.248682	0.725172	0.870775	1	1	1746	tags=15%, list=14%, signal=18%
DORSAM_HOXA9_TARGETS_DN	27	0.270479	0.725084	0.83004	1	1	405	tags=7%, list=3%, signal=8%
REACTOME_SIGNALING_BY_NOTCH1	60	0.234177	0.724487	0.905326	1	1	2577	tags=25%, list=21%, signal=32%
NGO_MALIGNANT_GLIOMA_1P_LOH	16	0.305857	0.724175	0.799555	1	1	4158	tags=44%, list=34%, signal=67%
WEST_ADRENOCORTICAL_TUMOR_MARKERS_UP	17	0.302378	0.724052	0.806653	1	1	1347	tags=18%, list=11%, signal=20%
MODY_HIPPOCAMPUS_PRENATAL	40	0.254287	0.723876	0.874525	1	1	4345	tags=48%, list=36%, signal=74%
MULLIGHAN_NPM1_SIGNATURE_3_UP	249	0.191829	0.723508	0.994242	1	1	2409	tags=17%, list=20%, signal=21%
REACTOME_INTRINSIC_PATHWAY_FOR_APOPTOSIS	28	0.269384	0.72319	0.853608	1	1	2633	tags=32%, list=22%, signal=41%
BIOCARTA_EDG1_PATHWAY	23	0.282004	0.723049	0.823409	1	1	1130	tags=17%, list=9%, signal=19%
LEE_BMP2_TARGETS_DN	801	0.172486	0.719958	1	1	1	1207	tags=7%, list=10%, signal=7%
WHITFIELD_CELL_CYCLE_G2	149	0.20068	0.719341	0.978131	1	1	1287	tags=8%, list=11%, signal=9%
LUI_TARGETS_OF_PAX8_PPARG_FUSION	34	0.25918	0.717611	0.891945	1	1	4527	tags=71%, list=38%, signal=113%
TIEN_INTESTINE_PROBIOTICS_6HR_DN	153	0.202517	0.717339	0.984991	1	1	2074	tags=18%, list=17%, signal=21%
OUILLETTE_CLL_13Q14_DELETION_UP	54	0.234153	0.715658	0.90625	1	1	648	tags=7%, list=5%, signal=8%
PARK_HSC_VS_MULTIPOTENT_PROGENITORS_DN	15	0.308027	0.715629	0.809331	1	1	2491	tags=27%, list=21%, signal=34%
PARENT_MTOR_SIGNALING_UP	459	0.179224	0.71491	1	1	1	2216	tags=18%, list=18%, signal=21%
CHEOK_RESPONSE_TO_MERCAPTOPURINE_AND_HD_MTX_DN	20	0.282464	0.714005	0.84542	1	1	3560	tags=40%, list=30%, signal=57%
BRUINS_UVC_RESPONSE_MIDDLE	78	0.222265	0.712506	0.942308	1	1	1741	tags=14%, list=14%, signal=16%
CHNG_MULTIPLE_MYELOMA_HYPERPLOID_DN	26	0.277637	0.712254	0.875537	1	1	3418	tags=38%, list=28%, signal=54%
CHEN_LUNG_CANCER_SURVIVAL	21	0.279091	0.712078	0.842315	1	1	3460	tags=57%, list=29%, signal=80%
BAKKER_FOXO3_TARGETS_UP	50	0.2405	0.71139	0.920635	1	1	1957	tags=20%, list=16%, signal=24%
WEST_ADRENOCORTICAL_TUMOR_UP	271	0.187396	0.710067	1	1	1	2522	tags=18%, list=21%, signal=23%
YAO_TEMPORAL_RESPONSE_TO_PROGESTERONE_CLUSTER_7	69	0.223637	0.70962	0.942085	1	1	3086	tags=30%, list=26%, signal=41%
CHIARETTI_ACUTE_LYMPHOBLASTIC_LEUKEMIA_ZAP70	48	0.237002	0.709462	0.915354	1	1	556	tags=6%, list=5%, signal=7%
PID_NFAT_3PATHWAY	49	0.239795	0.709326	0.897338	1	1	3311	tags=37%, list=27%, signal=50%
RAMALHO_STEMNESS_UP	198	0.194303	0.707757	0.996289	1	1	1126	tags=6%, list=9%, signal=6%
LEIN_MEDULLA_MARKERS	48	0.237848	0.707264	0.917671	1	1	2186	tags=29%, list=18%, signal=35%
KRIGE_RESPONSE_TO_TOSEDOSTAT_6HR_DN	742	0.169871	0.706682	1	1	1	2704	tags=24%, list=22%, signal=29%
REACTOME_POST_TRANSLATIONAL_PROTEIN_MODIFICATION	132	0.201589	0.705848	0.980989	1	1	2868	tags=24%, list=24%, signal=31%
DAVIES_MULTIPLE_MYELOMA_VS_MGUS_DN	19	0.289007	0.705549	0.826004	1	1	3047	tags=47%, list=25%, signal=63%
SIG_INSULIN_RECEPTOR_PATHWAY_IN_CARDIAC_MYOCYTES	47	0.239598	0.705498	0.920792	1	1	4044	tags=49%, list=34%, signal=73%
AIYAR_COBRA1_TARGETS_DN	25	0.274868	0.704604	0.868852	1	1	2683	tags=32%, list=22%, signal=41%
PUIFFE_INVASION_INHIBITED_BY_ASCITES_DN	132	0.200428	0.702575	0.979167	1	1	1688	tags=14%, list=14%, signal=17%
RIZ_ERYTHROID_DIFFERENTIATION_CCNE1	34	0.252428	0.701819	0.901768	1	1	2163	tags=29%, list=18%, signal=36%
REACTOME_TAK1_ACTIVATES_NFKB_BY_PHOSPHORYLATION_AND_ACTIVATION_OF_IKKS_COMPLEX	17	0.290748	0.70174	0.821862	1	1	2192	tags=24%, list=18%, signal=29%
BLUM_RESPONSE_TO_SALIRASIB_DN	317	0.181191	0.701664	0.998148	1	1	2398	tags=17%, list=20%, signal=20%
IVANOVA_HEMATOPOIESIS_LATE_PROGENITOR	409	0.1757	0.700046	1	1	1	2000	tags=14%, list=17%, signal=17%
GAZDA_DIAMOND_BLACKFAN_ANEMIA_PROGENITOR_UP	28	0.266047	0.699359	0.868821	1	1	588	tags=11%, list=5%, signal=11%
REACTOME_DOWNSTREAM_SIGNALING_EVENTS_OF_B_CELL_RECEPTOR_BCR	85	0.21403	0.698025	0.958498	1	1	4229	tags=47%, list=35%, signal=72%
BIOCARTA_HER2_PATHWAY	18	0.285317	0.696718	0.86166	1	1	840	tags=17%, list=7%, signal=18%
REACTOME_INTEGRATION_OF_ENERGY_METABOLISM	75	0.220169	0.695443	0.953347	1	1	2669	tags=29%, list=22%, signal=37%
BIOCARTA_FCER1_PATHWAY	31	0.257536	0.694918	0.902752	1	1	1707	tags=16%, list=14%, signal=19%
PELLICCIOTTA_HDAC_IN_ANTIGEN_PRESENTATION_DN	41	0.242954	0.694458	0.921305	1	1	4229	tags=39%, list=35%, signal=60%
REACTOME_GLUCAGON_SIGNALING_IN_METABOLIC_REGULATION	20	0.280268	0.694343	0.864971	1	1	2906	tags=35%, list=24%, signal=46%
RIZ_ERYTHROID_DIFFERENTIATION_HEMGN	19	0.286327	0.69429	0.850299	1	1	2558	tags=32%, list=21%, signal=40%
GARGALOVIC_RESPONSE_TO_OXIDIZED_PHOSPHOLIPIDS_YELLOW_UP	27	0.264249	0.694166	0.866279	1	1	2186	tags=19%, list=18%, signal=23%
BOYLAN_MULTIPLE_MYELOMA_D_CLUSTER_DN	35	0.247897	0.693748	0.91	1	1	2446	tags=31%, list=20%, signal=39%
MORI_PRE_BI_LYMPHOCYTE_DN	59	0.223805	0.692072	0.942308	1	1	2043	tags=20%, list=17%, signal=24%
WELCH_GATA1_TARGETS	15	0.294535	0.692044	0.832272	1	1	2231	tags=27%, list=18%, signal=33%
ACEVEDO_LIVER_CANCER_UP	783	0.165632	0.69142	1	1	1	1064	tags=6%, list=9%, signal=6%
FAELT_B_CLL_WITH_VH_REARRANGEMENTS_DN	45	0.23314	0.691396	0.934489	1	1	3609	tags=38%, list=30%, signal=54%
WANG_LMO4_TARGETS_UP	289	0.181337	0.691296	1	1	1	1734	tags=14%, list=14%, signal=16%
ST_GA12_PATHWAY	16	0.293731	0.69012	0.843621	1	1	276	tags=6%, list=2%, signal=6%
BRACHAT_RESPONSE_TO_METHOTREXATE_DN	23	0.267689	0.689233	0.893822	1	1	2515	tags=35%, list=21%, signal=44%
CHANDRAN_METASTASIS_TOP50_DN	41	0.23973	0.687933	0.935662	1	1	1896	tags=20%, list=16%, signal=23%
REACTOME_VIF_MEDIATED_DEGRADATION_OF_APOBEC3G	45	0.233731	0.685469	0.922631	1	1	4593	tags=47%, list=38%, signal=75%
SHIN_B_CELL_LYMPHOMA_CLUSTER_3	20	0.279139	0.683888	0.869048	1	1	2317	tags=35%, list=19%, signal=43%
CHAUHAN_RESPONSE_TO_METHOXYESTRADIOL_UP	46	0.232247	0.683807	0.947059	1	1	4064	tags=48%, list=34%, signal=72%
REACTOME_AUTODEGRADATION_OF_CDH1_BY_CDH1_APC_C	54	0.226526	0.683421	0.943182	1	1	4486	tags=48%, list=37%, signal=76%
REACTOME_INSULIN_RECEPTOR_RECYCLING	16	0.285586	0.681544	0.846758	1	1	3638	tags=63%, list=30%, signal=89%
BIOCARTA_GLEEVEC_PATHWAY	21	0.27345	0.680487	0.877395	1	1	3817	tags=38%, list=32%, signal=56%
WINTER_HYPOXIA_UP	77	0.209667	0.678834	0.976424	1	1	4196	tags=44%, list=35%, signal=67%
REACTOME_DNA_STRAND_ELONGATION	30	0.249335	0.677972	0.890196	1	1	3654	tags=37%, list=30%, signal=52%
IKEDA_MIR133_TARGETS_UP	41	0.233459	0.677955	0.925573	1	1	1026	tags=10%, list=9%, signal=11%
REACTOME_ORC1_REMOVAL_FROM_CHROMATIN	61	0.219941	0.677033	0.960377	1	1	4229	tags=41%, list=35%, signal=63%
KEGG_SELENOAMINO_ACID_METABOLISM	21	0.266837	0.676367	0.894539	1	1	3831	tags=43%, list=32%, signal=63%
MULLIGHAN_NPM1_MUTATED_SIGNATURE_1_UP	196	0.184539	0.675223	0.99823	1	1	2409	tags=20%, list=20%, signal=25%
ZHAN_VARIABLE_EARLY_DIFFERENTIATION_GENES_DN	29	0.252569	0.675037	0.904	1	1	1450	tags=14%, list=12%, signal=16%
REACTOME_APC_C_CDC20_MEDIATED_DEGRADATION_OF_MITOTIC_PROTEINS	62	0.216958	0.674392	0.96124	1	1	4345	tags=45%, list=36%, signal=70%
REACTOME_APC_C_CDH1_MEDIATED_DEGRADATION_OF_CDC20_AND_OTHER_APC_C_CDH1_TARGETED_PROTEINS_IN_LATE_MITOSIS_EARLY_G1	61	0.217262	0.673693	0.950664	1	1	4345	tags=46%, list=36%, signal=71%
REACTOME_METABOLISM_OF_RNA	241	0.18167	0.673502	1	1	1	4552	tags=47%, list=38%, signal=74%
TONG_INTERACT_WITH_PTTG1	43	0.23513	0.673433	0.92016	1	1	1418	tags=14%, list=12%, signal=16%
MORI_SMALL_PRE_BII_LYMPHOCYTE_DN	66	0.217242	0.672681	0.967308	1	1	2493	tags=30%, list=21%, signal=38%
PID_IL8CXCR2_PATHWAY	21	0.274639	0.671897	0.890985	1	1	557	tags=10%, list=5%, signal=10%
BIOCARTA_EGF_PATHWAY	28	0.258302	0.671714	0.926923	1	1	1611	tags=14%, list=13%, signal=16%
REACTOME_PI3K_EVENTS_IN_ERBB2_SIGNALING	39	0.239614	0.670128	0.947154	1	1	1094	tags=15%, list=9%, signal=17%
BIOCARTA_CELLCYCLE_PATHWAY	22	0.270296	0.667906	0.887574	1	1	785	tags=9%, list=7%, signal=10%
SASSON_RESPONSE_TO_GONADOTROPHINS_UP	79	0.206943	0.6669	0.977688	1	1	1966	tags=19%, list=16%, signal=23%
PID_IFNGPATHWAY	35	0.239094	0.665972	0.923529	1	1	3677	tags=34%, list=30%, signal=49%
STEARMAN_LUNG_CANCER_EARLY_VS_LATE_DN	40	0.229813	0.6657	0.942913	1	1	1856	tags=18%, list=15%, signal=21%
MARIADASON_RESPONSE_TO_CURCUMIN_SULINDAC_5	21	0.267115	0.665289	0.876247	1	1	3269	tags=48%, list=27%, signal=65%
REACTOME_APOPTOSIS	119	0.192389	0.665059	0.996269	1	1	4229	tags=46%, list=35%, signal=70%
FERRANDO_T_ALL_WITH_MLL_ENL_FUSION_DN	70	0.208013	0.664406	0.975048	1	1	2324	tags=21%, list=19%, signal=26%
GENTILE_RESPONSE_CLUSTER_D3	58	0.216914	0.662823	0.972325	1	1	3170	tags=29%, list=26%, signal=40%
REACTOME_RNA_POL_III_CHAIN_ELONGATION	16	0.278506	0.662745	0.887097	1	1	8709	tags=100%, list=72%, signal=359%
PID_SMAD2_3PATHWAY	17	0.279473	0.661561	0.888	1	1	2485	tags=24%, list=21%, signal=30%
SANSOM_APC_MYC_TARGETS	188	0.180491	0.661107	0.998088	1	1	2829	tags=23%, list=23%, signal=30%
BYSTRYKH_HEMATOPOIESIS_STEM_CELL_AND_BRAIN_QTL_CIS	59	0.215613	0.660997	0.967181	1	1	3975	tags=44%, list=33%, signal=65%
LIU_COMMON_CANCER_GENES	57	0.218391	0.660787	0.969052	1	1	2438	tags=21%, list=20%, signal=26%
OLSSON_E2F3_TARGETS_UP	20	0.2655	0.660551	0.883399	1	1	1235	tags=15%, list=10%, signal=17%
LUI_THYROID_CANCER_PAX8_PPARG_DN	43	0.228788	0.660386	0.957317	1	1	1644	tags=16%, list=14%, signal=19%
GRADE_METASTASIS_DN	41	0.232486	0.660226	0.940358	1	1	3753	tags=39%, list=31%, signal=56%
YIH_RESPONSE_TO_ARSENITE_C2	15	0.282549	0.658614	0.888664	1	1	8660	tags=100%, list=72%, signal=354%
BAKKER_FOXO3_TARGETS_DN	133	0.187364	0.658344	0.988636	1	1	2909	tags=25%, list=24%, signal=32%
WHITFIELD_CELL_CYCLE_M_G1	124	0.191908	0.656675	0.99182	1	1	4128	tags=38%, list=34%, signal=57%
REACTOME_PKB_MEDIATED_EVENTS	28	0.244434	0.652558	0.938819	1	1	1379	tags=14%, list=11%, signal=16%
ST_PHOSPHOINOSITIDE_3_KINASE_PATHWAY	32	0.237205	0.652497	0.921488	1	1	3896	tags=50%, list=32%, signal=74%
ST_FAS_SIGNALING_PATHWAY	55	0.2125	0.652384	0.972	1	1	1790	tags=16%, list=15%, signal=19%
PID_INSULIN_GLUCOSE_PATHWAY	22	0.260318	0.651505	0.901381	1	1	3896	tags=59%, list=32%, signal=87%
AMIT_SERUM_RESPONSE_480_MCF10A	28	0.243295	0.650292	0.946746	1	1	2762	tags=29%, list=23%, signal=37%
REACTOME_DOWNSTREAM_TCR_SIGNALING	19	0.261374	0.649691	0.895178	1	1	1464	tags=16%, list=12%, signal=18%
SIG_IL4RECEPTOR_IN_B_LYPHOCYTES	27	0.244712	0.646544	0.907445	1	1	3790	tags=44%, list=31%, signal=65%
MORI_LARGE_PRE_BII_LYMPHOCYTE_UP	81	0.198417	0.646432	0.986355	1	1	3841	tags=33%, list=32%, signal=49%
LIANG_HEMATOPOIESIS_STEM_CELL_NUMBER_LARGE_VS_TINY_DN	36	0.229671	0.645687	0.939516	1	1	1550	tags=14%, list=13%, signal=16%
REACTOME_P53_INDEPENDENT_G1_S_DNA_DAMAGE_CHECKPOINT	45	0.222611	0.644379	0.957661	1	1	4229	tags=44%, list=35%, signal=68%
REACTOME_TRAFFICKING_OF_AMPA_RECEPTORS	15	0.277733	0.643159	0.87524	1	1	3659	tags=40%, list=30%, signal=57%
JIANG_HYPOXIA_VIA_VHL	30	0.236454	0.642787	0.925703	1	1	4366	tags=47%, list=36%, signal=73%
REACTOME_NETRIN1_SIGNALING	26	0.240983	0.641414	0.936864	1	1	2748	tags=38%, list=23%, signal=50%
NADERI_BREAST_CANCER_PROGNOSIS_UP	38	0.22626	0.639647	0.953216	1	1	3221	tags=32%, list=27%, signal=43%
DAZARD_UV_RESPONSE_CLUSTER_G1	52	0.209432	0.639231	0.958084	1	1	4402	tags=54%, list=36%, signal=84%
MORI_EMU_MYC_LYMPHOMA_BY_ONSET_TIME_UP	100	0.191067	0.638858	0.994585	1	1	2799	tags=22%, list=23%, signal=28%
ISHIDA_E2F_TARGETS	52	0.215081	0.638686	0.964143	1	1	2491	tags=21%, list=21%, signal=27%
GENTILE_UV_RESPONSE_CLUSTER_D8	37	0.223631	0.635963	0.934599	1	1	1428	tags=14%, list=12%, signal=15%
REN_BOUND_BY_E2F	59	0.208444	0.635653	0.967433	1	1	2799	tags=25%, list=23%, signal=33%
REACTOME_FACTORS_INVOLVED_IN_MEGAKARYOCYTE_DEVELOPMENT_AND_PLATELET_PRODUCTION	83	0.195019	0.633202	0.986667	1	1	704	tags=6%, list=6%, signal=6%
STEARMAN_LUNG_CANCER_EARLY_VS_LATE_UP	108	0.186731	0.631971	0.988212	1	1	2671	tags=22%, list=22%, signal=28%
KAUFFMANN_DNA_REPLICATION_GENES	127	0.1826	0.63116	0.996262	1	1	2868	tags=24%, list=24%, signal=32%
DORN_ADENOVIRUS_INFECTION_12HR_DN	27	0.241231	0.630735	0.926441	1	1	1204	tags=15%, list=10%, signal=16%
SIG_BCR_SIGNALING_PATHWAY	38	0.22377	0.63022	0.955032	1	1	3817	tags=47%, list=32%, signal=69%
LANG_MYB_FAMILY_TARGETS	27	0.241817	0.629687	0.955734	1	1	2454	tags=26%, list=20%, signal=32%
REACTOME_G1_S_TRANSITION	101	0.186795	0.62924	0.998073	1	1	4229	tags=38%, list=35%, signal=57%
PID_ERBB2ERBB3PATHWAY	40	0.218969	0.629189	0.954545	1	1	1094	tags=13%, list=9%, signal=14%
BIOCARTA_ERK_PATHWAY	24	0.243329	0.628303	0.930754	1	1	667	tags=8%, list=6%, signal=9%
CAFFAREL_RESPONSE_TO_THC_24HR_5_DN	47	0.211402	0.626569	0.978	1	1	3772	tags=36%, list=31%, signal=52%
REACTOME_ION_TRANSPORT_BY_P_TYPE_ATPASES	15	0.270418	0.625932	0.906883	1	1	1285	tags=27%, list=11%, signal=30%
REACTOME_TCR_SIGNALING	28	0.235828	0.625537	0.924	1	1	1746	tags=18%, list=14%, signal=21%
BIOCARTA_BCR_PATHWAY	28	0.23454	0.6251	0.928854	1	1	1370	tags=14%, list=11%, signal=16%
REACTOME_RNA_POL_III_TRANSCRIPTION_INITIATION_FROM_TYPE_2_PROMOTER	22	0.245766	0.625046	0.938614	1	1	9105	tags=100%, list=75%, signal=407%
JIANG_AGING_HYPOTHALAMUS_UP	39	0.219997	0.624502	0.955224	1	1	4082	tags=41%, list=34%, signal=62%
PID_NFKAPPABCANONICALPATHWAY	20	0.249327	0.624374	0.944785	1	1	1464	tags=20%, list=12%, signal=23%
SAKAI_CHRONIC_HEPATITIS_VS_LIVER_CANCER_DN	21	0.248654	0.622641	0.914046	1	1	1874	tags=19%, list=16%, signal=23%
WEIGEL_OXIDATIVE_STRESS_RESPONSE	31	0.226715	0.622444	0.931313	1	1	2358	tags=26%, list=20%, signal=32%
PID_PDGFRAPATHWAY	20	0.252087	0.621972	0.912959	1	1	1128	tags=10%, list=9%, signal=11%
REACTOME_CHROMOSOME_MAINTENANCE	77	0.194563	0.62084	0.988395	1	1	1648	tags=13%, list=14%, signal=15%
BIOCARTA_TOLL_PATHWAY	31	0.226975	0.619098	0.942574	1	1	1478	tags=16%, list=12%, signal=18%
REACTOME_GABA_B_RECEPTOR_ACTIVATION	16	0.265946	0.617723	0.903808	1	1	1857	tags=31%, list=15%, signal=37%
MEDINA_SMARCA4_TARGETS	32	0.228242	0.616738	0.969758	1	1	1717	tags=13%, list=14%, signal=15%
REACTOME_CDK_MEDIATED_PHOSPHORYLATION_AND_REMOVAL_OF_CDC6	43	0.213029	0.616207	0.965251	1	1	4229	tags=44%, list=35%, signal=68%
REACTOME_REGULATION_OF_MITOTIC_CELL_CYCLE	73	0.190062	0.611166	0.99389	1	1	4345	tags=45%, list=36%, signal=70%
REACTOME_SYNTHESIS_OF_DNA	86	0.186729	0.610685	0.996176	1	1	4229	tags=37%, list=35%, signal=57%
AMUNDSON_GAMMA_RADIATION_RESPONSE	39	0.214517	0.609743	0.961145	1	1	2223	tags=18%, list=18%, signal=22%
PENG_GLUCOSE_DEPRIVATION_DN	139	0.169957	0.607913	1	1	1	1236	tags=9%, list=10%, signal=10%
OUYANG_PROSTATE_CANCER_PROGRESSION_UP	16	0.255676	0.600787	0.910305	1	1	1611	tags=25%, list=13%, signal=29%
REACTOME_HOST_INTERACTIONS_OF_HIV_FACTORS	107	0.177621	0.600463	1	1	1	4229	tags=38%, list=35%, signal=58%
LIU_BREAST_CANCER	17	0.251126	0.599989	0.927308	1	1	2543	tags=29%, list=21%, signal=37%
ZHANG_RESPONSE_TO_CANTHARIDIN_DN	63	0.193066	0.599986	0.990602	1	1	4072	tags=41%, list=34%, signal=62%
PID_ECADHERIN_STABILIZATION_PATHWAY	40	0.210688	0.598857	0.971015	1	1	1180	tags=13%, list=10%, signal=14%
PID_HIF1APATHWAY	18	0.251436	0.596579	0.94499	1	1	4593	tags=56%, list=38%, signal=90%
REACTOME_REGULATION_OF_APOPTOSIS	49	0.201924	0.595795	0.986084	1	1	4229	tags=45%, list=35%, signal=69%
KUUSELO_PANCREATIC_CANCER_19Q13_AMPLIFICATION	19	0.242316	0.594479	0.939638	1	1	3924	tags=58%, list=33%, signal=86%
PID_E2F_PATHWAY	66	0.190548	0.590814	0.99262	1	1	2777	tags=24%, list=23%, signal=31%
REACTOME_RNA_POL_III_TRANSCRIPTION	32	0.211069	0.590343	0.967146	1	1	9525	tags=100%, list=79%, signal=474%
REACTOME_S_PHASE	102	0.175793	0.589218	1	1	1	4229	tags=37%, list=35%, signal=57%
CHIANG_LIVER_CANCER_SUBCLASS_UNANNOTATED_DN	177	0.163122	0.586487	1	1	1	4119	tags=38%, list=34%, signal=57%
GOLDRATH_HOMEOSTATIC_PROLIFERATION	154	0.162884	0.58481	1	1	1	2401	tags=17%, list=20%, signal=21%
PID_AR_NONGENOMIC_PATHWAY	26	0.225284	0.584556	0.960966	1	1	1711	tags=19%, list=14%, signal=22%
REACTOME_SEMA4D_INDUCED_CELL_MIGRATION_AND_GROWTH_CONE_COLLAPSE	20	0.23432	0.583494	0.973384	1	1	2995	tags=35%, list=25%, signal=46%
FEVR_CTNNB1_TARGETS_DN	487	0.1454	0.581491	1	1	1	1692	tags=9%, list=14%, signal=11%
VANTVEER_BREAST_CANCER_METASTASIS_DN	98	0.172818	0.580287	1	1	1	2743	tags=24%, list=23%, signal=31%
PID_NEPHRIN_NEPH1_PATHWAY	26	0.225043	0.579435	0.961924	1	1	3889	tags=46%, list=32%, signal=68%
PODAR_RESPONSE_TO_ADAPHOSTIN_DN	15	0.254248	0.576849	0.942857	1	1	2042	tags=27%, list=17%, signal=32%
LY_AGING_OLD_DN	53	0.187843	0.575193	1	1	1	86	tags=2%, list=1%, signal=2%
DANG_MYC_TARGETS_UP	136	0.165984	0.574761	1	1	1	4189	tags=39%, list=35%, signal=59%
MORI_MATURE_B_LYMPHOCYTE_DN	67	0.179726	0.574667	0.997972	1	1	2635	tags=24%, list=22%, signal=30%
DEN_INTERACT_WITH_LCA5	26	0.221711	0.573935	0.974708	1	1	4598	tags=54%, list=38%, signal=87%
BIOCARTA_PROTEASOME_PATHWAY	28	0.216414	0.573587	0.97451	1	1	4123	tags=39%, list=34%, signal=60%
REACTOME_RNA_POL_III_TRANSCRIPTION_TERMINATION	18	0.234977	0.571863	0.936842	1	1	9234	tags=100%, list=77%, signal=425%
REACTOME_MRNA_SPLICING_MINOR_PATHWAY	42	0.199483	0.571023	0.981061	1	1	8965	tags=98%, list=74%, signal=379%
KEGG_OOCYTE_MEIOSIS	90	0.173914	0.569863	0.998024	1	1	3668	tags=33%, list=30%, signal=48%
LIANG_HEMATOPOIESIS_STEM_CELL_NUMBER_LARGE_VS_TINY_UP	31	0.204627	0.568917	0.977912	1	1	2669	tags=26%, list=22%, signal=33%
PID_EPHA2_FWDPATHWAY	19	0.233269	0.566998	0.953307	1	1	4163	tags=47%, list=35%, signal=72%
MA_PITUITARY_FETAL_VS_ADULT_DN	15	0.244694	0.565889	0.936842	1	1	3046	tags=20%, list=25%, signal=27%
KEGG_CYSTEINE_AND_METHIONINE_METABOLISM	24	0.220447	0.565439	0.953781	1	1	3691	tags=46%, list=31%, signal=66%
SOTIRIOU_BREAST_CANCER_GRADE_1_VS_3_DN	39	0.196183	0.554054	0.984762	1	1	2397	tags=21%, list=20%, signal=26%
LU_AGING_BRAIN_DN	106	0.16406	0.552143	1	1	1	3412	tags=33%, list=28%, signal=46%
GARCIA_TARGETS_OF_FLI1_AND_DAX1_DN	138	0.155398	0.550718	1	1	1	2993	tags=26%, list=25%, signal=34%
MAGRANGEAS_MULTIPLE_MYELOMA_IGLL_VS_IGLK_UP	27	0.20809	0.550541	0.97561	1	1	2349	tags=19%, list=19%, signal=23%
BIOCARTA_INTEGRIN_PATHWAY	33	0.203293	0.55018	0.988764	1	1	3817	tags=39%, list=32%, signal=57%
RIZ_ERYTHROID_DIFFERENTIATION_HBZ	25	0.213838	0.549062	0.963489	1	1	2558	tags=20%, list=21%, signal=25%
BIOCARTA_IL2RB_PATHWAY	31	0.206463	0.548949	0.984283	1	1	1094	tags=10%, list=9%, signal=11%
REACTOME_RNA_POL_III_TRANSCRIPTION_INITIATION_FROM_TYPE_3_PROMOTER	25	0.210946	0.546134	0.968442	1	1	9525	tags=100%, list=79%, signal=474%
REACTOME_THROMBIN_SIGNALLING_THROUGH_PROTEINASE_ACTIVATED_RECEPTORS_PARS	19	0.222509	0.545836	0.952191	1	1	2669	tags=32%, list=22%, signal=40%
VERNELL_RETINOBLASTOMA_PATHWAY_UP	65	0.175493	0.543679	1	1	1	371	tags=3%, list=3%, signal=3%
REACTOME_APC_CDC20_MEDIATED_DEGRADATION_OF_NEK2A	21	0.218621	0.541765	0.962376	1	1	4345	tags=52%, list=36%, signal=82%
BORCZUK_MALIGNANT_MESOTHELIOMA_UP	293	0.138948	0.541198	1	1	1	4569	tags=40%, list=38%, signal=63%
PID_FOXOPATHWAY	45	0.187433	0.540529	0.994071	1	1	3896	tags=40%, list=32%, signal=59%
REACTOME_TRANSPORT_OF_MATURE_MRNA_DERIVED_FROM_AN_INTRONLESS_TRANSCRIPT	32	0.197441	0.538549	0.981557	1	1	9689	tags=100%, list=80%, signal=506%
GRATIAS_RETINOBLASTOMA_16Q24	16	0.227004	0.538213	0.951111	1	1	587	tags=6%, list=5%, signal=7%
REACTOME_YAP1_AND_WWTR1_TAZ_STIMULATED_GENE_EXPRESSION	20	0.215969	0.533093	0.972921	1	1	876	tags=10%, list=7%, signal=11%
BIOCARTA_G2_PATHWAY	23	0.216605	0.532471	0.971311	1	1	2340	tags=22%, list=19%, signal=27%
PARK_HSC_AND_MULTIPOTENT_PROGENITORS	44	0.185434	0.530199	0.994048	1	1	2600	tags=23%, list=22%, signal=29%
ST_INTERLEUKIN_4_PATHWAY	21	0.211925	0.529323	0.974895	1	1	2312	tags=24%, list=19%, signal=29%
REACTOME_TRANSCRIPTION_COUPLED_NER_TC_NER	43	0.18208	0.529189	1	1	1	9050	tags=98%, list=75%, signal=389%
SONG_TARGETS_OF_IE86_CMV_PROTEIN	57	0.172709	0.529128	0.992293	1	1	2777	tags=25%, list=23%, signal=32%
REACTOME_NEP_NS2_INTERACTS_WITH_THE_CELLULAR_EXPORT_MACHINERY	27	0.197359	0.52439	0.973843	1	1	9689	tags=100%, list=80%, signal=506%
REACTOME_BIOSYNTHESIS_OF_THE_N_GLYCAN_PRECURSOR_DOLICHOL_LIPID_LINKED_OLIGOSACCHARIDE_LLO_AND_TRANSFER_TO_A_NASCENT_PROTEIN	26	0.198479	0.523427	0.983209	1	1	3840	tags=35%, list=32%, signal=51%
REACTOME_PROCESSING_OF_CAPPED_INTRONLESS_PRE_MRNA	23	0.207506	0.523274	0.97732	1	1	9566	tags=100%, list=79%, signal=482%
MORI_PLASMA_CELL_UP	45	0.1765	0.511742	0.998047	1	1	2157	tags=18%, list=18%, signal=22%
REACTOME_RNA_POL_II_PRE_TRANSCRIPTION_EVENTS	58	0.166805	0.507166	1	1	1	10062	tags=100%, list=83%, signal=599%
REACTOME_ASSEMBLY_OF_THE_PRE_REPLICATIVE_COMPLEX	60	0.160197	0.4996	1	1	1	4229	tags=40%, list=35%, signal=61%
REACTOME_FORMATION_OF_TRANSCRIPTION_COUPLED_NER_TC_NER_REPAIR_COMPLEX	28	0.182841	0.499225	0.984466	1	1	5433	tags=54%, list=45%, signal=97%
DIAZ_CHRONIC_MEYLOGENOUS_LEUKEMIA_UP	1278	0.115713	0.497652	1	1	1	3317	tags=23%, list=27%, signal=29%
ABRAMSON_INTERACT_WITH_AIRE	43	0.173633	0.497586	0.994106	1	1	216	tags=2%, list=2%, signal=2%
REACTOME_CELL_CYCLE_CHECKPOINTS	107	0.147088	0.494831	1	1	1	4236	tags=39%, list=35%, signal=60%
BIOCARTA_MET_PATHWAY	33	0.180289	0.491089	0.991649	1	1	1128	tags=9%, list=9%, signal=10%
VANTVEER_BREAST_CANCER_BRCA1_UP	27	0.182423	0.490735	0.997895	1	1	1447	tags=11%, list=12%, signal=13%
BIOCARTA_MEF2D_PATHWAY	16	0.209195	0.488248	0.981633	1	1	3280	tags=38%, list=27%, signal=51%
REACTOME_FORMATION_OF_RNA_POL_II_ELONGATION_COMPLEX_	42	0.166584	0.486822	0.995859	1	1	10062	tags=100%, list=83%, signal=600%
PID_HEDGEHOG_GLIPATHWAY	42	0.166791	0.485154	0.995893	1	1	3677	tags=36%, list=30%, signal=51%
BIOCARTA_IL2_PATHWAY	18	0.197538	0.482776	0.985325	1	1	469	tags=6%, list=4%, signal=6%
LY_AGING_MIDDLE_DN	16	0.209685	0.482559	0.981053	1	1	5242	tags=69%, list=43%, signal=121%
REACTOME_G1_PHASE	34	0.173339	0.481296	0.996183	1	1	2760	tags=21%, list=23%, signal=27%
BIOCARTA_INSULIN_PATHWAY	18	0.199943	0.480763	0.972803	1	1	459	tags=6%, list=4%, signal=6%
REACTOME_ELONGATION_ARREST_AND_RECOVERY	31	0.178313	0.480236	0.991886	1	1	9919	tags=100%, list=82%, signal=561%
REACTOME_HIV_INFECTION	177	0.131294	0.479325	1	1	1	4232	tags=33%, list=35%, signal=51%
BIOCARTA_RARRXR_PATHWAY	15	0.216126	0.47827	0.974684	1	1	1997	tags=13%, list=17%, signal=16%
BIOCARTA_MTOR_PATHWAY	23	0.18591	0.476542	0.993964	1	1	459	tags=4%, list=4%, signal=5%
FAELT_B_CLL_WITH_VH3_21_DN	42	0.165865	0.476157	0.996094	1	1	815	tags=7%, list=7%, signal=8%
MULLIGAN_NTF3_SIGNALING_VIA_INSR_AND_IGF1R_UP	20	0.19601	0.475506	0.984095	1	1	4064	tags=45%, list=34%, signal=68%
REACTOME_ABORTIVE_ELONGATION_OF_HIV1_TRANSCRIPT_IN_THE_ABSENCE_OF_TAT	23	0.187412	0.475482	0.991853	1	1	9808	tags=100%, list=81%, signal=533%
REACTOME_DOWNREGULATION_OF_TGF_BETA_RECEPTOR_SIGNALING	21	0.189008	0.471406	0.99004	1	1	1306	tags=14%, list=11%, signal=16%
NAGY_TFTC_COMPONENTS_HUMAN	19	0.191085	0.468072	0.988024	1	1	9763	tags=100%, list=81%, signal=523%
NUNODA_RESPONSE_TO_DASATINIB_IMATINIB_UP	29	0.176434	0.467752	0.995745	1	1	2253	tags=17%, list=19%, signal=21%
REACTOME_RNA_POL_II_TRANSCRIPTION_PRE_INITIATION_AND_PROMOTER_OPENING	39	0.166542	0.467704	0.998084	1	1	10062	tags=100%, list=83%, signal=600%
NAGY_STAGA_COMPONENTS_HUMAN	15	0.199566	0.465533	0.988349	1	1	3419	tags=33%, list=28%, signal=46%
REACTOME_APC_C_CDC20_MEDIATED_DEGRADATION_OF_CYCLIN_B	19	0.186213	0.460499	0.974206	1	1	4345	tags=47%, list=36%, signal=74%
REACTOME_FORMATION_OF_THE_HIV1_EARLY_ELONGATION_COMPLEX	32	0.166445	0.460432	1	1	1	10062	tags=100%, list=83%, signal=600%
OXFORD_RALA_OR_RALB_TARGETS_UP	47	0.155075	0.457956	0.997959	1	1	4816	tags=51%, list=40%, signal=85%
REACTOME_REGULATION_OF_MRNA_STABILITY_BY_PROTEINS_THAT_BIND_AU_RICH_ELEMENTS	78	0.141381	0.456471	1	1	1	4229	tags=38%, list=35%, signal=59%
REACTOME_TRANSCRIPTION	155	0.128549	0.453544	1	1	1	735	tags=3%, list=6%, signal=3%
HOLLEMAN_VINCRISTINE_RESISTANCE_ALL_DN	18	0.18667	0.44956	0.991886	1	1	9816	tags=100%, list=81%, signal=535%
REACTOME_PROCESSING_OF_CAPPED_INTRON_CONTAINING_PRE_MRNA	135	0.127941	0.448362	1	1	1	9737	tags=98%, list=81%, signal=501%
PID_MET_PATHWAY	73	0.142685	0.447958	1	1	1	4293	tags=38%, list=36%, signal=59%
[truncated: 24 more rows]
