# Supplementary material for: Survival of pancreatic cancer cells lacking KRAS function
Source: Nat Commun. 2017 Oct 23;8:1090. doi: 10.1038/s41467-017-00942-5 (PMC5653666; doi:10.1038/s41467-017-00942-5)
Supplement: Supplementary file 19 — Supplementary Data 17 [file 41467_2017_942_MOESM19_ESM.xlsx]

## Sheet: Sheet1
Supplementary Data 17. Curated gene set enrichment analysis (MSigDB C2) of A13 Kras intact cells
NAME	SIZE	ES	NES	NOM p-val	FDR q-val	FWER p-val	RANK AT MAX	LEADING EDGE
VANDESLUIS_COMMD1_TARGETS_GROUP_3_UP	57	-0.697374	-2.17426	0	0	0	1232	tags=39%, list=10%, signal=43%
NIKOLSKY_BREAST_CANCER_17Q11_Q21_AMPLICON	78	-0.610152	-1.99756	0	0.0296419	0.072	2119	tags=47%, list=18%, signal=57%
SMIRNOV_RESPONSE_TO_IR_2HR_DN	44	-0.655989	-1.95652	0	0.0495715	0.164	2303	tags=57%, list=19%, signal=70%
MARSON_FOXP3_TARGETS_DN	41	-0.638559	-1.86489	0.0040404	0.166491	0.571	473	tags=22%, list=4%, signal=23%
MEISSNER_BRAIN_HCP_WITH_H3K27ME3	59	-0.594683	-1.86426	0	0.134161	0.574	950	tags=32%, list=8%, signal=35%
BRIDEAU_IMPRINTED_GENES	33	-0.658808	-1.85569	0	0.127346	0.623	1095	tags=33%, list=9%, signal=37%
KEGG_HEMATOPOIETIC_CELL_LINEAGE	33	-0.661689	-1.83749	0	0.141646	0.718	1068	tags=48%, list=9%, signal=53%
ZHANG_TLX_TARGETS_36HR_DN	179	-0.490744	-1.79962	0	0.216686	0.88	4042	tags=63%, list=33%, signal=94%
POTTI_ETOPOSIDE_SENSITIVITY	33	-0.645504	-1.79262	0.0039604	0.210154	0.9	915	tags=36%, list=8%, signal=39%
VALK_AML_CLUSTER_2	18	-0.720782	-1.77054	0.00409836	0.252769	0.961	770	tags=33%, list=6%, signal=36%
REACTOME_INTERFERON_ALPHA_BETA_SIGNALING	35	-0.619156	-1.76974	0	0.232377	0.964	1331	tags=29%, list=11%, signal=32%
NIKOLSKY_BREAST_CANCER_8Q12_Q22_AMPLICON	94	-0.523533	-1.75813	0	0.249565	0.98	2955	tags=46%, list=24%, signal=60%
MIKKELSEN_MEF_HCP_WITH_H3K27ME3	96	-0.522593	-1.75222	0	0.249356	0.986	950	tags=39%, list=8%, signal=42%
KOBAYASHI_EGFR_SIGNALING_6HR_DN	17	-0.714569	-1.73443	0.0123711	0.288407	0.997	1868	tags=59%, list=15%, signal=70%
TAKEDA_TARGETS_OF_NUP98_HOXA9_FUSION_10D_UP	95	-0.505423	-1.72724	0.00203666	0.291154	0.999	968	tags=35%, list=8%, signal=37%
KEGG_CYTOSOLIC_DNA_SENSING_PATHWAY	32	-0.618113	-1.71598	0	0.312018	1	404	tags=13%, list=3%, signal=13%
WORSCHECH_TUMOR_REJECTION_UP	20	-0.693826	-1.71422	0.00408163	0.299839	1	1113	tags=40%, list=9%, signal=44%
COLDREN_GEFITINIB_RESISTANCE_DN	148	-0.475029	-1.70374	0	0.319351	1	1011	tags=28%, list=8%, signal=30%
BENNETT_SYSTEMIC_LUPUS_ERYTHEMATOSUS	15	-0.708494	-1.68698	0.0137795	0.363618	1	812	tags=40%, list=7%, signal=43%
ZHAN_MULTIPLE_MYELOMA_HP_UP	32	-0.593382	-1.68488	0.00619835	0.353565	1	1373	tags=25%, list=11%, signal=28%
CROONQUIST_NRAS_SIGNALING_UP	16	-0.710231	-1.68254	0.00796813	0.345818	1	1698	tags=50%, list=14%, signal=58%
ZHAN_MULTIPLE_MYELOMA_LB_DN	27	-0.624917	-1.67281	0.00785855	0.365058	1	1190	tags=33%, list=10%, signal=37%
REACTOME_IMMUNOREGULATORY_INTERACTIONS_BETWEEN_A_LYMPHOID_AND_A_NON_LYMPHOID_CELL	17	-0.688806	-1.6712	0.0185567	0.354939	1	1094	tags=47%, list=9%, signal=52%
MEISSNER_BRAIN_HCP_WITH_H3K4ME2_AND_H3K27ME3	26	-0.623391	-1.65608	0.00399202	0.398569	1	1072	tags=38%, list=9%, signal=42%
BROWNE_INTERFERON_RESPONSIVE_GENES	42	-0.562119	-1.6537	0.00384615	0.393055	1	959	tags=33%, list=8%, signal=36%
REACTOME_INTEGRIN_ALPHAIIB_BETA3_SIGNALING	21	-0.653322	-1.64667	0.020284	0.406021	1	1068	tags=24%, list=9%, signal=26%
FARMER_BREAST_CANCER_CLUSTER_6	16	-0.686793	-1.64522	0.0138614	0.397005	1	3533	tags=81%, list=29%, signal=115%
WAMUNYOKOLI_OVARIAN_CANCER_GRADES_1_2_UP	115	-0.471113	-1.64064	0	0.400465	1	1238	tags=20%, list=10%, signal=22%
KEGG_RIG_I_LIKE_RECEPTOR_SIGNALING_PATHWAY	44	-0.554838	-1.63815	0.0186722	0.39719	1	640	tags=16%, list=5%, signal=17%
YANG_BREAST_CANCER_ESR1_DN	17	-0.675496	-1.63754	0.0174757	0.38617	1	815	tags=29%, list=7%, signal=31%
DURAND_STROMA_MAX_DN	127	-0.460897	-1.63722	0.00215517	0.374709	1	1032	tags=29%, list=9%, signal=32%
ZHU_CMV_8_HR_UP	33	-0.598348	-1.63654	0.0163934	0.365452	1	765	tags=24%, list=6%, signal=26%
PID_SYNDECAN_2_PATHWAY	28	-0.59499	-1.63021	0.0155642	0.3774	1	1539	tags=39%, list=13%, signal=45%
MCCABE_HOXC6_TARGETS_CANCER_DN	18	-0.673878	-1.62934	0.0141129	0.369483	1	593	tags=22%, list=5%, signal=23%
REACTOME_MYOGENESIS	20	-0.639936	-1.62891	0.0178571	0.360293	1	607	tags=20%, list=5%, signal=21%
KONDO_PROSTATE_CANCER_WITH_H3K27ME3	33	-0.578697	-1.6262	0.0239044	0.359471	1	302	tags=27%, list=3%, signal=28%
BOSCO_INTERFERON_INDUCED_ANTIVIRAL_MODULE	43	-0.552298	-1.62129	0.010352	0.366198	1	1134	tags=30%, list=9%, signal=33%
REACTOME_NOD1_2_SIGNALING_PATHWAY	24	-0.618976	-1.61718	0.0217391	0.369983	1	613	tags=25%, list=5%, signal=26%
CHANGOLKAR_H2AFY_TARGETS_DN	30	-0.586109	-1.616	0.0212355	0.36471	1	414	tags=13%, list=3%, signal=14%
STOSSI_RESPONSE_TO_ESTRADIOL	27	-0.607605	-1.61497	0.0137255	0.359305	1	1406	tags=41%, list=12%, signal=46%
PYEON_CANCER_HEAD_AND_NECK_VS_CERVICAL_UP	152	-0.447139	-1.61153	0	0.361973	1	2749	tags=36%, list=23%, signal=45%
MEISSNER_NPC_HCP_WITH_H3_UNMETHYLATED	226	-0.425976	-1.60715	0	0.368305	1	1052	tags=28%, list=9%, signal=30%
LANDIS_BREAST_CANCER_PROGRESSION_UP	39	-0.550465	-1.5984	0.00642398	0.38965	1	941	tags=23%, list=8%, signal=25%
WANG_IMMORTALIZED_BY_HOXA9_AND_MEIS1_DN	15	-0.671765	-1.59676	0.0245902	0.386725	1	398	tags=33%, list=3%, signal=34%
BROWNE_HCMV_INFECTION_4HR_UP	36	-0.558026	-1.59658	0.00796813	0.378887	1	1250	tags=25%, list=10%, signal=28%
HUPER_BREAST_BASAL_VS_LUMINAL_DN	42	-0.542835	-1.59625	0.010395	0.371973	1	767	tags=24%, list=6%, signal=25%
ZHANG_TLX_TARGETS_UP	86	-0.478954	-1.58379	0.00603622	0.407278	1	4032	tags=62%, list=33%, signal=92%
GYORFFY_DOXORUBICIN_RESISTANCE	33	-0.563228	-1.58175	0.0258964	0.406672	1	1630	tags=33%, list=14%, signal=38%
PID_ARF6_TRAFFICKINGPATHWAY	39	-0.548584	-1.57815	0.0201207	0.411278	1	1242	tags=31%, list=10%, signal=34%
WU_CELL_MIGRATION	135	-0.438586	-1.57217	0.00218341	0.426299	1	1340	tags=32%, list=11%, signal=35%
ROYLANCE_BREAST_CANCER_16Q_COPY_NUMBER_DN	15	-0.656463	-1.57022	0.0458891	0.424959	1	1293	tags=27%, list=11%, signal=30%
YAO_TEMPORAL_RESPONSE_TO_PROGESTERONE_CLUSTER_2	54	-0.507049	-1.56701	0.0094697	0.428303	1	2089	tags=31%, list=17%, signal=38%
ICHIBA_GRAFT_VERSUS_HOST_DISEASE_D7_DN	23	-0.597188	-1.56263	0.0356436	0.435657	1	414	tags=17%, list=3%, signal=18%
YAO_TEMPORAL_RESPONSE_TO_PROGESTERONE_CLUSTER_5	20	-0.625527	-1.56047	0.0327869	0.435664	1	395	tags=25%, list=3%, signal=26%
REACTOME_NUCLEOTIDE_BINDING_DOMAIN_LEUCINE_RICH_REPEAT_CONTAINING_RECEPTOR_NLR_SIGNALING_PATHWAYS	35	-0.563071	-1.55465	0.0251451	0.449694	1	1054	tags=26%, list=9%, signal=28%
VALK_AML_WITH_FLT3_ITD	23	-0.599952	-1.55255	0.0485437	0.449514	1	788	tags=26%, list=7%, signal=28%
HOFFMANN_PRE_BI_TO_LARGE_PRE_BII_LYMPHOCYTE_DN	57	-0.50015	-1.55161	0.0178926	0.445233	1	1686	tags=30%, list=14%, signal=35%
YU_BAP1_TARGETS	25	-0.580398	-1.54391	0.0262626	0.465946	1	2197	tags=40%, list=18%, signal=49%
RADAEVA_RESPONSE_TO_IFNA1_UP	37	-0.540598	-1.54337	0.0163934	0.460282	1	1307	tags=27%, list=11%, signal=30%
ONDER_CDH1_TARGETS_2_DN	300	-0.39451	-1.54003	0.00217391	0.465091	1	1193	tags=28%, list=10%, signal=31%
DAVICIONI_RHABDOMYOSARCOMA_PAX_FOXO1_FUSION_UP	47	-0.521557	-1.53622	0.0248963	0.471924	1	964	tags=28%, list=8%, signal=30%
YAUCH_HEDGEHOG_SIGNALING_PARACRINE_UP	71	-0.47268	-1.53524	0.012024	0.468136	1	317	tags=13%, list=3%, signal=13%
ZHAN_MULTIPLE_MYELOMA_MF_DN	29	-0.572952	-1.53518	0.0394477	0.460937	1	2042	tags=31%, list=17%, signal=37%
DAVICIONI_PAX_FOXO1_SIGNATURE_IN_ARMS_UP	42	-0.529034	-1.53365	0.0191898	0.458954	1	858	tags=29%, list=7%, signal=31%
KEGG_CELL_ADHESION_MOLECULES_CAMS	52	-0.49464	-1.5327	0.0184049	0.455648	1	1134	tags=33%, list=9%, signal=36%
ULE_SPLICING_VIA_NOVA2	32	-0.549437	-1.53252	0.0391753	0.449372	1	1314	tags=19%, list=11%, signal=21%
CHEMNITZ_RESPONSE_TO_PROSTAGLANDIN_E2_UP	127	-0.430368	-1.53208	0.00420168	0.444265	1	2157	tags=23%, list=18%, signal=28%
ZHAN_MULTIPLE_MYELOMA_PR_DN	37	-0.532495	-1.52689	0.0285132	0.455978	1	2248	tags=38%, list=19%, signal=46%
ZHANG_INTERFERON_RESPONSE	15	-0.643445	-1.52582	0.0560928	0.453565	1	917	tags=40%, list=8%, signal=43%
MCMURRAY_TP53_HRAS_COOPERATION_RESPONSE_UP	22	-0.595504	-1.51769	0.0515464	0.477051	1	1426	tags=32%, list=12%, signal=36%
RICKMAN_HEAD_AND_NECK_CANCER_A	40	-0.527506	-1.5164	0.0330739	0.475053	1	1054	tags=38%, list=9%, signal=41%
HUNSBERGER_EXERCISE_REGULATED_GENES	17	-0.631437	-1.51453	0.0468432	0.475128	1	406	tags=18%, list=3%, signal=18%
BEIER_GLIOMA_STEM_CELL_UP	23	-0.582604	-1.5135	0.0581897	0.472706	1	1889	tags=43%, list=16%, signal=51%
TAKEDA_TARGETS_OF_NUP98_HOXA9_FUSION_8D_UP	73	-0.465746	-1.51153	0.0145833	0.473998	1	949	tags=30%, list=8%, signal=33%
PID_INTEGRIN_CS_PATHWAY	17	-0.615448	-1.50754	0.0555556	0.48261	1	1242	tags=59%, list=10%, signal=65%
MAHAJAN_RESPONSE_TO_IL1A_UP	45	-0.515053	-1.50394	0.0222222	0.48956	1	813	tags=24%, list=7%, signal=26%
KEGG_ETHER_LIPID_METABOLISM	20	-0.590766	-1.50047	0.0528302	0.496588	1	753	tags=15%, list=6%, signal=16%
LINDSTEDT_DENDRITIC_CELL_MATURATION_B	39	-0.512849	-1.49585	0.0354906	0.507739	1	1938	tags=36%, list=16%, signal=43%
SABATES_COLORECTAL_ADENOMA_DN	93	-0.438638	-1.49155	0.0166667	0.517519	1	1021	tags=33%, list=8%, signal=36%
VANASSE_BCL2_TARGETS_DN	47	-0.502705	-1.49018	0.038	0.516557	1	1520	tags=26%, list=13%, signal=29%
FARMER_BREAST_CANCER_CLUSTER_7	16	-0.611649	-1.48533	0.0592885	0.528659	1	1856	tags=31%, list=15%, signal=37%
HOELZEL_NF1_TARGETS_UP	86	-0.447051	-1.48451	0.0240481	0.525766	1	760	tags=22%, list=6%, signal=23%
RASHI_RESPONSE_TO_IONIZING_RADIATION_6	48	-0.491322	-1.48209	0.022541	0.52881	1	1893	tags=23%, list=16%, signal=27%
LEE_NEURAL_CREST_STEM_CELL_DN	80	-0.446011	-1.48127	0.0277778	0.525935	1	1490	tags=38%, list=12%, signal=42%
GALINDO_IMMUNE_RESPONSE_TO_ENTEROTOXIN	68	-0.461861	-1.47741	0.0248447	0.534474	1	556	tags=16%, list=5%, signal=17%
NIELSEN_LEIOMYOSARCOMA_CNN1_DN	15	-0.635853	-1.47691	0.0703422	0.529923	1	1331	tags=40%, list=11%, signal=45%
XU_AKT1_TARGETS_6HR	19	-0.581276	-1.47611	0.0612245	0.526988	1	917	tags=26%, list=8%, signal=28%
BOYLAN_MULTIPLE_MYELOMA_C_D_DN	148	-0.403892	-1.47381	0.00795229	0.529945	1	1011	tags=23%, list=8%, signal=25%
KEGG_GLYCOSYLPHOSPHATIDYLINOSITOL_GPI_ANCHOR_BIOSYNTHESIS	24	-0.562521	-1.47289	0.0379242	0.527392	1	2847	tags=46%, list=24%, signal=60%
VANHARANTA_UTERINE_FIBROID_DN	52	-0.477437	-1.47207	0.0286299	0.524785	1	954	tags=27%, list=8%, signal=29%
REACTOME_FATTY_ACYL_COA_BIOSYNTHESIS	16	-0.619147	-1.47074	0.0501002	0.524132	1	943	tags=31%, list=8%, signal=34%
BOSCO_ALLERGEN_INDUCED_TH2_ASSOCIATED_MODULE	96	-0.429763	-1.47061	0.00829876	0.518877	1	1708	tags=27%, list=14%, signal=31%
CREIGHTON_ENDOCRINE_THERAPY_RESISTANCE_2	240	-0.382639	-1.46937	0.00881057	0.517811	1	2572	tags=31%, list=21%, signal=38%
WU_HBX_TARGETS_3_UP	15	-0.615215	-1.46683	0.0833333	0.521688	1	288	tags=13%, list=2%, signal=14%
AMIT_EGF_RESPONSE_240_MCF10A	18	-0.6001	-1.46627	0.0590717	0.518302	1	1383	tags=44%, list=11%, signal=50%
BOQUEST_STEM_CELL_DN	140	-0.409227	-1.46581	0.0131868	0.514809	1	1778	tags=33%, list=15%, signal=38%
YOSHIOKA_LIVER_CANCER_EARLY_RECURRENCE_UP	27	-0.553487	-1.46303	0.043222	0.51969	1	592	tags=19%, list=5%, signal=19%
BILD_CTNNB1_ONCOGENIC_SIGNATURE	71	-0.451993	-1.46254	0.0223577	0.516112	1	1625	tags=25%, list=13%, signal=29%
MCCLUNG_DELTA_FOSB_TARGETS_2WK	30	-0.53671	-1.46217	0.0583333	0.512198	1	682	tags=20%, list=6%, signal=21%
BENPORATH_SUZ12_TARGETS	376	-0.366571	-1.46102	0.00471698	0.511557	1	1165	tags=27%, list=10%, signal=29%
GENTLES_LEUKEMIC_STEM_CELL_UP	17	-0.606205	-1.46096	0.076	0.506677	1	802	tags=41%, list=7%, signal=44%
KEGG_CYTOKINE_CYTOKINE_RECEPTOR_INTERACTION	99	-0.42838	-1.45995	0.0172745	0.505348	1	1311	tags=35%, list=11%, signal=39%
SMID_BREAST_CANCER_LUMINAL_B_UP	87	-0.440887	-1.45984	0.0213592	0.500859	1	689	tags=20%, list=6%, signal=21%
SCHOEN_NFKB_SIGNALING	23	-0.559964	-1.45932	0.0622407	0.497751	1	1227	tags=43%, list=10%, signal=48%
HUANG_FOXA2_TARGETS_UP	32	-0.537013	-1.45638	0.0378151	0.503721	1	954	tags=31%, list=8%, signal=34%
VALK_AML_WITH_EVI1	16	-0.608188	-1.45278	0.0724346	0.512532	1	593	tags=19%, list=5%, signal=20%
AIGNER_ZEB1_TARGETS	27	-0.535869	-1.45249	0.0673469	0.508826	1	505	tags=33%, list=4%, signal=35%
XU_HGF_SIGNALING_NOT_VIA_AKT1_6HR	25	-0.555112	-1.45116	0.0597302	0.509133	1	1416	tags=32%, list=12%, signal=36%
LANDIS_ERBB2_BREAST_TUMORS_324_UP	133	-0.40737	-1.45008	0.012605	0.50813	1	1021	tags=17%, list=8%, signal=19%
DER_IFN_ALPHA_RESPONSE_UP	55	-0.467809	-1.44988	0.0285714	0.504161	1	1647	tags=25%, list=14%, signal=29%
BIOCARTA_SPRY_PATHWAY	16	-0.597453	-1.44722	0.0721248	0.509142	1	2585	tags=38%, list=21%, signal=48%
LIM_MAMMARY_LUMINAL_MATURE_UP	78	-0.443496	-1.44645	0.0204082	0.507444	1	591	tags=17%, list=5%, signal=17%
ZHANG_BREAST_CANCER_PROGENITORS_UP	387	-0.361949	-1.44549	0	0.505984	1	3590	tags=39%, list=30%, signal=53%
SEKI_INFLAMMATORY_RESPONSE_LPS_UP	60	-0.453951	-1.44284	0.0443975	0.511322	1	1282	tags=32%, list=11%, signal=35%
KIM_MYC_AMPLIFICATION_TARGETS_DN	68	-0.457818	-1.44246	0.0166667	0.508211	1	1656	tags=35%, list=14%, signal=41%
BRUECKNER_TARGETS_OF_MIRLET7A3_UP	85	-0.424047	-1.43806	0.0313152	0.519342	1	1373	tags=26%, list=11%, signal=29%
ST_TUMOR_NECROSIS_FACTOR_PATHWAY	28	-0.535187	-1.43568	0.0614754	0.523227	1	2528	tags=39%, list=21%, signal=50%
HOFFMANN_SMALL_PRE_BII_TO_IMMATURE_B_LYMPHOCYTE_DN	36	-0.508474	-1.43478	0.0481928	0.521972	1	1104	tags=14%, list=9%, signal=15%
SMID_BREAST_CANCER_RELAPSE_IN_BRAIN_DN	53	-0.457843	-1.43147	0.0475285	0.529726	1	774	tags=23%, list=6%, signal=24%
LE_SKI_TARGETS_UP	15	-0.596826	-1.43074	0.0805243	0.52829	1	214	tags=27%, list=2%, signal=27%
NOJIMA_SFRP2_TARGETS_DN	17	-0.592093	-1.43017	0.0737052	0.526126	1	1612	tags=29%, list=13%, signal=34%
KEGG_ONE_CARBON_POOL_BY_FOLATE	16	-0.606072	-1.42921	0.0914286	0.525055	1	1516	tags=19%, list=13%, signal=21%
SIMBULAN_UV_RESPONSE_NORMAL_DN	31	-0.527616	-1.42738	0.0667939	0.527599	1	949	tags=23%, list=8%, signal=24%
GAVIN_FOXP3_TARGETS_CLUSTER_P6	72	-0.435524	-1.4253	0.0333988	0.530756	1	2671	tags=32%, list=22%, signal=41%
WATANABE_COLON_CANCER_MSI_VS_MSS_DN	41	-0.493747	-1.42338	0.0465587	0.533234	1	637	tags=15%, list=5%, signal=15%
CAIRO_HEPATOBLASTOMA_UP	179	-0.382903	-1.41607	0.00869565	0.555628	1	1564	tags=18%, list=13%, signal=20%
VANTVEER_BREAST_CANCER_BRCA1_DN	34	-0.501011	-1.41402	0.0881764	0.559051	1	2267	tags=47%, list=19%, signal=58%
KLEIN_PRIMARY_EFFUSION_LYMPHOMA_UP	38	-0.493194	-1.41071	0.0911111	0.567176	1	1017	tags=13%, list=8%, signal=14%
FUJII_YBX1_TARGETS_UP	27	-0.529906	-1.41008	0.0666667	0.565249	1	524	tags=26%, list=4%, signal=27%
BOYLAN_MULTIPLE_MYELOMA_PCA1_UP	49	-0.47215	-1.40982	0.0571429	0.561901	1	959	tags=27%, list=8%, signal=29%
CHARAFE_BREAST_CANCER_BASAL_VS_MESENCHYMAL_UP	71	-0.433688	-1.40626	0.0383065	0.571214	1	949	tags=18%, list=8%, signal=20%
WU_SILENCED_BY_METHYLATION_IN_BLADDER_CANCER	28	-0.516197	-1.40165	0.077951	0.584633	1	439	tags=29%, list=4%, signal=30%
KAUFFMANN_MELANOMA_RELAPSE_UP	59	-0.453379	-1.39774	0.0607966	0.595486	1	3923	tags=56%, list=33%, signal=82%
KOKKINAKIS_METHIONINE_DEPRIVATION_96HR_DN	70	-0.435801	-1.39616	0.0531697	0.597033	1	2231	tags=29%, list=18%, signal=35%
ONDER_CDH1_TARGETS_3_DN	27	-0.518387	-1.39529	0.0829876	0.596126	1	1124	tags=44%, list=9%, signal=49%
BAELDE_DIABETIC_NEPHROPATHY_UP	47	-0.45752	-1.39166	0.0622318	0.606166	1	547	tags=15%, list=5%, signal=16%
TURASHVILI_BREAST_NORMAL_DUCTAL_VS_LOBULAR_UP	51	-0.464303	-1.38847	0.0571429	0.61409	1	1266	tags=22%, list=10%, signal=24%
REACTOME_CELL_CELL_COMMUNICATION	78	-0.429935	-1.3853	0.0425532	0.622311	1	1924	tags=29%, list=16%, signal=35%
KEGG_JAK_STAT_SIGNALING_PATHWAY	85	-0.42117	-1.38472	0.0288066	0.620241	1	1402	tags=24%, list=12%, signal=26%
CHARAFE_BREAST_CANCER_LUMINAL_VS_MESENCHYMAL_UP	311	-0.351312	-1.38428	0	0.617467	1	1404	tags=19%, list=12%, signal=21%
PYEON_HPV_POSITIVE_TUMORS_UP	69	-0.432542	-1.38399	0.0464646	0.614169	1	3888	tags=64%, list=32%, signal=94%
REACTOME_L1CAM_INTERACTIONS	60	-0.444679	-1.38363	0.0653846	0.611324	1	1612	tags=28%, list=13%, signal=33%
CROONQUIST_NRAS_VS_STROMAL_STIMULATION_UP	25	-0.529092	-1.3831	0.0845361	0.609145	1	850	tags=28%, list=7%, signal=30%
ACEVEDO_FGFR1_TARGETS_IN_PROSTATE_CANCER_MODEL_UP	204	-0.367289	-1.38188	0.0169851	0.609508	1	1429	tags=24%, list=12%, signal=26%
BROWNE_HCMV_INFECTION_30MIN_DN	90	-0.408102	-1.37997	0.0309278	0.61294	1	2330	tags=27%, list=19%, signal=33%
SEIDEN_MET_SIGNALING	19	-0.555968	-1.37619	0.107287	0.62381	1	958	tags=11%, list=8%, signal=11%
ACEVEDO_LIVER_CANCER_WITH_H3K27ME3_UP	129	-0.388044	-1.37469	0.0442478	0.625354	1	1342	tags=26%, list=11%, signal=29%
ODONNELL_TARGETS_OF_MYC_AND_TFRC_DN	42	-0.468504	-1.3745	0.0886598	0.62197	1	2046	tags=21%, list=17%, signal=26%
REACTOME_FANCONI_ANEMIA_PATHWAY	18	-0.550051	-1.37443	0.0972516	0.618067	1	3088	tags=61%, list=26%, signal=82%
TAKEDA_TARGETS_OF_NUP98_HOXA9_FUSION_8D_DN	99	-0.401861	-1.37437	0.0271967	0.614088	1	991	tags=22%, list=8%, signal=24%
ZWANG_EGF_PERSISTENTLY_UP	24	-0.527126	-1.37232	0.0760234	0.617968	1	1213	tags=21%, list=10%, signal=23%
VERHAAK_GLIOBLASTOMA_CLASSICAL	151	-0.381642	-1.37162	0.0107296	0.616513	1	1090	tags=20%, list=9%, signal=22%
TORCHIA_TARGETS_OF_EWSR1_FLI1_FUSION_DN	245	-0.359081	-1.37026	0.014433	0.617601	1	1501	tags=21%, list=12%, signal=24%
BREDEMEYER_RAG_SIGNALING_VIA_ATM_NOT_VIA_NFKB_UP	41	-0.479067	-1.36991	0.0782779	0.614931	1	1868	tags=32%, list=15%, signal=37%
HAN_JNK_SINGALING_DN	27	-0.503823	-1.36904	0.0952381	0.614377	1	593	tags=30%, list=5%, signal=31%
KEGG_HOMOLOGOUS_RECOMBINATION	25	-0.528476	-1.3679	0.0914894	0.614744	1	3707	tags=52%, list=31%, signal=75%
YEGNASUBRAMANIAN_PROSTATE_CANCER	67	-0.430175	-1.36757	0.0591837	0.612299	1	1464	tags=27%, list=12%, signal=30%
DAUER_STAT3_TARGETS_DN	31	-0.504058	-1.3663	0.103175	0.61341	1	917	tags=29%, list=8%, signal=31%
PID_MYC_ACTIVPATHWAY	75	-0.424427	-1.3645	0.0479042	0.616357	1	393	tags=7%, list=3%, signal=7%
PID_LIS1PATHWAY	24	-0.534732	-1.36424	0.110442	0.613503	1	2	tags=4%, list=0%, signal=4%
AMIT_EGF_RESPONSE_480_MCF10A	34	-0.47891	-1.36394	0.109731	0.610811	1	1398	tags=21%, list=12%, signal=23%
LY_AGING_PREMATURE_DN	27	-0.508912	-1.36376	0.110454	0.607717	1	2361	tags=30%, list=20%, signal=37%
CHYLA_CBFA2T3_TARGETS_UP	234	-0.35579	-1.3593	0.0182927	0.620998	1	1011	tags=21%, list=8%, signal=22%
REACTOME_CELL_JUNCTION_ORGANIZATION	50	-0.447391	-1.35603	0.0675105	0.629611	1	1165	tags=24%, list=10%, signal=26%
ONO_FOXP3_TARGETS_DN	25	-0.522796	-1.35587	0.118677	0.626415	1	475	tags=24%, list=4%, signal=25%
WANG_BARRETTS_ESOPHAGUS_UP	35	-0.472708	-1.35114	0.0836576	0.64098	1	664	tags=29%, list=6%, signal=30%
ACEVEDO_LIVER_CANCER_WITH_H3K9ME3_DN	51	-0.451936	-1.3509	0.0705882	0.638146	1	1645	tags=25%, list=14%, signal=29%
CAIRO_LIVER_DEVELOPMENT_UP	130	-0.378127	-1.34969	0.034413	0.639148	1	1513	tags=25%, list=13%, signal=28%
LEE_EARLY_T_LYMPHOCYTE_DN	35	-0.48464	-1.34726	0.0720165	0.644931	1	1993	tags=34%, list=17%, signal=41%
REACTOME_ABC_FAMILY_PROTEINS_MEDIATED_TRANSPORT	17	-0.555311	-1.34533	0.16381	0.648725	1	1404	tags=29%, list=12%, signal=33%
BASAKI_YBX1_TARGETS_DN	292	-0.345286	-1.34416	0.0166667	0.649665	1	2493	tags=34%, list=21%, signal=42%
RICKMAN_METASTASIS_UP	263	-0.347803	-1.34352	0.0128205	0.648538	1	2103	tags=20%, list=17%, signal=24%
FONTAINE_FOLLICULAR_THYROID_ADENOMA_DN	48	-0.452229	-1.34252	0.0763209	0.648642	1	1624	tags=29%, list=13%, signal=34%
KUNINGER_IGF1_VS_PDGFB_TARGETS_DN	37	-0.465441	-1.34251	0.0956175	0.644976	1	1356	tags=38%, list=11%, signal=42%
RIZ_ERYTHROID_DIFFERENTIATION_12HR	34	-0.492908	-1.34152	0.111789	0.644985	1	378	tags=15%, list=3%, signal=15%
REACTOME_PLATELET_AGGREGATION_PLUG_FORMATION	22	-0.519746	-1.33815	0.132812	0.654541	1	1068	tags=23%, list=9%, signal=25%
MARCHINI_TRABECTEDIN_RESISTANCE_UP	15	-0.562176	-1.33781	0.15121	0.652123	1	1021	tags=27%, list=8%, signal=29%
PID_FANCONI_PATHWAY	43	-0.448775	-1.3374	0.0923695	0.650241	1	3830	tags=53%, list=32%, signal=78%
CHOW_RASSF1_TARGETS_UP	26	-0.503807	-1.33716	0.119522	0.647597	1	242	tags=8%, list=2%, signal=8%
REACTOME_BASE_EXCISION_REPAIR	19	-0.553951	-1.33711	0.140845	0.644148	1	2433	tags=42%, list=20%, signal=53%
LUI_THYROID_CANCER_PAX8_PPARG_UP	35	-0.481857	-1.33707	0.118812	0.640733	1	1841	tags=29%, list=15%, signal=34%
KOBAYASHI_EGFR_SIGNALING_24HR_DN	237	-0.349203	-1.3363	0.0181406	0.64022	1	2401	tags=22%, list=20%, signal=26%
BOYAULT_LIVER_CANCER_SUBCLASS_G6_UP	47	-0.447469	-1.33375	0.0939457	0.646586	1	485	tags=11%, list=4%, signal=11%
REACTOME_RESOLUTION_OF_AP_SITES_VIA_THE_MULTIPLE_NUCLEOTIDE_PATCH_REPLACEMENT_PATHWAY	17	-0.542659	-1.33349	0.130604	0.644016	1	2433	tags=41%, list=20%, signal=52%
ZHENG_FOXP3_TARGETS_IN_T_LYMPHOCYTE_DN	27	-0.490916	-1.33176	0.110647	0.647121	1	1299	tags=30%, list=11%, signal=33%
TARTE_PLASMA_CELL_VS_PLASMABLAST_UP	213	-0.351096	-1.33139	0.0262582	0.645048	1	920	tags=18%, list=8%, signal=19%
ZIRN_TRETINOIN_RESPONSE_WT1_UP	17	-0.54665	-1.3301	0.143667	0.646713	1	1311	tags=47%, list=11%, signal=53%
BACOLOD_RESISTANCE_TO_ALKYLATING_AGENTS_UP	17	-0.54788	-1.32946	0.13556	0.6457	1	666	tags=29%, list=6%, signal=31%
WANG_LSD1_TARGETS_UP	17	-0.538839	-1.32665	0.138554	0.653413	1	225	tags=12%, list=2%, signal=12%
ZHAN_MULTIPLE_MYELOMA_CD1_DN	33	-0.470627	-1.3263	0.135524	0.651283	1	565	tags=15%, list=5%, signal=16%
POMEROY_MEDULLOBLASTOMA_PROGNOSIS_UP	33	-0.467531	-1.32433	0.131783	0.655441	1	265	tags=15%, list=2%, signal=15%
HOFMANN_CELL_LYMPHOMA_DN	24	-0.510808	-1.32345	0.115063	0.655419	1	333	tags=13%, list=3%, signal=13%
BONOME_OVARIAN_CANCER_SURVIVAL_SUBOPTIMAL_DEBULKING	403	-0.328322	-1.32223	0.0112613	0.656954	1	1391	tags=14%, list=12%, signal=15%
CONRAD_STEM_CELL	26	-0.508227	-1.32046	0.116371	0.660417	1	1040	tags=23%, list=9%, signal=25%
BOYAULT_LIVER_CANCER_SUBCLASS_G2	25	-0.508668	-1.31938	0.128968	0.661183	1	280	tags=12%, list=2%, signal=12%
LEIN_NEURON_MARKERS	38	-0.452244	-1.31808	0.1	0.662803	1	317	tags=16%, list=3%, signal=16%
HECKER_IFNB1_TARGETS	38	-0.471167	-1.31708	0.0939597	0.663374	1	1068	tags=37%, list=9%, signal=40%
QI_PLASMACYTOMA_UP	159	-0.365481	-1.31604	0.0421053	0.664102	1	1238	tags=20%, list=10%, signal=22%
WAKASUGI_HAVE_ZNF143_BINDING_SITES	55	-0.423979	-1.31473	0.0987654	0.665956	1	2879	tags=40%, list=24%, signal=52%
REACTOME_POST_TRANSLATIONAL_MODIFICATION_SYNTHESIS_OF_GPI_ANCHORED_PROTEINS	26	-0.498177	-1.31411	0.14135	0.66504	1	2847	tags=42%, list=24%, signal=55%
REACTOME_DOUBLE_STRAND_BREAK_REPAIR	22	-0.518678	-1.31232	0.135983	0.668924	1	3715	tags=68%, list=31%, signal=98%
YANG_BREAST_CANCER_ESR1_UP	25	-0.495976	-1.3123	0.14313	0.665677	1	969	tags=20%, list=8%, signal=22%
LIEN_BREAST_CARCINOMA_METAPLASTIC_VS_DUCTAL_DN	52	-0.429534	-1.31108	0.0921844	0.667298	1	2112	tags=44%, list=18%, signal=53%
CHICAS_RB1_TARGETS_SENESCENT	428	-0.323509	-1.31092	0.00881057	0.664556	1	1699	tags=19%, list=14%, signal=22%
SCHURINGA_STAT5A_TARGETS_UP	15	-0.548201	-1.30767	0.177515	0.673652	1	1772	tags=53%, list=15%, signal=62%
VILIMAS_NOTCH1_TARGETS_UP	20	-0.530913	-1.30515	0.148893	0.680167	1	839	tags=30%, list=7%, signal=32%
PID_LKB1_PATHWAY	43	-0.447165	-1.30221	0.112403	0.688553	1	333	tags=9%, list=3%, signal=10%
ROZANOV_MMP14_TARGETS_DN	19	-0.522818	-1.30197	0.147844	0.686112	1	956	tags=26%, list=8%, signal=29%
GAVIN_FOXP3_TARGETS_CLUSTER_P2	55	-0.425365	-1.30002	0.091858	0.690432	1	1418	tags=29%, list=12%, signal=33%
LA_MEN1_TARGETS	20	-0.527757	-1.29769	0.133858	0.695848	1	112	tags=15%, list=1%, signal=15%
KEGG_EPITHELIAL_CELL_SIGNALING_IN_HELICOBACTER_PYLORI_INFECTION	55	-0.424846	-1.29637	0.112033	0.697647	1	607	tags=15%, list=5%, signal=15%
CHIANG_LIVER_CANCER_SUBCLASS_PROLIFERATION_DN	75	-0.399077	-1.29621	0.110887	0.695019	1	1412	tags=24%, list=12%, signal=27%
BIOCARTA_DEATH_PATHWAY	29	-0.480672	-1.29597	0.135417	0.692712	1	2520	tags=34%, list=21%, signal=43%
REACTOME_CELL_CELL_JUNCTION_ORGANIZATION	31	-0.467029	-1.2953	0.141717	0.692183	1	1894	tags=32%, list=16%, signal=38%
SENGUPTA_NASOPHARYNGEAL_CARCINOMA_WITH_LMP1_UP	279	-0.333534	-1.29528	0.0217391	0.689027	1	2336	tags=29%, list=19%, signal=35%
ABDELMOHSEN_ELAVL4_TARGETS	15	-0.547733	-1.29499	0.168582	0.687031	1	1094	tags=33%, list=9%, signal=37%
HELLER_SILENCED_BY_METHYLATION_UP	146	-0.360148	-1.29407	0.0460526	0.687581	1	1023	tags=19%, list=8%, signal=21%
MARZEC_IL2_SIGNALING_UP	86	-0.389989	-1.29314	0.0752896	0.688149	1	1249	tags=22%, list=10%, signal=24%
VALK_AML_CLUSTER_4	21	-0.502976	-1.29217	0.186373	0.688821	1	442	tags=14%, list=4%, signal=15%
REACTOME_ADP_SIGNALLING_THROUGH_P2RY1	15	-0.548667	-1.29155	0.167006	0.688155	1	1681	tags=27%, list=14%, signal=31%
FINETTI_BREAST_CANCERS_KINOME_GRAY	15	-0.548315	-1.29141	0.193613	0.685568	1	3240	tags=53%, list=27%, signal=73%
MATZUK_SPERMATOCYTE	51	-0.420683	-1.29137	0.102296	0.68264	1	2358	tags=31%, list=20%, signal=39%
PID_ERA_GENOMIC_PATHWAY	52	-0.417674	-1.29082	0.109705	0.681722	1	3241	tags=40%, list=27%, signal=55%
PEDERSEN_METASTASIS_BY_ERBB2_ISOFORM_6	15	-0.538743	-1.29031	0.178571	0.680736	1	744	tags=40%, list=6%, signal=43%
PID_CD40_PATHWAY	25	-0.498299	-1.28753	0.175758	0.688514	1	3616	tags=52%, list=30%, signal=74%
HEIDENBLAD_AMPLICON_8Q24_DN	37	-0.449787	-1.28749	0.124744	0.685626	1	1036	tags=14%, list=9%, signal=15%
NAKAYAMA_FRA2_TARGETS	34	-0.459874	-1.28747	0.142857	0.682674	1	760	tags=15%, list=6%, signal=16%
SWEET_KRAS_TARGETS_DN	47	-0.428661	-1.28598	0.137097	0.685354	1	1245	tags=23%, list=10%, signal=26%
REN_ALVEOLAR_RHABDOMYOSARCOMA_UP	61	-0.408974	-1.28434	0.101761	0.688742	1	938	tags=25%, list=8%, signal=27%
MIKKELSEN_MCV6_HCP_WITH_H3K27ME3	96	-0.383199	-1.28359	0.0989474	0.688563	1	553	tags=23%, list=5%, signal=24%
GAUSSMANN_MLL_AF4_FUSION_TARGETS_B_UP	19	-0.522358	-1.28298	0.162427	0.687848	1	595	tags=32%, list=5%, signal=33%
MIDORIKAWA_AMPLIFIED_IN_LIVER_CANCER	39	-0.446141	-1.28201	0.124294	0.688551	1	3993	tags=59%, list=33%, signal=88%
REACTOME_REGULATION_OF_KIT_SIGNALING	15	-0.552801	-1.2815	0.177694	0.687537	1	3121	tags=60%, list=26%, signal=81%
TSAI_RESPONSE_TO_IONIZING_RADIATION	113	-0.368414	-1.27971	0.0673469	0.691524	1	2131	tags=28%, list=18%, signal=34%
KOHOUTEK_CCNT2_TARGETS	35	-0.450454	-1.27944	0.143149	0.689743	1	665	tags=20%, list=6%, signal=21%
MORI_SMALL_PRE_BII_LYMPHOCYTE_UP	70	-0.395193	-1.27934	0.120172	0.687216	1	822	tags=13%, list=7%, signal=14%
REACTOME_DNA_REPAIR	100	-0.369565	-1.27923	0.0848861	0.684759	1	3260	tags=35%, list=27%, signal=48%
KEGG_LEUKOCYTE_TRANSENDOTHELIAL_MIGRATION	70	-0.403278	-1.27892	0.0963115	0.682995	1	806	tags=21%, list=7%, signal=23%
MATZUK_MALE_REPRODUCTION_SERTOLI	18	-0.5295	-1.27889	0.19305	0.680262	1	2150	tags=44%, list=18%, signal=54%
FLECHNER_BIOPSY_KIDNEY_TRANSPLANT_REJECTED_VS_OK_UP	44	-0.437675	-1.27756	0.119545	0.682387	1	839	tags=18%, list=7%, signal=19%
KYNG_ENVIRONMENTAL_STRESS_RESPONSE_DN	18	-0.533226	-1.27662	0.190763	0.683027	1	2269	tags=33%, list=19%, signal=41%
MIKKELSEN_MEF_ICP_WITH_H3K4ME3_AND_H3K27ME3	17	-0.533698	-1.2766	0.188259	0.680265	1	1283	tags=53%, list=11%, signal=59%
ZHENG_IL22_SIGNALING_UP	30	-0.466485	-1.27645	0.143925	0.677956	1	1624	tags=33%, list=13%, signal=38%
BOYAULT_LIVER_CANCER_SUBCLASS_G23_UP	47	-0.427269	-1.27622	0.128257	0.675985	1	2543	tags=28%, list=21%, signal=35%
KEGG_NOD_LIKE_RECEPTOR_SIGNALING_PATHWAY	38	-0.445561	-1.27505	0.152866	0.677497	1	763	tags=16%, list=6%, signal=17%
DUTTA_APOPTOSIS_VIA_NFKB	27	-0.480347	-1.27363	0.158859	0.680118	1	1134	tags=30%, list=9%, signal=33%
DELACROIX_RAR_TARGETS_UP	38	-0.444841	-1.27327	0.144554	0.678778	1	1710	tags=37%, list=14%, signal=43%
IZADPANAH_STEM_CELL_ADIPOSE_VS_BONE_UP	98	-0.379924	-1.27319	0.0923379	0.676338	1	1695	tags=28%, list=14%, signal=32%
XU_GH1_EXOGENOUS_TARGETS_UP	43	-0.423456	-1.27223	0.149701	0.677226	1	2199	tags=28%, list=18%, signal=34%
MIYAGAWA_TARGETS_OF_EWSR1_ETS_FUSIONS_UP	190	-0.337062	-1.27187	0.0546559	0.675782	1	1341	tags=22%, list=11%, signal=24%
PARK_HSC_MARKERS	34	-0.45591	-1.27086	0.149105	0.676885	1	1396	tags=21%, list=12%, signal=23%
TAKEDA_TARGETS_OF_NUP98_HOXA9_FUSION_16D_UP	80	-0.384388	-1.27068	0.120332	0.674886	1	1108	tags=29%, list=9%, signal=31%
BENPORATH_ES_2	29	-0.468083	-1.27005	0.180328	0.674779	1	1823	tags=28%, list=15%, signal=32%
RODRIGUES_THYROID_CARCINOMA_DN	63	-0.398239	-1.26956	0.134066	0.673898	1	2502	tags=41%, list=21%, signal=52%
FOSTER_KDM1A_TARGETS_UP	106	-0.367384	-1.26905	0.0814664	0.673242	1	1238	tags=25%, list=10%, signal=27%
KATSANOU_ELAVL1_TARGETS_UP	114	-0.360315	-1.26897	0.0856531	0.67085	1	1195	tags=26%, list=10%, signal=29%
MARTORIATI_MDM4_TARGETS_NEUROEPITHELIUM_DN	78	-0.385539	-1.26819	0.106918	0.671181	1	1064	tags=21%, list=9%, signal=22%
DOANE_BREAST_CANCER_ESR1_UP	57	-0.410081	-1.26812	0.14	0.668831	1	1399	tags=30%, list=12%, signal=34%
SHETH_LIVER_CANCER_VS_TXNIP_LOSS_PAM5	45	-0.427345	-1.26652	0.133333	0.672121	1	1120	tags=22%, list=9%, signal=24%
SPIRA_SMOKERS_LUNG_CANCER_UP	29	-0.463855	-1.26579	0.165692	0.672157	1	795	tags=14%, list=7%, signal=15%
TAKEDA_TARGETS_OF_NUP98_HOXA9_FUSION_6HR_UP	47	-0.424154	-1.26295	0.128834	0.680199	1	1249	tags=28%, list=10%, signal=31%
LASTOWSKA_NEUROBLASTOMA_COPY_NUMBER_UP	151	-0.353227	-1.26156	0.0811359	0.682734	1	2276	tags=29%, list=19%, signal=35%
ACEVEDO_LIVER_CANCER_WITH_H3K9ME3_UP	57	-0.406134	-1.26123	0.144654	0.681373	1	1518	tags=32%, list=13%, signal=36%
REACTOME_ADHERENS_JUNCTIONS_INTERACTIONS	17	-0.53498	-1.26116	0.187135	0.679069	1	1076	tags=24%, list=9%, signal=26%
MILI_PSEUDOPODIA_HAPTOTAXIS_UP	478	-0.309331	-1.26097	0.0139535	0.677175	1	4475	tags=48%, list=37%, signal=73%
XU_GH1_AUTOCRINE_TARGETS_UP	152	-0.348867	-1.26056	0.0712831	0.676186	1	1379	tags=17%, list=11%, signal=19%
CHEMNITZ_RESPONSE_TO_PROSTAGLANDIN_E2_DN	257	-0.327456	-1.25496	0.0579399	0.694406	1	1547	tags=21%, list=13%, signal=24%
TAKEDA_TARGETS_OF_NUP98_HOXA9_FUSION_10D_DN	62	-0.400956	-1.25484	0.118236	0.692212	1	1090	tags=23%, list=9%, signal=25%
SENESE_HDAC3_TARGETS_UP	392	-0.313003	-1.25465	0.0258065	0.690357	1	2249	tags=26%, list=19%, signal=31%
MEISSNER_NPC_HCP_WITH_H3K4ME3_AND_H3K27ME3	64	-0.397303	-1.25465	0.130346	0.687809	1	883	tags=31%, list=7%, signal=34%
ELLWOOD_MYC_TARGETS_DN	33	-0.441081	-1.25162	0.165992	0.696362	1	265	tags=12%, list=2%, signal=12%
YOKOE_CANCER_TESTIS_ANTIGENS	22	-0.48819	-1.25111	0.186235	0.695602	1	2104	tags=36%, list=17%, signal=44%
ROSS_AML_WITH_AML1_ETO_FUSION	48	-0.411252	-1.24694	0.155556	0.708578	1	326	tags=13%, list=3%, signal=13%
ZHAN_MULTIPLE_MYELOMA_HP_DN	40	-0.431693	-1.24502	0.159681	0.713382	1	1278	tags=25%, list=11%, signal=28%
ZHANG_RESPONSE_TO_IKK_INHIBITOR_AND_TNF_UP	160	-0.336518	-1.24469	0.0718816	0.71206	1	1902	tags=26%, list=16%, signal=31%
AMIT_SERUM_RESPONSE_20_MCF10A	18	-0.49863	-1.24114	0.215726	0.723348	1	762	tags=28%, list=6%, signal=30%
PID_BETACATENIN_NUC_PATHWAY	60	-0.393706	-1.24064	0.12753	0.722687	1	2489	tags=30%, list=21%, signal=38%
WENDT_COHESIN_TARGETS_UP	30	-0.460312	-1.24004	0.184486	0.722455	1	2012	tags=30%, list=17%, signal=36%
SENGUPTA_NASOPHARYNGEAL_CARCINOMA_DN	122	-0.352996	-1.23967	0.116183	0.721295	1	968	tags=20%, list=8%, signal=21%
MIKKELSEN_NPC_HCP_WITH_H3K27ME3	82	-0.379452	-1.23749	0.119342	0.726962	1	538	tags=23%, list=4%, signal=24%
FOSTER_TOLERANT_MACROPHAGE_DN	341	-0.309003	-1.23656	0.0405117	0.727805	1	1479	tags=20%, list=12%, signal=22%
MEISSNER_NPC_HCP_WITH_H3K4ME2	260	-0.320609	-1.23631	0.0541126	0.726152	1	1232	tags=23%, list=10%, signal=25%
WIERENGA_STAT5A_TARGETS_GROUP2	37	-0.436373	-1.23488	0.167002	0.729074	1	739	tags=22%, list=6%, signal=23%
KRASNOSELSKAYA_ILF3_TARGETS_UP	22	-0.480001	-1.23433	0.204409	0.728553	1	812	tags=23%, list=7%, signal=24%
REACTOME_TRANSPORT_OF_GLUCOSE_AND_OTHER_SUGARS_BILE_SALTS_AND_ORGANIC_ACIDS_METAL_IONS_AND_AMINE_COMPOUNDS	34	-0.439587	-1.23384	0.173913	0.727781	1	762	tags=15%, list=6%, signal=16%
WINNEPENNINCKX_MELANOMA_METASTASIS_UP	148	-0.343655	-1.2321	0.108511	0.731831	1	3295	tags=34%, list=27%, signal=46%
ZHENG_BOUND_BY_FOXP3	360	-0.30819	-1.23055	0.0517241	0.73532	1	1239	tags=13%, list=10%, signal=14%
NELSON_RESPONSE_TO_ANDROGEN_DN	17	-0.511716	-1.23039	0.208925	0.733349	1	1244	tags=29%, list=10%, signal=33%
NIKOLSKY_BREAST_CANCER_16Q24_AMPLICON	35	-0.43147	-1.23031	0.191489	0.731112	1	4060	tags=63%, list=34%, signal=94%
XU_CREBBP_TARGETS_UP	24	-0.474128	-1.2302	0.208081	0.728982	1	717	tags=17%, list=6%, signal=18%
BIOCARTA_TEL_PATHWAY	18	-0.508576	-1.22859	0.232283	0.73254	1	3923	tags=61%, list=33%, signal=90%
FOURNIER_ACINAR_DEVELOPMENT_EARLY_UP	17	-0.517039	-1.22776	0.204918	0.73314	1	315	tags=18%, list=3%, signal=18%
BOYLAN_MULTIPLE_MYELOMA_PCA3_DN	44	-0.418284	-1.22751	0.175	0.731619	1	612	tags=11%, list=5%, signal=12%
SCHEIDEREIT_IKK_INTERACTING_PROTEINS	52	-0.407383	-1.22655	0.16805	0.732946	1	588	tags=12%, list=5%, signal=12%
WILCOX_PRESPONSE_TO_ROGESTERONE_UP	114	-0.34968	-1.22629	0.102669	0.731426	1	2348	tags=27%, list=19%, signal=33%
REACTOME_GROWTH_HORMONE_RECEPTOR_SIGNALING	19	-0.494117	-1.22601	0.204167	0.730077	1	1331	tags=32%, list=11%, signal=35%
NAM_FXYD5_TARGETS_DN	17	-0.504004	-1.22533	0.235412	0.73034	1	7	tags=6%, list=0%, signal=6%
ZHAN_MULTIPLE_MYELOMA_MS_DN	31	-0.444972	-1.22505	0.188641	0.728903	1	1300	tags=19%, list=11%, signal=22%
SEITZ_NEOPLASTIC_TRANSFORMATION_BY_8P_DELETION_UP	46	-0.406498	-1.22472	0.164241	0.727758	1	1193	tags=33%, list=10%, signal=36%
KEGG_VIBRIO_CHOLERAE_INFECTION	44	-0.411451	-1.22472	0.155925	0.725357	1	507	tags=11%, list=4%, signal=12%
SMID_BREAST_CANCER_BASAL_DN	403	-0.304891	-1.22359	0.0401691	0.727211	1	1404	tags=21%, list=12%, signal=23%
NIKOLSKY_BREAST_CANCER_1Q21_AMPLICON	28	-0.463026	-1.22352	0.222453	0.725069	1	403	tags=7%, list=3%, signal=7%
GROSS_HIF1A_TARGETS_DN	22	-0.471556	-1.2224	0.231939	0.726912	1	654	tags=14%, list=5%, signal=14%
KORKOLA_YOLK_SAC_TUMOR	29	-0.445631	-1.22228	0.180328	0.72498	1	1770	tags=31%, list=15%, signal=36%
VALK_AML_CLUSTER_11	30	-0.445509	-1.22174	0.194932	0.724728	1	873	tags=20%, list=7%, signal=22%
LIANG_HEMATOPOIESIS_STEM_CELL_NUMBER_SMALL_VS_HUGE_DN	24	-0.465749	-1.22051	0.210634	0.726961	1	1171	tags=21%, list=10%, signal=23%
PID_FOXM1PATHWAY	37	-0.436818	-1.21863	0.186747	0.73167	1	2484	tags=24%, list=21%, signal=31%
YOSHIMURA_MAPK8_TARGETS_UP	615	-0.290818	-1.21736	0.0200893	0.734272	1	1121	tags=15%, list=9%, signal=16%
MIKKELSEN_ES_ICP_WITH_H3K4ME3_AND_H3K27ME3	43	-0.409029	-1.21566	0.165029	0.738128	1	686	tags=28%, list=6%, signal=29%
PATTERSON_DOCETAXEL_RESISTANCE	22	-0.471102	-1.21502	0.21673	0.738299	1	2674	tags=36%, list=22%, signal=47%
BONOME_OVARIAN_CANCER_POOR_SURVIVAL_UP	27	-0.452314	-1.21494	0.21881	0.73619	1	696	tags=19%, list=6%, signal=20%
DACOSTA_UV_RESPONSE_VIA_ERCC3_XPCS_DN	79	-0.368591	-1.2149	0.154321	0.733966	1	2198	tags=22%, list=18%, signal=26%
MOLENAAR_TARGETS_OF_CCND1_AND_CDK4_DN	53	-0.394332	-1.21393	0.162698	0.735246	1	3493	tags=40%, list=29%, signal=56%
CHEN_NEUROBLASTOMA_COPY_NUMBER_GAINS	34	-0.436873	-1.21201	0.195446	0.740047	1	3308	tags=44%, list=27%, signal=61%
SHAFFER_IRF4_MULTIPLE_MYELOMA_PROGRAM	29	-0.442315	-1.21179	0.226667	0.738537	1	2448	tags=34%, list=20%, signal=43%
PID_REELINPATHWAY	24	-0.461314	-1.21118	0.228033	0.738564	1	1245	tags=17%, list=10%, signal=19%
ODONNELL_TFRC_TARGETS_DN	106	-0.348242	-1.21078	0.14128	0.737782	1	2146	tags=20%, list=18%, signal=24%
FERREIRA_EWINGS_SARCOMA_UNSTABLE_VS_STABLE_UP	143	-0.336376	-1.21063	0.0878661	0.735969	1	3228	tags=32%, list=27%, signal=43%
VANTVEER_BREAST_CANCER_ESR1_UP	130	-0.343689	-1.20932	0.123984	0.738768	1	1950	tags=25%, list=16%, signal=29%
BIOCARTA_RAC1_PATHWAY	19	-0.493651	-1.20816	0.23251	0.741025	1	1406	tags=32%, list=12%, signal=36%
MARSON_FOXP3_TARGETS_STIMULATED_UP	16	-0.515081	-1.20786	0.250958	0.739847	1	3099	tags=56%, list=26%, signal=76%
NIELSEN_GIST	77	-0.369542	-1.20778	0.153996	0.737831	1	1032	tags=16%, list=9%, signal=17%
SENESE_HDAC1_AND_HDAC2_TARGETS_UP	164	-0.330889	-1.20775	0.11465	0.735673	1	1297	tags=17%, list=11%, signal=19%
REACTOME_POTASSIUM_CHANNELS	21	-0.465773	-1.20636	0.22547	0.738583	1	2270	tags=48%, list=19%, signal=59%
TONKS_TARGETS_OF_RUNX1_RUNX1T1_FUSION_ERYTHROCYTE_UP	109	-0.347903	-1.20596	0.126789	0.737746	1	987	tags=20%, list=8%, signal=22%
FONTAINE_PAPILLARY_THYROID_CARCINOMA_UP	42	-0.407783	-1.204	0.188034	0.742929	1	850	tags=17%, list=7%, signal=18%
GRADE_COLON_VS_RECTAL_CANCER_DN	43	-0.418189	-1.20357	0.182752	0.742374	1	1124	tags=14%, list=9%, signal=15%
CHEN_HOXA5_TARGETS_9HR_UP	180	-0.323549	-1.20206	0.0952381	0.745809	1	3458	tags=39%, list=29%, signal=54%
BROWNE_HCMV_INFECTION_10HR_UP	72	-0.374237	-1.19967	0.172917	0.752695	1	3032	tags=38%, list=25%, signal=50%
DER_IFN_BETA_RESPONSE_UP	82	-0.365824	-1.19866	0.158111	0.754308	1	1647	tags=17%, list=14%, signal=20%
LIU_SMARCA4_TARGETS	37	-0.428033	-1.19837	0.207469	0.753209	1	631	tags=24%, list=5%, signal=26%
FIGUEROA_AML_METHYLATION_CLUSTER_6_UP	87	-0.360008	-1.19643	0.177388	0.75823	1	2573	tags=29%, list=21%, signal=36%
JOHNSTONE_PARVB_TARGETS_2_DN	301	-0.301544	-1.19169	0.075431	0.77413	1	3779	tags=40%, list=31%, signal=57%
GAURNIER_PSMD4_TARGETS	26	-0.451781	-1.19158	0.211417	0.7722	1	1307	tags=35%, list=11%, signal=39%
LEE_METASTASIS_AND_ALTERNATIVE_SPLICING_DN	35	-0.421249	-1.18997	0.220165	0.776205	1	766	tags=14%, list=6%, signal=15%
WESTON_VEGFA_TARGETS_3HR	48	-0.39676	-1.18958	0.200393	0.775463	1	1631	tags=25%, list=14%, signal=29%
ZHU_CMV_ALL_UP	97	-0.347995	-1.18934	0.151139	0.774174	1	988	tags=9%, list=8%, signal=10%
REACTOME_NUCLEAR_EVENTS_KINASE_AND_TRANSCRIPTION_FACTOR_ACTIVATION	24	-0.45189	-1.18933	0.210634	0.771924	1	1423	tags=21%, list=12%, signal=24%
NAKAMURA_METASTASIS_MODEL_DN	33	-0.42293	-1.18861	0.209877	0.77233	1	1313	tags=30%, list=11%, signal=34%
SENESE_HDAC1_TARGETS_UP	358	-0.29737	-1.18828	0.0712743	0.7713	1	2519	tags=27%, list=21%, signal=33%
KAUFFMANN_DNA_REPAIR_GENES	207	-0.317423	-1.18809	0.113169	0.769779	1	3751	tags=37%, list=31%, signal=52%
ONDER_CDH1_TARGETS_1_DN	125	-0.338609	-1.18801	0.146998	0.767852	1	2079	tags=26%, list=17%, signal=31%
MUELLER_COMMON_TARGETS_OF_AML_FUSIONS_DN	18	-0.483383	-1.18738	0.26506	0.767954	1	91	tags=6%, list=1%, signal=6%
HUPER_BREAST_BASAL_VS_LUMINAL_UP	21	-0.471807	-1.18551	0.27673	0.77314	1	1124	tags=33%, list=9%, signal=37%
ABBUD_LIF_SIGNALING_1_DN	20	-0.473755	-1.18419	0.254473	0.775852	1	1715	tags=25%, list=14%, signal=29%
NUYTTEN_NIPP1_TARGETS_UP	548	-0.286916	-1.18405	0.0501089	0.774049	1	1744	tags=17%, list=14%, signal=19%
LEE_CALORIE_RESTRICTION_NEOCORTEX_DN	68	-0.361196	-1.18401	0.19375	0.771972	1	939	tags=10%, list=8%, signal=11%
PID_ANGIOPOIETINRECEPTOR_PATHWAY	38	-0.402763	-1.1835	0.215534	0.77167	1	1924	tags=21%, list=16%, signal=25%
GEORGANTAS_HSC_MARKERS	39	-0.40343	-1.18174	0.210101	0.776192	1	924	tags=28%, list=8%, signal=30%
REACTOME_GASTRIN_CREB_SIGNALLING_PATHWAY_VIA_PKC_AND_MAPK	75	-0.359637	-1.18137	0.190751	0.775378	1	1681	tags=27%, list=14%, signal=31%
BIOCARTA_ATRBRCA_PATHWAY	20	-0.476461	-1.18092	0.249471	0.774772	1	3088	tags=50%, list=26%, signal=67%
LI_LUNG_CANCER	32	-0.426222	-1.18024	0.249505	0.775279	1	693	tags=16%, list=6%, signal=17%
STAMBOLSKY_TARGETS_OF_MUTATED_TP53_DN	33	-0.426639	-1.17901	0.243028	0.777971	1	2208	tags=42%, list=18%, signal=52%
LIM_MAMMARY_STEM_CELL_DN	338	-0.296341	-1.17814	0.0862069	0.779075	1	2238	tags=26%, list=19%, signal=31%
IVANOVA_HEMATOPOIESIS_STEM_CELL	182	-0.316912	-1.17765	0.094382	0.77882	1	1007	tags=14%, list=8%, signal=15%
CHIARADONNA_NEOPLASTIC_TRANSFORMATION_KRAS_UP	111	-0.338656	-1.1768	0.149254	0.779842	1	1983	tags=20%, list=16%, signal=23%
YAN_ESCAPE_FROM_ANOIKIS	18	-0.482628	-1.17341	0.266541	0.790636	1	1432	tags=39%, list=12%, signal=44%
TAKEDA_TARGETS_OF_NUP98_HOXA9_FUSION_3D_UP	90	-0.351624	-1.17341	0.187625	0.788434	1	917	tags=22%, list=8%, signal=24%
DUNNE_TARGETS_OF_AML1_MTG8_FUSION_DN	16	-0.499876	-1.17234	0.267823	0.790281	1	524	tags=19%, list=4%, signal=20%
ICHIBA_GRAFT_VERSUS_HOST_DISEASE_35D_UP	68	-0.369656	-1.17045	0.225	0.795465	1	1419	tags=16%, list=12%, signal=18%
REACTOME_G_ALPHA_Q_SIGNALLING_EVENTS	56	-0.38569	-1.17017	0.213552	0.794304	1	1077	tags=25%, list=9%, signal=27%
IIZUKA_LIVER_CANCER_PROGRESSION_L1_G1_UP	17	-0.4793	-1.16924	0.271429	0.79562	1	475	tags=18%, list=4%, signal=18%
GRADE_COLON_VS_RECTAL_CANCER_UP	29	-0.425961	-1.16908	0.238866	0.794104	1	1209	tags=21%, list=10%, signal=23%
GARGALOVIC_RESPONSE_TO_OXIDIZED_PHOSPHOLIPIDS_BLUE_UP	109	-0.342114	-1.16889	0.176938	0.7927	1	1997	tags=18%, list=17%, signal=22%
WANG_RESPONSE_TO_ANDROGEN_UP	25	-0.45144	-1.16872	0.278926	0.791223	1	3601	tags=52%, list=30%, signal=74%
KAPOSI_LIVER_CANCER_MET_UP	16	-0.490025	-1.1686	0.292531	0.789518	1	2892	tags=44%, list=24%, signal=57%
LIEN_BREAST_CARCINOMA_METAPLASTIC_VS_DUCTAL_UP	57	-0.379979	-1.16849	0.203666	0.78784	1	1280	tags=26%, list=11%, signal=29%
BROWNE_HCMV_INFECTION_6HR_UP	43	-0.394736	-1.16785	0.259259	0.788102	1	560	tags=12%, list=5%, signal=12%
LU_IL4_SIGNALING	62	-0.36903	-1.16683	0.202991	0.789913	1	1739	tags=31%, list=14%, signal=36%
LI_INDUCED_T_TO_NATURAL_KILLER_UP	222	-0.309061	-1.16657	0.122581	0.788777	1	1027	tags=15%, list=9%, signal=16%
GENTILE_UV_RESPONSE_CLUSTER_D9	23	-0.446984	-1.16549	0.257253	0.790766	1	2525	tags=26%, list=21%, signal=33%
CHIANG_LIVER_CANCER_SUBCLASS_PROLIFERATION_UP	155	-0.317894	-1.16198	0.160079	0.802414	1	2361	tags=25%, list=20%, signal=30%
BERTUCCI_INVASIVE_CARCINOMA_DUCTAL_VS_LOBULAR_UP	19	-0.471885	-1.16179	0.274029	0.800928	1	2123	tags=37%, list=18%, signal=45%
KEGG_HEDGEHOG_SIGNALING_PATHWAY	33	-0.415282	-1.16145	0.272537	0.799989	1	66	tags=9%, list=1%, signal=9%
MORI_PRE_BI_LYMPHOCYTE_UP	70	-0.359493	-1.16128	0.226611	0.798547	1	143	tags=4%, list=1%, signal=4%
YAO_TEMPORAL_RESPONSE_TO_PROGESTERONE_CLUSTER_0	62	-0.364542	-1.15996	0.221996	0.801361	1	1165	tags=19%, list=10%, signal=21%
BOYAULT_LIVER_CANCER_SUBCLASS_G1_UP	90	-0.349249	-1.15879	0.196242	0.803623	1	1887	tags=21%, list=16%, signal=25%
PID_RET_PATHWAY	34	-0.414927	-1.15775	0.26499	0.805355	1	1924	tags=21%, list=16%, signal=24%
SHEDDEN_LUNG_CANCER_POOR_SURVIVAL_A6	411	-0.286532	-1.15742	0.0875274	0.80455	1	3168	tags=27%, list=26%, signal=36%
PEDERSEN_TARGETS_OF_611CTF_ISOFORM_OF_ERBB2	54	-0.371402	-1.15698	0.24502	0.804152	1	1612	tags=30%, list=13%, signal=34%
KRASNOSELSKAYA_ILF3_TARGETS_DN	34	-0.411264	-1.15674	0.250965	0.802997	1	1184	tags=18%, list=10%, signal=20%
ROVERSI_GLIOMA_COPY_NUMBER_UP	65	-0.357731	-1.15576	0.221505	0.80465	1	1076	tags=11%, list=9%, signal=12%
HONRADO_BREAST_CANCER_BRCA1_VS_BRCA2	16	-0.490865	-1.15427	0.286837	0.808348	1	2856	tags=50%, list=24%, signal=65%
MAYBURD_RESPONSE_TO_L663536_DN	46	-0.390635	-1.15406	0.249476	0.807031	1	4119	tags=43%, list=34%, signal=66%
SESTO_RESPONSE_TO_UV_C2	49	-0.38556	-1.15339	0.250965	0.807592	1	1381	tags=16%, list=11%, signal=18%
WHITFIELD_CELL_CYCLE_G1_S	120	-0.332118	-1.15325	0.184265	0.806099	1	4151	tags=50%, list=34%, signal=75%
BENPORATH_ES_1	301	-0.29324	-1.15239	0.133188	0.807405	1	1764	tags=16%, list=15%, signal=19%
BIDUS_METASTASIS_DN	117	-0.331414	-1.15236	0.219355	0.805408	1	1090	tags=16%, list=9%, signal=18%
REACTOME_ERK_MAPK_TARGETS	21	-0.457593	-1.15145	0.260536	0.806662	1	1341	tags=19%, list=11%, signal=21%
FARMER_BREAST_CANCER_CLUSTER_2	32	-0.414772	-1.1512	0.274678	0.805511	1	3493	tags=41%, list=29%, signal=57%
MANTOVANI_VIRAL_GPCR_SIGNALING_DN	33	-0.402973	-1.1505	0.262	0.806292	1	1052	tags=18%, list=9%, signal=20%
TANAKA_METHYLATED_IN_ESOPHAGEAL_CARCINOMA	53	-0.382524	-1.15033	0.257019	0.804926	1	1502	tags=23%, list=12%, signal=26%
VALK_AML_CLUSTER_15	23	-0.438198	-1.14996	0.280632	0.804293	1	704	tags=13%, list=6%, signal=14%
GENTILE_UV_HIGH_DOSE_UP	17	-0.473866	-1.14976	0.2846	0.802996	1	1792	tags=41%, list=15%, signal=48%
BIOCARTA_P53HYPOXIA_PATHWAY	22	-0.450746	-1.14958	0.296875	0.801686	1	378	tags=14%, list=3%, signal=14%
WAMUNYOKOLI_OVARIAN_CANCER_LMP_DN	154	-0.315546	-1.14909	0.181053	0.801508	1	1364	tags=15%, list=11%, signal=17%
RICKMAN_TUMOR_DIFFERENTIATED_WELL_VS_POORLY_UP	200	-0.306904	-1.14824	0.150313	0.802727	1	2947	tags=29%, list=24%, signal=38%
WANG_BARRETTS_ESOPHAGUS_AND_ESOPHAGUS_CANCER_DN	23	-0.450482	-1.14759	0.294004	0.803218	1	809	tags=13%, list=7%, signal=14%
MATZUK_CENTRAL_FOR_FEMALE_FERTILITY	15	-0.486389	-1.1467	0.317739	0.804496	1	414	tags=20%, list=3%, signal=21%
RODRIGUES_NTN1_TARGETS_DN	116	-0.32657	-1.1461	0.189247	0.804882	1	2261	tags=30%, list=19%, signal=37%
ONO_AML1_TARGETS_DN	19	-0.461921	-1.14554	0.317814	0.804941	1	642	tags=21%, list=5%, signal=22%
SCHUETZ_BREAST_CANCER_DUCTAL_INVASIVE_DN	56	-0.378418	-1.14548	0.258252	0.8032	1	1198	tags=20%, list=10%, signal=22%
BREUHAHN_GROWTH_FACTOR_SIGNALING_IN_LIVER_CANCER	18	-0.473198	-1.14368	0.304527	0.808143	1	2045	tags=33%, list=17%, signal=40%
REACTOME_HOMOLOGOUS_RECOMBINATION_REPAIR_OF_REPLICATION_INDEPENDENT_DOUBLE_STRAND_BREAKS	16	-0.485792	-1.14151	0.303823	0.814289	1	3174	tags=56%, list=26%, signal=76%
PASINI_SUZ12_TARGETS_UP	70	-0.349786	-1.14138	0.218947	0.812828	1	640	tags=16%, list=5%, signal=16%
HAMAI_APOPTOSIS_VIA_TRAIL_UP	497	-0.279286	-1.14118	0.0901099	0.81154	1	3613	tags=41%, list=30%, signal=56%
LINDSTEDT_DENDRITIC_CELL_MATURATION_A	40	-0.394098	-1.13916	0.269874	0.817235	1	427	tags=15%, list=4%, signal=15%
OKUMURA_INFLAMMATORY_RESPONSE_LPS	138	-0.315275	-1.13879	0.174897	0.816633	1	1881	tags=27%, list=16%, signal=31%
FIGUEROA_AML_METHYLATION_CLUSTER_5_DN	22	-0.442951	-1.13836	0.288235	0.816287	1	318	tags=14%, list=3%, signal=14%
BIOCARTA_NO1_PATHWAY	22	-0.443382	-1.13685	0.31746	0.820171	1	271	tags=18%, list=2%, signal=19%
CUI_TCF21_TARGETS_DN	18	-0.463962	-1.13657	0.311871	0.81919	1	1045	tags=33%, list=9%, signal=36%
ALCALAY_AML_BY_NPM1_LOCALIZATION_DN	145	-0.317826	-1.13644	0.183007	0.817649	1	450	tags=9%, list=4%, signal=9%
KIM_MYCN_AMPLIFICATION_TARGETS_DN	76	-0.346163	-1.13572	0.245798	0.81838	1	1770	tags=30%, list=15%, signal=35%
FINETTI_BREAST_CANCER_KINOME_RED	16	-0.4758	-1.13572	0.313373	0.816422	1	2646	tags=44%, list=22%, signal=56%
OUILLETTE_CLL_13Q14_DELETION_DN	41	-0.401173	-1.13562	0.272549	0.814855	1	1030	tags=17%, list=9%, signal=19%
REACTOME_NEGATIVE_REGULATORS_OF_RIG_I_MDA5_SIGNALING	29	-0.415539	-1.13558	0.29697	0.813046	1	640	tags=14%, list=5%, signal=15%
PEDERSEN_METASTASIS_BY_ERBB2_ISOFORM_1	38	-0.39169	-1.13184	0.288577	0.825848	1	1556	tags=37%, list=13%, signal=42%
NIKOLSKY_BREAST_CANCER_17Q21_Q25_AMPLICON	212	-0.303705	-1.13125	0.176972	0.826173	1	2491	tags=33%, list=21%, signal=41%
PEREZ_TP53_AND_TP63_TARGETS	138	-0.320437	-1.13112	0.202198	0.824699	1	1180	tags=21%, list=10%, signal=23%
IVANOVA_HEMATOPOIESIS_STEM_CELL_AND_PROGENITOR	508	-0.277603	-1.1311	0.111857	0.822816	1	1751	tags=17%, list=15%, signal=19%
PEDERSEN_METASTASIS_BY_ERBB2_ISOFORM_7	297	-0.288679	-1.13053	0.139676	0.823056	1	1752	tags=20%, list=15%, signal=23%
SENESE_HDAC2_TARGETS_UP	93	-0.332569	-1.13048	0.261569	0.821304	1	2980	tags=37%, list=25%, signal=48%
WANG_ESOPHAGUS_CANCER_VS_NORMAL_UP	76	-0.350152	-1.1304	0.234763	0.819664	1	1165	tags=21%, list=10%, signal=23%
PEDERSEN_METASTASIS_BY_ERBB2_ISOFORM_3	15	-0.474609	-1.1297	0.320248	0.820426	1	1612	tags=27%, list=13%, signal=31%
AKL_HTLV1_INFECTION_UP	26	-0.426999	-1.12957	0.28169	0.818963	1	1002	tags=19%, list=8%, signal=21%
KUMAR_TARGETS_OF_MLL_AF9_FUSION	274	-0.29104	-1.12954	0.165217	0.81719	1	882	tags=10%, list=7%, signal=11%
REACTOME_DESTABILIZATION_OF_MRNA_BY_KSRP	17	-0.47299	-1.12908	0.322581	0.817031	1	2589	tags=29%, list=21%, signal=37%
TERAO_AOX4_TARGETS_HG_UP	27	-0.421663	-1.12757	0.297456	0.820837	1	481	tags=7%, list=4%, signal=8%
WIERENGA_STAT5A_TARGETS_DN	128	-0.319111	-1.12655	0.194	0.822932	1	1812	tags=29%, list=15%, signal=34%
WANG_RESPONSE_TO_FORSKOLIN_UP	19	-0.447732	-1.12632	0.301619	0.82179	1	1952	tags=26%, list=16%, signal=31%
MARTINEZ_RESPONSE_TO_TRABECTEDIN_DN	252	-0.289242	-1.12504	0.161426	0.82479	1	2790	tags=22%, list=23%, signal=28%
WANG_TARGETS_OF_MLL_CBP_FUSION_UP	31	-0.40482	-1.1246	0.294479	0.82458	1	1143	tags=23%, list=9%, signal=25%
BOYLAN_MULTIPLE_MYELOMA_C_CLUSTER_DN	24	-0.43436	-1.12427	0.310078	0.823932	1	1194	tags=33%, list=10%, signal=37%
RODWELL_AGING_KIDNEY_DN	102	-0.32529	-1.12385	0.22293	0.823636	1	1770	tags=22%, list=15%, signal=25%
PANGAS_TUMOR_SUPPRESSION_BY_SMAD1_AND_SMAD5_DN	117	-0.325312	-1.12372	0.24	0.822211	1	1757	tags=23%, list=15%, signal=27%
RAY_TUMORIGENESIS_BY_ERBB2_CDC25A_DN	119	-0.320624	-1.12193	0.224101	0.827382	1	1172	tags=20%, list=10%, signal=22%
MORI_IMMATURE_B_LYMPHOCYTE_UP	34	-0.396255	-1.12169	0.297405	0.82642	1	1027	tags=18%, list=9%, signal=19%
MARZEC_IL2_SIGNALING_DN	27	-0.420391	-1.12159	0.303644	0.824869	1	1142	tags=26%, list=9%, signal=29%
REACTOME_NEUROTRANSMITTER_RELEASE_CYCLE	15	-0.471127	-1.12132	0.326214	0.823944	1	1384	tags=33%, list=11%, signal=38%
HUANG_DASATINIB_RESISTANCE_DN	53	-0.37185	-1.12093	0.259574	0.823622	1	1404	tags=25%, list=12%, signal=28%
BROWNE_HCMV_INFECTION_14HR_DN	235	-0.291895	-1.12085	0.187633	0.822018	1	1646	tags=19%, list=14%, signal=22%
AKL_HTLV1_INFECTION_DN	47	-0.37413	-1.12036	0.261053	0.821933	1	3082	tags=38%, list=26%, signal=51%
RAO_BOUND_BY_SALL4_ISOFORM_B	370	-0.278546	-1.11889	0.16044	0.825853	1	1887	tags=19%, list=16%, signal=22%
BEGUM_TARGETS_OF_PAX3_FOXO1_FUSION_UP	47	-0.375467	-1.11876	0.286807	0.824485	1	895	tags=21%, list=7%, signal=23%
RICKMAN_TUMOR_DIFFERENTIATED_WELL_VS_MODERATELY_UP	83	-0.335779	-1.11823	0.238806	0.824685	1	1813	tags=25%, list=15%, signal=30%
BASSO_HAIRY_CELL_LEUKEMIA_DN	61	-0.351323	-1.11816	0.265393	0.823109	1	1504	tags=25%, list=12%, signal=28%
MIKKELSEN_ES_ICP_WITH_H3K4ME3	415	-0.277808	-1.11811	0.136069	0.821459	1	1656	tags=20%, list=14%, signal=23%
MCLACHLAN_DENTAL_CARIES_DN	113	-0.325879	-1.11809	0.2569	0.81971	1	1073	tags=24%, list=9%, signal=26%
AMIT_SERUM_RESPONSE_240_MCF10A	48	-0.376853	-1.11702	0.298319	0.821773	1	1205	tags=25%, list=10%, signal=28%
BARIS_THYROID_CANCER_DN	53	-0.37173	-1.11609	0.308489	0.823575	1	1061	tags=13%, list=9%, signal=14%
SATO_SILENCED_EPIGENETICALLY_IN_PANCREATIC_CANCER	23	-0.443104	-1.11598	0.317025	0.82216	1	666	tags=26%, list=6%, signal=28%
BROWNE_HCMV_INFECTION_18HR_UP	144	-0.306507	-1.11467	0.230143	0.825347	1	1654	tags=20%, list=14%, signal=23%
PASQUALUCCI_LYMPHOMA_BY_GC_STAGE_UP	239	-0.29274	-1.11428	0.176471	0.825016	1	927	tags=12%, list=8%, signal=12%
LI_WILMS_TUMOR_VS_FETAL_KIDNEY_1_DN	151	-0.30693	-1.11212	0.244856	0.831365	1	2118	tags=17%, list=18%, signal=20%
GESERICK_TERT_TARGETS_DN	19	-0.439137	-1.11186	0.34252	0.830575	1	844	tags=26%, list=7%, signal=28%
REACTOME_G_ALPHA_Z_SIGNALLING_EVENTS	25	-0.421944	-1.11139	0.303636	0.830545	1	1077	tags=24%, list=9%, signal=26%
REACTOME_INTERFERON_SIGNALING	106	-0.326851	-1.11132	0.251012	0.828951	1	3706	tags=36%, list=31%, signal=51%
CHANDRAN_METASTASIS_TOP50_UP	35	-0.400234	-1.11094	0.30572	0.828585	1	1730	tags=17%, list=14%, signal=20%
VERHAAK_GLIOBLASTOMA_PRONEURAL	138	-0.312133	-1.11054	0.230608	0.828396	1	1697	tags=22%, list=14%, signal=26%
WANG_TNF_TARGETS	15	-0.471446	-1.10992	0.342412	0.828825	1	554	tags=27%, list=5%, signal=28%
ZHU_SKIL_TARGETS_UP	17	-0.460299	-1.10901	0.357955	0.83048	1	1612	tags=41%, list=13%, signal=47%
GEORGES_TARGETS_OF_MIR192_AND_MIR215	720	-0.262819	-1.10888	0.120805	0.829191	1	3114	tags=31%, list=26%, signal=39%
KEGG_SMALL_CELL_LUNG_CANCER	73	-0.343619	-1.10797	0.278106	0.830954	1	2573	tags=37%, list=21%, signal=47%
MCBRYAN_PUBERTAL_BREAST_3_4WK_DN	26	-0.418046	-1.10791	0.33004	0.829386	1	839	tags=23%, list=7%, signal=25%
ROVERSI_GLIOMA_LOH_REGIONS	25	-0.418936	-1.10733	0.313008	0.829768	1	2156	tags=36%, list=18%, signal=44%
LIU_PROSTATE_CANCER_UP	71	-0.343936	-1.10716	0.289855	0.828599	1	977	tags=15%, list=8%, signal=17%
PID_WNT_SIGNALING_PATHWAY	19	-0.442827	-1.10692	0.345679	0.827612	1	1036	tags=26%, list=9%, signal=29%
ROSTY_CERVICAL_CANCER_PROLIFERATION_CLUSTER	137	-0.310756	-1.1064	0.254273	0.827827	1	3528	tags=34%, list=29%, signal=48%
ROSS_LEUKEMIA_WITH_MLL_FUSIONS	53	-0.366057	-1.10519	0.288845	0.830607	1	212	tags=8%, list=2%, signal=8%
WESTON_VEGFA_TARGETS	69	-0.339146	-1.10372	0.301181	0.834415	1	813	tags=17%, list=7%, signal=19%
DIAZ_CHRONIC_MEYLOGENOUS_LEUKEMIA_DN	69	-0.3421	-1.10357	0.280255	0.833212	1	407	tags=13%, list=3%, signal=13%
RIGGINS_TAMOXIFEN_RESISTANCE_DN	168	-0.299464	-1.10323	0.235955	0.832744	1	1092	tags=17%, list=9%, signal=18%
DAZARD_RESPONSE_TO_UV_NHEK_DN	287	-0.281953	-1.10254	0.199546	0.833597	1	3466	tags=37%, list=29%, signal=51%
GAL_LEUKEMIC_STEM_CELL_UP	99	-0.320056	-1.10171	0.266802	0.834946	1	1993	tags=23%, list=17%, signal=28%
KOYAMA_SEMA3B_TARGETS_DN	287	-0.282737	-1.10168	0.205628	0.833303	1	951	tags=12%, list=8%, signal=13%
AZARE_NEOPLASTIC_TRANSFORMATION_BY_STAT3_UP	15	-0.465857	-1.10155	0.35167	0.832048	1	1238	tags=53%, list=10%, signal=59%
MITSIADES_RESPONSE_TO_APLIDIN_UP	334	-0.279446	-1.10144	0.169725	0.830734	1	1993	tags=20%, list=17%, signal=24%
TOMLINS_METASTASIS_DN	17	-0.455975	-1.10134	0.338028	0.829381	1	3455	tags=53%, list=29%, signal=74%
REACTOME_TRANSCRIPTIONAL_ACTIVITY_OF_SMAD2_SMAD3_SMAD4_HETEROTRIMER	36	-0.393246	-1.1013	0.303462	0.827819	1	2628	tags=36%, list=22%, signal=46%
ASTON_MAJOR_DEPRESSIVE_DISORDER_UP	31	-0.400585	-1.10119	0.322981	0.826432	1	1095	tags=13%, list=9%, signal=14%
SWEET_LUNG_CANCER_KRAS_UP	377	-0.27628	-1.10086	0.160088	0.825962	1	977	tags=12%, list=8%, signal=13%
DEBIASI_APOPTOSIS_BY_REOVIRUS_INFECTION_UP	256	-0.286185	-1.10083	0.226496	0.824376	1	2542	tags=23%, list=21%, signal=29%
YAO_TEMPORAL_RESPONSE_TO_PROGESTERONE_CLUSTER_6	56	-0.351612	-1.10074	0.29106	0.823002	1	858	tags=18%, list=7%, signal=19%
REACTOME_INNATE_IMMUNE_SYSTEM	148	-0.306085	-1.10056	0.250535	0.821902	1	2537	tags=24%, list=21%, signal=30%
ZHENG_FOXP3_TARGETS_IN_THYMUS_UP	165	-0.301888	-1.10047	0.24406	0.820536	1	3906	tags=37%, list=32%, signal=54%
SHIN_B_CELL_LYMPHOMA_CLUSTER_8	23	-0.418653	-1.09992	0.343313	0.820835	1	544	tags=13%, list=5%, signal=14%
REACTOME_CYTOKINE_SIGNALING_IN_IMMUNE_SYSTEM	189	-0.297045	-1.09988	0.233533	0.819356	1	2892	tags=29%, list=24%, signal=37%
LIM_MAMMARY_LUMINAL_MATURE_DN	73	-0.342438	-1.09982	0.307377	0.817898	1	901	tags=19%, list=7%, signal=21%
MATZUK_MEIOTIC_AND_DNA_REPAIR	26	-0.410901	-1.09838	0.343396	0.821625	1	2358	tags=38%, list=20%, signal=48%
LIN_SILENCED_BY_TUMOR_MICROENVIRONMENT	60	-0.357598	-1.09778	0.282828	0.822087	1	1193	tags=25%, list=10%, signal=28%
PID_HIVNEFPATHWAY	31	-0.394947	-1.09684	0.323413	0.823814	1	3239	tags=39%, list=27%, signal=53%
CEBALLOS_TARGETS_OF_TP53_AND_MYC_DN	31	-0.389674	-1.09652	0.29666	0.823395	1	1416	tags=19%, list=12%, signal=22%
LUI_THYROID_CANCER_CLUSTER_1	45	-0.370685	-1.09509	0.342912	0.826993	1	1911	tags=27%, list=16%, signal=32%
LABBE_TGFB1_TARGETS_UP	72	-0.337815	-1.09508	0.280464	0.82535	1	1510	tags=25%, list=13%, signal=28%
SCHLOSSER_MYC_AND_SERUM_RESPONSE_SYNERGY	31	-0.394231	-1.09498	0.328713	0.824005	1	285	tags=6%, list=2%, signal=7%
POTTI_PACLITAXEL_SENSITIVITY	32	-0.396231	-1.09383	0.323643	0.826665	1	299	tags=9%, list=2%, signal=10%
STAMBOLSKY_RESPONSE_TO_VITAMIN_D3_UP	54	-0.356117	-1.09354	0.299799	0.826061	1	1925	tags=22%, list=16%, signal=26%
GAVIN_FOXP3_TARGETS_CLUSTER_T4	75	-0.338247	-1.09322	0.27907	0.825585	1	771	tags=12%, list=6%, signal=13%
GEISS_RESPONSE_TO_DSRNA_UP	29	-0.404623	-1.09257	0.330612	0.826256	1	1003	tags=24%, list=8%, signal=26%
OHGUCHI_LIVER_HNF4A_TARGETS_UP	26	-0.407911	-1.09102	0.354906	0.830262	1	1069	tags=23%, list=9%, signal=25%
SHETH_LIVER_CANCER_VS_TXNIP_LOSS_PAM2	120	-0.313834	-1.09099	0.263598	0.828681	1	1498	tags=22%, list=12%, signal=24%
FULCHER_INFLAMMATORY_RESPONSE_LECTIN_VS_LPS_DN	313	-0.279098	-1.09018	0.247845	0.830052	1	1723	tags=19%, list=14%, signal=22%
YANAGIHARA_ESX1_TARGETS	24	-0.413657	-1.09016	0.364356	0.828459	1	1355	tags=33%, list=11%, signal=37%
MYLLYKANGAS_AMPLIFICATION_HOT_SPOT_23	15	-0.459898	-1.08974	0.377609	0.828346	1	3758	tags=47%, list=31%, signal=68%
TRAYNOR_RETT_SYNDROM_UP	27	-0.411218	-1.08946	0.354508	0.827753	1	1021	tags=26%, list=8%, signal=28%
BIOCARTA_CASPASE_PATHWAY	19	-0.443215	-1.08858	0.373541	0.829476	1	1180	tags=21%, list=10%, signal=23%
HOLLEMAN_VINCRISTINE_RESISTANCE_ALL_UP	25	-0.410333	-1.08782	0.348	0.830646	1	1799	tags=28%, list=15%, signal=33%
JACKSON_DNMT1_TARGETS_UP	66	-0.340288	-1.08773	0.315464	0.829334	1	2226	tags=29%, list=18%, signal=35%
REACTOME_SYNTHESIS_OF_GLYCOSYLPHOSPHATIDYLINOSITOL_GPI	17	-0.458288	-1.08756	0.360624	0.828343	1	4356	tags=76%, list=36%, signal=120%
BROWNE_HCMV_INFECTION_6HR_DN	135	-0.301903	-1.08645	0.262729	0.830821	1	2561	tags=27%, list=21%, signal=34%
REACTOME_DOWNREGULATION_OF_SMAD2_3_SMAD4_TRANSCRIPTIONAL_ACTIVITY	19	-0.433271	-1.08596	0.363083	0.830964	1	2485	tags=37%, list=21%, signal=46%
NIKOLSKY_BREAST_CANCER_16P13_AMPLICON	76	-0.33106	-1.08596	0.321277	0.829347	1	285	tags=5%, list=2%, signal=5%
ZHENG_GLIOBLASTOMA_PLASTICITY_UP	196	-0.29213	-1.08493	0.255624	0.831543	1	1510	tags=20%, list=13%, signal=23%
MIKKELSEN_NPC_ICP_WITH_H3K4ME3	320	-0.274516	-1.08469	0.212314	0.830754	1	1705	tags=18%, list=14%, signal=21%
JAATINEN_HEMATOPOIETIC_STEM_CELL_DN	91	-0.324465	-1.08411	0.323651	0.831256	1	1195	tags=25%, list=10%, signal=28%
ZHENG_FOXP3_TARGETS_UP	20	-0.427662	-1.08348	0.362	0.832	1	292	tags=10%, list=2%, signal=10%
TAVAZOIE_METASTASIS	50	-0.357263	-1.08339	0.337945	0.830738	1	1725	tags=40%, list=14%, signal=46%
LEE_TARGETS_OF_PTCH1_AND_SUFU_UP	35	-0.38015	-1.08318	0.351515	0.829887	1	2401	tags=26%, list=20%, signal=32%
STONER_ESOPHAGEAL_CARCINOGENESIS_UP	33	-0.398458	-1.0826	0.341463	0.830483	1	388	tags=6%, list=3%, signal=6%
SHEN_SMARCA2_TARGETS_DN	115	-0.307158	-1.0816	0.27033	0.832623	1	905	tags=16%, list=8%, signal=17%
YANG_BREAST_CANCER_ESR1_BULK_DN	19	-0.429822	-1.08156	0.35	0.831163	1	2713	tags=37%, list=22%, signal=47%
CROMER_METASTASIS_DN	69	-0.338447	-1.08144	0.297645	0.829981	1	1356	tags=16%, list=11%, signal=18%
OUELLET_CULTURED_OVARIAN_CANCER_INVASIVE_VS_LMP_UP	65	-0.337426	-1.08115	0.309474	0.829485	1	1379	tags=18%, list=11%, signal=21%
ZHOU_INFLAMMATORY_RESPONSE_LPS_UP	210	-0.288505	-1.08082	0.257384	0.829105	1	1624	tags=21%, list=13%, signal=24%
KYNG_WERNER_SYNDROM_UP	16	-0.454224	-1.08077	0.353965	0.827705	1	219	tags=13%, list=2%, signal=13%
GAUSSMANN_MLL_AF4_FUSION_TARGETS_C_UP	143	-0.303915	-1.08072	0.287912	0.826315	1	1752	tags=20%, list=15%, signal=23%
IWANAGA_CARCINOGENESIS_BY_KRAS_DN	84	-0.327788	-1.08018	0.311966	0.826796	1	1285	tags=15%, list=11%, signal=17%
REACTOME_CELL_SURFACE_INTERACTIONS_AT_THE_VASCULAR_WALL	55	-0.355167	-1.07923	0.3327	0.828712	1	1094	tags=25%, list=9%, signal=28%
ROSS_AML_WITH_PML_RARA_FUSION	49	-0.359635	-1.07891	0.332636	0.828333	1	1032	tags=16%, list=9%, signal=18%
REACTOME_SIGNAL_AMPLIFICATION	19	-0.430022	-1.07792	0.369141	0.830379	1	1957	tags=26%, list=16%, signal=31%
RAO_BOUND_BY_SALL4	170	-0.294957	-1.07762	0.295806	0.829994	1	1303	tags=18%, list=11%, signal=20%
MIKKELSEN_MEF_ICP_WITH_H3K27ME3	30	-0.396239	-1.07688	0.363095	0.831151	1	803	tags=33%, list=7%, signal=36%
HOFMANN_MYELODYSPLASTIC_SYNDROM_RISK_UP	20	-0.43228	-1.07681	0.351351	0.829835	1	1402	tags=20%, list=12%, signal=23%
GAUSSMANN_MLL_AF4_FUSION_TARGETS_A_DN	56	-0.344885	-1.07577	0.322718	0.832157	1	1009	tags=21%, list=8%, signal=23%
ALCALAY_AML_BY_NPM1_LOCALIZATION_UP	97	-0.320365	-1.07559	0.318458	0.831235	1	770	tags=14%, list=6%, signal=15%
SANA_TNF_SIGNALING_DN	72	-0.335892	-1.0751	0.316206	0.831469	1	1007	tags=21%, list=8%, signal=23%
NAKAYAMA_SOFT_TISSUE_TUMORS_PCA1_DN	32	-0.377084	-1.07495	0.353635	0.830503	1	520	tags=25%, list=4%, signal=26%
VANLOO_SP3_TARGETS_DN	63	-0.339446	-1.07494	0.312634	0.829006	1	1030	tags=16%, list=9%, signal=17%
WATTEL_AUTONOMOUS_THYROID_ADENOMA_DN	34	-0.381202	-1.07454	0.348	0.828919	1	556	tags=15%, list=5%, signal=15%
PEDRIOLI_MIR31_TARGETS_DN	239	-0.283077	-1.07448	0.275	0.827633	1	1792	tags=27%, list=15%, signal=31%
PID_HIF2PATHWAY	32	-0.388761	-1.07448	0.368317	0.826103	1	518	tags=13%, list=4%, signal=13%
ST_GA13_PATHWAY	33	-0.377917	-1.07269	0.357456	0.831225	1	3239	tags=36%, list=27%, signal=50%
TERAO_AOX4_TARGETS_SKIN_DN	17	-0.44067	-1.07193	0.370445	0.832437	1	1111	tags=29%, list=9%, signal=32%
GINESTIER_BREAST_CANCER_ZNF217_AMPLIFIED_UP	68	-0.332167	-1.07168	0.33004	0.831855	1	3802	tags=50%, list=32%, signal=73%
TONKS_TARGETS_OF_RUNX1_RUNX1T1_FUSION_SUSTAINDED_IN_ERYTHROCYTE_UP	33	-0.386309	-1.07133	0.372745	0.83169	1	1983	tags=33%, list=16%, signal=40%
ST_WNT_BETA_CATENIN_PATHWAY	22	-0.417302	-1.07095	0.390342	0.831494	1	835	tags=14%, list=7%, signal=15%
LEE_TARGETS_OF_PTCH1_AND_SUFU_DN	37	-0.377848	-1.07095	0.351351	0.829988	1	1634	tags=22%, list=14%, signal=25%
BIOCARTA_MCALPAIN_PATHWAY	19	-0.434445	-1.06895	0.40552	0.835729	1	1612	tags=26%, list=13%, signal=30%
DEURIG_T_CELL_PROLYMPHOCYTIC_LEUKEMIA_DN	229	-0.280778	-1.06826	0.305011	0.836692	1	1660	tags=16%, list=14%, signal=18%
REACTOME_IMMUNE_SYSTEM	610	-0.256662	-1.06774	0.208243	0.837079	1	1341	tags=11%, list=11%, signal=12%
OHGUCHI_LIVER_HNF4A_TARGETS_DN	50	-0.350144	-1.06734	0.352705	0.836998	1	805	tags=24%, list=7%, signal=26%
LEIN_CHOROID_PLEXUS_MARKERS	59	-0.340588	-1.06703	0.347193	0.836601	1	1710	tags=32%, list=14%, signal=37%
LEIN_CEREBELLUM_MARKERS	48	-0.360371	-1.06697	0.356863	0.835299	1	1456	tags=25%, list=12%, signal=28%
PID_TELOMERASEPATHWAY	64	-0.337913	-1.06473	0.327473	0.841983	1	3723	tags=41%, list=31%, signal=58%
PID_NFAT_TFPATHWAY	28	-0.391216	-1.06457	0.372745	0.841082	1	556	tags=14%, list=5%, signal=15%
BROWNE_HCMV_INFECTION_4HR_DN	188	-0.285321	-1.06449	0.269474	0.839836	1	2367	tags=22%, list=20%, signal=27%
PEDERSEN_METASTASIS_BY_ERBB2_ISOFORM_4	70	-0.329561	-1.06431	0.316602	0.838943	1	1449	tags=26%, list=12%, signal=29%
COLLIS_PRKDC_REGULATORS	15	-0.461266	-1.06422	0.414773	0.837782	1	3715	tags=53%, list=31%, signal=77%
GRAHAM_NORMAL_QUIESCENT_VS_NORMAL_DIVIDING_DN	80	-0.326432	-1.06418	0.338677	0.836434	1	3493	tags=35%, list=29%, signal=49%
LINDGREN_BLADDER_CANCER_CLUSTER_3_DN	180	-0.285367	-1.06395	0.306667	0.835837	1	1587	tags=18%, list=13%, signal=20%
GRAHAM_CML_QUIESCENT_VS_NORMAL_QUIESCENT_UP	65	-0.3343	-1.0638	0.342268	0.834869	1	1502	tags=18%, list=12%, signal=21%
ZHOU_INFLAMMATORY_RESPONSE_FIMA_DN	176	-0.287942	-1.06374	0.293388	0.833599	1	1522	tags=15%, list=13%, signal=17%
ROME_INSULIN_TARGETS_IN_MUSCLE_DN	118	-0.304974	-1.06278	0.329588	0.835544	1	1703	tags=23%, list=14%, signal=26%
BERTUCCI_INVASIVE_CARCINOMA_DUCTAL_VS_LOBULAR_DN	22	-0.411445	-1.05834	0.394531	0.850073	1	437	tags=18%, list=4%, signal=19%
SMIRNOV_RESPONSE_TO_IR_6HR_DN	82	-0.319989	-1.05817	0.360262	0.849205	1	2429	tags=28%, list=20%, signal=35%
BOYAULT_LIVER_CANCER_SUBCLASS_G6_DN	17	-0.433086	-1.05799	0.394737	0.848349	1	1229	tags=24%, list=10%, signal=26%
REACTOME_GRB2_EVENTS_IN_ERBB2_SIGNALING	18	-0.432284	-1.05765	0.416667	0.848117	1	2045	tags=28%, list=17%, signal=33%
SANSOM_APC_TARGETS	155	-0.29041	-1.0576	0.330396	0.8468	1	1475	tags=17%, list=12%, signal=20%
IGARASHI_ATF4_TARGETS_DN	72	-0.314523	-1.05759	0.364979	0.845378	1	2424	tags=32%, list=20%, signal=40%
TORCHIA_TARGETS_OF_EWSR1_FLI1_FUSION_UP	189	-0.283981	-1.05644	0.321577	0.848043	1	1723	tags=21%, list=14%, signal=24%
WINZEN_DEGRADED_VIA_KHSRP	74	-0.324617	-1.05576	0.345382	0.848967	1	1416	tags=28%, list=12%, signal=32%
GROSS_ELK3_TARGETS_DN	23	-0.409556	-1.05523	0.389098	0.849461	1	1660	tags=30%, list=14%, signal=35%
HELLER_HDAC_TARGETS_UP	233	-0.275712	-1.05495	0.298755	0.848955	1	1676	tags=21%, list=14%, signal=24%
SHAFFER_IRF4_TARGETS_IN_PLASMA_CELL_VS_MATURE_B_LYMPHOCYTE	55	-0.342399	-1.05401	0.352113	0.850816	1	1073	tags=16%, list=9%, signal=18%
BIOCARTA_TNFR2_PATHWAY	17	-0.438853	-1.05369	0.400818	0.850526	1	1938	tags=29%, list=16%, signal=35%
KLEIN_TARGETS_OF_BCR_ABL1_FUSION	20	-0.42362	-1.05228	0.405738	0.854166	1	735	tags=15%, list=6%, signal=16%
VECCHI_GASTRIC_CANCER_EARLY_UP	338	-0.265971	-1.05214	0.30131	0.853243	1	2755	tags=25%, list=23%, signal=32%
BOYLAN_MULTIPLE_MYELOMA_C_DN	45	-0.36188	-1.05122	0.378641	0.855074	1	1342	tags=22%, list=11%, signal=25%
SNIJDERS_AMPLIFIED_IN_HEAD_AND_NECK_TUMORS	31	-0.389995	-1.05094	0.364562	0.854631	1	2520	tags=45%, list=21%, signal=57%
BARRIER_COLON_CANCER_RECURRENCE_DN	17	-0.428563	-1.05019	0.380952	0.855838	1	2219	tags=35%, list=18%, signal=43%
AMIT_SERUM_RESPONSE_120_MCF10A	60	-0.332196	-1.04904	0.392505	0.858573	1	1173	tags=17%, list=10%, signal=18%
LEE_LIVER_CANCER_DENA_UP	42	-0.357532	-1.04864	0.415686	0.858543	1	473	tags=12%, list=4%, signal=12%
HUTTMANN_B_CLL_POOR_SURVIVAL_DN	47	-0.348051	-1.04856	0.38477	0.857353	1	1343	tags=23%, list=11%, signal=26%
PID_TCRCALCIUMPATHWAY	21	-0.419522	-1.0483	0.40121	0.856783	1	556	tags=14%, list=5%, signal=15%
REACTOME_TRIGLYCERIDE_BIOSYNTHESIS	35	-0.371657	-1.04803	0.362705	0.856277	1	943	tags=14%, list=8%, signal=15%
GOLDRATH_IMMUNE_MEMORY	57	-0.345779	-1.04716	0.366053	0.857987	1	1931	tags=32%, list=16%, signal=37%
LEE_RECENT_THYMIC_EMIGRANT	169	-0.285102	-1.04577	0.35729	0.861602	1	3336	tags=36%, list=28%, signal=48%
PID_VEGFR1_2_PATHWAY	62	-0.329971	-1.04524	0.368644	0.862045	1	806	tags=10%, list=7%, signal=10%
DIRMEIER_LMP1_RESPONSE_EARLY	45	-0.361101	-1.04512	0.395626	0.861005	1	1952	tags=31%, list=16%, signal=37%
LABBE_TGFB1_TARGETS_DN	65	-0.326841	-1.04506	0.365801	0.859764	1	1356	tags=26%, list=11%, signal=29%
MCBRYAN_PUBERTAL_TGFB1_TARGETS_DN	39	-0.366081	-1.04225	0.386503	0.86877	1	949	tags=26%, list=8%, signal=28%
SHEPARD_CRUSH_AND_BURN_MUTANT_DN	129	-0.293239	-1.04212	0.370293	0.867755	1	2343	tags=22%, list=19%, signal=27%
HALMOS_CEBPA_TARGETS_UP	35	-0.368884	-1.0418	0.397938	0.867483	1	1195	tags=29%, list=10%, signal=32%
GRABARCZYK_BCL11B_TARGETS_UP	63	-0.331471	-1.04166	0.379377	0.866497	1	836	tags=13%, list=7%, signal=14%
REACTOME_APOPTOTIC_CLEAVAGE_OF_CELLULAR_PROTEINS	30	-0.383365	-1.04126	0.403922	0.866475	1	949	tags=17%, list=8%, signal=18%
HALMOS_CEBPA_TARGETS_DN	35	-0.363348	-1.04083	0.415323	0.866605	1	858	tags=14%, list=7%, signal=15%
KENNY_CTNNB1_TARGETS_UP	44	-0.35513	-1.0407	0.416	0.865599	1	2527	tags=30%, list=21%, signal=37%
JAZAG_TGFB1_SIGNALING_DN	22	-0.403112	-1.03901	0.432171	0.87026	1	2003	tags=27%, list=17%, signal=33%
SAKAI_CHRONIC_HEPATITIS_VS_LIVER_CANCER_UP	70	-0.323476	-1.03862	0.412	0.870184	1	4041	tags=46%, list=33%, signal=68%
RODRIGUES_THYROID_CARCINOMA_POORLY_DIFFERENTIATED_UP	574	-0.250102	-1.03848	0.299569	0.86925	1	2932	tags=25%, list=24%, signal=32%
DING_LUNG_CANCER_MUTATED_SIGNIFICANTLY	16	-0.436964	-1.03798	0.423664	0.869643	1	2782	tags=50%, list=23%, signal=65%
LASTOWSKA_COAMPLIFIED_WITH_MYCN	32	-0.373286	-1.03791	0.402464	0.868428	1	418	tags=13%, list=3%, signal=13%
BHAT_ESR1_TARGETS_NOT_VIA_AKT1_UP	151	-0.28573	-1.03759	0.380081	0.868085	1	1006	tags=14%, list=8%, signal=15%
BROWNE_HCMV_INFECTION_20HR_UP	187	-0.279389	-1.03726	0.353684	0.8679	1	2137	tags=21%, list=18%, signal=26%
MUNSHI_MULTIPLE_MYELOMA_UP	71	-0.316904	-1.03721	0.375536	0.866628	1	693	tags=8%, list=6%, signal=9%
TAKEDA_TARGETS_OF_NUP98_HOXA9_FUSION_16D_DN	76	-0.32265	-1.03717	0.389452	0.865379	1	2403	tags=39%, list=20%, signal=49%
RASHI_NFKB1_TARGETS	16	-0.439832	-1.03639	0.419679	0.8668	1	613	tags=19%, list=5%, signal=20%
HOFFMANN_IMMATURE_TO_MATURE_B_LYMPHOCYTE_DN	38	-0.358417	-1.03564	0.405088	0.86816	1	513	tags=8%, list=4%, signal=8%
JOHANSSON_BRAIN_CANCER_EARLY_VS_LATE_DN	39	-0.37275	-1.03554	0.415861	0.867113	1	979	tags=18%, list=8%, signal=19%
REACTOME_INTERFERON_GAMMA_SIGNALING	35	-0.366186	-1.03447	0.400402	0.869572	1	3382	tags=51%, list=28%, signal=71%
SCHWAB_TARGETS_OF_BMYB_POLYMORPHIC_VARIANTS_DN	15	-0.437612	-1.03446	0.435547	0.868187	1	2105	tags=40%, list=17%, signal=48%
RODRIGUES_NTN1_AND_DCC_TARGETS	27	-0.391549	-1.03363	0.422131	0.869645	1	2824	tags=37%, list=23%, signal=48%
BORLAK_LIVER_CANCER_EGF_UP	46	-0.341519	-1.03328	0.424742	0.86949	1	556	tags=13%, list=5%, signal=14%
MODY_HIPPOCAMPUS_POSTNATAL	48	-0.343191	-1.03322	0.423762	0.868344	1	806	tags=13%, list=7%, signal=13%
BOYLAN_MULTIPLE_MYELOMA_C_CLUSTER_UP	34	-0.371133	-1.03266	0.430928	0.868944	1	252	tags=6%, list=2%, signal=6%
LEIN_MIDBRAIN_MARKERS	44	-0.347121	-1.03231	0.407407	0.868807	1	393	tags=11%, list=3%, signal=12%
WATANABE_RECTAL_CANCER_RADIOTHERAPY_RESPONSIVE_UP	89	-0.305948	-1.03158	0.416834	0.870012	1	482	tags=7%, list=4%, signal=7%
PID_BARD1PATHWAY	29	-0.37473	-1.03153	0.405858	0.8688	1	3715	tags=52%, list=31%, signal=75%
PID_AR_PATHWAY	55	-0.338083	-1.03126	0.397541	0.868359	1	2654	tags=33%, list=22%, signal=42%
DELPUECH_FOXO3_TARGETS_UP	59	-0.335734	-1.03104	0.443966	0.867743	1	1077	tags=22%, list=9%, signal=24%
SHARMA_PILOCYTIC_ASTROCYTOMA_LOCATION_UP	18	-0.423751	-1.03047	0.415861	0.868393	1	3713	tags=50%, list=31%, signal=72%
BARIS_THYROID_CANCER_UP	22	-0.404617	-1.02934	0.422998	0.871046	1	127	tags=5%, list=1%, signal=5%
SANA_RESPONSE_TO_IFNG_UP	36	-0.361299	-1.029	0.421569	0.870855	1	2332	tags=39%, list=19%, signal=48%
JOHNSTONE_PARVB_TARGETS_2_UP	115	-0.296034	-1.02897	0.399132	0.869584	1	494	tags=8%, list=4%, signal=8%
KEGG_MISMATCH_REPAIR	22	-0.406737	-1.02836	0.433735	0.870437	1	3707	tags=41%, list=31%, signal=59%
ZHAN_MULTIPLE_MYELOMA_LB_UP	26	-0.388175	-1.02821	0.420732	0.869575	1	1323	tags=27%, list=11%, signal=30%
LEE_DIFFERENTIATING_T_LYMPHOCYTE	117	-0.293721	-1.02802	0.386694	0.868908	1	2580	tags=28%, list=21%, signal=36%
GOLUB_ALL_VS_AML_UP	21	-0.39868	-1.02779	0.418557	0.868376	1	841	tags=10%, list=7%, signal=10%
NAKAMURA_TUMOR_ZONE_PERIPHERAL_VS_CENTRAL_UP	243	-0.266659	-1.02755	0.360515	0.867824	1	1245	tags=12%, list=10%, signal=13%
REACTOME_PYRUVATE_METABOLISM	17	-0.427106	-1.0275	0.426263	0.866642	1	1101	tags=18%, list=9%, signal=19%
CUI_GLUCOSE_DEPRIVATION	48	-0.342711	-1.02727	0.409766	0.86611	1	401	tags=8%, list=3%, signal=9%
ZWANG_CLASS_3_TRANSIENTLY_INDUCED_BY_EGF	181	-0.276444	-1.02587	0.371002	0.869753	1	1624	tags=21%, list=13%, signal=24%
JIANG_TIP30_TARGETS_UP	38	-0.350977	-1.02582	0.408907	0.868566	1	911	tags=16%, list=8%, signal=17%
MA_PITUITARY_FETAL_VS_ADULT_UP	22	-0.404209	-1.02544	0.425403	0.868574	1	988	tags=14%, list=8%, signal=15%
LASTOWSKA_NEUROBLASTOMA_COPY_NUMBER_DN	670	-0.244243	-1.02414	0.355748	0.871863	1	2901	tags=25%, list=24%, signal=32%
NIKOLSKY_BREAST_CANCER_8P12_P11_AMPLICON	35	-0.365317	-1.02411	0.428571	0.870588	1	2696	tags=29%, list=22%, signal=37%
REACTOME_EXTENSION_OF_TELOMERES	27	-0.390127	-1.02357	0.428291	0.871092	1	88	tags=4%, list=1%, signal=4%
LI_PROSTATE_CANCER_EPIGENETIC	22	-0.396225	-1.02297	0.428274	0.871896	1	2430	tags=45%, list=20%, signal=57%
REACTOME_NEURONAL_SYSTEM	112	-0.291318	-1.02249	0.397463	0.872269	1	2270	tags=27%, list=19%, signal=33%
MCCLUNG_CREB1_TARGETS_UP	72	-0.320458	-1.0224	0.412245	0.8712	1	1244	tags=15%, list=10%, signal=17%
KEGG_PRION_DISEASES	20	-0.417789	-1.02171	0.4625	0.87242	1	32	tags=5%, list=0%, signal=5%
PID_RAS_PATHWAY	23	-0.396272	-1.02138	0.448347	0.872273	1	1019	tags=22%, list=8%, signal=24%
RICKMAN_HEAD_AND_NECK_CANCER_B	15	-0.439873	-1.02122	0.450102	0.871438	1	761	tags=40%, list=6%, signal=43%
REACTOME_ACTIVATION_OF_KAINATE_RECEPTORS_UPON_GLUTAMATE_BINDING	18	-0.412469	-1.01992	0.434866	0.874752	1	2033	tags=33%, list=17%, signal=40%
WANG_CLIM2_TARGETS_UP	174	-0.272518	-1.01863	0.408389	0.877988	1	2640	tags=26%, list=22%, signal=33%
REACTOME_SMAD2_SMAD3_SMAD4_HETEROTRIMER_REGULATES_TRANSCRIPTION	25	-0.384	-1.01859	0.425781	0.876775	1	2148	tags=32%, list=18%, signal=39%
FLOTHO_PEDIATRIC_ALL_THERAPY_RESPONSE_UP	48	-0.341848	-1.01827	0.417495	0.876522	1	549	tags=6%, list=5%, signal=7%
KEGG_FC_EPSILON_RI_SIGNALING_PATHWAY	48	-0.340643	-1.01741	0.421053	0.878385	1	1019	tags=17%, list=8%, signal=18%
DIRMEIER_LMP1_RESPONSE_LATE_DN	24	-0.389215	-1.01586	0.449416	0.882453	1	236	tags=8%, list=2%, signal=8%
SLEBOS_HEAD_AND_NECK_CANCER_WITH_HPV_UP	61	-0.318728	-1.01562	0.419878	0.881986	1	2358	tags=25%, list=20%, signal=30%
WANG_RESPONSE_TO_GSK3_INHIBITOR_SB216763_DN	304	-0.260167	-1.0141	0.401766	0.88615	1	2589	tags=23%, list=21%, signal=29%
PID_P75NTRPATHWAY	56	-0.334052	-1.01343	0.431915	0.887204	1	1432	tags=14%, list=12%, signal=16%
KAAB_HEART_ATRIUM_VS_VENTRICLE_DN	210	-0.26969	-1.01284	0.414687	0.887991	1	883	tags=9%, list=7%, signal=9%
BROWNE_HCMV_INFECTION_2HR_DN	41	-0.34517	-1.0126	0.405172	0.887459	1	664	tags=17%, list=6%, signal=18%
WANG_NEOPLASTIC_TRANSFORMATION_BY_CCND1_MYC	15	-0.433404	-1.01256	0.447581	0.886269	1	825	tags=33%, list=7%, signal=36%
WANG_ADIPOGENIC_GENES_REPRESSED_BY_SIRT1	21	-0.396782	-1.012	0.445525	0.886961	1	1086	tags=24%, list=9%, signal=26%
MULLIGHAN_NPM1_SIGNATURE_3_DN	120	-0.289002	-1.01192	0.412731	0.885894	1	1004	tags=13%, list=8%, signal=13%
VALK_AML_CLUSTER_5	16	-0.423315	-1.01177	0.457364	0.885042	1	942	tags=31%, list=8%, signal=34%
GEORGES_CELL_CYCLE_MIR192_TARGETS	59	-0.322888	-1.0105	0.427332	0.888235	1	4517	tags=49%, list=37%, signal=78%
WALLACE_PROSTATE_CANCER_UP	16	-0.419597	-1.00993	0.451477	0.888822	1	1930	tags=25%, list=16%, signal=30%
REACTOME_G_PROTEIN_BETA_GAMMA_SIGNALLING	17	-0.41502	-1.00963	0.446058	0.888589	1	2033	tags=35%, list=17%, signal=42%
LU_EZH2_TARGETS_UP	206	-0.272443	-1.00938	0.432432	0.888138	1	734	tags=9%, list=6%, signal=9%
STEIN_ESRRA_TARGETS_RESPONSIVE_TO_ESTROGEN_UP	25	-0.381869	-1.00935	0.445714	0.886893	1	699	tags=16%, list=6%, signal=17%
REACTOME_MAPK_TARGETS_NUCLEAR_EVENTS_MEDIATED_BY_MAP_KINASES	29	-0.375261	-1.00716	0.442623	0.893388	1	1868	tags=21%, list=15%, signal=24%
MUELLER_METHYLATED_IN_GLIOBLASTOMA	16	-0.423381	-1.00672	0.47379	0.893672	1	809	tags=31%, list=7%, signal=33%
TIAN_TNF_SIGNALING_VIA_NFKB	21	-0.398371	-1.00458	0.461856	0.900168	1	554	tags=19%, list=5%, signal=20%
ST_INTEGRIN_SIGNALING_PATHWAY	72	-0.307662	-1.00415	0.462777	0.900402	1	1421	tags=17%, list=12%, signal=19%
NAKAJIMA_MAST_CELL	28	-0.374585	-1.0041	0.464646	0.899243	1	747	tags=18%, list=6%, signal=19%
BASSO_CD40_SIGNALING_DN	46	-0.339121	-1.0035	0.474672	0.899985	1	858	tags=15%, list=7%, signal=16%
REACTOME_REGULATION_OF_WATER_BALANCE_BY_RENAL_AQUAPORINS	26	-0.377743	-1.00273	0.451064	0.901439	1	1077	tags=19%, list=9%, signal=21%
REACTOME_AQUAPORIN_MEDIATED_TRANSPORT	27	-0.371647	-1.0021	0.465164	0.902301	1	1077	tags=19%, list=9%, signal=20%
LINDSTEDT_DENDRITIC_CELL_MATURATION_C	53	-0.326397	-1.00204	0.447368	0.901136	1	1426	tags=23%, list=12%, signal=26%
VERRECCHIA_RESPONSE_TO_TGFB1_C5	19	-0.394262	-1.00193	0.455621	0.900239	1	442	tags=16%, list=4%, signal=16%
FUJII_YBX1_TARGETS_DN	181	-0.270229	-1.00093	0.478079	0.902422	1	2741	tags=22%, list=23%, signal=28%
JAZAG_TGFB1_SIGNALING_UP	77	-0.304049	-1.00071	0.441718	0.90188	1	546	tags=9%, list=5%, signal=9%
FONTAINE_THYROID_TUMOR_UNCERTAIN_MALIGNANCY_UP	24	-0.387252	-0.998952	0.445783	0.906923	1	1432	tags=25%, list=12%, signal=28%
BILANGES_RAPAMYCIN_SENSITIVE_GENES	37	-0.353231	-0.998212	0.476096	0.908227	1	2012	tags=24%, list=17%, signal=29%
KOHOUTEK_CCNT1_TARGETS	37	-0.348614	-0.996256	0.483806	0.914071	1	858	tags=16%, list=7%, signal=17%
KIM_GASTRIC_CANCER_CHEMOSENSITIVITY	67	-0.315243	-0.995932	0.453061	0.913932	1	1569	tags=16%, list=13%, signal=19%
SARTIPY_BLUNTED_BY_INSULIN_RESISTANCE_UP	18	-0.406341	-0.995887	0.47451	0.912745	1	1352	tags=33%, list=11%, signal=37%
REACTOME_ACTIVATION_OF_NMDA_RECEPTOR_UPON_GLUTAMATE_BINDING_AND_POSTSYNAPTIC_EVENTS	24	-0.376935	-0.995343	0.470588	0.913324	1	3082	tags=46%, list=26%, signal=61%
IKEDA_MIR30_TARGETS_UP	115	-0.282619	-0.995238	0.447257	0.912351	1	3357	tags=40%, list=28%, signal=55%
PID_A6B1_A6B4_INTEGRIN_PATHWAY	36	-0.35292	-0.99449	0.446	0.91368	1	2249	tags=36%, list=19%, signal=44%
LI_WILMS_TUMOR_VS_FETAL_KIDNEY_2_UP	22	-0.392658	-0.994095	0.469466	0.913752	1	1052	tags=18%, list=9%, signal=20%
GABRIELY_MIR21_TARGETS	259	-0.257451	-0.993937	0.481781	0.912987	1	2976	tags=34%, list=25%, signal=44%
FONTAINE_THYROID_TUMOR_UNCERTAIN_MALIGNANCY_DN	16	-0.414982	-0.993397	0.468938	0.913553	1	1134	tags=25%, list=9%, signal=28%
SHEDDEN_LUNG_CANCER_GOOD_SURVIVAL_A12	154	-0.273468	-0.992557	0.462555	0.915165	1	2288	tags=30%, list=19%, signal=36%
NADERI_BREAST_CANCER_PROGNOSIS_DN	15	-0.430029	-0.992521	0.48659	0.913965	1	1624	tags=27%, list=13%, signal=31%
REACTOME_MEIOTIC_RECOMBINATION	34	-0.351669	-0.992391	0.451346	0.913097	1	1948	tags=29%, list=16%, signal=35%
BLALOCK_ALZHEIMERS_DISEASE_INCIPIENT_UP	292	-0.253694	-0.992261	0.472941	0.912249	1	1353	tags=12%, list=11%, signal=14%
LEE_DOUBLE_POLAR_THYMOCYTE	15	-0.424276	-0.991148	0.462151	0.914775	1	979	tags=20%, list=8%, signal=22%
BIOCARTA_MITOCHONDRIA_PATHWAY	20	-0.396754	-0.988457	0.468432	0.923126	1	3238	tags=40%, list=27%, signal=55%
FIGUEROA_AML_METHYLATION_CLUSTER_3_UP	96	-0.289071	-0.987583	0.48172	0.924924	1	2642	tags=27%, list=22%, signal=34%
SWEET_KRAS_ONCOGENIC_SIGNATURE	75	-0.302874	-0.987364	0.483264	0.924361	1	577	tags=9%, list=5%, signal=10%
WIERENGA_STAT5A_TARGETS_UP	140	-0.274613	-0.987168	0.489754	0.923775	1	2053	tags=26%, list=17%, signal=31%
PID_ARF6_PATHWAY	26	-0.370117	-0.987082	0.463115	0.922788	1	1613	tags=23%, list=13%, signal=27%
KYNG_ENVIRONMENTAL_STRESS_RESPONSE_NOT_BY_4NQO_IN_WS	34	-0.348065	-0.98673	0.484909	0.922675	1	839	tags=12%, list=7%, signal=13%
NOUSHMEHR_GBM_SILENCED_BY_METHYLATION	26	-0.368617	-0.9859	0.500982	0.924341	1	1170	tags=27%, list=10%, signal=30%
DELACROIX_RAR_BOUND_ES	334	-0.249108	-0.985559	0.477376	0.924213	1	2033	tags=19%, list=17%, signal=23%
DACOSTA_UV_RESPONSE_VIA_ERCC3_DN	807	-0.231746	-0.985494	0.532407	0.923148	1	3509	tags=35%, list=29%, signal=46%
REACTOME_SYNTHESIS_AND_INTERCONVERSION_OF_NUCLEOTIDE_DI_AND_TRIPHOSPHATES	17	-0.399246	-0.985329	0.485656	0.922428	1	1654	tags=24%, list=14%, signal=27%
BYSTRYKH_HEMATOPOIESIS_STEM_CELL_QTL_CIS	105	-0.284683	-0.984851	0.476386	0.922827	1	423	tags=5%, list=4%, signal=5%
PID_HNF3APATHWAY	27	-0.373438	-0.98422	0.501953	0.923657	1	3241	tags=44%, list=27%, signal=61%
KEGG_LEISHMANIA_INFECTION	36	-0.340676	-0.983963	0.489712	0.923233	1	1094	tags=17%, list=9%, signal=18%
KEGG_PATHOGENIC_ESCHERICHIA_COLI_INFECTION	44	-0.326992	-0.983131	0.49031	0.924897	1	3040	tags=30%, list=25%, signal=39%
KORKOLA_EMBRYONIC_CARCINOMA_VS_SEMINOMA_UP	15	-0.421301	-0.982192	0.483034	0.926827	1	814	tags=27%, list=7%, signal=29%
WUNDER_INFLAMMATORY_RESPONSE_AND_CHOLESTEROL_UP	30	-0.356551	-0.981331	0.486111	0.928461	1	708	tags=17%, list=6%, signal=18%
ZHANG_GATA6_TARGETS_DN	45	-0.334068	-0.981273	0.510965	0.92735	1	2553	tags=27%, list=21%, signal=34%
FLECHNER_PBL_KIDNEY_TRANSPLANT_REJECTED_VS_OK_DN	45	-0.330675	-0.980629	0.478615	0.928296	1	353	tags=4%, list=3%, signal=5%
PID_ALPHASYNUCLEIN_PATHWAY	25	-0.379182	-0.980349	0.466	0.928025	1	839	tags=20%, list=7%, signal=21%
PID_RHOA_PATHWAY	40	-0.339214	-0.980005	0.477137	0.927803	1	1868	tags=23%, list=15%, signal=27%
SENGUPTA_EBNA1_ANTICORRELATED	98	-0.290105	-0.978529	0.493124	0.931821	1	1168	tags=13%, list=10%, signal=15%
GROSS_HYPOXIA_VIA_ELK3_DN	132	-0.276327	-0.977233	0.498	0.935163	1	2080	tags=26%, list=17%, signal=31%
LEE_CALORIE_RESTRICTION_MUSCLE_UP	31	-0.357273	-0.976967	0.476483	0.934792	1	489	tags=10%, list=4%, signal=10%
DE_YY1_TARGETS_DN	87	-0.297383	-0.975367	0.508547	0.939207	1	2632	tags=30%, list=22%, signal=38%
MAYBURD_RESPONSE_TO_L663536_UP	23	-0.37659	-0.975152	0.514056	0.938628	1	788	tags=13%, list=7%, signal=14%
VALK_AML_WITH_CEBPA	23	-0.375484	-0.974315	0.498973	0.940181	1	704	tags=17%, list=6%, signal=18%
HOEBEKE_LYMPHOID_STEM_CELL_DN	70	-0.304088	-0.973763	0.511727	0.940843	1	1425	tags=16%, list=12%, signal=18%
HIRSCH_CELLULAR_TRANSFORMATION_SIGNATURE_UP	206	-0.257212	-0.972985	0.529787	0.942229	1	1998	tags=20%, list=17%, signal=23%
KONG_E2F3_TARGETS	88	-0.290632	-0.972409	0.521552	0.942978	1	2671	tags=27%, list=22%, signal=35%
REACTOME_POST_NMDA_RECEPTOR_ACTIVATION_EVENTS	24	-0.376935	-0.972235	0.495088	0.942326	1	3082	tags=46%, list=26%, signal=61%
PID_FASPATHWAY	33	-0.353131	-0.971425	0.515151	0.943816	1	1003	tags=18%, list=8%, signal=20%
GYORFFY_MITOXANTRONE_RESISTANCE	34	-0.344004	-0.969288	0.534043	0.950062	1	1811	tags=26%, list=15%, signal=31%
ZHANG_TARGETS_OF_EWSR1_FLI1_FUSION	67	-0.300329	-0.968453	0.509355	0.951687	1	1708	tags=24%, list=14%, signal=28%
DARWICHE_PAPILLOMA_PROGRESSION_RISK	42	-0.331756	-0.968379	0.494	0.950639	1	1533	tags=19%, list=13%, signal=22%
LAU_APOPTOSIS_CDKN2A_UP	51	-0.322241	-0.967936	0.500982	0.950877	1	1687	tags=20%, list=14%, signal=23%
WANG_RESPONSE_TO_BEXAROTENE_UP	25	-0.363904	-0.966661	0.513889	0.953976	1	1684	tags=28%, list=14%, signal=32%
ZHU_CMV_24_HR_UP	80	-0.291314	-0.966648	0.521127	0.952716	1	988	tags=8%, list=8%, signal=8%
SCHAEFFER_PROSTATE_DEVELOPMENT_AND_CANCER_BOX4_DN	32	-0.351211	-0.96658	0.528112	0.951647	1	3990	tags=38%, list=33%, signal=56%
REACTOME_REGULATION_OF_INSULIN_SECRETION_BY_GLUCAGON_LIKE_PEPTIDE1	25	-0.364492	-0.965812	0.521739	0.953033	1	1077	tags=16%, list=9%, signal=18%
DACOSTA_UV_RESPONSE_VIA_ERCC3_COMMON_DN	456	-0.236003	-0.96489	0.566434	0.955069	1	3450	tags=36%, list=29%, signal=49%
BRUINS_UVC_RESPONSE_VIA_TP53_GROUP_C	58	-0.313801	-0.96443	0.5	0.955327	1	259	tags=9%, list=2%, signal=9%
TRACEY_RESISTANCE_TO_IFNA2_DN	24	-0.370509	-0.964226	0.492337	0.954759	1	2206	tags=29%, list=18%, signal=36%
WHITFIELD_CELL_CYCLE_S	123	-0.274548	-0.964086	0.542194	0.95396	1	2348	tags=25%, list=19%, signal=31%
PID_GMCSF_PATHWAY	29	-0.347723	-0.964072	0.491493	0.95272	1	1019	tags=14%, list=8%, signal=15%
LIN_NPAS4_TARGETS_DN	36	-0.340103	-0.963606	0.528066	0.95308	1	1801	tags=28%, list=15%, signal=33%
WEIGEL_OXIDATIVE_STRESS_BY_HNE_AND_TBH	54	-0.320373	-0.963554	0.497925	0.951962	1	1647	tags=20%, list=14%, signal=23%
PHONG_TNF_TARGETS_UP	52	-0.318217	-0.96342	0.507307	0.951139	1	613	tags=13%, list=5%, signal=14%
RATTENBACHER_BOUND_BY_CELF1	290	-0.249997	-0.963359	0.577434	0.95008	1	2389	tags=25%, list=20%, signal=31%
KEGG_PEROXISOME	64	-0.298403	-0.961601	0.530333	0.954932	1	941	tags=11%, list=8%, signal=12%
BONCI_TARGETS_OF_MIR15A_AND_MIR16_1	79	-0.295817	-0.961223	0.54224	0.954988	1	1189	tags=16%, list=10%, signal=18%
PID_CXCR3PATHWAY	33	-0.341044	-0.960751	0.520833	0.955249	1	1019	tags=18%, list=8%, signal=20%
YAO_HOXA10_TARGETS_VIA_PROGESTERONE_UP	49	-0.323367	-0.960471	0.530693	0.95488	1	1054	tags=18%, list=9%, signal=20%
PID_ATM_PATHWAY	33	-0.338329	-0.960346	0.519763	0.954041	1	3830	tags=45%, list=32%, signal=66%
BONOME_OVARIAN_CANCER_POOR_SURVIVAL_DN	20	-0.384201	-0.959458	0.53012	0.955931	1	369	tags=10%, list=3%, signal=10%
PHONG_TNF_RESPONSE_NOT_VIA_P38	293	-0.248086	-0.958989	0.610278	0.956172	1	1725	tags=18%, list=14%, signal=21%
AIYAR_COBRA1_TARGETS_UP	26	-0.3672	-0.957905	0.527027	0.958579	1	265	tags=8%, list=2%, signal=8%
PID_AMB2_NEUTROPHILS_PATHWAY	26	-0.367135	-0.957561	0.511482	0.958427	1	839	tags=19%, list=7%, signal=21%
LIAO_METASTASIS	431	-0.234525	-0.95678	0.64823	0.959817	1	2179	tags=21%, list=18%, signal=25%
REACTOME_IL_2_SIGNALING	33	-0.341188	-0.955948	0.53937	0.961353	1	1019	tags=15%, list=8%, signal=17%
PID_BETACATENIN_DEG_PATHWAY	16	-0.404336	-0.955723	0.552876	0.960827	1	1582	tags=19%, list=13%, signal=22%
STANELLE_E2F1_TARGETS	23	-0.379358	-0.95569	0.515326	0.959672	1	2226	tags=43%, list=18%, signal=53%
GAUSSMANN_MLL_AF4_FUSION_TARGETS_D_UP	23	-0.372201	-0.955687	0.545455	0.958408	1	1086	tags=22%, list=9%, signal=24%
JOHNSTONE_PARVB_TARGETS_3_DN	799	-0.224143	-0.955587	0.692473	0.957478	1	3834	tags=36%, list=32%, signal=50%
LIN_APC_TARGETS	72	-0.294863	-0.955447	0.53252	0.956697	1	365	tags=7%, list=3%, signal=7%
DORN_ADENOVIRUS_INFECTION_24HR_DN	39	-0.329449	-0.954998	0.53012	0.956947	1	1687	tags=18%, list=14%, signal=21%
GUO_HEX_TARGETS_DN	46	-0.319143	-0.954948	0.516129	0.955843	1	801	tags=13%, list=7%, signal=14%
CHEOK_RESPONSE_TO_HD_MTX_DN	23	-0.374637	-0.954865	0.548583	0.954848	1	3183	tags=30%, list=26%, signal=41%
BOYAULT_LIVER_CANCER_SUBCLASS_G5_DN	18	-0.39358	-0.954779	0.525794	0.953877	1	882	tags=28%, list=7%, signal=30%
REACTOME_DIABETES_PATHWAYS	103	-0.27948	-0.954739	0.547325	0.952752	1	475	tags=8%, list=4%, signal=8%
REACTOME_RECRUITMENT_OF_MITOTIC_CENTROSOME_PROTEINS_AND_COMPLEXES	61	-0.309022	-0.954173	0.526087	0.953409	1	3752	tags=39%, list=31%, signal=57%
MARSON_BOUND_BY_E2F4_UNSTIMULATED	609	-0.228862	-0.953933	0.647059	0.953039	1	4139	tags=37%, list=34%, signal=53%
PID_WNT_CANONICAL_PATHWAY	18	-0.380573	-0.953534	0.528155	0.953147	1	2947	tags=28%, list=24%, signal=37%
ZHANG_TLX_TARGETS_60HR_DN	259	-0.247812	-0.953167	0.60499	0.95313	1	4119	tags=40%, list=34%, signal=60%
IVANOVA_HEMATOPOIESIS_EARLY_PROGENITOR	418	-0.236249	-0.952846	0.623377	0.953004	1	2156	tags=17%, list=18%, signal=21%
BOGNI_TREATMENT_RELATED_MYELOID_LEUKEMIA_UP	20	-0.379889	-0.951627	0.514911	0.955905	1	35	tags=5%, list=0%, signal=5%
COLLIS_PRKDC_SUBSTRATES	19	-0.385226	-0.951597	0.55336	0.954774	1	3723	tags=47%, list=31%, signal=68%
BENPORATH_OCT4_TARGETS	236	-0.247406	-0.951309	0.603411	0.954499	1	1480	tags=16%, list=12%, signal=18%
BROCKE_APOPTOSIS_REVERSED_BY_IL6	120	-0.271709	-0.951082	0.563291	0.953997	1	2652	tags=29%, list=22%, signal=37%
HEDENFALK_BREAST_CANCER_HEREDITARY_VS_SPORADIC	45	-0.319835	-0.950807	0.535124	0.95369	1	538	tags=7%, list=4%, signal=7%
CHANG_IMMORTALIZED_BY_HPV31_DN	34	-0.341899	-0.950492	0.542308	0.953535	1	478	tags=9%, list=4%, signal=9%
FURUKAWA_DUSP6_TARGETS_PCI35_DN	62	-0.302966	-0.950189	0.553279	0.953296	1	2145	tags=23%, list=18%, signal=27%
GENTILE_UV_RESPONSE_CLUSTER_D4	53	-0.308209	-0.949761	0.554852	0.953522	1	3876	tags=42%, list=32%, signal=61%
BOYLAN_MULTIPLE_MYELOMA_PCA3_UP	57	-0.304892	-0.949715	0.538153	0.952441	1	2531	tags=40%, list=21%, signal=51%
LEE_LIVER_CANCER_SURVIVAL_DN	159	-0.258846	-0.949651	0.595876	0.951428	1	4057	tags=36%, list=34%, signal=53%
PID_TNFPATHWAY	45	-0.320728	-0.948807	0.548387	0.95305	1	2528	tags=29%, list=21%, signal=36%
WAMUNYOKOLI_OVARIAN_CANCER_LMP_UP	207	-0.252178	-0.947876	0.625	0.954928	1	1255	tags=12%, list=10%, signal=13%
NUYTTEN_EZH2_TARGETS_DN	829	-0.222258	-0.947382	0.720824	0.955261	1	2354	tags=17%, list=20%, signal=19%
YU_MYC_TARGETS_UP	42	-0.319273	-0.946253	0.555319	0.957792	1	38	tags=2%, list=0%, signal=2%
PUJANA_BRCA2_PCC_NETWORK	372	-0.237178	-0.945631	0.659292	0.958656	1	4056	tags=35%, list=34%, signal=51%
KYNG_WERNER_SYNDROM_AND_NORMAL_AGING_UP	71	-0.288543	-0.944661	0.552894	0.96071	1	1924	tags=18%, list=16%, signal=22%
RODRIGUES_THYROID_CARCINOMA_ANAPLASTIC_UP	624	-0.225698	-0.943885	0.725877	0.962132	1	3434	tags=32%, list=28%, signal=42%
FIGUEROA_AML_METHYLATION_CLUSTER_7_UP	76	-0.297435	-0.94387	0.575053	0.960955	1	2631	tags=29%, list=22%, signal=37%
REACTOME_TELOMERE_MAINTENANCE	42	-0.321726	-0.943648	0.534836	0.960474	1	385	tags=7%, list=3%, signal=7%
GREGORY_SYNTHETIC_LETHAL_WITH_IMATINIB	104	-0.275592	-0.942394	0.565306	0.963461	1	2846	tags=34%, list=24%, signal=44%
TONKS_TARGETS_OF_RUNX1_RUNX1T1_FUSION_MONOCYTE_UP	160	-0.258266	-0.942343	0.61194	0.962405	1	762	tags=8%, list=6%, signal=8%
WINNEPENNINCKX_MELANOMA_METASTASIS_DN	20	-0.368168	-0.940472	0.55336	0.967385	1	860	tags=15%, list=7%, signal=16%
VANTVEER_BREAST_CANCER_ESR1_DN	175	-0.255028	-0.940356	0.610236	0.966538	1	2019	tags=21%, list=17%, signal=24%
TOMLINS_PROSTATE_CANCER_UP	35	-0.334433	-0.940339	0.530786	0.965366	1	850	tags=9%, list=7%, signal=9%
GARGALOVIC_RESPONSE_TO_OXIDIZED_PHOSPHOLIPIDS_YELLOW_DN	17	-0.399283	-0.939384	0.567568	0.967252	1	931	tags=18%, list=8%, signal=19%
DAZARD_UV_RESPONSE_CLUSTER_G6	138	-0.264791	-0.93876	0.585216	0.96807	1	2879	tags=33%, list=24%, signal=42%
AMIT_EGF_RESPONSE_120_MCF10A	37	-0.33135	-0.936665	0.574113	0.973678	1	1416	tags=22%, list=12%, signal=24%
PID_AURORA_B_PATHWAY	36	-0.329008	-0.936638	0.546906	0.972541	1	2146	tags=25%, list=18%, signal=30%
DOANE_BREAST_CANCER_CLASSES_UP	35	-0.339818	-0.936487	0.545073	0.971832	1	1929	tags=26%, list=16%, signal=31%
DOUGLAS_BMI1_TARGETS_DN	264	-0.242544	-0.936357	0.655031	0.971029	1	2757	tags=28%, list=23%, signal=36%
IWANAGA_CARCINOGENESIS_BY_KRAS_UP	113	-0.270059	-0.935893	0.582463	0.971343	1	1424	tags=15%, list=12%, signal=17%
YAO_TEMPORAL_RESPONSE_TO_PROGESTERONE_CLUSTER_9	54	-0.305171	-0.935239	0.528541	0.972193	1	353	tags=9%, list=3%, signal=9%
KIM_MYC_AMPLIFICATION_TARGETS_UP	159	-0.255186	-0.934732	0.634361	0.972567	1	1034	tags=10%, list=9%, signal=11%
KEGG_OLFACTORY_TRANSDUCTION	15	-0.391489	-0.934622	0.531187	0.971675	1	2820	tags=33%, list=23%, signal=43%
REACTOME_TRANSMEMBRANE_TRANSPORT_OF_SMALL_MOLECULES	211	-0.246826	-0.934183	0.624444	0.971897	1	762	tags=9%, list=6%, signal=9%
HEIDENBLAD_AMPLICON_8Q24_UP	29	-0.344415	-0.933009	0.592292	0.974497	1	376	tags=7%, list=3%, signal=7%
KEGG_TOLL_LIKE_RECEPTOR_SIGNALING_PATHWAY	62	-0.297322	-0.932769	0.603239	0.974054	1	835	tags=10%, list=7%, signal=10%
PID_CD8TCRDOWNSTREAMPATHWAY	30	-0.337552	-0.932178	0.557377	0.974777	1	2217	tags=23%, list=18%, signal=29%
PLASARI_TGFB1_SIGNALING_VIA_NFIC_1HR_UP	27	-0.343934	-0.932074	0.558994	0.973859	1	804	tags=19%, list=7%, signal=20%
FIGUEROA_AML_METHYLATION_CLUSTER_4_UP	69	-0.289523	-0.932	0.570565	0.972869	1	2631	tags=29%, list=22%, signal=37%
TIAN_TNF_SIGNALING_NOT_VIA_NFKB	19	-0.373945	-0.930864	0.542802	0.975331	1	2261	tags=37%, list=19%, signal=45%
LINDGREN_BLADDER_CANCER_CLUSTER_2A_DN	109	-0.270856	-0.930829	0.59375	0.97424	1	1925	tags=27%, list=16%, signal=31%
GALE_APL_WITH_FLT3_MUTATED_UP	48	-0.304992	-0.930218	0.569106	0.974987	1	2027	tags=23%, list=17%, signal=27%
KEGG_GLYCINE_SERINE_AND_THREONINE_METABOLISM	20	-0.372531	-0.929723	0.547206	0.975376	1	151	tags=10%, list=1%, signal=10%
NAKAMURA_METASTASIS	33	-0.334002	-0.929614	0.557692	0.97452	1	507	tags=9%, list=4%, signal=9%
MOLENAAR_TARGETS_OF_CCND1_AND_CDK4_UP	43	-0.318097	-0.929479	0.553971	0.973734	1	1161	tags=16%, list=10%, signal=18%
REACTOME_METAL_ION_SLC_TRANSPORTERS	15	-0.395918	-0.929149	0.575758	0.973604	1	89	tags=7%, list=1%, signal=7%
NAGASHIMA_NRG1_SIGNALING_DN	45	-0.313202	-0.929035	0.588933	0.972769	1	1124	tags=20%, list=9%, signal=22%
KESHELAVA_MULTIPLE_DRUG_RESISTANCE	66	-0.289065	-0.9287	0.587269	0.972569	1	2241	tags=23%, list=19%, signal=28%
WANG_RESPONSE_TO_BEXAROTENE_DN	17	-0.391218	-0.927953	0.568401	0.973742	1	544	tags=18%, list=5%, signal=18%
UDAYAKUMAR_MED1_TARGETS_UP	128	-0.264334	-0.92795	0.639918	0.972562	1	1808	tags=18%, list=15%, signal=21%
KIM_GERMINAL_CENTER_T_HELPER_UP	51	-0.300659	-0.927602	0.582178	0.972477	1	1786	tags=16%, list=15%, signal=18%
BILD_E2F3_ONCOGENIC_SIGNATURE	196	-0.247664	-0.927049	0.644211	0.973016	1	1547	tags=15%, list=13%, signal=17%
BOYAULT_LIVER_CANCER_SUBCLASS_G123_UP	41	-0.315275	-0.925897	0.570874	0.975545	1	2560	tags=29%, list=21%, signal=37%
BROWNE_HCMV_INFECTION_8HR_UP	69	-0.282264	-0.925387	0.596234	0.976003	1	1997	tags=19%, list=17%, signal=22%
LEE_LIVER_CANCER_MYC_DN	26	-0.353363	-0.92456	0.586207	0.977447	1	469	tags=12%, list=4%, signal=12%
SMID_BREAST_CANCER_RELAPSE_IN_BONE_UP	47	-0.309549	-0.923028	0.6	0.981112	1	872	tags=21%, list=7%, signal=23%
WANG_RECURRENT_LIVER_CANCER_UP	17	-0.389499	-0.923022	0.576336	0.97995	1	3808	tags=47%, list=32%, signal=69%
BILD_SRC_ONCOGENIC_SIGNATURE	55	-0.298741	-0.922131	0.58483	0.981581	1	1435	tags=18%, list=12%, signal=21%
NATSUME_RESPONSE_TO_INTERFERON_BETA_UP	51	-0.296134	-0.922001	0.582834	0.980819	1	602	tags=12%, list=5%, signal=12%
AMUNDSON_RESPONSE_TO_ARSENITE	183	-0.24598	-0.921848	0.662577	0.9801	1	1099	tags=9%, list=9%, signal=10%
PID_DNAPK_PATHWAY	15	-0.390484	-0.92146	0.589796	0.980131	1	3845	tags=60%, list=32%, signal=88%
CROONQUIST_NRAS_SIGNALING_DN	71	-0.285955	-0.920498	0.605809	0.981967	1	3035	tags=28%, list=25%, signal=37%
GAZDA_DIAMOND_BLACKFAN_ANEMIA_MYELOID_UP	25	-0.351953	-0.919886	0.586066	0.982682	1	3523	tags=44%, list=29%, signal=62%
PID_FAK_PATHWAY	57	-0.29816	-0.919305	0.617834	0.983268	1	2217	tags=21%, list=18%, signal=26%
BREDEMEYER_RAG_SIGNALING_NOT_VIA_ATM_DN	43	-0.307861	-0.918507	0.603486	0.984544	1	856	tags=12%, list=7%, signal=12%
WANG_CLIM2_TARGETS_DN	158	-0.248633	-0.918065	0.668024	0.984771	1	1194	tags=9%, list=10%, signal=10%
ROESSLER_LIVER_CANCER_METASTASIS_DN	43	-0.313431	-0.917082	0.584466	0.98662	1	1730	tags=16%, list=14%, signal=19%
DURCHDEWALD_SKIN_CARCINOGENESIS_UP	56	-0.298402	-0.917021	0.595142	0.985621	1	1255	tags=16%, list=10%, signal=18%
KOKKINAKIS_METHIONINE_DEPRIVATION_48HR_DN	57	-0.29628	-0.916947	0.608163	0.984666	1	1434	tags=16%, list=12%, signal=18%
KORKOLA_CORRELATED_WITH_POU5F1	18	-0.375981	-0.916821	0.607803	0.983875	1	1040	tags=17%, list=9%, signal=18%
ENK_UV_RESPONSE_KERATINOCYTE_DN	448	-0.224898	-0.916539	0.774403	0.983552	1	3327	tags=27%, list=28%, signal=37%
SESTO_RESPONSE_TO_UV_C7	59	-0.298775	-0.916148	0.582661	0.983617	1	549	tags=8%, list=5%, signal=9%
REACTOME_GENERIC_TRANSCRIPTION_PATHWAY	184	-0.245476	-0.915938	0.673428	0.983047	1	2722	tags=29%, list=23%, signal=37%
FIRESTEIN_CTNNB1_PATHWAY	27	-0.339971	-0.914335	0.592955	0.986801	1	2972	tags=33%, list=25%, signal=44%
NIKOLSKY_BREAST_CANCER_5P15_AMPLICON	17	-0.379013	-0.914201	0.574338	0.986049	1	787	tags=18%, list=7%, signal=19%
BIOCARTA_RHO_PATHWAY	30	-0.332477	-0.914107	0.579798	0.985168	1	450	tags=10%, list=4%, signal=10%
HOLLEMAN_ASPARAGINASE_RESISTANCE_ALL_DN	23	-0.352828	-0.912045	0.606805	0.990289	1	3102	tags=35%, list=26%, signal=47%
PID_IL2_PI3KPATHWAY	30	-0.328455	-0.911745	0.57874	0.990042	1	1326	tags=17%, list=11%, signal=19%
REACTOME_G2_M_CHECKPOINTS	40	-0.309673	-0.910296	0.605317	0.993229	1	3830	tags=45%, list=32%, signal=66%
COULOUARN_TEMPORAL_TGFB1_SIGNATURE_UP	95	-0.271094	-0.908621	0.647295	0.997081	1	2329	tags=25%, list=19%, signal=31%
FARMER_BREAST_CANCER_BASAL_VS_LULMINAL	245	-0.232381	-0.908395	0.751012	0.996653	1	1960	tags=20%, list=16%, signal=23%
TCGA_GLIOBLASTOMA_COPY_NUMBER_DN	22	-0.35885	-0.908359	0.591966	0.99559	1	2999	tags=36%, list=25%, signal=48%
BROWNE_HCMV_INFECTION_24HR_UP	109	-0.260517	-0.908045	0.660679	0.99537	1	1848	tags=19%, list=15%, signal=23%
LUI_THYROID_CANCER_CLUSTER_2	34	-0.321483	-0.907571	0.617063	0.995614	1	1143	tags=21%, list=9%, signal=23%
HOSHIDA_LIVER_CANCER_LATE_RECURRENCE_UP	36	-0.312948	-0.907312	0.586066	0.995186	1	949	tags=19%, list=8%, signal=21%
PID_TAP63PATHWAY	41	-0.308761	-0.9073	0.6141	0.994054	1	878	tags=15%, list=7%, signal=16%
GRUETZMANN_PANCREATIC_CANCER_DN	145	-0.253295	-0.90719	0.674673	0.993222	1	735	tags=8%, list=6%, signal=9%
KEGG_AMYOTROPHIC_LATERAL_SCLEROSIS_ALS	35	-0.321582	-0.905979	0.591002	0.995655	1	1647	tags=26%, list=14%, signal=30%
REACTOME_ACTIVATION_OF_ATR_IN_RESPONSE_TO_REPLICATION_STRESS	34	-0.325458	-0.905765	0.613095	0.995122	1	4052	tags=53%, list=34%, signal=79%
ASGHARZADEH_NEUROBLASTOMA_POOR_SURVIVAL_DN	28	-0.337319	-0.905494	0.605108	0.994771	1	956	tags=18%, list=8%, signal=19%
CHIANG_LIVER_CANCER_SUBCLASS_POLYSOMY7_UP	43	-0.304857	-0.904414	0.63786	0.996881	1	1351	tags=26%, list=11%, signal=29%
VALK_AML_CLUSTER_12	22	-0.346673	-0.904318	0.577778	0.996014	1	827	tags=18%, list=7%, signal=19%
PID_INTEGRIN_A9B1_PATHWAY	19	-0.366104	-0.903825	0.599602	0.996375	1	1303	tags=32%, list=11%, signal=35%
PID_IL12_2PATHWAY	33	-0.320717	-0.903706	0.607069	0.99556	1	1062	tags=18%, list=9%, signal=20%
KEGG_GNRH_SIGNALING_PATHWAY	66	-0.283204	-0.903004	0.608787	0.996406	1	1019	tags=15%, list=8%, signal=16%
KIM_WT1_TARGETS_12HR_DN	178	-0.242523	-0.902311	0.717132	0.997243	1	1612	tags=15%, list=13%, signal=17%
PUJANA_BREAST_CANCER_LIT_INT_NETWORK	98	-0.270152	-0.902296	0.661053	0.996131	1	3723	tags=40%, list=31%, signal=57%
SHAFFER_IRF4_TARGETS_IN_ACTIVATED_B_LYMPHOCYTE	72	-0.279489	-0.902159	0.649193	0.995369	1	1130	tags=13%, list=9%, signal=14%
CASORELLI_ACUTE_PROMYELOCYTIC_LEUKEMIA_UP	130	-0.257021	-0.901842	0.689655	0.99514	1	2038	tags=22%, list=17%, signal=26%
LEONARD_HYPOXIA	41	-0.307324	-0.901513	0.618217	0.994981	1	836	tags=15%, list=7%, signal=16%
BIOCARTA_VEGF_PATHWAY	25	-0.347244	-0.900235	0.597137	0.997614	1	174	tags=8%, list=1%, signal=8%
SCHEIDEREIT_IKK_TARGETS	17	-0.377312	-0.899549	0.587398	0.998524	1	4270	tags=53%, list=35%, signal=82%
PID_ER_NONGENOMIC_PATHWAY	32	-0.3292	-0.897925	0.601227	1	1	2033	tags=31%, list=17%, signal=37%
YIH_RESPONSE_TO_ARSENITE_C3	32	-0.321946	-0.897652	0.627219	1	1	4153	tags=47%, list=34%, signal=71%
PETROVA_PROX1_TARGETS_UP	23	-0.350784	-0.897207	0.614919	1	1	3035	tags=43%, list=25%, signal=58%
NEWMAN_ERCC6_TARGETS_UP	16	-0.370756	-0.896903	0.61183	1	1	92	tags=6%, list=1%, signal=6%
REACTOME_IL_3_5_AND_GM_CSF_SIGNALING	33	-0.316043	-0.896692	0.629328	1	1	2882	tags=39%, list=24%, signal=52%
REACTOME_RECYCLING_PATHWAY_OF_L1	25	-0.33814	-0.895809	0.652525	1	1	651	tags=12%, list=5%, signal=13%
DER_IFN_GAMMA_RESPONSE_UP	58	-0.290382	-0.89522	0.656442	1	1	1647	tags=19%, list=14%, signal=22%
SHEPARD_BMYB_TARGETS	51	-0.296142	-0.894227	0.633603	1	1	2343	tags=20%, list=19%, signal=24%
POMEROY_MEDULLOBLASTOMA_PROGNOSIS_DN	41	-0.310958	-0.894196	0.623047	1	1	2361	tags=24%, list=20%, signal=30%
KEGG_GLYCOSAMINOGLYCAN_BIOSYNTHESIS_HEPARAN_SULFATE	19	-0.360295	-0.893588	0.616935	1	1	237	tags=11%, list=2%, signal=11%
LE_EGR2_TARGETS_UP	99	-0.25896	-0.893556	0.682008	1	1	2197	tags=20%, list=18%, signal=24%
REACTOME_SHC1_EVENTS_IN_ERBB4_SIGNALING	16	-0.365274	-0.893453	0.615385	1	1	3047	tags=31%, list=25%, signal=42%
QI_PLASMACYTOMA_DN	78	-0.267089	-0.892394	0.690428	1	1	1773	tags=22%, list=15%, signal=25%
ROSS_AML_WITH_MLL_FUSIONS	50	-0.29285	-0.891715	0.632258	1	1	642	tags=8%, list=5%, signal=8%
PID_P53DOWNSTREAMPATHWAY	111	-0.256518	-0.89098	0.666667	1	1	1313	tags=13%, list=11%, signal=14%
WHITEHURST_PACLITAXEL_SENSITIVITY	21	-0.354495	-0.890075	0.625243	1	1	101	tags=5%, list=1%, signal=5%
GENTILE_UV_RESPONSE_CLUSTER_D2	37	-0.307182	-0.889984	0.637427	1	1	850	tags=11%, list=7%, signal=12%
JAIN_NFKB_SIGNALING	67	-0.282606	-0.88971	0.670782	1	1	3564	tags=31%, list=30%, signal=44%
KEGG_T_CELL_RECEPTOR_SIGNALING_PATHWAY	72	-0.272554	-0.889382	0.663424	1	1	1938	tags=19%, list=16%, signal=23%
NUTT_GBM_VS_AO_GLIOMA_UP	40	-0.305542	-0.889298	0.629559	1	1	221	tags=8%, list=2%, signal=8%
TANG_SENESCENCE_TP53_TARGETS_UP	21	-0.343695	-0.889139	0.610465	1	1	1630	tags=29%, list=14%, signal=33%
GOLDRATH_ANTIGEN_RESPONSE	277	-0.226516	-0.888869	0.823276	1	1	1439	tags=12%, list=12%, signal=13%
FAELT_B_CLL_WITH_VH3_21_UP	39	-0.306051	-0.888074	0.63	1	1	393	tags=5%, list=3%, signal=5%
KORKOLA_EMBRYONAL_CARCINOMA_UP	34	-0.317578	-0.886926	0.628205	1	1	1155	tags=18%, list=10%, signal=19%
REACTOME_HS_GAG_BIOSYNTHESIS	22	-0.347018	-0.886821	0.618449	1	1	237	tags=9%, list=2%, signal=9%
VANASSE_BCL2_TARGETS_UP	24	-0.344149	-0.886523	0.623762	1	1	1628	tags=25%, list=13%, signal=29%
REACTOME_CTLA4_INHIBITORY_SIGNALING	18	-0.358461	-0.886	0.601547	1	1	839	tags=17%, list=7%, signal=18%
BROWNE_HCMV_INFECTION_12HR_UP	77	-0.269302	-0.885888	0.661053	1	1	2620	tags=31%, list=22%, signal=40%
BROWNE_HCMV_INFECTION_48HR_UP	128	-0.248227	-0.885022	0.722793	1	1	2584	tags=27%, list=21%, signal=33%
RAO_BOUND_BY_SALL4_ISOFORM_A	105	-0.258988	-0.883742	0.727823	1	1	2015	tags=19%, list=17%, signal=23%
KEGG_COMPLEMENT_AND_COAGULATION_CASCADES	16	-0.37605	-0.883087	0.617934	1	1	123	tags=13%, list=1%, signal=13%
NIKOLSKY_BREAST_CANCER_8Q23_Q24_AMPLICON	110	-0.253535	-0.883036	0.701271	1	1	1397	tags=13%, list=12%, signal=14%
RUIZ_TNC_TARGETS_DN	129	-0.249273	-0.882914	0.728285	1	1	2197	tags=19%, list=18%, signal=23%
PID_ERBB4_PATHWAY	30	-0.325667	-0.882847	0.614141	1	1	3137	tags=47%, list=26%, signal=63%
BASSO_CD40_SIGNALING_UP	61	-0.281873	-0.882812	0.663918	1	1	1054	tags=16%, list=9%, signal=18%
BIOCARTA_NDKDYNAMIN_PATHWAY	18	-0.352957	-0.88158	0.632568	1	1	3758	tags=44%, list=31%, signal=64%
TENEDINI_MEGAKARYOCYTE_MARKERS	48	-0.291959	-0.879982	0.635644	1	1	1068	tags=17%, list=9%, signal=18%
OSWALD_HEMATOPOIETIC_STEM_CELL_IN_COLLAGEN_GEL_DN	200	-0.235897	-0.879778	0.776596	1	1	1110	tags=11%, list=9%, signal=11%
FLOTHO_PEDIATRIC_ALL_THERAPY_RESPONSE_DN	21	-0.349197	-0.879142	0.627767	1	1	1118	tags=29%, list=9%, signal=31%
SCHRAMM_INHBA_TARGETS_DN	21	-0.351871	-0.877737	0.62253	1	1	2782	tags=38%, list=23%, signal=49%
ODONNELL_METASTASIS_DN	15	-0.371175	-0.877093	0.636364	1	1	1369	tags=27%, list=11%, signal=30%
PID_P38_MK2PATHWAY	20	-0.353773	-0.876464	0.636364	1	1	1423	tags=15%, list=12%, signal=17%
BURTON_ADIPOGENESIS_PEAK_AT_16HR	38	-0.311211	-0.876436	0.652361	1	1	1586	tags=18%, list=13%, signal=21%
REACTOME_RIG_I_MDA5_MEDIATED_INDUCTION_OF_IFN_ALPHA_BETA_PATHWAYS	51	-0.288751	-0.876081	0.673347	1	1	640	tags=8%, list=5%, signal=8%
PECE_MAMMARY_STEM_CELL_UP	121	-0.249379	-0.875682	0.75	1	1	2370	tags=25%, list=20%, signal=31%
ZHOU_TNF_SIGNALING_4HR	47	-0.290795	-0.875483	0.673745	1	1	1094	tags=11%, list=9%, signal=12%
SAGIV_CD24_TARGETS_UP	19	-0.363404	-0.873962	0.647295	1	1	2328	tags=26%, list=19%, signal=33%
CHIARETTI_T_ALL_RELAPSE_PROGNOSIS	15	-0.368741	-0.873811	0.639839	1	1	3611	tags=60%, list=30%, signal=86%
ZWANG_EGF_PERSISTENTLY_DN	42	-0.296047	-0.873753	0.635394	1	1	436	tags=7%, list=4%, signal=7%
DARWICHE_PAPILLOMA_RISK_HIGH_UP	93	-0.261213	-0.872203	0.739407	1	1	770	tags=9%, list=6%, signal=9%
XU_HGF_TARGETS_INDUCED_BY_AKT1_6HR	15	-0.363534	-0.870866	0.620202	1	1	954	tags=20%, list=8%, signal=22%
BROWNE_HCMV_INFECTION_16HR_UP	185	-0.236266	-0.870653	0.793037	1	1	2002	tags=21%, list=17%, signal=24%
MARKEY_RB1_ACUTE_LOF_DN	209	-0.232979	-0.869859	0.815846	1	1	1459	tags=10%, list=12%, signal=11%
SIMBULAN_UV_RESPONSE_IMMORTALIZED_DN	31	-0.319315	-0.869735	0.669456	1	1	1935	tags=26%, list=16%, signal=31%
NEMETH_INFLAMMATORY_RESPONSE_LPS_UP	68	-0.271712	-0.869549	0.704724	1	1	1189	tags=13%, list=10%, signal=15%
OSMAN_BLADDER_CANCER_UP	356	-0.219215	-0.869494	0.877593	1	1	2798	tags=24%, list=23%, signal=30%
REACTOME_MAP_KINASE_ACTIVATION_IN_TLR_CASCADE	46	-0.290657	-0.869414	0.703252	1	1	2537	tags=24%, list=21%, signal=30%
REACTOME_SLC_MEDIATED_TRANSMEMBRANE_TRANSPORT	123	-0.249238	-0.869004	0.733475	1	1	2125	tags=19%, list=18%, signal=22%
SHIN_B_CELL_LYMPHOMA_CLUSTER_2	20	-0.349267	-0.868596	0.638	1	1	844	tags=15%, list=7%, signal=16%
ALONSO_METASTASIS_EMT_UP	27	-0.319577	-0.868034	0.662162	1	1	1491	tags=19%, list=12%, signal=21%
REACTOME_MITOTIC_G2_G2_M_PHASES	75	-0.269305	-0.868022	0.710317	1	1	3752	tags=33%, list=31%, signal=48%
ENK_UV_RESPONSE_EPIDERMIS_UP	227	-0.229046	-0.867465	0.841649	1	1	1434	tags=13%, list=12%, signal=14%
RODWELL_AGING_KIDNEY_NO_BLOOD_DN	113	-0.251597	-0.86714	0.757637	1	1	1392	tags=16%, list=12%, signal=18%
KEGG_GLYCOSAMINOGLYCAN_BIOSYNTHESIS_CHONDROITIN_SULFATE	18	-0.348504	-0.866145	0.642715	1	1	2414	tags=33%, list=20%, signal=42%
WOO_LIVER_CANCER_RECURRENCE_DN	44	-0.298815	-0.865605	0.678363	1	1	575	tags=9%, list=5%, signal=10%
NIELSEN_MALIGNAT_FIBROUS_HISTIOCYTOMA_DN	16	-0.361687	-0.865592	0.635438	1	1	2076	tags=25%, list=17%, signal=30%
CHANDRAN_METASTASIS_UP	170	-0.234475	-0.865472	0.812623	1	1	3658	tags=32%, list=30%, signal=46%
ZUCCHI_METASTASIS_UP	34	-0.307832	-0.863636	0.68357	1	1	895	tags=12%, list=7%, signal=13%
FORTSCHEGGER_PHF8_TARGETS_UP	201	-0.23447	-0.863636	0.81128	1	1	2590	tags=25%, list=21%, signal=32%
REACTOME_SEMAPHORIN_INTERACTIONS	49	-0.280063	-0.862238	0.703934	1	1	1426	tags=18%, list=12%, signal=21%
AUNG_GASTRIC_CANCER	32	-0.302179	-0.861718	0.677355	1	1	2229	tags=22%, list=18%, signal=27%
BECKER_TAMOXIFEN_RESISTANCE_DN	39	-0.297612	-0.861359	0.68815	1	1	1794	tags=28%, list=15%, signal=33%
SESTO_RESPONSE_TO_UV_C5	46	-0.283574	-0.857111	0.720388	1	1	3137	tags=26%, list=26%, signal=35%
DACOSTA_UV_RESPONSE_VIA_ERCC3_XPCS_UP	24	-0.326329	-0.856522	0.64898	1	1	2628	tags=33%, list=22%, signal=43%
PRAMOONJAGO_SOX4_TARGETS_DN	45	-0.286439	-0.856063	0.707635	1	1	355	tags=4%, list=3%, signal=5%
VERHAAK_GLIOBLASTOMA_MESENCHYMAL	145	-0.237478	-0.855822	0.814499	1	1	718	tags=6%, list=6%, signal=6%
KEGG_TIGHT_JUNCTION	86	-0.260549	-0.855803	0.72973	1	1	1121	tags=12%, list=9%, signal=13%
PID_IL23PATHWAY	15	-0.375282	-0.85425	0.654224	1	1	1331	tags=27%, list=11%, signal=30%
PID_IL6_7PATHWAY	40	-0.292486	-0.853504	0.693548	1	1	607	tags=10%, list=5%, signal=10%
GROSS_HYPOXIA_VIA_ELK3_AND_HIF1A_DN	95	-0.25255	-0.852543	0.751579	1	1	1514	tags=15%, list=13%, signal=17%
BRUINS_UVC_RESPONSE_EARLY_LATE	253	-0.222408	-0.852454	0.862955	1	1	3100	tags=28%, list=26%, signal=36%
DACOSTA_UV_RESPONSE_VIA_ERCC3_TTD_DN	80	-0.260026	-0.852425	0.754274	1	1	1609	tags=16%, list=13%, signal=19%
OUYANG_PROSTATE_CANCER_MARKERS	16	-0.349741	-0.851412	0.636364	1	1	1722	tags=31%, list=14%, signal=36%
REACTOME_SIGNALING_BY_SCF_KIT	65	-0.268921	-0.850808	0.751553	1	1	1019	tags=11%, list=8%, signal=12%
REACTOME_PI_METABOLISM	42	-0.288585	-0.85013	0.728155	1	1	450	tags=7%, list=4%, signal=7%
REACTOME_ENOS_ACTIVATION_AND_REGULATION	17	-0.354293	-0.849819	0.664671	1	1	3563	tags=29%, list=30%, signal=42%
CORRE_MULTIPLE_MYELOMA_UP	36	-0.299038	-0.849697	0.70751	1	1	1330	tags=25%, list=11%, signal=28%
ZHU_CMV_8_HR_DN	44	-0.286982	-0.849659	0.711454	1	1	551	tags=7%, list=5%, signal=7%
JUBAN_TARGETS_OF_SPI1_AND_FLI1_DN	77	-0.26196	-0.84934	0.746032	1	1	2386	tags=16%, list=20%, signal=19%
CREIGHTON_AKT1_SIGNALING_VIA_MTOR_UP	31	-0.310352	-0.849102	0.685714	1	1	196	tags=6%, list=2%, signal=7%
NIELSEN_LIPOSARCOMA_DN	17	-0.34568	-0.847939	0.656863	1	1	1599	tags=35%, list=13%, signal=41%
HOWLIN_CITED1_TARGETS_1_UP	21	-0.338018	-0.847341	0.664107	1	1	2007	tags=24%, list=17%, signal=29%
MARSON_BOUND_BY_FOXP3_UNSTIMULATED	957	-0.197923	-0.844376	0.997895	1	1	3025	tags=23%, list=25%, signal=29%
FLECHNER_PBL_KIDNEY_TRANSPLANT_OK_VS_DONOR_UP	134	-0.23675	-0.843644	0.834728	1	1	565	tags=5%, list=5%, signal=5%
PEART_HDAC_PROLIFERATION_CLUSTER_DN	64	-0.270382	-0.842829	0.735656	1	1	2069	tags=19%, list=17%, signal=23%
BIOCARTA_MPR_PATHWAY	28	-0.3155	-0.841476	0.685832	1	1	971	tags=11%, list=8%, signal=12%
REACTOME_TRAF6_MEDIATED_IRF7_ACTIVATION	16	-0.356724	-0.841317	0.677543	1	1	3275	tags=44%, list=27%, signal=60%
HERNANDEZ_MITOTIC_ARREST_BY_DOCETAXEL_1_DN	32	-0.304218	-0.84122	0.734694	1	1	1311	tags=16%, list=11%, signal=17%
DAZARD_RESPONSE_TO_UV_SCC_DN	113	-0.243055	-0.840894	0.81128	1	1	2219	tags=19%, list=18%, signal=23%
NEMETH_INFLAMMATORY_RESPONSE_LPS_DN	27	-0.308682	-0.840394	0.714286	1	1	1777	tags=19%, list=15%, signal=22%
HORIUCHI_WTAP_TARGETS_DN	273	-0.216578	-0.840163	0.902083	1	1	2562	tags=19%, list=21%, signal=24%
GARGALOVIC_RESPONSE_TO_OXIDIZED_PHOSPHOLIPIDS_BLACK_UP	29	-0.314282	-0.839813	0.709129	1	1	1985	tags=31%, list=16%, signal=37%
HEIDENBLAD_AMPLICON_12P11_12_DN	16	-0.369004	-0.839335	0.675889	1	1	2498	tags=25%, list=21%, signal=31%
AMIT_EGF_RESPONSE_60_MCF10A	32	-0.302442	-0.838897	0.708571	1	1	2772	tags=47%, list=23%, signal=61%
MITSIADES_RESPONSE_TO_APLIDIN_DN	240	-0.219037	-0.837783	0.897751	1	1	3761	tags=30%, list=31%, signal=42%
YANG_BREAST_CANCER_ESR1_BULK_UP	19	-0.336291	-0.837032	0.699801	1	1	2260	tags=26%, list=19%, signal=32%
BYSTRYKH_HEMATOPOIESIS_STEM_CELL_QTL_TRANS	662	-0.199219	-0.836693	0.988152	1	1	1642	tags=12%, list=14%, signal=13%
REACTOME_CREB_PHOSPHORYLATION_THROUGH_THE_ACTIVATION_OF_RAS	19	-0.3372	-0.835953	0.695825	1	1	346	tags=11%, list=3%, signal=11%
ZWANG_EGF_INTERVAL_UP	40	-0.284148	-0.83567	0.732106	1	1	3167	tags=52%, list=26%, signal=71%
FALVELLA_SMOKERS_WITH_LUNG_CANCER	55	-0.267083	-0.833627	0.725252	1	1	640	tags=7%, list=5%, signal=8%
WANG_METASTASIS_OF_BREAST_CANCER_ESR1_UP	19	-0.342442	-0.832853	0.684631	1	1	1949	tags=26%, list=16%, signal=31%
PUJANA_XPRSS_INT_NETWORK	160	-0.226966	-0.832747	0.877847	1	1	4056	tags=35%, list=34%, signal=52%
REACTOME_G_BETA_GAMMA_SIGNALLING_THROUGH_PI3KGAMMA	15	-0.350174	-0.8327	0.688109	1	1	1681	tags=27%, list=14%, signal=31%
KIM_WT1_TARGETS_DN	402	-0.208364	-0.831982	0.966292	1	1	3591	tags=35%, list=30%, signal=48%
MUELLER_PLURINET	268	-0.21287	-0.831642	0.951064	1	1	3723	tags=29%, list=31%, signal=42%
KYNG_ENVIRONMENTAL_STRESS_RESPONSE_NOT_BY_GAMMA_IN_OLD	25	-0.316388	-0.83072	0.690945	1	1	1139	tags=16%, list=9%, signal=18%
LU_TUMOR_ANGIOGENESIS_UP	20	-0.333299	-0.830399	0.690196	1	1	1396	tags=25%, list=12%, signal=28%
BOYAULT_LIVER_CANCER_SUBCLASS_G3_UP	183	-0.22454	-0.830112	0.861111	1	1	4097	tags=40%, list=34%, signal=59%
PID_CASPASE_PATHWAY	45	-0.278548	-0.828602	0.75	1	1	1180	tags=13%, list=10%, signal=15%
FOURNIER_ACINAR_DEVELOPMENT_LATE_2	266	-0.214179	-0.828504	0.919918	1	1	3385	tags=27%, list=28%, signal=36%
JIANG_AGING_HYPOTHALAMUS_DN	34	-0.296358	-0.828367	0.707113	1	1	899	tags=12%, list=7%, signal=13%
PUJANA_BRCA_CENTERED_NETWORK	117	-0.235258	-0.828217	0.845494	1	1	3978	tags=35%, list=33%, signal=52%
REACTOME_KINESINS	19	-0.332306	-0.82512	0.702544	1	1	2118	tags=21%, list=18%, signal=25%
REACTOME_KERATAN_SULFATE_BIOSYNTHESIS	18	-0.338982	-0.825041	0.714	1	1	2020	tags=33%, list=17%, signal=40%
STAMBOLSKY_TARGETS_OF_MUTATED_TP53_UP	35	-0.295317	-0.825031	0.715164	1	1	1786	tags=20%, list=15%, signal=23%
PID_MAPKTRKPATHWAY	30	-0.300772	-0.823221	0.727273	1	1	1423	tags=17%, list=12%, signal=19%
FARDIN_HYPOXIA_11	31	-0.302409	-0.822611	0.728571	1	1	1085	tags=13%, list=9%, signal=14%
ZAMORA_NOS2_TARGETS_UP	66	-0.260849	-0.821949	0.80404	1	1	146	tags=3%, list=1%, signal=3%
KEGG_ENDOCYTOSIS	150	-0.229087	-0.821467	0.904564	1	1	1329	tags=11%, list=11%, signal=13%
BIOCARTA_GH_PATHWAY	21	-0.325556	-0.82075	0.712526	1	1	3121	tags=38%, list=26%, signal=51%
AGUIRRE_PANCREATIC_CANCER_COPY_NUMBER_DN	206	-0.215479	-0.820388	0.91358	1	1	2897	tags=21%, list=24%, signal=27%
YAO_TEMPORAL_RESPONSE_TO_PROGESTERONE_CLUSTER_8	38	-0.280938	-0.819914	0.748466	1	1	806	tags=11%, list=7%, signal=11%
PID_EPHBFWDPATHWAY	36	-0.289653	-0.819283	0.777547	1	1	19	tags=3%, list=0%, signal=3%
ROPERO_HDAC2_TARGETS	59	-0.26633	-0.819101	0.802128	1	1	1449	tags=14%, list=12%, signal=15%
LANDIS_ERBB2_BREAST_PRENEOPLASTIC_UP	17	-0.344022	-0.818989	0.713131	1	1	941	tags=24%, list=8%, signal=25%
WILLERT_WNT_SIGNALING	20	-0.333613	-0.817885	0.71875	1	1	3573	tags=50%, list=30%, signal=71%
BHATTACHARYA_EMBRYONIC_STEM_CELL	74	-0.249775	-0.817749	0.792961	1	1	1489	tags=14%, list=12%, signal=15%
SESTO_RESPONSE_TO_UV_C4	17	-0.336227	-0.816628	0.685484	1	1	2026	tags=24%, list=17%, signal=28%
TANG_SENESCENCE_TP53_TARGETS_DN	47	-0.27377	-0.815472	0.767094	1	1	4153	tags=40%, list=34%, signal=61%
MCCABE_BOUND_BY_HOXC6	235	-0.21332	-0.813771	0.924797	1	1	1124	tags=11%, list=9%, signal=12%
YAO_TEMPORAL_RESPONSE_TO_PROGESTERONE_CLUSTER_10	63	-0.260396	-0.812844	0.791498	1	1	334	tags=3%, list=3%, signal=3%
FERRARI_RESPONSE_TO_FENRETINIDE_UP	18	-0.334512	-0.812796	0.735294	1	1	2531	tags=50%, list=21%, signal=63%
BIOCARTA_EPO_PATHWAY	17	-0.337794	-0.812235	0.734177	1	1	3762	tags=35%, list=31%, signal=51%
REACTOME_GAP_JUNCTION_TRAFFICKING	15	-0.33787	-0.811228	0.704724	1	1	932	tags=20%, list=8%, signal=22%
DUTERTRE_ESTRADIOL_RESPONSE_24HR_UP	283	-0.210753	-0.811062	0.947368	1	1	3086	tags=28%, list=26%, signal=37%
REACTOME_ADAPTIVE_IMMUNE_SYSTEM	381	-0.202561	-0.811033	0.981482	1	1	1423	tags=10%, list=12%, signal=11%
THUM_SYSTOLIC_HEART_FAILURE_DN	171	-0.222122	-0.81069	0.904661	1	1	2508	tags=26%, list=21%, signal=32%
DODD_NASOPHARYNGEAL_CARCINOMA_DN	1130	-0.186056	-0.810483	1	1	1	3434	tags=30%, list=28%, signal=38%
MOREAUX_MULTIPLE_MYELOMA_BY_TACI_DN	153	-0.222958	-0.809206	0.908894	1	1	3609	tags=30%, list=30%, signal=42%
SAMOLS_TARGETS_OF_KHSV_MIRNAS_DN	41	-0.278751	-0.808964	0.746362	1	1	1481	tags=22%, list=12%, signal=25%
WALLACE_PROSTATE_CANCER_RACE_DN	62	-0.26103	-0.808243	0.805383	1	1	1678	tags=19%, list=14%, signal=22%
CEBALLOS_TARGETS_OF_TP53_AND_MYC_UP	19	-0.335423	-0.807946	0.72379	1	1	1952	tags=26%, list=16%, signal=31%
PID_WNT_NONCANONICAL_PATHWAY	30	-0.290145	-0.807815	0.757576	1	1	3239	tags=40%, list=27%, signal=55%
LIU_VMYB_TARGETS_UP	110	-0.233987	-0.807089	0.860194	1	1	1187	tags=12%, list=10%, signal=13%
CHANG_CORE_SERUM_RESPONSE_UP	192	-0.218917	-0.807038	0.915138	1	1	1379	tags=10%, list=11%, signal=12%
BERTUCCI_MEDULLARY_VS_DUCTAL_BREAST_CANCER_UP	156	-0.219259	-0.806654	0.906054	1	1	2409	tags=19%, list=20%, signal=23%
KIM_MYCL1_AMPLIFICATION_TARGETS_DN	16	-0.340141	-0.805515	0.713992	1	1	736	tags=13%, list=6%, signal=13%
REACTOME_BASIGIN_INTERACTIONS	18	-0.331475	-0.804287	0.729572	1	1	1094	tags=22%, list=9%, signal=24%
SCHLOSSER_SERUM_RESPONSE_DN	599	-0.193194	-0.803586	0.997947	1	1	3564	tags=31%, list=30%, signal=41%
PID_PI3KCIPATHWAY	38	-0.2805	-0.803531	0.739496	1	1	1019	tags=11%, list=8%, signal=11%
NOUZOVA_TRETINOIN_AND_H4_ACETYLATION	122	-0.227244	-0.803285	0.899177	1	1	2995	tags=24%, list=25%, signal=31%
HORTON_SREBF_TARGETS	22	-0.314586	-0.802885	0.743083	1	1	1952	tags=18%, list=16%, signal=22%
EGUCHI_CELL_CYCLE_RB1_TARGETS	23	-0.315134	-0.801436	0.734	1	1	3528	tags=39%, list=29%, signal=55%
BIOCARTA_NTHI_PATHWAY	21	-0.314773	-0.800187	0.751938	1	1	2528	tags=33%, list=21%, signal=42%
KEGG_BASE_EXCISION_REPAIR	32	-0.290462	-0.800081	0.783838	1	1	2433	tags=22%, list=20%, signal=27%
REACTOME_KERATAN_SULFATE_KERATIN_METABOLISM	22	-0.310606	-0.798534	0.745098	1	1	2020	tags=27%, list=17%, signal=33%
REACTOME_INSULIN_SYNTHESIS_AND_PROCESSING	16	-0.331694	-0.796329	0.727799	1	1	4684	tags=56%, list=39%, signal=92%
FIGUEROA_AML_METHYLATION_CLUSTER_2_UP	28	-0.300846	-0.79576	0.758691	1	1	2631	tags=29%, list=22%, signal=36%
LEE_EARLY_T_LYMPHOCYTE_UP	85	-0.242138	-0.795568	0.86383	1	1	2328	tags=22%, list=19%, signal=28%
ENGELMANN_CANCER_PROGENITORS_UP	40	-0.272539	-0.794869	0.783401	1	1	1054	tags=13%, list=9%, signal=14%
REACTOME_METABOLISM_OF_NUCLEOTIDES	60	-0.253987	-0.793908	0.835073	1	1	968	tags=12%, list=8%, signal=13%
WEIGEL_OXIDATIVE_STRESS_BY_HNE_AND_H2O2	34	-0.285352	-0.793071	0.780992	1	1	2148	tags=21%, list=18%, signal=25%
MEISSNER_BRAIN_ICP_WITH_H3K4ME3	21	-0.311876	-0.792856	0.749507	1	1	1063	tags=19%, list=9%, signal=21%
BECKER_TAMOXIFEN_RESISTANCE_UP	33	-0.277292	-0.792492	0.780851	1	1	1364	tags=15%, list=11%, signal=17%
PID_DELTANP63PATHWAY	39	-0.270529	-0.792305	0.772908	1	1	2263	tags=26%, list=19%, signal=31%
PID_ERBB1_INTERNALIZATION_PATHWAY	38	-0.277508	-0.791553	0.795132	1	1	3718	tags=39%, list=31%, signal=57%
GARGALOVIC_RESPONSE_TO_OXIDIZED_PHOSPHOLIPIDS_GREEN_UP	22	-0.312237	-0.790094	0.752418	1	1	2209	tags=23%, list=18%, signal=28%
SASSON_RESPONSE_TO_FORSKOLIN_UP	79	-0.242371	-0.789791	0.865672	1	1	1003	tags=10%, list=8%, signal=11%
WIELAND_UP_BY_HBV_INFECTION	53	-0.261607	-0.789468	0.843444	1	1	1419	tags=17%, list=12%, signal=19%
GRAHAM_CML_DIVIDING_VS_NORMAL_QUIESCENT_UP	155	-0.21713	-0.789382	0.937751	1	1	2165	tags=19%, list=18%, signal=23%
THILLAINADESAN_ZNF217_TARGETS_UP	39	-0.279486	-0.788704	0.798755	1	1	2135	tags=21%, list=18%, signal=25%
GALE_APL_WITH_FLT3_MUTATED_DN	15	-0.33509	-0.788281	0.751515	1	1	79	tags=7%, list=1%, signal=7%
KINSEY_TARGETS_OF_EWSR1_FLII_FUSION_UP	1084	-0.182297	-0.787093	1	1	1	3412	tags=27%, list=28%, signal=35%
WOOD_EBV_EBNA1_TARGETS_DN	33	-0.288142	-0.78549	0.774451	1	1	473	tags=12%, list=4%, signal=13%
RHEIN_ALL_GLUCOCORTICOID_THERAPY_UP	45	-0.267983	-0.783038	0.835789	1	1	1556	tags=18%, list=13%, signal=20%
ABBUD_LIF_SIGNALING_1_UP	29	-0.288181	-0.781102	0.790099	1	1	2952	tags=45%, list=24%, signal=59%
REACTOME_ACTIVATED_TAK1_MEDIATES_P38_MAPK_ACTIVATION	15	-0.337743	-0.781061	0.757261	1	1	2528	tags=33%, list=21%, signal=42%
MARSON_BOUND_BY_FOXP3_STIMULATED	798	-0.184004	-0.779488	1	1	1	2957	tags=24%, list=25%, signal=29%
KEGG_PROGESTERONE_MEDIATED_OOCYTE_MATURATION	69	-0.241323	-0.778456	0.860465	1	1	1125	tags=12%, list=9%, signal=13%
BIOCARTA_NFKB_PATHWAY	21	-0.305946	-0.778232	0.782609	1	1	2528	tags=24%, list=21%, signal=30%
BENPORATH_NANOG_TARGETS	828	-0.180936	-0.777112	1	1	1	1600	tags=11%, list=13%, signal=11%
RASHI_RESPONSE_TO_IONIZING_RADIATION_4	45	-0.263342	-0.777034	0.835729	1	1	1013	tags=9%, list=8%, signal=10%
KEGG_B_CELL_RECEPTOR_SIGNALING_PATHWAY	56	-0.249627	-0.774538	0.860041	1	1	1019	tags=11%, list=8%, signal=12%
GINESTIER_BREAST_CANCER_20Q13_AMPLIFICATION_UP	96	-0.226087	-0.773735	0.906188	1	1	3628	tags=38%, list=30%, signal=53%
SHEN_SMARCA2_TARGETS_UP	397	-0.190872	-0.773637	0.995807	1	1	4348	tags=39%, list=36%, signal=58%
BIOCARTA_ECM_PATHWAY	21	-0.306024	-0.771741	0.801181	1	1	2954	tags=38%, list=24%, signal=50%
FIGUEROA_AML_METHYLATION_CLUSTER_1_UP	72	-0.24088	-0.771399	0.881988	1	1	895	tags=13%, list=7%, signal=13%
REACTOME_IL_RECEPTOR_SHC_SIGNALING	19	-0.308071	-0.771395	0.759519	1	1	2882	tags=37%, list=24%, signal=48%
WEIGEL_OXIDATIVE_STRESS_BY_TBH_AND_H2O2	31	-0.274673	-0.769697	0.828753	1	1	1449	tags=16%, list=12%, signal=18%
SAKAI_TUMOR_INFILTRATING_MONOCYTES_DN	71	-0.237609	-0.769268	0.8826	1	1	3362	tags=30%, list=28%, signal=41%
PID_AJDISS_2PATHWAY	40	-0.259342	-0.767679	0.844298	1	1	3710	tags=40%, list=31%, signal=58%
REACTOME_TRANSPORT_TO_THE_GOLGI_AND_SUBSEQUENT_MODIFICATION	29	-0.282813	-0.767531	0.826172	1	1	2043	tags=24%, list=17%, signal=29%
PID_P73PATHWAY	66	-0.242143	-0.767349	0.920502	1	1	2146	tags=18%, list=18%, signal=22%
BIOCARTA_TFF_PATHWAY	18	-0.316221	-0.766941	0.797189	1	1	1924	tags=28%, list=16%, signal=33%
BIOCARTA_FAS_PATHWAY	26	-0.287149	-0.76546	0.787554	1	1	3239	tags=31%, list=27%, signal=42%
NGUYEN_NOTCH1_TARGETS_DN	76	-0.236014	-0.764814	0.871541	1	1	1355	tags=13%, list=11%, signal=15%
PID_LYSOPHOSPHOLIPID_PATHWAY	53	-0.249827	-0.764148	0.839431	1	1	2033	tags=21%, list=17%, signal=25%
REACTOME_APOPTOTIC_EXECUTION_PHASE	41	-0.26092	-0.761727	0.83112	1	1	949	tags=12%, list=8%, signal=13%
WEI_MYCN_TARGETS_WITH_E_BOX	677	-0.181639	-0.761636	1	1	1	3519	tags=24%, list=29%, signal=32%
REACTOME_MEIOSIS	55	-0.254347	-0.760369	0.835031	1	1	2559	tags=27%, list=21%, signal=34%
PID_IL2_1PATHWAY	47	-0.254177	-0.760321	0.847695	1	1	2785	tags=30%, list=23%, signal=39%
BYSTRYKH_HEMATOPOIESIS_STEM_CELL_AND_BRAIN_QTL_TRANS	142	-0.21309	-0.75963	0.953061	1	1	2393	tags=17%, list=20%, signal=21%
PID_AVB3_OPN_PATHWAY	30	-0.277719	-0.759441	0.820513	1	1	2486	tags=30%, list=21%, signal=38%
YANG_BREAST_CANCER_ESR1_LASER_DN	42	-0.25752	-0.759148	0.859922	1	1	1887	tags=19%, list=16%, signal=23%
BACOLOD_RESISTANCE_TO_ALKYLATING_AGENTS_DN	46	-0.253092	-0.758814	0.871028	1	1	3550	tags=35%, list=29%, signal=49%
CROONQUIST_IL6_DEPRIVATION_DN	92	-0.225433	-0.758311	0.90224	1	1	2192	tags=20%, list=18%, signal=24%
REACTOME_PYRIMIDINE_METABOLISM	17	-0.303626	-0.757967	0.750503	1	1	809	tags=12%, list=7%, signal=13%
REACTOME_LOSS_OF_NLP_FROM_MITOTIC_CENTROSOMES	54	-0.248861	-0.75776	0.876247	1	1	3563	tags=37%, list=30%, signal=52%
BIOCARTA_MCM_PATHWAY	18	-0.309893	-0.757687	0.780899	1	1	3408	tags=39%, list=28%, signal=54%
PUJANA_ATM_PCC_NETWORK	1073	-0.17468	-0.757544	1	1	1	3822	tags=29%, list=32%, signal=38%
REACTOME_LATENT_INFECTION_OF_HOMO_SAPIENS_WITH_MYCOBACTERIUM_TUBERCULOSIS	16	-0.312806	-0.757316	0.762712	1	1	721	tags=13%, list=6%, signal=13%
BEIER_GLIOMA_STEM_CELL_DN	48	-0.255384	-0.757035	0.856566	1	1	1416	tags=17%, list=12%, signal=19%
KEGG_GLYCEROPHOSPHOLIPID_METABOLISM	56	-0.248305	-0.751979	0.877637	1	1	775	tags=7%, list=6%, signal=8%
YAGI_AML_WITH_T_9_11_TRANSLOCATION	97	-0.220976	-0.751666	0.913044	1	1	265	tags=4%, list=2%, signal=4%
BOYLAN_MULTIPLE_MYELOMA_D_CLUSTER_UP	21	-0.301249	-0.750581	0.783482	1	1	2286	tags=29%, list=19%, signal=35%
REACTOME_TRANSMISSION_ACROSS_CHEMICAL_SYNAPSES	85	-0.226875	-0.750147	0.91	1	1	2975	tags=33%, list=25%, signal=43%
MISSIAGLIA_REGULATED_BY_METHYLATION_DN	113	-0.216689	-0.750146	0.944898	1	1	4096	tags=32%, list=34%, signal=48%
SARRIO_EPITHELIAL_MESENCHYMAL_TRANSITION_UP	154	-0.205642	-0.746797	0.976344	1	1	2478	tags=18%, list=21%, signal=23%
HOLLEMAN_VINCRISTINE_RESISTANCE_B_ALL_UP	31	-0.269725	-0.746476	0.826962	1	1	1799	tags=23%, list=15%, signal=26%
IVANOVA_HEMATOPOIESIS_STEM_CELL_SHORT_TERM	22	-0.289719	-0.745547	0.845401	1	1	4135	tags=41%, list=34%, signal=62%
PID_RETINOIC_ACID_PATHWAY	28	-0.274814	-0.745459	0.819444	1	1	3315	tags=32%, list=27%, signal=44%
BIOCARTA_WNT_PATHWAY	22	-0.28825	-0.745419	0.848548	1	1	2614	tags=27%, list=22%, signal=35%
WANG_METASTASIS_OF_BREAST_CANCER_ESR1_DN	20	-0.298042	-0.74388	0.819578	1	1	2745	tags=40%, list=23%, signal=52%
TAYLOR_METHYLATED_IN_ACUTE_LYMPHOBLASTIC_LEUKEMIA	57	-0.239648	-0.74383	0.87574	1	1	2160	tags=25%, list=18%, signal=30%
KEGG_NON_SMALL_CELL_LUNG_CANCER	48	-0.247757	-0.74374	0.858012	1	1	2263	tags=25%, list=19%, signal=31%
KAMMINGA_EZH2_TARGETS	40	-0.252756	-0.742696	0.87395	1	1	4441	tags=43%, list=37%, signal=67%
WU_APOPTOSIS_BY_CDKN1A_VIA_TP53	52	-0.239152	-0.741056	0.875	1	1	3564	tags=37%, list=30%, signal=52%
GARGALOVIC_RESPONSE_TO_OXIDIZED_PHOSPHOLIPIDS_TURQUOISE_DN	48	-0.245039	-0.73955	0.881905	1	1	3261	tags=31%, list=27%, signal=43%
GAZDA_DIAMOND_BLACKFAN_ANEMIA_MYELOID_DN	29	-0.269385	-0.739079	0.837782	1	1	3862	tags=45%, list=32%, signal=66%
REACTOME_SIGNALING_BY_HIPPO	19	-0.304938	-0.738417	0.830709	1	1	723	tags=11%, list=6%, signal=11%
BARRIER_CANCER_RELAPSE_NORMAL_SAMPLE_DN	28	-0.276803	-0.738353	0.837838	1	1	3451	tags=36%, list=29%, signal=50%
REACTOME_SIGNALING_BY_ILS	84	-0.224923	-0.736517	0.941053	1	1	2882	tags=31%, list=24%, signal=40%
HEDENFALK_BREAST_CANCER_BRACX_DN	19	-0.28878	-0.735084	0.81893	1	1	3375	tags=37%, list=28%, signal=51%
REACTOME_SIGNALING_BY_TGF_BETA_RECEPTOR_COMPLEX	60	-0.234413	-0.734916	0.892241	1	1	2628	tags=28%, list=22%, signal=36%
CHIN_BREAST_CANCER_COPY_NUMBER_UP	21	-0.288191	-0.733622	0.829175	1	1	1402	tags=29%, list=12%, signal=32%
KEGG_ADHERENS_JUNCTION	63	-0.226719	-0.731965	0.923695	1	1	2770	tags=29%, list=23%, signal=37%
PID_HES_HEYPATHWAY	39	-0.25226	-0.731396	0.853557	1	1	2882	tags=33%, list=24%, signal=44%
WANG_METHYLATED_IN_BREAST_CANCER	30	-0.277213	-0.7303	0.858333	1	1	984	tags=17%, list=8%, signal=18%
KAMMINGA_SENESCENCE	32	-0.270569	-0.729677	0.851927	1	1	1452	tags=13%, list=12%, signal=14%
RIZKI_TUMOR_INVASIVENESS_2D_UP	50	-0.241442	-0.729284	0.909627	1	1	2447	tags=20%, list=20%, signal=25%
LIU_NASOPHARYNGEAL_CARCINOMA	50	-0.241168	-0.727604	0.891892	1	1	775	tags=8%, list=6%, signal=9%
GARY_CD5_TARGETS_DN	393	-0.179542	-0.723663	1	1	1	4530	tags=42%, list=38%, signal=66%
REACTOME_CROSS_PRESENTATION_OF_SOLUBLE_EXOGENOUS_ANTIGENS_ENDOSOMES	41	-0.251132	-0.723603	0.889764	1	1	87	tags=2%, list=1%, signal=2%
TOYOTA_TARGETS_OF_MIR34B_AND_MIR34C	378	-0.181859	-0.722744	1	1	1	2256	tags=17%, list=19%, signal=20%
ZHONG_RESPONSE_TO_AZACITIDINE_AND_TSA_DN	57	-0.232635	-0.721966	0.927235	1	1	3158	tags=30%, list=26%, signal=40%
PUJANA_CHEK2_PCC_NETWORK	707	-0.169749	-0.720404	1	1	1	3822	tags=28%, list=32%, signal=39%
BIOCARTA_ARAP_PATHWAY	17	-0.296213	-0.720229	0.820619	1	1	978	tags=12%, list=8%, signal=13%
POTTI_DOCETAXEL_SENSITIVITY	40	-0.247315	-0.719899	0.881988	1	1	2113	tags=20%, list=18%, signal=24%
SIG_CD40PATHWAYMAP	29	-0.267331	-0.719145	0.858025	1	1	607	tags=10%, list=5%, signal=11%
REACTOME_CD28_CO_STIMULATION	26	-0.269885	-0.718867	0.861057	1	1	839	tags=15%, list=7%, signal=16%
GARGALOVIC_RESPONSE_TO_OXIDIZED_PHOSPHOLIPIDS_RED_UP	17	-0.295069	-0.718255	0.859849	1	1	3649	tags=47%, list=30%, signal=67%
LI_WILMS_TUMOR_ANAPLASTIC_UP	18	-0.296076	-0.716584	0.821501	1	1	2892	tags=28%, list=24%, signal=36%
KORKOLA_TERATOMA	26	-0.268889	-0.715723	0.848671	1	1	132	tags=4%, list=1%, signal=4%
JEON_SMAD6_TARGETS_DN	16	-0.298633	-0.714617	0.859073	1	1	1612	tags=25%, list=13%, signal=29%
SU_TESTIS	45	-0.243661	-0.713611	0.894841	1	1	4114	tags=42%, list=34%, signal=64%
REICHERT_MITOSIS_LIN9_TARGETS	28	-0.262113	-0.713307	0.865385	1	1	4744	tags=54%, list=39%, signal=88%
GOBERT_OLIGODENDROCYTE_DIFFERENTIATION_UP	518	-0.173892	-0.713116	1	1	1	2500	tags=19%, list=21%, signal=24%
KANG_DOXORUBICIN_RESISTANCE_UP	53	-0.233312	-0.712881	0.903689	1	1	2970	tags=28%, list=25%, signal=37%
KEGG_FC_GAMMA_R_MEDIATED_PHAGOCYTOSIS	73	-0.222456	-0.712789	0.937626	1	1	2518	tags=23%, list=21%, signal=29%
SU_PANCREAS	27	-0.263171	-0.712067	0.864811	1	1	2385	tags=30%, list=20%, signal=37%
KONDO_COLON_CANCER_HCP_WITH_H3K27ME1	15	-0.300536	-0.709384	0.829828	1	1	3376	tags=33%, list=28%, signal=46%
KEGG_LONG_TERM_DEPRESSION	39	-0.251582	-0.70692	0.897683	1	1	2827	tags=33%, list=23%, signal=43%
PID_P38_MKK3_6PATHWAY	26	-0.262164	-0.706741	0.860082	1	1	3203	tags=38%, list=27%, signal=52%
REACTOME_NFKB_AND_MAP_KINASES_ACTIVATION_MEDIATED_BY_TLR4_SIGNALING_REPERTOIRE	62	-0.221118	-0.706299	0.949495	1	1	2537	tags=19%, list=21%, signal=24%
SETLUR_PROSTATE_CANCER_TMPRSS2_ERG_FUSION_UP	55	-0.233724	-0.706108	0.943355	1	1	1678	tags=16%, list=14%, signal=19%
BIOCARTA_CCR3_PATHWAY	15	-0.296234	-0.705318	0.841438	1	1	1406	tags=20%, list=12%, signal=23%
BROWNE_HCMV_INFECTION_14HR_UP	125	-0.198794	-0.704475	0.985714	1	1	1708	tags=13%, list=14%, signal=15%
REACTOME_CLEAVAGE_OF_GROWING_TRANSCRIPT_IN_THE_TERMINATION_REGION_	42	-0.242531	-0.704033	0.918972	1	1	3982	tags=40%, list=33%, signal=60%
PEART_HDAC_PROLIFERATION_CLUSTER_UP	57	-0.229383	-0.703637	0.936345	1	1	2118	tags=16%, list=18%, signal=19%
PID_P38ALPHABETADOWNSTREAMPATHWAY	37	-0.248954	-0.702763	0.896186	1	1	1868	tags=19%, list=15%, signal=22%
BIOCARTA_BCELLSURVIVAL_PATHWAY	15	-0.300962	-0.702179	0.844311	1	1	2410	tags=33%, list=20%, signal=42%
ABE_VEGFA_TARGETS_30MIN	18	-0.283382	-0.701542	0.828629	1	1	1556	tags=22%, list=13%, signal=25%
HU_ANGIOGENESIS_UP	19	-0.281993	-0.701416	0.839147	1	1	1487	tags=16%, list=12%, signal=18%
MARSHALL_VIRAL_INFECTION_RESPONSE_DN	20	-0.286857	-0.700776	0.854617	1	1	2679	tags=30%, list=22%, signal=38%
REACTOME_TOLL_RECEPTOR_CASCADES	89	-0.210667	-0.699543	0.969631	1	1	2537	tags=19%, list=21%, signal=24%
SHEDDEN_LUNG_CANCER_GOOD_SURVIVAL_A5	51	-0.228575	-0.697133	0.920833	1	1	671	tags=8%, list=6%, signal=8%
BENPORATH_CYCLING_GENES	564	-0.167497	-0.696704	1	1	1	3599	tags=30%, list=30%, signal=40%
BIDUS_METASTASIS_UP	195	-0.187059	-0.696134	0.993072	1	1	4397	tags=35%, list=36%, signal=54%
LEE_AGING_MUSCLE_UP	37	-0.24445	-0.694221	0.928144	1	1	1870	tags=22%, list=15%, signal=26%
JIANG_VHL_TARGETS	119	-0.19583	-0.694013	0.981172	1	1	1311	tags=8%, list=11%, signal=9%
REACTOME_CONVERSION_FROM_APC_C_CDC20_TO_APC_C_CDH1_IN_LATE_ANAPHASE	16	-0.288177	-0.692983	0.864	1	1	1125	tags=13%, list=9%, signal=14%
PID_TGFBRPATHWAY	53	-0.225978	-0.692349	0.956879	1	1	3137	tags=32%, list=26%, signal=43%
ZHANG_PROLIFERATING_VS_QUIESCENT	46	-0.23183	-0.689685	0.915289	1	1	1868	tags=17%, list=15%, signal=20%
REACTOME_CELL_CYCLE	346	-0.173825	-0.689344	1	1	1	4080	tags=35%, list=34%, signal=51%
REACTOME_DESTABILIZATION_OF_MRNA_BY_BRF1	17	-0.281614	-0.688526	0.855711	1	1	2924	tags=24%, list=24%, signal=31%
REACTOME_TRIF_MEDIATED_TLR3_SIGNALING	63	-0.219056	-0.688325	0.938398	1	1	2537	tags=19%, list=21%, signal=24%
LINDGREN_BLADDER_CANCER_WITH_LOH_IN_CHR9Q	97	-0.20075	-0.687543	0.97546	1	1	2525	tags=25%, list=21%, signal=31%
NAKAMURA_METASTASIS_MODEL_UP	32	-0.248227	-0.687217	0.90593	1	1	1556	tags=13%, list=13%, signal=14%
HAHTOLA_MYCOSIS_FUNGOIDES_CD4_DN	108	-0.200431	-0.685287	0.97479	1	1	3793	tags=37%, list=31%, signal=54%
BIOCARTA_HIVNEF_PATHWAY	53	-0.225989	-0.68374	0.93279	1	1	3382	tags=32%, list=28%, signal=44%
AMUNDSON_GENOTOXIC_SIGNATURE	77	-0.21084	-0.682076	0.977366	1	1	2146	tags=18%, list=18%, signal=22%
SHETH_LIVER_CANCER_VS_TXNIP_LOSS_PAM6	33	-0.244128	-0.681003	0.905222	1	1	1559	tags=18%, list=13%, signal=21%
GUO_TARGETS_OF_IRS1_AND_IRS2	77	-0.210253	-0.680518	0.973415	1	1	1722	tags=14%, list=14%, signal=17%
KEGG_N_GLYCAN_BIOSYNTHESIS	44	-0.227776	-0.680373	0.936	1	1	2714	tags=23%, list=22%, signal=29%
BENPORATH_PROLIFERATION	134	-0.190734	-0.679961	0.995652	1	1	3638	tags=28%, list=30%, signal=40%
MAINA_VHL_TARGETS_DN	15	-0.290304	-0.678373	0.882012	1	1	1402	tags=20%, list=12%, signal=23%
HOEGERKORP_CD44_TARGETS_TEMPORAL_DN	16	-0.276463	-0.676796	0.860606	1	1	820	tags=13%, list=7%, signal=13%
REACTOME_CELL_CYCLE_MITOTIC	297	-0.173727	-0.676499	1	1	1	4080	tags=34%, list=34%, signal=50%
REACTOME_G0_AND_EARLY_G1	22	-0.262905	-0.675961	0.887776	1	1	1949	tags=18%, list=16%, signal=22%
REACTOME_ACTIVATION_OF_THE_PRE_REPLICATIVE_COMPLEX	29	-0.251759	-0.674077	0.911469	1	1	4423	tags=55%, list=37%, signal=87%
REACTOME_PYRUVATE_METABOLISM_AND_CITRIC_ACID_TCA_CYCLE	38	-0.234632	-0.671818	0.924453	1	1	1101	tags=8%, list=9%, signal=9%
HASLINGER_B_CLL_WITH_11Q23_DELETION	17	-0.286429	-0.671471	0.891732	1	1	3758	tags=59%, list=31%, signal=85%
WATANABE_COLON_CANCER_MSI_VS_MSS_UP	17	-0.274954	-0.670582	0.87747	1	1	760	tags=12%, list=6%, signal=13%
ST_P38_MAPK_PATHWAY	36	-0.237703	-0.670212	0.917339	1	1	1423	tags=14%, list=12%, signal=16%
BARRIER_COLON_CANCER_RECURRENCE_UP	36	-0.232519	-0.669771	0.928433	1	1	1050	tags=8%, list=9%, signal=9%
KEGG_PYRIMIDINE_METABOLISM	83	-0.201303	-0.668687	0.975983	1	1	1163	tags=7%, list=10%, signal=8%
SA_PTEN_PATHWAY	16	-0.276685	-0.666544	0.876016	1	1	3046	tags=31%, list=25%, signal=42%
IWANAGA_E2F1_TARGETS_INDUCED_BY_SERUM	27	-0.250571	-0.665602	0.899606	1	1	4137	tags=63%, list=34%, signal=96%
KEGG_REGULATION_OF_AUTOPHAGY	19	-0.267207	-0.664332	0.882591	1	1	986	tags=11%, list=8%, signal=11%
SASAKI_ADULT_T_CELL_LEUKEMIA	147	-0.185171	-0.661994	0.991361	1	1	2150	tags=17%, list=18%, signal=20%
TARTE_PLASMA_CELL_VS_B_LYMPHOCYTE_UP	65	-0.211599	-0.660444	0.962637	1	1	2429	tags=18%, list=20%, signal=23%
WHITFIELD_CELL_CYCLE_LITERATURE	44	-0.216513	-0.660237	0.947146	1	1	2242	tags=23%, list=19%, signal=28%
AGUIRRE_PANCREATIC_CANCER_COPY_NUMBER_UP	257	-0.170623	-0.660166	1	1	1	3018	tags=24%, list=25%, signal=31%
HOEGERKORP_CD44_TARGETS_DIRECT_UP	15	-0.279145	-0.659521	0.897796	1	1	2737	tags=33%, list=23%, signal=43%
REACTOME_SYNTHESIS_OF_PIPS_AT_THE_PLASMA_MEMBRANE	26	-0.249538	-0.657743	0.904968	1	1	2673	tags=27%, list=22%, signal=35%
GHO_ATF5_TARGETS_DN	15	-0.281168	-0.657319	0.892562	1	1	219	tags=7%, list=2%, signal=7%
KEGG_LYSINE_DEGRADATION	36	-0.229925	-0.65471	0.929435	1	1	1900	tags=14%, list=16%, signal=16%
PID_KITPATHWAY	42	-0.222943	-0.65361	0.93666	1	1	2585	tags=26%, list=21%, signal=33%
REACTOME_MRNA_3_END_PROCESSING	33	-0.23077	-0.653295	0.951983	1	1	3982	tags=42%, list=33%, signal=63%
THEILGAARD_NEUTROPHIL_AT_SKIN_WOUND_UP	59	-0.20995	-0.652871	0.965021	1	1	2430	tags=20%, list=20%, signal=25%
PID_IL8CXCR1_PATHWAY	16	-0.265927	-0.65164	0.878669	1	1	2827	tags=38%, list=23%, signal=49%
PID_NCADHERINPATHWAY	30	-0.239403	-0.651504	0.925	1	1	1447	tags=13%, list=12%, signal=15%
LAIHO_COLORECTAL_CANCER_SERRATED_DN	68	-0.203178	-0.65009	0.979879	1	1	2968	tags=24%, list=25%, signal=31%
GRAESSMANN_RESPONSE_TO_MC_AND_DOXORUBICIN_DN	702	-0.153708	-0.650076	1	1	1	2970	tags=22%, list=25%, signal=27%
BIOCARTA_EIF4_PATHWAY	23	-0.24913	-0.648608	0.915851	1	1	2827	tags=26%, list=23%, signal=34%
ST_ERK1_ERK2_MAPK_PATHWAY	31	-0.235521	-0.647846	0.930502	1	1	2571	tags=23%, list=21%, signal=29%
KYNG_ENVIRONMENTAL_STRESS_RESPONSE_NOT_BY_UV_IN_OLD	20	-0.258433	-0.647477	0.909853	1	1	1384	tags=15%, list=11%, signal=17%
BIOCARTA_CHEMICAL_PATHWAY	21	-0.252277	-0.645529	0.900376	1	1	1180	tags=14%, list=10%, signal=16%
HUMMEL_BURKITTS_LYMPHOMA_UP	31	-0.23612	-0.645372	0.929006	1	1	1940	tags=16%, list=16%, signal=19%
PID_EPOPATHWAY	29	-0.240249	-0.645289	0.913307	1	1	2882	tags=28%, list=24%, signal=36%
BIOCARTA_CARM_ER_PATHWAY	33	-0.233071	-0.644225	0.94152	1	1	1631	tags=18%, list=14%, signal=21%
REACTOME_REGULATION_OF_HYPOXIA_INDUCIBLE_FACTOR_HIF_BY_OXYGEN	20	-0.255344	-0.643112	0.916327	1	1	3693	tags=35%, list=31%, signal=50%
BIOCARTA_AGR_PATHWAY	27	-0.243318	-0.641808	0.940828	1	1	2618	tags=26%, list=22%, signal=33%
KEGG_RNA_DEGRADATION	56	-0.204654	-0.641182	0.980354	1	1	4742	tags=41%, list=39%, signal=67%
THEILGAARD_NEUTROPHIL_AT_SKIN_WOUND_DN	192	-0.172239	-0.636155	1	1	1	2203	tags=16%, list=18%, signal=19%
GRADE_COLON_AND_RECTAL_CANCER_UP	260	-0.164901	-0.635703	1	1	1	2430	tags=13%, list=20%, signal=16%
REACTOME_TRANSPORT_OF_MATURE_TRANSCRIPT_TO_CYTOPLASM	52	-0.210577	-0.634754	0.960251	1	1	4108	tags=35%, list=34%, signal=52%
PID_RAC1_PATHWAY	46	-0.21203	-0.632857	0.968191	1	1	1058	tags=11%, list=9%, signal=12%
PILON_KLF1_TARGETS_DN	1741	-0.141895	-0.630683	1	1	1	3479	tags=24%, list=29%, signal=29%
CAIRO_HEPATOBLASTOMA_CLASSES_UP	568	-0.151913	-0.629295	1	1	1	3468	tags=23%, list=29%, signal=30%
HOSHIDA_LIVER_CANCER_SUBCLASS_S2	100	-0.185144	-0.628126	0.989648	1	1	3746	tags=33%, list=31%, signal=47%
KEGG_UBIQUITIN_MEDIATED_PROTEOLYSIS	127	-0.176264	-0.626427	0.993724	1	1	2846	tags=20%, list=24%, signal=27%
BAE_BRCA1_TARGETS_DN	25	-0.237252	-0.625781	0.923529	1	1	494	tags=8%, list=4%, signal=8%
REACTOME_ANTIGEN_PROCESSING_CROSS_PRESENTATION	57	-0.203195	-0.625637	0.989796	1	1	2161	tags=12%, list=18%, signal=15%
KEGG_SPLICEOSOME	120	-0.180481	-0.623951	0.997899	1	1	4456	tags=37%, list=37%, signal=58%
SPIELMAN_LYMPHOBLAST_EUROPEAN_VS_ASIAN_DN	519	-0.150565	-0.622688	1	1	1	3052	tags=20%, list=25%, signal=25%
PID_P53REGULATIONPATHWAY	57	-0.197607	-0.622655	0.981328	1	1	3545	tags=30%, list=29%, signal=42%
BIOCARTA_ATM_PATHWAY	19	-0.255877	-0.622235	0.906504	1	1	3545	tags=47%, list=29%, signal=67%
CADWELL_ATG16L1_TARGETS_DN	50	-0.202798	-0.621678	0.985714	1	1	2812	tags=24%, list=23%, signal=31%
KEGG_PENTOSE_PHOSPHATE_PATHWAY	20	-0.251294	-0.621346	0.907514	1	1	280	tags=5%, list=2%, signal=5%
SOTIRIOU_BREAST_CANCER_GRADE_1_VS_3_UP	142	-0.170843	-0.618856	1	1	1	3493	tags=26%, list=29%, signal=36%
MOREAUX_B_LYMPHOCYTE_MATURATION_BY_TACI_DN	65	-0.196255	-0.61868	0.983505	1	1	3002	tags=26%, list=25%, signal=35%
LIU_SOX4_TARGETS_DN	270	-0.160945	-0.616264	1	1	1	2776	tags=17%, list=23%, signal=21%
VANHARANTA_UTERINE_FIBROID_WITH_7Q_DELETION_UP	62	-0.19461	-0.612544	0.992063	1	1	65	tags=2%, list=1%, signal=2%
REACTOME_OXYGEN_DEPENDENT_PROLINE_HYDROXYLATION_OF_HYPOXIA_INDUCIBLE_FACTOR_ALPHA	15	-0.261978	-0.612444	0.92229	1	1	518	tags=7%, list=4%, signal=7%
WONG_EMBRYONIC_STEM_CELL_CORE	327	-0.156461	-0.610791	1	1	1	2150	tags=12%, list=18%, signal=14%
REACTOME_CD28_DEPENDENT_PI3K_AKT_SIGNALING	18	-0.252342	-0.610584	0.931238	1	1	1938	tags=28%, list=16%, signal=33%
MULLIGHAN_NPM1_MUTATED_SIGNATURE_2_UP	103	-0.177977	-0.608615	0.993521	1	1	3921	tags=40%, list=32%, signal=58%
WANG_LMO4_TARGETS_DN	300	-0.15491	-0.606677	1	1	1	3082	tags=23%, list=26%, signal=30%
REACTOME_COSTIMULATION_BY_THE_CD28_FAMILY	38	-0.213921	-0.6063	0.976445	1	1	1134	tags=13%, list=9%, signal=14%
REACTOME_DEADENYLATION_DEPENDENT_MRNA_DECAY	43	-0.205347	-0.602828	0.987952	1	1	2855	tags=16%, list=24%, signal=21%
REACTOME_TRANSPORT_OF_VITAMINS_NUCLEOSIDES_AND_RELATED_MOLECULES	18	-0.251914	-0.602647	0.929961	1	1	1988	tags=28%, list=16%, signal=33%
ZHAN_MULTIPLE_MYELOMA_CD1_AND_CD2_UP	62	-0.18662	-0.596574	0.987207	1	1	2846	tags=21%, list=24%, signal=27%
REACTOME_RNA_POL_I_TRANSCRIPTION_INITIATION	22	-0.233809	-0.59505	0.953578	1	1	9251	tags=100%, list=77%, signal=428%
REACTOME_SIGNALING_BY_CONSTITUTIVELY_ACTIVE_EGFR	16	-0.243743	-0.595043	0.919679	1	1	2585	tags=31%, list=21%, signal=40%
SANSOM_APC_TARGETS_REQUIRE_MYC	180	-0.159384	-0.592161	1	1	1	1890	tags=12%, list=16%, signal=14%
YIH_RESPONSE_TO_ARSENITE_C1	20	-0.236628	-0.591726	0.947059	1	1	1924	tags=20%, list=16%, signal=24%
DANG_REGULATED_BY_MYC_UP	67	-0.187076	-0.590941	0.990548	1	1	2119	tags=13%, list=18%, signal=16%
HEIDENBLAD_AMPLIFIED_IN_PANCREATIC_CANCER	26	-0.216935	-0.588998	0.964427	1	1	3002	tags=31%, list=25%, signal=41%
PUJANA_BRCA1_PCC_NETWORK	1388	-0.133993	-0.586292	1	1	1	3468	tags=23%, list=29%, signal=28%
WHITFIELD_CELL_CYCLE_G2_M	191	-0.157122	-0.585166	1	1	1	2520	tags=18%, list=21%, signal=23%
REACTOME_TRAF6_MEDIATED_INDUCTION_OF_NFKB_AND_MAP_KINASES_UPON_TLR7_8_OR_9_ACTIVATION	63	-0.183772	-0.584922	0.993964	1	1	2537	tags=19%, list=21%, signal=24%
REACTOME_MITOTIC_PROMETAPHASE	83	-0.17621	-0.583583	0.998008	1	1	4108	tags=39%, list=34%, signal=58%
REACTOME_MYD88_MAL_CASCADE_INITIATED_ON_PLASMA_MEMBRANE	69	-0.180654	-0.582354	0.99591	1	1	2537	tags=20%, list=21%, signal=26%
ZHAN_MULTIPLE_MYELOMA_PR_UP	42	-0.196172	-0.581762	0.981891	1	1	2749	tags=21%, list=23%, signal=28%
KIM_TIAL1_TARGETS	29	-0.213638	-0.581288	0.972163	1	1	203	tags=3%, list=2%, signal=3%
SIG_PIP3_SIGNALING_IN_B_LYMPHOCYTES	28	-0.219296	-0.580985	0.958167	1	1	2301	tags=29%, list=19%, signal=35%
BASSO_B_LYMPHOCYTE_NETWORK	131	-0.164979	-0.580617	1	1	1	2604	tags=18%, list=22%, signal=23%
KEGG_CELL_CYCLE	119	-0.167941	-0.580542	0.995807	1	1	3545	tags=33%, list=29%, signal=46%
CHANG_CYCLING_GENES	134	-0.163447	-0.578865	1	1	1	2361	tags=19%, list=20%, signal=23%
SEIDEN_ONCOGENESIS_BY_MET	80	-0.176806	-0.578846	0.993789	1	1	1373	tags=6%, list=11%, signal=7%
REACTOME_ER_PHAGOSOME_PATHWAY	51	-0.190262	-0.577862	0.981595	1	1	9781	tags=100%, list=81%, signal=526%
BERNARD_PPAPDC1B_TARGETS_UP	35	-0.205262	-0.576715	0.964948	1	1	1420	tags=14%, list=12%, signal=16%
BIOCARTA_PTDINS_PATHWAY	22	-0.225598	-0.575637	0.94332	1	1	1326	tags=14%, list=11%, signal=15%
FRASOR_RESPONSE_TO_SERM_OR_FULVESTRANT_DN	46	-0.193296	-0.574101	0.976395	1	1	110	tags=2%, list=1%, signal=2%
SCHLINGEMANN_SKIN_CARCINOGENESIS_TPA_UP	26	-0.214101	-0.574085	0.96281	1	1	1792	tags=15%, list=15%, signal=18%
REACTOME_ASPARAGINE_N_LINKED_GLYCOSYLATION	74	-0.176951	-0.573385	0.995726	1	1	2216	tags=18%, list=18%, signal=21%
GAZDA_DIAMOND_BLACKFAN_ANEMIA_ERYTHROID_UP	19	-0.237325	-0.572829	0.954545	1	1	217	tags=5%, list=2%, signal=5%
REACTOME_CDT1_ASSOCIATION_WITH_THE_CDC6_ORC_ORIGIN_COMPLEX	51	-0.190262	-0.571812	0.99	1	1	9781	tags=100%, list=81%, signal=526%
REACTOME_RNA_POL_I_TRANSCRIPTION_TERMINATION	19	-0.233751	-0.571423	0.94697	1	1	9251	tags=100%, list=77%, signal=428%
REACTOME_PRE_NOTCH_TRANSCRIPTION_AND_TRANSLATION	25	-0.217959	-0.570968	0.967146	1	1	2565	tags=32%, list=21%, signal=41%
REACTOME_RNA_POL_II_TRANSCRIPTION	100	-0.168553	-0.567734	1	1	1	4524	tags=36%, list=37%, signal=57%
YIH_RESPONSE_TO_ARSENITE_C4	16	-0.233875	-0.566957	0.954972	1	1	2856	tags=31%, list=24%, signal=41%
RIZKI_TUMOR_INVASIVENESS_2D_DN	50	-0.190114	-0.566872	0.986328	1	1	3685	tags=30%, list=31%, signal=43%
BIOCARTA_BIOPEPTIDES_PATHWAY	32	-0.198604	-0.562883	0.971015	1	1	2882	tags=28%, list=24%, signal=37%
GINESTIER_BREAST_CANCER_20Q13_AMPLIFICATION_DN	144	-0.154162	-0.560997	1	1	1	3590	tags=24%, list=30%, signal=33%
REACTOME_METABOLISM_OF_NON_CODING_RNA	46	-0.186273	-0.557339	0.991453	1	1	9828	tags=100%, list=81%, signal=537%
REACTOME_ACTIVATED_TLR4_SIGNALLING	77	-0.17083	-0.55627	0.995902	1	1	2537	tags=19%, list=21%, signal=25%
REACTOME_MRNA_PROCESSING	153	-0.153532	-0.556148	1	1	1	4497	tags=33%, list=37%, signal=52%
REACTOME_SEMA4D_IN_SEMAPHORIN_SIGNALING	23	-0.212512	-0.556018	0.967611	1	1	3710	tags=43%, list=31%, signal=63%
REACTOME_REGULATION_OF_GLUCOKINASE_BY_GLUCOKINASE_REGULATORY_PROTEIN	25	-0.20676	-0.553782	0.978218	1	1	5030	tags=48%, list=42%, signal=82%
PUJANA_BREAST_CANCER_WITH_BRCA1_MUTATED_UP	54	-0.17936	-0.550346	0.994024	1	1	3611	tags=30%, list=30%, signal=42%
RAMPON_ENRICHED_LEARNING_ENVIRONMENT_LATE_UP	18	-0.223926	-0.548172	0.965451	1	1	899	tags=11%, list=7%, signal=12%
PID_ATR_PATHWAY	37	-0.187717	-0.545996	0.996205	1	1	3855	tags=41%, list=32%, signal=59%
MANALO_HYPOXIA_DN	268	-0.139463	-0.544588	1	1	1	2408	tags=12%, list=20%, signal=15%
CHESLER_BRAIN_HIGHEST_GENETIC_VARIANCE	24	-0.206479	-0.541657	0.980843	1	1	267	tags=4%, list=2%, signal=4%
REACTOME_TRANSPORT_OF_RIBONUCLEOPROTEINS_INTO_THE_HOST_NUCLEUS	27	-0.203062	-0.540225	0.980198	1	1	5030	tags=48%, list=42%, signal=82%
ABRAHAM_ALPC_VS_MULTIPLE_MYELOMA_DN	19	-0.214986	-0.53948	0.968992	1	1	3949	tags=42%, list=33%, signal=62%
REACTOME_INTERACTIONS_OF_VPR_WITH_HOST_CELLULAR_PROTEINS	31	-0.195844	-0.539454	0.986381	1	1	3772	tags=29%, list=31%, signal=42%
REACTOME_HIV_LIFE_CYCLE	110	-0.1555	-0.537252	1	1	1	4554	tags=36%, list=38%, signal=58%
PID_INSULIN_PATHWAY	40	-0.183549	-0.536463	0.986111	1	1	3420	tags=38%, list=28%, signal=52%
PID_CD8TCRPATHWAY	29	-0.19604	-0.532805	0.979508	1	1	2827	tags=24%, list=23%, signal=31%
REACTOME_DESTABILIZATION_OF_MRNA_BY_TRISTETRAPROLIN_TTP	17	-0.2194	-0.531492	0.969512	1	1	2589	tags=18%, list=21%, signal=22%
REACTOME_NOTCH1_INTRACELLULAR_DOMAIN_REGULATES_TRANSCRIPTION	41	-0.18172	-0.53103	0.98517	1	1	3205	tags=29%, list=27%, signal=40%
SYED_ESTRADIOL_RESPONSE	16	-0.221373	-0.530127	0.974257	1	1	642	tags=6%, list=5%, signal=7%
PID_TCR_PATHWAY	38	-0.181917	-0.529804	0.994129	1	1	2827	tags=24%, list=23%, signal=31%
GAZDA_DIAMOND_BLACKFAN_ANEMIA_PROGENITOR_DN	58	-0.174316	-0.527976	1	1	1	4084	tags=36%, list=34%, signal=54%
RIZ_ERYTHROID_DIFFERENTIATION	70	-0.161273	-0.526531	0.997972	1	1	2573	tags=17%, list=21%, signal=22%
BIOCARTA_ACTINY_PATHWAY	17	-0.216054	-0.522944	0.982107	1	1	2178	tags=18%, list=18%, signal=22%
BIOCARTA_AT1R_PATHWAY	28	-0.193136	-0.520435	0.987805	1	1	3407	tags=29%, list=28%, signal=40%
BIOCARTA_TNFR1_PATHWAY	27	-0.192042	-0.519736	0.984375	1	1	3239	tags=26%, list=27%, signal=35%
MALONEY_RESPONSE_TO_17AAG_DN	77	-0.154863	-0.515032	1	1	1	679	tags=4%, list=6%, signal=4%
REACTOME_MRNA_CAPPING	28	-0.192844	-0.513751	0.988304	1	1	8572	tags=96%, list=71%, signal=332%
TIEN_INTESTINE_PROBIOTICS_2HR_DN	79	-0.157418	-0.506673	1	1	1	1843	tags=14%, list=15%, signal=16%
REACTOME_MITOTIC_M_M_G1_PHASES	161	-0.138421	-0.504175	1	1	1	4108	tags=35%, list=34%, signal=53%
FRASOR_RESPONSE_TO_SERM_OR_FULVESTRANT_UP	16	-0.208689	-0.501243	0.980431	1	1	1111	tags=13%, list=9%, signal=14%
GINESTIER_BREAST_CANCER_ZNF217_AMPLIFIED_DN	275	-0.129389	-0.500581	1	1	1	2408	tags=15%, list=20%, signal=18%
CHEN_LIVER_METABOLISM_QTL_CIS	56	-0.16348	-0.500564	0.997895	1	1	2287	tags=13%, list=19%, signal=15%
REACTOME_REGULATORY_RNA_PATHWAYS	24	-0.191827	-0.496159	0.98004	1	1	4497	tags=42%, list=37%, signal=66%
CHOI_ATL_CHRONIC_VS_ACUTE_DN	17	-0.206385	-0.488065	0.983838	1	1	3014	tags=24%, list=25%, signal=31%
PID_IL3_PATHWAY	22	-0.188096	-0.486506	0.99002	1	1	2882	tags=32%, list=24%, signal=42%
WHITEFORD_PEDIATRIC_CANCER_MARKERS	110	-0.137434	-0.478662	1	1	1	3700	tags=25%, list=31%, signal=36%
PID_MYC_PATHWAY	25	-0.182553	-0.478059	0.989362	1	1	2447	tags=20%, list=20%, signal=25%
BOGNI_TREATMENT_RELATED_MYELOID_LEUKEMIA_DN	25	-0.177254	-0.475911	0.995825	1	1	2499	tags=20%, list=21%, signal=25%
WONG_PROTEASOME_GENE_MODULE	47	-0.155095	-0.464714	1	1	1	2654	tags=19%, list=22%, signal=24%
DING_LUNG_CANCER_EXPRESSION_BY_COPY_NUMBER	96	-0.135482	-0.462527	1	1	1	3573	tags=24%, list=30%, signal=34%
REACTOME_TGF_BETA_RECEPTOR_SIGNALING_ACTIVATES_SMADS	24	-0.174511	-0.448307	0.993814	1	1	2590	tags=25%, list=21%, signal=32%
MATTIOLI_MGUS_VS_PCL	89	-0.133897	-0.447502	1	1	1	3507	tags=21%, list=29%, signal=30%
REACTOME_E2F_MEDIATED_REGULATION_OF_DNA_REPLICATION	31	-0.162645	-0.441957	0.996078	1	1	4423	tags=45%, list=37%, signal=71%
REACTOME_DNA_REPLICATION	180	-0.117817	-0.437843	1	1	1	4108	tags=34%, list=34%, signal=51%
KEGG_RNA_POLYMERASE	27	-0.164632	-0.434901	1	1	1	10085	tags=100%, list=84%, signal=608%
PID_PLK1_PATHWAY	44	-0.149115	-0.433304	0.998073	1	1	3414	tags=27%, list=28%, signal=38%
REACTOME_ENDOSOMAL_SORTING_COMPLEX_REQUIRED_FOR_TRANSPORT_ESCRT	25	-0.163676	-0.431417	0.993976	1	1	1087	tags=8%, list=9%, signal=9%
YUAN_ZNF143_PARTNERS	20	-0.169875	-0.429445	0.997951	1	1	5076	tags=50%, list=42%, signal=86%
CHICAS_RB1_TARGETS_LOW_SERUM	69	-0.133736	-0.428744	1	1	1	3494	tags=25%, list=29%, signal=34%
SCHLOSSER_MYC_TARGETS_REPRESSED_BY_SERUM	154	-0.115536	-0.421915	1	1	1	4446	tags=34%, list=37%, signal=54%
REACTOME_INHIBITION_OF_THE_PROTEOLYTIC_ACTIVITY_OF_APC_C_REQUIRED_FOR_THE_ONSET_OF_ANAPHASE_BY_MITOTIC_SPINDLE_CHECKPOINT_COMPONENTS	18	-0.177125	-0.420985	0.993684	1	1	9933	tags=100%, list=82%, signal=565%
PARK_HSC_VS_MULTIPOTENT_PROGENITORS_UP	17	-0.175251	-0.417918	1	1	1	4032	tags=41%, list=33%, signal=62%
MEISSNER_NPC_ICP_WITH_H3K4ME3	16	-0.175851	-0.416849	0.995976	1	1	9948	tags=100%, list=82%, signal=569%
REACTOME_PHOSPHORYLATION_OF_THE_APC_C	17	-0.166072	-0.407754	0.997955	1	1	10066	tags=100%, list=83%, signal=602%
LEE_METASTASIS_AND_RNA_PROCESSING_UP	17	-0.16823	-0.399624	0.99802	1	1	10040	tags=100%, list=83%, signal=595%
REACTOME_ANTIVIRAL_MECHANISM_BY_IFN_STIMULATED_GENES	58	-0.130118	-0.398843	1	1	1	236	tags=2%, list=2%, signal=2%
REACTOME_MITOCHONDRIAL_TRNA_AMINOACYLATION	21	-0.150028	-0.381824	1	1	1	2439	tags=14%, list=20%, signal=18%
REACTOME_DEADENYLATION_OF_MRNA	18	-0.153386	-0.381342	0.995851	1	1	10219	tags=100%, list=85%, signal=652%
ZHAN_MULTIPLE_MYELOMA_SUBGROUPS	30	-0.133099	-0.36861	1	1	1	3206	tags=23%, list=27%, signal=32%
REACTOME_MICRORNA_MIRNA_BIOGENESIS	21	-0.143734	-0.360861	1	1	1	4497	tags=38%, list=37%, signal=61%
REACTOME_GLUCOSE_TRANSPORT	31	-0.130598	-0.353547	1	0.999795	1	3672	tags=29%, list=30%, signal=42%
