# Supplementary material for: Survival of pancreatic cancer cells lacking KRAS function
Source: Nat Commun. 2017 Oct 23;8:1090. doi: 10.1038/s41467-017-00942-5 (PMC5653666; doi:10.1038/s41467-017-00942-5)
Supplement: Supplementary file 20 — Supplementary Data 18 [file 41467_2017_942_MOESM20_ESM.xlsx]

## Sheet: Sheet1
Supplementary Data 18. TCGA survival analysis
vital_status:	1 = died, 0 = alive at last follow-up
kras genotype:	"-" = genomic data not available
Note: Higher Signature Score is more simiar to KO signature
Clinical and demographic data acquired with permission from TCGA (https://tcga-data.nci.nih.gov/tcga/)
Hybridization.REF	years_to_birth	vital_status	days_to_death	days_to_last_followup	primary_site_of_disease	neoplasm_diseasestage	pathology_T_stage	pathology_N_stage	pathology_M_stage	dcc_upload_date	gender	date_of_initial_pathologic_diagnosis	radiation_therapy	histological_type	number_pack_years_smoked	year_of_tobacco_smoking_onset	completeness_of_resection	number_of_lymph_nodes	race	ethnicity	kras genotype	batch_number	Sample	Human KO Sig Score	Mouse KO Sig Score	Combined KO Sig Score
tcga.2j.aab1	65	1	66	NA	pancreas	stage iib	t3	n1	m0	26-3-2015	male	2012	yes	pancreas-adenocarcinoma-other subtype	25	1962	r0	7	white	NA	G12D	424.26.0	TCGA.2J.AAB1.01A.11R.A41B.07	0.400874	0.0835528	0.157356
tcga.2j.aab4	48	0	NA	729	pancreas	stage iib	t2	n1	m0	26-3-2015	male	2012	yes	pancreas-adenocarcinoma-other subtype	NA	NA	r0	0	white	NA	G12V	424.26.0	TCGA.2J.AAB4.01A.12R.A41B.07	1.02878	-0.233398	0.384601
tcga.2j.aab6	75	1	293	NA	pancreas	stage iia	t3	n0	m0	26-3-2015	male	2012	yes	pancreas-adenocarcinoma ductal type	NA	NA	r0	0	white	NA	G12V	424.26.0	TCGA.2J.AAB6.01A.11R.A41B.07	1.39896	0.300537	1.01518
tcga.2j.aab8	71	0	NA	80	pancreas	stage iib	t3	n1	m0	26-3-2015	male	2012	NA	pancreas-adenocarcinoma ductal type	NA	NA	r1	3	white	NA	G12R	424.26.0	TCGA.2J.AAB8.01A.12R.A41B.07	1.11686	0.188996	0.586134
tcga.2j.aab9	70	1	627	NA	pancreas	stage iib	t3	n1	m0	26-3-2015	female	2012	yes	pancreas-adenocarcinoma ductal type	NA	NA	r0	6	white	NA	G12D	424.26.0	TCGA.2J.AAB9.01A.11R.A41B.07	-0.283349	0.311036	0.554885
tcga.2j.aaba	55	1	607	NA	pancreas	stage iib	t3	n1	m0	26-3-2015	male	2012	yes	pancreas-adenocarcinoma ductal type	51	NA	r1	2	white	NA	-	424.26.0	TCGA.2J.AABA.01A.21R.A41B.07	-0.400652	0.451511	0.266424
tcga.2j.aabe	73	0	NA	676	pancreas	stage iia	t3	n0	m0	26-3-2015	male	2012	yes	pancreas-adenocarcinoma ductal type	2.2	1960	r0	0	white	NA	G12R	424.26.0	TCGA.2J.AABE.01A.12R.A41B.07	-0.0102136	0.477534	0.354454
tcga.2j.aabf	73	1	691	NA	pancreas	stage iib	t3	n1	m0	26-3-2015	male	2012	yes	pancreas-adenocarcinoma ductal type	7.5	1960	r1	4	white	NA	G12D	424.26.0	TCGA.2J.AABF.01A.31R.A41B.07	1.88498	0.00972981	-0.127559
tcga.2j.aabh	61	0	NA	677	pancreas	stage iia	t3	n0	m0	26-3-2015	male	2011	yes	pancreas-adenocarcinoma-other subtype	NA	NA	r0	0	white	NA	G12V	424.26.0	TCGA.2J.AABH.01A.21R.A41B.07	-0.367043	-0.322955	0.580638
tcga.2j.aabi	55	0	NA	969	pancreas	stage iia	t3	n0	m0	26-3-2015	female	2011	yes	pancreas-adenocarcinoma-other subtype	42	1973	r0	0	white	NA	-	424.26.0	TCGA.2J.AABI.01A.12R.A41B.07	-0.521245	-1.34807	0.736677
tcga.2j.aabk	71	0	NA	484	pancreas	stage iib	t3	n1	m0	26-3-2015	male	2012	yes	pancreas-adenocarcinoma ductal type	NA	NA	r1	2	white	NA	G12V	424.26.0	TCGA.2J.AABK.01A.31R.A41B.07	0.109049	-0.696573	-0.551156
tcga.2j.aabo	43	0	NA	440	pancreas	stage iib	t3	n1	m0	26-3-2015	male	2013	yes	pancreas-adenocarcinoma ductal type	7.5	1993	r0	8	white	NA	G12V	424.26.0	TCGA.2J.AABO.01A.21R.A41B.07	0.114571	0.734203	1.00704
tcga.2j.aabp	58	0	NA	360	pancreas	stage iib	t3	n1	m0	26-3-2015	female	2013	yes	pancreas-undifferentiated carcinoma	NA	NA	r0	1	white	NA	-	424.26.0	TCGA.2J.AABP.01A.11R.A41B.07	-1.41424	-1.4749	-2.42441
tcga.2j.aabr	60	0	NA	438	pancreas	stage iia	t3	n0	m0	26-3-2015	female	2013	yes	pancreas-adenocarcinoma ductal type	NA	NA	r0	0	white	NA	G12V	424.26.0	TCGA.2J.AABR.01A.11R.A41B.07	0.187936	0.834118	0.889765
tcga.2j.aabt	72	0	NA	319	pancreas	stage iib	t3	n1	m0	26-3-2015	female	2012	NA	pancreas-adenocarcinoma ductal type	NA	NA	r0	1	white	NA	-	424.26.0	TCGA.2J.AABT.01A.11R.A41B.07	-0.605073	0.832341	-0.779713
tcga.2j.aabu	56	1	277	NA	pancreas	stage iib	t3	n1	m0	26-3-2015	male	2012	yes	pancreas-adenocarcinoma ductal type	NA	NA	r0	2	white	NA	G12R	424.26.0	TCGA.2J.AABU.01A.11R.A41B.07	-0.0513876	0.364832	1.63413
tcga.2j.aabv	74	1	652	NA	pancreas	stage iib	t3	n1	m0	26-3-2015	male	2012	yes	pancreas-adenocarcinoma ductal type	30	NA	r1	13	white	NA	G12V	424.26.0	TCGA.2J.AABV.01A.12R.A41B.07	-1.41862	-0.460778	-0.787782
tcga.2l.aaqa	76	1	143	NA	pancreas	stage iib	t3	n1	mx	26-3-2015	male	2010	yes	pancreas-adenocarcinoma ductal type	30	NA	r1	6	white	NA	G12V	392.30.0	TCGA.2L.AAQA.01A.21R.A38C.07	-0.47609	-0.603091	0.490095
tcga.2l.aaqe	56	1	684	NA	pancreas	stage iib	t3	n1	m0	26-3-2015	male	2011	yes	pancreas-adenocarcinoma ductal type	30	NA	r0	1	white	NA	G12D	410.27.0	TCGA.2L.AAQE.01A.11R.A39D.07	1.37708	-0.063417	0.0651356
tcga.2l.aaqi	66	1	103	NA	pancreas	stage iib	t3	n1	mx	26-3-2015	male	2011	yes	pancreas-adenocarcinoma ductal type	NA	NA	r1	6	white	NA	G12V	410.27.0	TCGA.2L.AAQI.01A.12R.A39D.07	0.587789	0.00692229	1.08406
tcga.2l.aaqj	49	1	394	NA	pancreas	stage iii	t4	n0	mx	26-3-2015	female	2010	yes	pancreas-adenocarcinoma ductal type	NA	NA	r1	0	white	NA	G12D	410.27.0	TCGA.2L.AAQJ.01A.12R.A39D.07	-0.488646	-0.0934006	0.044029
tcga.2l.aaql	82	1	292	NA	pancreas	stage iib	t3	n1	mx	26-3-2015	male	2011	yes	pancreas-adenocarcinoma ductal type	NA	NA	rx	3	white	NA	Q61R	392.30.0	TCGA.2L.AAQL.01A.11R.A38C.07	-0.764763	0.519931	-0.0611789
tcga.2l.aaqm	52	0	NA	1383	pancreas	stage iib	t3	n1	mx	26-3-2015	male	2010	yes	pancreas-adenocarcinoma-other subtype	NA	NA	r1	16	white	NA	-	410.27.0	TCGA.2L.AAQM.01A.11R.A39D.07	-3.06714	-2.60139	-4.36461
tcga.3a.a9i5	57	0	NA	1612	pancreas	stage ia	t1	n0	mx	26-3-2015	male	2009	yes	pancreas-adenocarcinoma ductal type	NA	NA	r0	0	white	not hispanic or latino	-	392.30.0	TCGA.3A.A9I5.01A.11R.A38C.07	-2.05395	-0.488897	-1.31145
tcga.3a.a9i7	45	0	NA	718	pancreas	stage iib	t3	n1	mx	26-3-2015	male	2010	yes	pancreas-adenocarcinoma ductal type	NA	NA	r0	2	black or african american	not hispanic or latino	G12D	392.30.0	TCGA.3A.A9I7.01A.21R.A38C.07	0.657637	0.650244	0.204981
tcga.3a.a9i9	67	1	634	NA	pancreas	stage iia	t3	n0	mx	26-3-2015	male	2011	yes	pancreas-adenocarcinoma ductal type	75	NA	r0	0	white	not hispanic or latino	G12R	392.30.0	TCGA.3A.A9I9.01A.11R.A38C.07	-0.214687	0.11146	-0.102297
tcga.3a.a9ib	69	1	224	NA	pancreas	stage iib	t3	n1	mx	26-3-2015	female	2011	yes	pancreas-adenocarcinoma ductal type	5	1962	r0	5	white	not hispanic or latino	G12D	410.27.0	TCGA.3A.A9IB.01A.21R.A39D.07	0.287385	0.293859	0.467984
tcga.3a.a9ic	61	1	738	NA	pancreas	stage iib	t3	n1	mx	26-3-2015	female	2011	yes	pancreas-adenocarcinoma ductal type	NA	NA	r0	4	white	not hispanic or latino	G12R	392.30.0	TCGA.3A.A9IC.01A.11R.A38C.07	-0.526932	0.648357	0.284592
tcga.3a.a9ih	66	0	NA	874	pancreas	stage ia	t1	n0	mx	26-3-2015	female	2012	yes	pancreas-adenocarcinoma ductal type	NA	NA	r0	0	white	not hispanic or latino	G12R	410.27.0	TCGA.3A.A9IH.01A.12R.A39D.07	0.129161	0.0915255	1.0812
tcga.3a.a9ij	65	0	NA	1854	pancreas	stage ib	t2	n0	mx	26-3-2015	male	2009	yes	pancreas-adenocarcinoma-other subtype	25	1954	r0	0	white	not hispanic or latino	-	410.27.0	TCGA.3A.A9IJ.01A.11R.A39D.07	-2.77649	-2.42678	-2.82031
tcga.3a.a9il	39	0	NA	2558	pancreas	stage i	t1	NA	mx	26-3-2015	female	2007	yes	pancreas-adenocarcinoma-other subtype	NA	NA	r0	5	white	not hispanic or latino	-	392.30.0	TCGA.3A.A9IL.01A.11R.A38C.07	-1.96729	-1.30049	-1.94626
tcga.3a.a9in	62	0	NA	2084	pancreas	stage ib	t2	nx	mx	26-3-2015	female	2008	yes	pancreas-adenocarcinoma-other subtype	NA	NA	r1	NA	white	not hispanic or latino	-	410.27.0	TCGA.3A.A9IN.01A.11R.A39D.07	-1.63894	-0.11606	-2.74635
tcga.3a.a9io	55	0	NA	1942	pancreas	NA	tx	nx	mx	26-3-2015	male	2009	yes	pancreas-adenocarcinoma-other subtype	NA	NA	r0	NA	white	not hispanic or latino	-	392.30.0	TCGA.3A.A9IO.01A.11R.A38C.07	-2.48433	-2.18992	-1.40828
tcga.3a.a9ir	64	0	NA	1542	pancreas	stage ib	t2	n0	mx	26-3-2015	female	2010	yes	pancreas-adenocarcinoma-other subtype	NA	1989	r0	0	white	not hispanic or latino	-	392.30.0	TCGA.3A.A9IR.01A.11R.A38C.07	-2.21214	-3.37104	-2.31691
tcga.3a.a9is	67	0	NA	932	pancreas	stage ib	t2	n0	mx	26-3-2015	male	2010	yes	pancreas-adenocarcinoma-other subtype	NA	NA	r0	0	white	not hispanic or latino	-	410.27.0	TCGA.3A.A9IS.01A.21R.A39D.07	-2.6452	-3.82123	-2.80478
tcga.3a.a9iu	65	1	458	NA	pancreas	stage iib	t3	n1	mx	26-3-2015	male	2011	yes	pancreas-adenocarcinoma ductal type	NA	NA	r0	2	white	not hispanic or latino	G12D	410.27.0	TCGA.3A.A9IU.01A.11R.A39D.07	0.488468	0.152743	1.19729
tcga.3a.a9iv	59	0	NA	967	pancreas	stage ib	t2	n0	mx	26-3-2015	female	2011	yes	pancreas-adenocarcinoma-other subtype	NA	NA	r0	0	white	not hispanic or latino	-	424.26.0	TCGA.3A.A9IV.01A.11R.A41B.07	-2.09659	-1.84222	-4.12121
tcga.3a.a9ix	40	0	NA	1037	pancreas	stage ia	t1	n0	mx	26-3-2015	male	2012	yes	pancreas-adenocarcinoma ductal type	2.3	1988	r0	0	white	not hispanic or latino	G12D	424.26.0	TCGA.3A.A9IX.01A.11R.A41B.07	0.185215	0.95829	0.331518
tcga.3a.a9iz	47	1	308	NA	pancreas	stage iib	t3	n1	mx	26-3-2015	male	2012	yes	pancreas-adenocarcinoma ductal type	NA	NA	r1	3	white	hispanic or latino	G12D	424.26.0	TCGA.3A.A9IZ.01A.12R.A41B.07	-0.645792	-0.563732	0.383588
tcga.3a.a9j0	75	0	NA	377	pancreas	stage iib	t3	n1	mx	26-3-2015	male	2012	yes	pancreas-adenocarcinoma ductal type	NA	NA	r0	5	white	not hispanic or latino	-	424.26.0	TCGA.3A.A9J0.01A.11R.A41B.07	-0.387931	0.531414	-0.0071976
tcga.3e.aaay	67	0	NA	2285	pancreas	stage iib	t3	n1	mx	26-3-2015	male	2008	yes	pancreas-adenocarcinoma ductal type	NA	NA	NA	5	white	not hispanic or latino	G12D	392.30.0	TCGA.3E.AAAY.01A.11R.A38C.07	0.706471	0.516371	-0.256817
tcga.3e.aaaz	71	1	2182	NA	pancreas	stage iia	t3	n0	mx	26-3-2015	male	2008	NA	pancreas-adenocarcinoma ductal type	NA	NA	NA	0	white	hispanic or latino	G12V	392.30.0	TCGA.3E.AAAZ.01A.11R.A38C.07	-1.34718	0.789501	0.285818
tcga.f2.6879	57	1	334	NA	pancreas	stage iib	t3	n1	m0	26-3-2015	male	2009	yes	pancreas-adenocarcinoma-other subtype	NA	NA	r0	2	white	NA	G12V	195.45.0	TCGA.F2.6879.01A.11R.2156.07	1.20973	0.00158067	0.0481606
tcga.f2.6880	70	0	NA	295	pancreas	stage iib	t3	n1	m0	26-3-2015	male	2009	yes	pancreas-adenocarcinoma ductal type	15	NA	r0	1	white	NA	-	195.45.0	TCGA.F2.6880.01A.11R.2156.07	-1.94147	-0.535573	-1.7055
tcga.f2.7273	54	1	592	360	pancreas	stage iib	t3	n1	m0	26-3-2015	male	2011	yes	pancreas-adenocarcinoma ductal type	NA	NA	r1	3	black or african american	not hispanic or latino	-	195.45.0	TCGA.F2.7273.01A.11R.2156.07	0.370936	1.10826	0.0622212
tcga.f2.7276	64	1	216	NA	pancreas	stage iib	t3	n1	m0	26-3-2015	male	2011	yes	pancreas-adenocarcinoma ductal type	NA	NA	r0	9	white	not hispanic or latino	-	195.45.0	TCGA.F2.7276.01A.11R.2156.07	-0.322185	1.36114	0.447617
tcga.f2.a44g	79	1	233	153	pancreas	stage iib	t3	n1	m0	26-3-2015	female	2012	yes	pancreas-adenocarcinoma ductal type	NA	NA	r1	3	white	not hispanic or latino	G12D	284.43.0	TCGA.F2.A44G.01A.11R.A26U.07	-0.0341063	-0.159939	0.0854685
tcga.f2.a44h	65	0	NA	586	pancreas	stage iia	t3	n0	m0	26-3-2015	male	2012	yes	pancreas-adenocarcinoma ductal type	NA	NA	r0	0	white	not hispanic or latino	-	284.43.0	TCGA.F2.A44H.01A.11R.A26U.07	-0.841453	0.4951	-1.17946
tcga.f2.a7tx	77	1	95	NA	pancreas	stage iib	t3	n1	m0	26-3-2015	male	2013	yes	pancreas-adenocarcinoma ductal type	NA	NA	r1	7	white	NA	G12D	392.30.0	TCGA.F2.A7TX.01A.33R.A38C.07	1.32442	-0.184143	-0.273549
tcga.f2.a8yn	76	0	NA	517	pancreas	stage iia	t3	n0	m0	26-3-2015	male	2013	yes	pancreas-adenocarcinoma ductal type	60	NA	r1	0	white	not hispanic or latino	G12R	390.32.0	TCGA.F2.A8YN.01A.11R.A37L.07	-0.293957	0.270181	-0.0421146
tcga.fb.a4p5	69	1	179	4	pancreas	stage iib	t3	n1	mx	26-3-2015	female	2012	NA	pancreas-adenocarcinoma ductal type	40	1968	r0	4	white	not hispanic or latino	-	284.43.0	TCGA.FB.A4P5.01A.11R.A26U.07	1.05956	1.18596	0.0936362
tcga.fb.a4p6	54	0	NA	363	pancreas	stage iib	t3	n1	mx	26-3-2015	male	2012	NA	pancreas-adenocarcinoma ductal type	25	1987	NA	1	white	not hispanic or latino	-	284.43.0	TCGA.FB.A4P6.01A.12R.A26U.07	0.775184	0.735953	-0.573431
tcga.fb.a545	72	1	732	385	pancreas	stage iib	t3	n1	m0	26-3-2015	female	2012	NA	pancreas-adenocarcinoma ductal type	NA	NA	NA	4	white	not hispanic or latino	G12V	284.43.0	TCGA.FB.A545.01A.11R.A26U.07	-0.420576	-0.27723	1.50183
tcga.fb.a5vm	74	0	NA	449	pancreas	stage ib	t2	n0	m0	26-3-2015	male	2012	NA	pancreas-adenocarcinoma ductal type	24	1953	r0	0	white	not hispanic or latino	Q61H	330.38.0	TCGA.FB.A5VM.01A.11R.A32O.07	0.716606	0.507401	0.969143
tcga.fb.a78t	71	0	NA	378	pancreas	stage iib	t3	n1	m0	26-3-2015	female	2013	NA	pancreas-adenocarcinoma ductal type	2	1980	r0	4	white	not hispanic or latino	-	330.38.0	TCGA.FB.A78T.01A.12R.A32O.07	-0.566263	-1.0927	-0.0601735
tcga.fb.a7dr	48	1	353	166	pancreas	stage iia	t3	nx	m0	26-3-2015	male	2012	NA	pancreas-colloid (mucinous non-cystic) carcinoma	20	1993	r0	NA	asian	not hispanic or latino	-	349.38.0	TCGA.FB.A7DR.01A.21R.A33R.07	1.03125	1.27376	0.473244
tcga.fb.aapp	71	1	485	NA	pancreas	stage iib	t3	n1	mx	26-3-2015	male	2009	yes	pancreas-adenocarcinoma ductal type	NA	NA	r0	3	white	not hispanic or latino	-	424.26.0	TCGA.FB.AAPP.01A.12R.A41B.07	-3.28691	-3.58152	-2.79831
tcga.fb.aapq	65	1	1130	NA	pancreas	stage iib	t3	n1	mx	26-3-2015	male	2008	yes	pancreas-adenocarcinoma ductal type	25	1983	r0	4	white	not hispanic or latino	-	424.26.0	TCGA.FB.AAPQ.01A.11R.A41B.07	-1.29523	-0.552785	0.439061
tcga.fb.aaps	62	0	NA	228	pancreas	stage iib	t2	n1	mx	26-3-2015	female	2008	yes	pancreas-adenocarcinoma ductal type	10	1960	r0	1	white	not hispanic or latino	G12D	410.27.0	TCGA.FB.AAPS.01A.12R.A39D.07	0.598035	1.26548	-0.378401
tcga.fb.aapu	41	1	381	NA	pancreas	stage iia	t3	n0	mx	26-3-2015	female	2008	yes	pancreas-adenocarcinoma ductal type	NA	NA	r1	0	asian	not hispanic or latino	G12R	424.26.0	TCGA.FB.AAPU.01A.31R.A41B.07	-1.4034	-1.83155	-0.180139
tcga.fb.aapy	71	1	1059	NA	pancreas	stage iib	t2	n1	mx	26-3-2015	male	2007	yes	pancreas-adenocarcinoma ductal type	25	1960	r0	2	white	not hispanic or latino	-	424.26.0	TCGA.FB.AAPY.01A.11R.A41B.07	0.541543	0.347242	-0.0658841
tcga.fb.aapz	54	0	NA	716	pancreas	stage iib	t2	n1	mx	26-3-2015	male	2008	yes	pancreas-adenocarcinoma ductal type	NA	NA	r0	1	white	not hispanic or latino	G12R	424.26.0	TCGA.FB.AAPZ.01A.11R.A41B.07	-0.271194	0.330906	1.22471
tcga.fb.aaq0	68	1	473	NA	pancreas	stage iia	t3	n0	mx	26-3-2015	male	2011	yes	pancreas-adenocarcinoma ductal type	NA	NA	r0	0	white	not hispanic or latino	G12R	424.26.0	TCGA.FB.AAQ0.01A.31R.A41B.07	0.26719	-1.39317	-0.0845797
tcga.fb.aaq1	49	1	123	NA	pancreas	stage iib	t3	n1	mx	26-3-2015	male	2011	yes	pancreas-adenocarcinoma ductal type	NA	NA	r1	3	white	not hispanic or latino	G12D	424.26.0	TCGA.FB.AAQ1.01A.12R.A41B.07	0.00850546	-0.620762	0.795796
tcga.fb.aaq2	81	1	153	NA	pancreas	stage iib	t3	n1	mx	26-3-2015	female	2011	yes	pancreas-adenocarcinoma ductal type	NA	NA	r1	2	white	not hispanic or latino	G12D	424.26.0	TCGA.FB.AAQ2.01A.31R.A41B.07	0.398351	-0.532503	1.32067
tcga.fb.aaq3	65	1	31	NA	pancreas	stage iib	t3	n1	mx	26-3-2015	female	2010	yes	pancreas-adenocarcinoma ductal type	NA	NA	r0	1	white	not hispanic or latino	G12D	424.26.0	TCGA.FB.AAQ3.01A.11R.A41B.07	1.10565	-0.919995	0.673489
tcga.fb.aaq6	85	1	244	NA	pancreas	stage ia	t1	n0	mx	26-3-2015	male	2011	yes	pancreas-adenocarcinoma ductal type	NA	NA	r0	0	white	not hispanic or latino	-	424.26.0	TCGA.FB.AAQ6.01A.11R.A41B.07	-0.412902	-0.768273	-0.25259
tcga.h6.8124	56	0	NA	392	pancreas	stage iib	t3	n1	m0	26-3-2015	female	2011	yes	pancreas-adenocarcinoma ductal type	3.5	1969	r0	2	white	not hispanic or latino	G12V	247.44.0	TCGA.H6.8124.01A.11R.2404.07	-0.63447	0.0477426	1.26339
tcga.h6.a45n	88	1	421	233	pancreas	stage iib	t3	n1	mx	26-3-2015	female	2012	NA	pancreas-adenocarcinoma-other subtype	1	NA	NA	1	white	not hispanic or latino	G12V	284.43.0	TCGA.H6.A45N.01A.11R.A26U.07	0.320983	0.595982	0.214146
tcga.h8.a6c1	53	0	NA	671	pancreas	stage iia	t3	n0	mx	26-3-2015	male	2012	yes	pancreas-adenocarcinoma-other subtype	30	1982	r0	0	white	not hispanic or latino	-	330.38.0	TCGA.H8.A6C1.01A.11R.A32O.07	0.157171	-0.482951	-0.381597
tcga.hz.7289	77	1	661	240	pancreas	stage iib	t3	n1	mx	26-3-2015	male	2010	NA	pancreas-adenocarcinoma-other subtype	NA	NA	rx	1	white	not hispanic or latino	-	195.45.0	TCGA.HZ.7289.01A.11R.2156.07	-1.49836	-2.68454	-1.40431
tcga.hz.7918	72	0	NA	28	pancreas	stage iib	t3	n1	m0	26-3-2015	male	2011	NA	pancreas-adenocarcinoma ductal type	NA	NA	r0	11	white	not hispanic or latino	-	195.45.0	TCGA.HZ.7918.01A.11R.2156.07	0.580945	-0.0480853	-0.402766
tcga.hz.7919	52	1	593	20	pancreas	stage iib	t3	n1	m0	26-3-2015	female	2011	NA	pancreas-adenocarcinoma ductal type	NA	NA	r1	2	white	not hispanic or latino	G12R	195.45.0	TCGA.HZ.7919.01A.11R.2156.07	1.14759	-0.182935	1.09743
tcga.hz.7920	71	1	236	0	pancreas	stage ib	t2	n0	mx	26-3-2015	male	2011	NA	pancreas-adenocarcinoma ductal type	NA	NA	r0	0	white	not hispanic or latino	-	210.45.0	TCGA.HZ.7920.01A.11R.2204.07	-0.635481	0.567171	0.167768
tcga.hz.7922	61	0	NA	4	pancreas	stage iib	t3	n1	mx	26-3-2015	female	2011	NA	pancreas-adenocarcinoma ductal type	NA	NA	r0	3	white	not hispanic or latino	Q61H	195.45.0	TCGA.HZ.7922.01A.11R.2156.07	0.540155	0.326505	0.241902
tcga.hz.7923	65	0	NA	8	pancreas	stage iia	t3	n0	mx	26-3-2015	male	2011	NA	pancreas-adenocarcinoma ductal type	NA	NA	r0	0	white	not hispanic or latino	-	195.45.0	TCGA.HZ.7923.01A.12R.2156.07	0.0961245	1.40488	-0.231569
tcga.hz.7924	60	0	NA	840	pancreas	stage iia	t3	n0	mx	26-3-2015	female	2011	NA	pancreas-adenocarcinoma ductal type	NA	NA	r0	0	white	not hispanic or latino	-	195.45.0	TCGA.HZ.7924.01A.11R.2156.07	-1.12822	-0.48957	-0.986064
tcga.hz.7925	66	1	614	361	pancreas	stage iib	t3	n1	mx	26-3-2015	male	2011	NA	pancreas-adenocarcinoma ductal type	NA	NA	r0	2	white	not hispanic or latino	G12V	195.45.0	TCGA.HZ.7925.01A.11R.2156.07	1.49499	0.867596	0.919839
tcga.hz.7926	57	1	518	8	pancreas	stage iib	t3	n1	mx	26-3-2015	male	2011	NA	pancreas-adenocarcinoma ductal type	NA	NA	rx	2	black or african american	not hispanic or latino	G12D	195.45.0	TCGA.HZ.7926.01A.11R.2156.07	0.0786879	0.333795	0.377892
tcga.hz.8001	69	0	NA	706	pancreas	stage iii	t4	n0	mx	26-3-2015	male	2011	NA	pancreas-adenocarcinoma ductal type	NA	NA	r0	0	white	not hispanic or latino	G12V	210.45.0	TCGA.HZ.8001.01A.11R.2204.07	0.550331	1.60466	0.753496
tcga.hz.8002	61	1	366	24	pancreas	stage iib	t3	n1	mx	26-3-2015	male	2011	NA	pancreas-adenocarcinoma ductal type	NA	NA	r0	4	white	not hispanic or latino	G12D	210.45.0	TCGA.HZ.8002.01A.11R.2204.07	-0.0871949	1.28287	-0.55961
tcga.hz.8003	65	0	NA	21	pancreas	stage iib	t3	n1	mx	26-3-2015	female	2011	NA	pancreas-adenocarcinoma ductal type	NA	NA	r0	1	white	not hispanic or latino	G12R	210.45.0	TCGA.HZ.8003.01A.21R.2204.07	0.783418	0.217176	-0.484505
tcga.hz.8005	81	1	120	NA	pancreas	stage iib	t3	n1	mx	26-3-2015	male	2012	yes	pancreas-adenocarcinoma ductal type	NA	NA	r1	8	white	not hispanic or latino	Q61H	210.45.0	TCGA.HZ.8005.01A.11R.2204.07	0.471278	-0.13196	0.659647
tcga.hz.8315	54	1	299	28	pancreas	stage iia	t3	n0	mx	26-3-2015	female	2012	NA	pancreas-adenocarcinoma ductal type	NA	NA	r1	0	white	not hispanic or latino	G12D	247.44.0	TCGA.HZ.8315.01A.11R.2404.07	1.10801	0.104439	0.509072
tcga.hz.8317	69	1	378	16	pancreas	stage iib	t3	n1	mx	26-3-2015	female	2012	NA	pancreas-adenocarcinoma ductal type	NA	NA	r1	4	white	not hispanic or latino	-	247.44.0	TCGA.HZ.8317.01A.11R.2404.07	0.0869723	1.01557	0.972212
tcga.hz.8519	73	0	NA	454	pancreas	stage ia	t1	n0	mx	26-3-2015	male	2012	NA	pancreas-adenocarcinoma-other subtype	NA	NA	r0	0	white	not hispanic or latino	-	247.44.0	TCGA.HZ.8519.01A.11R.2404.07	-0.189568	0.904166	-1.34982
tcga.hz.8636	58	1	545	5	pancreas	stage iv	t3	n0	m1	26-3-2015	female	2012	NA	pancreas-adenocarcinoma ductal type	NA	NA	r1	0	white	not hispanic or latino	G12V	247.44.0	TCGA.HZ.8636.01A.21R.2404.07	-0.0302527	0.0626875	0.139758
tcga.hz.8637	76	0	NA	0	pancreas	stage iib	t3	n1	mx	26-3-2015	female	2012	NA	pancreas-adenocarcinoma ductal type	NA	NA	r0	1	white	hispanic or latino	G12V	247.44.0	TCGA.HZ.8637.01A.11R.2404.07	1.22123	-0.166891	-1.03633
tcga.hz.8638	84	1	151	91	pancreas	stage ia	t1	n0	mx	26-3-2015	female	2012	NA	pancreas-colloid (mucinous non-cystic) carcinoma	NA	NA	r0	0	white	not hispanic or latino	-	247.44.0	TCGA.HZ.8638.01A.11R.2404.07	-0.242337	-0.372411	0.232075
tcga.hz.a49g	58	0	NA	660	pancreas	stage iib	t2	n1	mx	26-3-2015	female	2012	NA	pancreas-adenocarcinoma ductal type	NA	NA	r1	3	white	not hispanic or latino	G12D	284.43.0	TCGA.HZ.A49G.01A.11R.A26U.07	0.441186	0.689405	0.200783
tcga.hz.a49h	68	0	NA	491	pancreas	stage iib	t3	n1	mx	26-3-2015	female	2012	NA	pancreas-adenocarcinoma ductal type	NA	NA	r0	1	white	not hispanic or latino	G12V	284.43.0	TCGA.HZ.A49H.01A.11R.A26U.07	-0.189463	0.907934	0.0574469
tcga.hz.a49i	77	1	308	0	pancreas	stage iib	t3	n1	mx	26-3-2015	male	2012	NA	pancreas-adenocarcinoma ductal type	NA	NA	r1	3	white	not hispanic or latino	G12D	284.43.0	TCGA.HZ.A49I.01A.12R.A26U.07	0.821182	-0.0573288	0.976259
tcga.hz.a4bh	75	0	NA	194	pancreas	stage iib	t3	n1b	mx	26-3-2015	male	2011	NA	pancreas-adenocarcinoma ductal type	NA	NA	r1	4	white	NA	G12D	284.43.0	TCGA.HZ.A4BH.01A.11R.A26U.07	1.69911	1.35956	0.877829
tcga.hz.a4bk	72	0	NA	657	pancreas	stage iib	t3	n1	mx	26-3-2015	male	2012	NA	pancreas-adenocarcinoma-other subtype	NA	NA	r1	2	white	not hispanic or latino	G12D	284.43.0	TCGA.HZ.A4BK.01A.11R.A26U.07	0.254127	0.134992	-0.547673
tcga.hz.a77o	77	1	160	11	pancreas	stage iib	t2	n1	mx	26-3-2015	female	2013	NA	pancreas-adenocarcinoma ductal type	NA	NA	r0	4	white	not hispanic or latino	G12V	349.38.0	TCGA.HZ.A77O.01A.11R.A33R.07	-0.0150609	-0.37611	0.735955
tcga.hz.a77p	77	0	NA	330	pancreas	stage iib	t3	n1	mx	26-3-2015	male	2013	NA	pancreas-adenocarcinoma-other subtype	NA	NA	r0	1	white	not hispanic or latino	G12V	349.38.0	TCGA.HZ.A77P.01A.11R.A33R.07	-0.620411	1.56534	-0.673535
tcga.hz.a77q	55	0	NA	33	pancreas	stage iib	t3	n1	mx	26-3-2015	female	2013	NA	pancreas-adenocarcinoma-other subtype	15	1983	r0	1	white	not hispanic or latino	G12R	369.34.0	TCGA.HZ.A77Q.01A.11R.A36G.07	1.2339	1.1027	0.253041
tcga.hz.a8p0	76	0	NA	0	pancreas	stage iib	t3	n1	mx	26-3-2015	male	2013	NA	pancreas-adenocarcinoma ductal type	20	1968	r0	15	white	not hispanic or latino	Q61H	369.34.0	TCGA.HZ.A8P0.01A.11R.A36G.07	-0.84814	0.829358	0.517577
tcga.hz.a8p1	81	0	NA	7	pancreas	stage ib	t2	n0	mx	26-3-2015	male	2013	NA	pancreas-adenocarcinoma ductal type	15	1952	r0	0	white	not hispanic or latino	G12D	390.32.0	TCGA.HZ.A8P1.01A.11R.A37L.07	-1.35393	-1.49526	-0.652257
tcga.ib.7644	65	1	394	347	pancreas	stage iv	t3	n1	m1	26-3-2015	female	2011	yes	pancreas-adenocarcinoma ductal type	30	1981	r1	3	white	not hispanic or latino	G12V	195.45.0	TCGA.IB.7644.01A.11R.2156.07	-0.0516559	-0.617366	-0.231933
tcga.ib.7645	44	1	1502	NA	pancreas	stage iib	t3	n1	m0	26-3-2015	female	2007	yes	pancreas-adenocarcinoma ductal type	NA	NA	r0	5	NA	NA	G12V	210.45.0	TCGA.IB.7645.01A.22R.2204.07	0.280606	1.08321	0.0665589
tcga.ib.7646	60	1	145	NA	pancreas	stage iib	t3	n1	m0	26-3-2015	male	2007	yes	pancreas-adenocarcinoma ductal type	NA	NA	r1	6	white	not hispanic or latino	G12D	195.45.0	TCGA.IB.7646.01A.11R.2156.07	1.59741	0.200383	0.942482
tcga.ib.7647	41	1	666	NA	pancreas	stage iib	t3	n1	m0	26-3-2015	male	2008	yes	pancreas-adenocarcinoma ductal type	NA	NA	r1	14	white	not hispanic or latino	G12V	195.45.0	TCGA.IB.7647.01A.11R.2156.07	0.540027	0.361581	-0.505833
tcga.ib.7649	73	1	467	NA	pancreas	stage iib	t3	n1	m0	26-3-2015	female	2007	yes	pancreas-adenocarcinoma ductal type	57	1951	r1	5	NA	NA	Q61H	195.45.0	TCGA.IB.7649.01A.11R.2156.07	0.430277	0.337774	0.029207
tcga.ib.7651	64	1	603	NA	pancreas	stage iib	t3	n1	m0	26-3-2015	female	2009	yes	pancreas-adenocarcinoma ductal type	20	1989	r0	3	white	not hispanic or latino	G12D	195.45.0	TCGA.IB.7651.01A.11R.2156.07	1.35254	-0.0841293	0.0777144
tcga.ib.7652	49	0	NA	724	pancreas	stage iib	t3	n1	m0	26-3-2015	female	2011	yes	pancreas-adenocarcinoma ductal type	NA	NA	r1	1	asian	not hispanic or latino	G12R	195.45.0	TCGA.IB.7652.01A.11R.2156.07	-0.00583114	0.104366	0.992054
tcga.ib.7654	80	1	476	NA	pancreas	stage iib	t2	n1	m0	26-3-2015	male	2008	yes	pancreas-adenocarcinoma ductal type	NA	NA	r0	2	white	not hispanic or latino	-	195.45.0	TCGA.IB.7654.01A.11R.2156.07	0.798443	0.555542	-0.296917
tcga.ib.7885	78	0	NA	1257	pancreas	stage iib	t3	n1	m0	26-3-2015	female	2010	yes	pancreas-adenocarcinoma ductal type	20	1960	r0	3	white	not hispanic or latino	G12V	195.45.0	TCGA.IB.7885.01A.11R.2156.07	0.213736	0.665788	0.617973
tcga.ib.7886	80	1	123	NA	pancreas	stage iib	t3	n1	m0	26-3-2015	male	2010	yes	pancreas-adenocarcinoma ductal type	35	1975	r1	4	white	not hispanic or latino	G12C	195.45.0	TCGA.IB.7886.01A.11R.2156.07	1.28173	-0.17642	-0.00542864
tcga.ib.7887	62	1	110	NA	pancreas	stage iib	t3	n1	m0	26-3-2015	female	2009	yes	pancreas-adenocarcinoma ductal type	20	NA	r1	3	white	not hispanic or latino	G12R	195.45.0	TCGA.IB.7887.01A.11R.2156.07	0.0165595	-0.0430482	0.788411
tcga.ib.7888	66	1	1332	NA	pancreas	stage iia	t3	n0	m0	26-3-2015	female	2008	yes	pancreas-adenocarcinoma ductal type	NA	NA	r0	0	black or african american	not hispanic or latino	-	195.45.0	TCGA.IB.7888.01A.11R.2156.07	0.124095	0.810184	-0.335
tcga.ib.7889	85	1	481	NA	pancreas	stage iib	t3	n1	m0	26-3-2015	female	2011	yes	pancreas-adenocarcinoma ductal type	NA	NA	r0	3	white	not hispanic or latino	G12V	195.45.0	TCGA.IB.7889.01A.11R.2156.07	0.253905	-0.120323	0.90812
tcga.ib.7890	73	1	598	NA	pancreas	stage ib	t2	n0	m0	26-3-2015	male	2008	yes	pancreas-adenocarcinoma ductal type	NA	NA	r0	0	NA	NA	Q61R	210.45.0	TCGA.IB.7890.01A.12R.2204.07	0.589343	1.14542	1.27035
tcga.ib.7891	49	0	NA	648	pancreas	stage iib	t3	n1	m0	26-3-2015	female	2011	yes	pancreas-adenocarcinoma ductal type	29	1980	r0	7	white	not hispanic or latino	-	210.45.0	TCGA.IB.7891.01A.11R.2204.07	0.948446	0.235264	-0.147204
tcga.ib.7893	64	1	117	NA	pancreas	stage iia	t3	n0	m0	26-3-2015	male	2009	yes	pancreas-adenocarcinoma ductal type	NA	NA	r0	0	white	not hispanic or latino	G12D	210.45.0	TCGA.IB.7893.01A.11R.2204.07	0.897772	0.443577	0.388481
tcga.ib.7897	53	1	486	NA	pancreas	stage iib	t3	n1	m0	26-3-2015	female	2008	yes	pancreas-adenocarcinoma ductal type	NA	NA	r0	2	white	not hispanic or latino	-	210.45.0	TCGA.IB.7897.01A.21R.2204.07	0.786616	0.882448	0.319393
tcga.ib.8126	79	0	NA	75	pancreas	stage iii	t4	n1	m0	26-3-2015	female	2011	NA	pancreas-adenocarcinoma ductal type	4	1957	r1	5	white	not hispanic or latino	-	247.44.0	TCGA.IB.8126.01A.11R.2404.07	0.155016	0.89826	-0.185909
tcga.ib.8127	59	0	NA	522	pancreas	stage iib	t3	n1	m0	26-3-2015	male	2011	yes	pancreas-adenocarcinoma ductal type	40	1971	r1	3	white	not hispanic or latino	G12D	247.44.0	TCGA.IB.8127.01A.11R.2404.07	1.55802	-0.395376	0.798412
tcga.ib.a5so	71	1	365	329	pancreas	stage iib	t3	n1	m0	26-3-2015	male	2012	yes	pancreas-adenocarcinoma ductal type	NA	NA	r0	3	white	NA	G12D	330.38.0	TCGA.IB.A5SO.01A.11R.A32O.07	1.16872	1.10343	0.834211
tcga.ib.a5sp	77	0	NA	482	pancreas	stage iia	t3	n0	m0	26-3-2015	male	2011	yes	pancreas-adenocarcinoma ductal type	NA	NA	r1	0	white	NA	G12D	330.38.0	TCGA.IB.A5SP.01A.11R.A32O.07	-0.0477487	-0.948637	-0.346473
tcga.ib.a5sq	56	1	219	NA	pancreas	stage ib	t2	n0	m0	26-3-2015	female	2012	yes	pancreas-adenocarcinoma ductal type	NA	NA	r0	0	white	not hispanic or latino	-	330.38.0	TCGA.IB.A5SQ.01A.11R.A32O.07	-0.526258	0.626523	0.357041
tcga.ib.a5ss	64	1	460	NA	pancreas	stage iib	t3	n1	m0	26-3-2015	female	2011	yes	pancreas-adenocarcinoma ductal type	20	1991	r0	5	white	not hispanic or latino	G12D	330.38.0	TCGA.IB.A5SS.01A.11R.A32O.07	0.651202	0.798176	0.630354
tcga.ib.a5st	64	0	NA	635	pancreas	stage iib	t3	n1	m0	26-3-2015	female	2012	NA	pancreas-adenocarcinoma ductal type	NA	NA	r0	2	white	not hispanic or latino	G12D	330.38.0	TCGA.IB.A5ST.01A.11R.A32O.07	0.709797	0.618665	-0.68912
tcga.ib.a6uf	63	0	NA	666	pancreas	stage iib	t3	n1	m0	26-3-2015	male	2012	yes	pancreas-adenocarcinoma ductal type	40	1973	r1	7	white	not hispanic or latino	G12R	349.38.0	TCGA.IB.A6UF.01A.23R.A33R.07	0.217501	-0.759706	0.523354
tcga.ib.a6ug	65	1	41	NA	pancreas	stage iib	t3	n1	m0	26-3-2015	male	2012	yes	pancreas-adenocarcinoma ductal type	33.75	1968	r1	16	white	not hispanic or latino	G12D	349.38.0	TCGA.IB.A6UG.01A.32R.A33R.07	-0.455719	-0.366492	0.221835
tcga.ib.a7lx	57	1	250	NA	pancreas	stage iib	t3	n1	mx	26-3-2015	male	2012	yes	pancreas-adenocarcinoma ductal type	NA	NA	r0	4	white	not hispanic or latino	G12D	369.34.0	TCGA.IB.A7LX.01A.12R.A36G.07	-0.00889638	-0.975754	1.62762
tcga.ib.a7m4	81	0	NA	483	pancreas	stage iib	t3	n1	mx	26-3-2015	male	2013	yes	pancreas-adenocarcinoma ductal type	52	1956	r0	1	white	not hispanic or latino	G12D	369.34.0	TCGA.IB.A7M4.01A.11R.A36G.07	0.564045	-1.08098	0.88695
tcga.ib.aaum	76	0	NA	8	pancreas	stage iib	t2	n1	m0	26-3-2015	male	2013	yes	pancreas-adenocarcinoma ductal type	NA	NA	r0	1	white	not hispanic or latino	G12D	390.32.0	TCGA.IB.AAUM.01A.11R.A37L.07	-1.12858	0.278403	-0.995898
tcga.ib.aaun	74	1	144	NA	pancreas	stage ib	t2	n0	m0	26-3-2015	female	2013	yes	pancreas-adenocarcinoma ductal type	NA	NA	r1	0	white	not hispanic or latino	G12D	392.30.0	TCGA.IB.AAUN.01A.12R.A38C.07	0.613399	0.219874	1.19731
tcga.ib.aauo	64	1	239	NA	pancreas	stage iib	t3	n1	m0	26-3-2015	female	2013	yes	pancreas-adenocarcinoma ductal type	NA	NA	r1	5	white	not hispanic or latino	G12D	392.30.0	TCGA.IB.AAUO.01A.12R.A38C.07	1.79924	-1.06101	1.07066
tcga.ib.aaup	68	0	NA	431	pancreas	stage iib	t3	n1	m0	26-3-2015	male	2013	yes	pancreas-adenocarcinoma ductal type	NA	NA	r1	7	white	not hispanic or latino	G12D	390.32.0	TCGA.IB.AAUP.01A.11R.A37L.07	0.554809	0.739465	-0.338022
tcga.ib.aauq	50	1	183	NA	pancreas	stage iib	t3	n1	m0	26-3-2015	male	2013	yes	pancreas-adenocarcinoma ductal type	69	1978	r1	13	white	not hispanic or latino	G12D	424.26.0	TCGA.IB.AAUQ.01A.22R.A41I.07	1.59968	0.615483	0.902891
tcga.ib.aaur	67	0	NA	338	pancreas	stage iib	t3	n1	m0	26-3-2015	male	2013	yes	pancreas-adenocarcinoma ductal type	NA	NA	r1	9	white	not hispanic or latino	G12R	392.30.0	TCGA.IB.AAUR.01A.21R.A38C.07	-0.189123	1.11868	-0.222185
tcga.ib.aaus	84	0	NA	225	pancreas	stage iib	t3	n1	m0	26-3-2015	female	2013	yes	pancreas-adenocarcinoma ductal type	40	1948	r1	2	white	not hispanic or latino	G12D	392.30.0	TCGA.IB.AAUS.01A.12R.A38C.07	1.26169	1.04921	0.23852
tcga.ib.aaut	65	0	NA	287	pancreas	stage iib	t2	n1	m0	26-3-2015	male	2013	yes	pancreas-colloid (mucinous non-cystic) carcinoma	15	1988	r1	7	white	not hispanic or latino	-	390.32.0	TCGA.IB.AAUT.01A.11R.A37L.07	-0.0729384	0.504574	-0.554343
tcga.ib.aauu	35	0	NA	245	pancreas	stage iib	t3	n1	m0	26-3-2015	male	2013	yes	pancreas-adenocarcinoma ductal type	15	NA	r0	2	white	not hispanic or latino	G12R	390.32.0	TCGA.IB.AAUU.01A.11R.A37L.07	0.660642	-0.527176	0.0593479
tcga.ib.aauv	49	0	NA	404	pancreas	stage iib	t3	n1	m0	26-3-2015	male	2013	yes	pancreas-adenocarcinoma ductal type	50	1980	r0	3	white	not hispanic or latino	-	392.30.0	TCGA.IB.AAUV.01A.11R.A38C.07	-0.732738	1.40735	-1.00243
tcga.ib.aauw	63	1	230	179	pancreas	stage iib	t3	n1	m0	26-3-2015	female	2013	yes	pancreas-adenocarcinoma ductal type	NA	NA	r0	1	white	not hispanic or latino	-	392.30.0	TCGA.IB.AAUW.01A.12R.A38C.07	0.317397	0.742969	0.23277
tcga.l1.a7w4	48	1	278	164	pancreas	stage iib	t3	n1	m0	26-3-2015	female	2013	yes	pancreas-adenocarcinoma ductal type	NA	NA	r2	2	white	not hispanic or latino	-	369.34.0	TCGA.L1.A7W4.01A.12R.A36G.07	-0.769074	-0.784962	0.405588
tcga.lb.a7sx	74	1	393	127	pancreas	stage iib	t3	n1	mx	26-3-2015	female	2013	yes	pancreas-adenocarcinoma ductal type	40	1952	r1	7	black or african american	not hispanic or latino	-	349.38.0	TCGA.LB.A7SX.01A.11R.A33R.07	0.430089	-0.417997	0.968568
tcga.lb.a8f3	64	0	NA	379	pancreas	stage iia	t3	n0	mx	26-3-2015	female	2013	NA	pancreas-adenocarcinoma ductal type	NA	NA	r0	0	black or african american	not hispanic or latino	-	369.34.0	TCGA.LB.A8F3.01A.11R.A36G.07	-1.36355	-1.08544	-1.62011
tcga.lb.a9q5	63	1	313	155	pancreas	stage iib	t3	n1	mx	26-3-2015	female	2013	yes	pancreas-adenocarcinoma ductal type	0.3	1971	r0	3	white	not hispanic or latino	G12D	410.27.0	TCGA.LB.A9Q5.01A.11R.A39D.07	-0.0141359	0.613714	1.25717
tcga.m8.a5n4	48	0	NA	584	pancreas	stage iia	t3	n0	m0	26-3-2015	female	NA	yes	pancreas-adenocarcinoma ductal type	NA	NA	r1	0	NA	NA	G12D	284.43.0	TCGA.M8.A5N4.01A.11R.A26U.07	0.687507	-0.512385	0.835851
tcga.oe.a75w	75	1	267	110	pancreas	stage iia	t3	n0	m0	26-3-2015	male	2013	NA	pancreas-adenocarcinoma ductal type	30	1956	r0	0	white	not hispanic or latino	G12D	330.38.0	TCGA.OE.A75W.01A.12R.A32O.07	0.0986568	-0.089487	0.37735
tcga.pz.a5re	44	1	470	247	pancreas	stage iib	t3	n1	mx	26-3-2015	female	2012	yes	pancreas-adenocarcinoma ductal type	NA	NA	NA	3	white	not hispanic or latino	Q61H	330.38.0	TCGA.PZ.A5RE.01A.11R.A32O.07	1.01501	-0.391195	0.698017
tcga.q3.a5qy	58	0	NA	416	pancreas	stage iib	t3	n1	mx	26-3-2015	male	2012	yes	pancreas-adenocarcinoma ductal type	NA	NA	r0	4	white	not hispanic or latino	-	330.38.0	TCGA.Q3.A5QY.01A.12R.A32O.07	0.585769	0.834776	-0.273316
tcga.q3.aa2a	64	0	NA	95	pancreas	stage ib	t3	n1	mx	26-3-2015	female	2013	yes	pancreas-adenocarcinoma ductal type	NA	NA	rx	9	white	not hispanic or latino	G12V	390.32.0	TCGA.Q3.AA2A.01A.11R.A37L.07	-0.385603	-0.660566	-0.784726
tcga.rb.a7b8	81	1	466	36	pancreas	stage iib	t3	n1	mx	26-3-2015	female	2013	yes	pancreas-adenocarcinoma-other subtype	NA	NA	r0	8	white	not hispanic or latino	G12R	349.38.0	TCGA.RB.A7B8.01A.12R.A33R.07	-0.11673	0.532169	-0.326206
tcga.rb.aa9m	43	0	NA	286	pancreas	stage iib	t1	n1	mx	26-3-2015	male	2013	yes	pancreas-adenocarcinoma ductal type	NA	NA	r0	1	white	not hispanic or latino	G12V	410.27.0	TCGA.RB.AA9M.01A.11R.A39D.07	-0.0741609	0.85982	0.993161
tcga.rl.aaas	60	0	NA	9	pancreas	stage ib	t2	n0	m0	26-3-2015	female	2013	yes	pancreas-adenocarcinoma ductal type	NA	NA	r0	0	white	not hispanic or latino	-	410.27.0	TCGA.RL.AAAS.01A.32R.A39D.07	-0.19342	0.866439	-0.146203
tcga.s4.a8rm	67	0	NA	646	pancreas	stage iib	t3	n1	mx	26-3-2015	male	2013	yes	pancreas-adenocarcinoma ductal type	25	1966	r0	1	white	not hispanic or latino	G12V	390.32.0	TCGA.S4.A8RM.01A.11R.A37L.07	-1.33827	-0.675882	-0.447206
tcga.s4.a8ro	75	0	NA	525	pancreas	stage iib	t3	n1	mx	26-3-2015	female	2013	yes	pancreas-adenocarcinoma ductal type	NA	NA	r1	1	white	not hispanic or latino	G12D	390.32.0	TCGA.S4.A8RO.01A.12R.A37L.07	-0.150184	-1.47995	0.687426
tcga.s4.a8rp	77	1	702	NA	pancreas	stage iib	t3	n1	mx	26-3-2015	female	2010	yes	pancreas-adenocarcinoma ductal type	26	NA	r0	2	white	NA	G12R	369.34.0	TCGA.S4.A8RP.01A.11R.A36G.07	-0.215988	-0.100742	-0.261638
tcga.us.a774	76	1	695	NA	pancreas	stage iib	t3	n1	mx	26-3-2015	female	2011	yes	pancreas-adenocarcinoma ductal type	4.65	1955	r0	2	white	not hispanic or latino	G12D	330.38.0	TCGA.US.A774.01A.21R.A32O.07	0.573497	0.718265	0.494374
tcga.us.a776	61	0	NA	844	pancreas	stage iia	t3	n0	mx	26-3-2015	male	2011	yes	pancreas-colloid (mucinous non-cystic) carcinoma	NA	NA	r0	0	white	not hispanic or latino	-	349.38.0	TCGA.US.A776.01A.13R.A33R.07	-1.98231	-2.47365	-1.83841
tcga.us.a779	54	1	511	NA	pancreas	stage iib	t3	n1b	mx	26-3-2015	female	2011	NA	pancreas-adenocarcinoma ductal type	NA	NA	r0	2	white	not hispanic or latino	G12D	330.38.0	TCGA.US.A779.01A.11R.A32O.07	-1.10854	-1.38381	0.168235
tcga.us.a77e	73	1	430	NA	pancreas	stage iib	t3	n1	mx	26-3-2015	male	2012	yes	pancreas-adenocarcinoma-other subtype	NA	NA	r1	2	white	not hispanic or latino	-	330.38.0	TCGA.US.A77E.01A.11R.A32O.07	0.639067	0.188068	-0.196396
tcga.us.a77j	81	1	568	NA	pancreas	stage iib	t3	n1b	mx	26-3-2015	female	2010	NA	pancreas-adenocarcinoma ductal type	NA	NA	r0	4	white	not hispanic or latino	-	330.38.0	TCGA.US.A77J.01A.11R.A32O.07	-0.99146	0.832284	-0.468769
tcga.xd.aaug	66	0	NA	420	pancreas	stage iv	t3	n1	m1	26-3-2015	female	2013	yes	pancreas-adenocarcinoma ductal type	NA	NA	r0	1	white	not hispanic or latino	G12V	424.26.0	TCGA.XD.AAUG.01A.61R.A41B.07	-0.798543	1.4908	-0.291012
tcga.xd.aauh	57	0	NA	395	pancreas	stage iib	t3	n1	m0	26-3-2015	female	2013	yes	pancreas-adenocarcinoma ductal type	NA	NA	r2	7	white	not hispanic or latino	-	424.26.0	TCGA.XD.AAUH.01A.42R.A41B.07	-0.424656	1.15943	-0.0231084
tcga.xd.aaui	50	1	366	202	pancreas	stage iib	t3	n1	mx	26-3-2015	female	2013	yes	pancreas-adenocarcinoma ductal type	NA	1979	r1	10	white	not hispanic or latino	G12V	424.26.0	TCGA.XD.AAUI.01A.42R.A41B.07	-0.617346	0.223363	0.679542
tcga.xd.aaul	56	0	NA	405	pancreas	stage iia	t3	n0	mx	26-3-2015	male	2013	yes	pancreas-adenocarcinoma ductal type	30	1984	r0	0	white	not hispanic or latino	G12R	410.27.0	TCGA.XD.AAUL.01A.21R.A39D.07	0.636554	0.154709	0.65327
tcga.yb.a89d	59	0	NA	350	pancreas	stage iib	t3	n1	mx	26-3-2015	male	2013	yes	pancreas-adenocarcinoma ductal type	NA	NA	r0	4	white	not hispanic or latino	G12D	369.34.0	TCGA.YB.A89D.01A.12R.A36G.07	0.330657	0.610784	0.89485
tcga.yh.a8sy	73	0	NA	388	pancreas	stage iii	t3	n1	mx	26-3-2015	female	2011	yes	NA	NA	NA	NA	16	white	not hispanic or latino	G12V	390.32.0	TCGA.YH.A8SY.01A.11R.A37L.07	1.34735	0.811875	0.925636
tcga.yy.a8lh	61	0	NA	2016	pancreas	stage iib	t3	n1	mx	26-3-2015	female	2009	yes	pancreas-adenocarcinoma ductal type	46	1963	r0	2	white	not hispanic or latino	G12V	369.34.0	TCGA.YY.A8LH.01A.11R.A36G.07	0.594267	-1.72416	-0.784856
tcga.z5.aapl	74	0	NA	21	pancreas	stage iia	t3	n0	m0	26-3-2015	female	2013	yes	pancreas-adenocarcinoma ductal type	NA	NA	r0	0	white	not hispanic or latino	G12V	424.26.0	TCGA.Z5.AAPL.01A.12R.A41B.07	1.15526	-0.216391	-0.850086
